# Supplementary material for: Pantothenate kinase 4 controls skeletal muscle substrate metabolism
Source: Nat Commun. 2025 Jan 2;16:345. doi: 10.1038/s41467-024-55036-w (PMC11695632; doi:10.1038/s41467-024-55036-w)
Supplement: Supplementary file 3 — Supplementary Dataset 1 [file 41467_2024_55036_MOESM3_ESM.xlsx]

## Sheet: Sample Overview
	Sample #	Genotype (Pank4)
	1	WT
	2	WT
	5	WT
	6	WT
	9	WT
	10	WT
	12	WT
	13	WT
	3	mKO
	4	mKO
	7	mKO
	8	mKO
	11	mKO
	14	mKO

## Sheet: WT_Gastroc vs mKO_Gastroc
ID	G_1	G_12	G_2	G_5	G_6	G_9	G_10	G_13	G_3	G_4	G_14	G_7	G_8	G_11	mean_WT_G	mean_mKO_G	sd_WT_G	sd_mKO_G	FC_ex_WT_G_mKO_G	|FC_ex_WT_G_mKO_G|	LFC_ex_WT_G_mKO_G	|LFC_ex_WT_G_mKO_G|	welch_rawP_WT_G_mKO_G	welch_BH_WT_G_mKO_G	COMP_ID_j	SUPER_PATHWAY_j	SUB_PATHWAY_j	CAS_j	CHEMSPIDER_j	HMDB_j	KEGG_j	PUBCHEM_j	BIOCHEMICAL_j	LIB_ID	CHRO_LIB_ENTRY_ID	TYPE	INCHIKEY	SMILES	PLOT_NAME	RI	MASS
50	0.218832	-0.187744	0.133004	0.0452932	-0.0453756	-0.192894	-0.0275362	-0.0688004	0.0970356	0.030201	-0.103249	0.42094	0.194123	-0.263156	-0.0156526	0.0626492	0.14426	0.237303	1.09717	1.09717	0.133787	0.133787	0.49552	0.684032	485	Amino Acid	Polyamine Metabolism	124-20-9	1071	HMDB0001257	C00315	1102	spermidine	400	155305	NAMED	ATHGHQPFGPMSJY-UHFFFAOYAK	NCCCCNCCCN	spermidine	533.5	146.165
98	-1.06319	0.0721648	1.95151	-0.772367	1.96988	0.0349891	0.934951	0.16881	0	-1.13936	0.542497	-1.13936	-1.13936	-1.07187	0.412093	-0.657911	1.13177	0.740348	-3.88874	3.88874	-1.9593	1.9593	0.0544499	0.190763	1417	Amino Acid	Tryptophan Metabolism	492-27-3	3712	HMDB0000715	C01717	3845	kynurenate	209	124553	NAMED	HCZHHEIFKROPDY-UHFFFAOYAN	OC1=C(C=CC=C2)C2=NC(C(O)=O)=C1	kynurenate
111	0.294379	0.157485	0.259666	-0.187388	-1.65162	0.483778	0.666959	0	-1.65162	-1.65162	-0.0998472	-1.10947	0.23188	-1.65162	0.00290741	-0.988717	0.719192	0.850041	-2.29592	2.29592	-1.19907	1.19907	0.0443989	0.167316	1549	Amino Acid	Leucine, Isoleucine and Valine Metabolism	2068-83-9	10140307	HMDB0000023,HMDB0000336	C01188,C06001	11966314	3-hydroxyisobutyrate	400	155394	NAMED	DBXBTMSZEOQQDU-REWHXWOFAW	CC(C(O)=O)CO	3-hydroxyisobutyrate
132	0.451173	-0.782379	-0.880445	-0.668485	-1.03689	-0.659215	-1.21208	-0.237803	-0.30741	-0.497586	0.567827	0.884423	-0.617663	-0.0457399	-0.628266	-0.00269136	0.523093	0.605025	1.90647	1.90647	0.930902	0.930902	0.0702682	0.21326	1414	Carbohydrate	Glycolysis, Gluconeogenesis, and Pyruvate Metabolism	80731-10-8	10669764	HMDB0000807	C00597	724	3-phosphoglycerate	209	124549	NAMED	IACAHGYCKIUESG-REWHXWOFAW	OC(C(O)=O)COP(O)(O)=O	3-phosphoglycerate	583	184.986
143	0.5253	-0.0207428	-0.851136	0.352812	-1.09612	-0.107298	-0.273926	1.41137	-1.58443	-0.449999	1.01538	-0.758717	-0.00723211	0.194722	-0.0074669	-0.265046	0.79326	0.887246	-1.26787	1.26787	-0.342405	0.342405	0.586099	0.75101	38309	Lipid	Fatty Acid, Oxidized	128946-65-6,75899-68-2	1630	HMDB0004362	C21642	5283344	4-hydroxynonenal	209	143797	NAMED	JVJFIQYAHPMBBX-UHFFFAOYAI	CCCCCC(/C=C/C=O)O	4-hydroxynonenal	4745	155.108
166	0.108246	-0.150723	-0.0463929	0.355314	0.138046	0.44789	0.673041	0.623342	-0.140736	0.3951	0.429327	-0.123592	-0.019785	0.538321	0.268595	0.179773	0.303995	0.307174	-1.09426	1.09426	-0.129953	0.129953	0.601564	0.758299	36840	Carbohydrate	Pentose Phosphate Pathway	108321-05-7	1012	HMDB0000280	C00119	7339	5-phosphoribosyl diphosphate (PRPP)	209	144971	NAMED	PQGCEDQWHSBAJP-UHFFFAOYAP	OC1C(C(OP(O)(OP(O)(O)=O)=O)OC1COP(O)(O)=O)O	5-phosphoribosyl diphosphate (PRPP)
171	0.179349	0.555457	0.556539	0.357189	0.86472	0.488204	0.850673	0.798142	0.119153	0.0572005	0.288159	-0.0606719	0.0989623	0.192846	0.581284	0.115942	0.245429	0.118756	-1.6245	1.6245	-0.699994	0.699994	0.000738763	0.0244668	3127	Nucleotide	Purine Metabolism, (Hypo)Xanthine/Inosine containing	68-94-0	768	HMDB0000157	C00262	790135398638	hypoxanthine	209	124615	NAMED	FDGQSTZJBFJUBT-UHFFFAOYAJ	O=C1C(N=CN2)=C2N=CN1	hypoxanthine	1291.2	135.031
180	0.557226	0.958885	-0.259578	0.198351	0.407007	0.146806	0.740217	0.0553145	0.325841	0.280128	-0.338152	0.925716	-0.346291	0.636001	0.350529	0.247207	0.394952	0.512579	-1.06765	1.06765	-0.0944399	0.0944399	0.690742	0.83667	1105	Lipid	Long Chain Polyunsaturated Fatty Acid (n3 and n6)	60-33-3	4444105	HMDB0006270,HMDB0000673	C01595	5280450	linoleate (18:2n6)	209	125969	NAMED	OYHQOLUKZRVURQ-HZJYTTRNBX	OC(CCCCCCC/C=C\C/C=C\CCCCC)=O	linoleate (18:2n6)	5535	279.233
189	0.445995	0.211091	0.235123	0.0776927	0.0433376	0.160328	0.141417	-0.065437	-0.041053	0.0192059	-0.0439536	0.189006	0.0521763	-0.222846	0.156193	-0.00791076	0.151885	0.135437	-1.1816	1.1816	-0.240741	0.240741	0.0555209	0.193182	1498	Amino Acid	Lysine Metabolism	23284-33-5	140379	HMDB0001325	C03793	440120	N6,N6,N6-trimethyllysine	400	155380	NAMED	MXNRLFUSFKVQSK-UHFFFAOYAO	C[N+](C)(CCCCC(C([O-])=O)N)C	N6,N6,N6-trimethyllysine	690	189.16
192	-0.551292	0.0369821	1.05181	-0.551292	0.842083	-0.411617	0.232603	-0.0384025	-0.175895	-0.48118	0.187673	-0.551292	-0.551292	-0.551292	0.0763595	-0.353879	0.609799	0.302681	-1.75228	1.75228	-0.80923	0.80923	0.111988	0.278873	37496	Amino Acid	Polyamine Metabolism	18233-70-0	109095	HMDB0002064	C02714	122356	N-acetylputrescine	400	156406	NAMED	KLZGKIDSEJWEDW-UHFFFAOYAE	CC(NCCCCN)=O	N-acetylputrescine
194	-0.00705411	0.203632	0.788621	-0.0917268	1.19907	0.284037	0.386485	0.225401	0.0120329	-0.0850363	0.0782357	0.00357377	-0.00358659	-0.152331	0.373558	-0.0245185	0.426633	0.081388	-1.62269	1.62269	-0.698385	0.698385	0.0339025	0.142334	2829	Amino Acid	Methionine, Cysteine, SAM and Taurine Metabolism	4289-98-9	388809	HMDB0001015	C03145	439750	N-formylmethionine	209	124831	NAMED	PYUSHNKNPOHWEZ-YFKPBYRVBS	CSCCC(C(O)=O)NC=O	N-formylmethionine	1543.8	176.039
197	0.0667873	-0.00317966	0.0362246	-0.172256	-0.119012	-0.0791811	-0.0288774	-0.0393244	-0.165638	-0.0371378	-0.0810878	0.00316959	-0.0845814	-0.0391785	-0.0423524	-0.0674089	0.0792096	0.0580095	-1.02675	1.02675	-0.0380816	0.0380816	0.507465	0.691132	42382	Amino Acid	Methionine, Cysteine, SAM and Taurine Metabolism	979-92-0	16788012	HMDB00939	C00021	439155	S-adenosylhomocysteine (SAH)	209	124939	NAMED		OC1C(N2C=NC3=C2N=CN=C3N)OC(CSCCC(N)C(O)=O)C1O	S-adenosylhomocysteine (SAH)	1832.4	383.114
208	0.00069402	0.113746	-0.036157	-0.118778	-0.0964765	0.103472	-0.0809296	0.056364	-0.110294	0.15463	-0.145832	-0.00282463	0.175744	-0.0874073	-0.00725812	-0.00266412	0.0907693	0.138444	1.00912	1.00912	0.0130945	0.0130945	0.945356	0.9761	3108	Nucleotide	Purine Metabolism, Adenine containing	20398-34-9	5800	HMDB0001341	C00008	6022	adenosine 5'-diphosphate (ADP)	209	126001	NAMED	XTWYTFMLZFPYCI-KQYNXXCUBP	NC1=NC=NC2=C1N=CN2[C@@]3([H])[C@@](O)([H])[C@@](O)([H])[C@](COP(OP(O)(O)=O)(O)=O)([H])O3	ADP	680	426.022
209	0.307087	0.0651305	0.0232634	-0.174906	-0.523375	0.173267	-0.0264755	0.000554726	-0.318614	-0.142225	-0.0759592	-0.0210364	0.0465618	-0.131029	-0.0194318	-0.10705	0.248223	0.125326	-1.11225	1.11225	-0.153477	0.153477	0.407121	0.601213	32342	Nucleotide	Purine Metabolism, Adenine containing	149022-20-8	10239183	HMDB0000045	C00020	6083	adenosine 5'-monophosphate (AMP)	400	155907	NAMED	UDMBCSSLTHHNCD-RWLQFSFNBF	NC1=NC=NC2=C1N=CN2C3OC(C(C3O)O)COP(O)(O)=O	AMP	1208	348.07
212	0.0101437	-0.238186	-0.03875	-0.169825	-0.251673	0.0261165	-0.135052	-0.120744	-0.180991	-0.136852	-0.0809519	-0.0411098	-0.00521132	-0.359264	-0.114746	-0.134063	0.106021	0.127271	-1.01789	1.01789	-0.0255754	0.0255754	0.769401	0.876358	1419	Amino Acid	Polyamine Metabolism	2457-80-9	388321	HMDB0001173	C00170	439176	5-methylthioadenosine (MTA)	400	155365	NAMED	WUUGFSXJNOTRMR-IOSLPCCCBD	NC1=NC=NC2=C1N=CN2[C@H]3[C@H](O)[C@H](O)[C@@H](CSC)O3	5-methylthioadenosine (MTA)	2444.9	298.097
215	0.0885101	-0.0111234	-0.49136	-0.229993	-0.356941	-0.558198	-0.31002	-0.397566	-0.390179	-0.324476	-0.286263	0.064297	-0.23441	-0.329443	-0.283336	-0.250079	0.224632	0.162387	1.02243	1.02243	0.0320088	0.0320088	0.75338	0.871681	558	Cofactors and Vitamins	Nicotinate and Nicotinamide Metabolism	68414-18-6	3674071	HMDB0001178	C00301	192	adenosine 5'-diphosphoribose (ADP-ribose)	209	125963	NAMED	SDMADEZQMYCSNO-UHFFFAOYAX	NC1=NC=NC2=C1N=CN2C3OC(C(C3O)O)COP(O)(OP(O)(OC4OC(C(C4O)O)CO)=O)=O	adenosine 5'-diphosphoribose (ADP-ribose)	920	558.064
216	-0.649848	-0.331429	-0.31824	-0.103475	-0.088846	-0.184277	-0.268654	0.212277	-0.763852	0.0260872	-0.210105	-0.00919185	-0.242939	0.0189908	-0.216561	-0.196835	0.247279	0.30176	1.02712	1.02712	0.0386051	0.0386051	0.898807	0.951238	38325	Nucleotide	Purine Metabolism, (Hypo)Xanthine/Inosine containing	3031-94-5	195	HMDB0001517	C04677	65110	AICA ribonucleotide	400	156507	NAMED	4000	NC(C1=C(N(C2OC(C(C2O)O)COP(O)(O)=O)C=N1)N)=O	AICA ribonucleotide	1120	339.07
229	0.643169	0.645001	-0.46618	0.164007	-0.0140907	0.0138949	0.239819	-0.0751052	0.246042	0.022999	-0.640121	0.652176	-0.482025	0.351594	0.143814	0.0251109	0.372635	0.499667	-1.0842	1.0842	-0.116631	0.116631	0.636744	0.788942	1110	Lipid	Long Chain Polyunsaturated Fatty Acid (n3 and n6)	506-32-1	392692	HMDB0001043	C00219	444899	arachidonate (20:4n6)	209	125971	NAMED	YZXBAPSDXZZRGB-DOFZRALJBE	CCCCC/C=C\C/C=C\C/C=C\C/C=C\CCCC(O)=O	arachidonate (20:4n6)	5535	303.233
231	0.295146	0.0266242	-0.0112511	0.000992375	0.0263863	-0.000993361	0.121873	-0.187059	-0.188666	-0.175585	-0.259731	0.137795	0.0236754	-0.449001	0.0339649	-0.151919	0.135889	0.208115	-1.19252	1.19252	-0.254014	0.254014	0.0928035	0.24944	1638	Amino Acid	Urea cycle; Arginine and Proline Metabolism	1119-34-2	227	HMDB0000517	C00062	6322	arginine	400	155435	NAMED	ODKSFYDXXFIFQN-UHFFFAOYAT	N=C(N)NCCCC(N)C(O)=O	arginine	700	175.119
232	0.586364	0.017158	0.0890147	-0.16819	-0.268219	0.114001	0.0436311	-0.145302	-0.155303	-0.260826	0.0612216	0.459117	0.0335962	-0.580836	0.0335572	-0.0738383	0.261663	0.349992	-1.0929	1.0929	-0.128159	0.128159	0.543864	0.722265	15497	Amino Acid	Urea cycle; Arginine and Proline Metabolism	156637-58-0	805	HMDB0000052	C03406	60150382	argininosuccinate	400	155552	NAMED	KDZOASGQNOPSCU-UHFFFAOYAF	NC(C(O)=O)CCCNC(NC(C(O)=O)CC(O)=O)=N	argininosuccinate
233	-0.124391	0.0772247	0.103302	0.20665	0.178708	0.336929	0.10623	0.0234565	-0.272651	-0.00709667	-0.0974048	-0.101873	0.128101	0.0507822	0.113514	-0.0500237	0.135764	0.140164	-1.17763	1.17763	-0.235889	0.235889	0.0516186	0.184664	32354	Cofactors and Vitamins	Ascorbate and Aldarate Metabolism	134-03-2	10189562	HMDB0000044	D00018,C00072	54670067	ascorbate (Vitamin C)	400	155914	NAMED	CIWBSHSKHKDKBQ-JLAZNSOCBT	OCC(O)C1OC(C(O)=C1O)=O	ascorbate (Vitamin C)
234	0.0385594	0.156315	-0.0567374	0.236534	-0.404626	0.218053	0.153221	-0.160686	-0.276917	0.0473873	-0.00231751	-0.180019	0.200874	0.00231216	0.022579	-0.03478	0.220899	0.169964	-1.06766	1.06766	-0.0944548	0.0944548	0.59307	0.753199	443	Amino Acid	Alanine and Aspartate Metabolism	56-84-8	5745	HMDB0000191	C00049	5960	aspartate	400	155304	NAMED	CKLJMWTZIZZHCS-REOHCLBHBW	NC(C(O)=O)CC(O)=O	aspartate	668	134.045
240	0.188598	-0.0162554	0.378826	-0.452555	0.480562	-0.12563	0.0152721	-0.102628	0.42517	-0.257392	0.107401	0.0229054	-0.298468	-0.262567	0.0457737	-0.0438251	0.298777	0.284809	-1.09715	1.09715	-0.13376	0.13376	0.57969	0.747417	32197	Amino Acid	Tyrosine Metabolism	6482-98-0	9010	HMDB0000755	C03672	9378	3-(4-hydroxyphenyl)lactate	209	123321	NAMED	JVGVDSSUAVXRDY-UHFFFAOYAV	OC(C(O)=O)CC1=CC=C(O)C=C1	3-(4-hydroxyphenyl)lactate (HPLA)	1379	181.051
244	0.521272	0.396206	0.469842	0.220466	0.0491601	0.34174	0.0590127	0.45688	-0.0152478	0.0390824	-0.381817	-0.126974	0.126653	-0.22132	0.314322	-0.0966039	0.184815	0.185847	-1.50886	1.50886	-0.593462	0.593462	0.00178485	0.0348733	55	Nucleotide	Pyrimidine Metabolism, Uracil containing	107-95-9,56-41-7	234	HMDB0000056	C00099	239	beta-alanine	400	155295	NAMED	UCMIRNVEIXFBKS-UHFFFAOYAL	NCCC(O)=O	beta-alanine
249	0.0215319	0.234134	0.181158	0.235439	0.266178	0.200607	0.165337	0.19677	0.217655	0.23456	-0.0396856	0.0866408	0.185933	0.119093	0.187644	0.134033	0.0746396	0.10241	-1.05306	1.05306	-0.0745893	0.0745893	0.307072	0.487477	1768	Amino Acid	Histidine Metabolism	305-84-0	388363	HMDB0000033	C00386	439224	carnosine	400	155446	NAMED	CQOVPNPJLQNMDC-ZETCQYMHBX	OC([C@H](CC1=CNC=N1)NC(CCN)=O)=O	carnosine	804	225.099
254	0.225669	0.448031	0.03636	-0.994928	-0.837436	0.306879	0.29168	0.146419	-0.167459	-0.548793	-0.629643	-0.325877	0.181453	-0.167693	-0.047166	-0.276335	0.55124	0.29487	-1.35201	1.35201	-0.435104	0.435104	0.33842	0.524093	542	Lipid	Ketone Bodies	625-72-9	428	HMDB0000442,HMDB0000357,HMDB0000011	C03197,C01089	9431844192135	3-hydroxybutyrate (BHBA)	209	123171	NAMED	WHBMMWSBFZVSSR-UHFFFAOYAO	CC(O)CC(O)=O	3-hydroxybutyrate (BHBA)	743.2	103.04
266	0.129428	-0.00357097	0.196904	0.421838	0.327083	-0.0499337	0.123808	0.275336	0.00855693	-0.106376	-0.243735	0.195283	-0.0541466	0.215695	0.177611	0.00254617	0.161126	0.17796	-1.18916	1.18916	-0.249943	0.249943	0.0863991	0.237247	63	Lipid	Sterol	57-88-5	4937803	HMDB0000067	C00187	5.99764e+18	cholesterol	402	164177	NAMED	HVYWMOMLDIMFJA-LBHVWCRMBB	CC1(C2C(C)CCCC(C)C)C(CC2)C(CC=C3C4(CC[C@H](O)C3)C)C4CC1	cholesterol
267	0.174359	0.0961083	0.26631	0.134772	0.194297	0.274974	0.197967	0.210905	-0.00411389	0.126753	-0.045208	0.180677	0.105911	0.00409704	0.193712	0.0613527	0.0604305	0.0887922	-1.13958	1.13958	-0.188501	0.188501	0.012957	0.0854826	34396	Lipid	Phospholipid Metabolism	72556-74-2	119298	HMDB0001565	C00588	1014	choline phosphate	400	156099	NAMED	YHHSONZFOIEMCP-UHFFFAOYAD	C[N+](C)(CCOP(O)([O-])=O)C	phosphocholine	692.5	184.073
272	0.164392	-0.219005	-0.000292653	0.223007	-0.0111541	-0.103078	0.269993	0.0397685	0.138466	-0.139306	-0.624983	0.0364719	-0.105423	-0.186925	0.0454538	-0.14695	0.166227	0.26344	-1.19443	1.19443	-0.256321	0.256321	0.155427	0.334564	5983	Lipid	Corticosteroids	50-22-6	5550	HMDB0001547	C02140	5753	corticosterone	209	126005	NAMED	OMFXVFTZEKFJBZ-HJTSIMOOBD	CC(C(CC1)=CC2=O)(CC2)C3C1C(CCC4C(CO)=O)C4(C)CC3O	corticosterone	4851.2	347.222
275	-0.0882246	-0.149141	0.172995	-0.0277637	0.10658	-0.0648915	0.118875	-0.0244528	-0.0627444	0.0954409	-0.0857708	0.0838392	0.0359184	0.043554	0.00549717	0.0183729	0.113881	0.0756217	1.00956	1.00956	0.0137322	0.0137322	0.804003	0.90162	513	Amino Acid	Creatine Metabolism	60-27-5	568	HMDB0000562	C00791	588	creatinine	400	155307	NAMED	DDRJAANPRJIHGJ-UHFFFAOYAV	CN(C(N1)=N)CC1=O	creatinine	730.8	114.066
278	-0.0176287	-0.34725	0.597375	-0.0402103	0.39474	-0.138768	0.586372	-0.0739008	0.190094	0.559437	0.0336584	0.144781	0.503537	0.579986	0.120091	0.335249	0.356243	0.239492	1.19954	1.19954	0.262478	0.262478	0.20228	0.383427	35637	Amino Acid	Glutathione Metabolism	19246-18-5	58762	HMDB0000078	C01419	439498	cysteinylglycine	400	156206	NAMED	ZUKPVRWZDMRIEO-UHFFFAOYAS	NC(C(NCC(O)=O)=O)CS	cysteinylglycine
282	-0.0306335	0.00188171	0.00539226	-0.0927731	-0.190472	-0.032556	-0.0521242	-0.19428	-0.217519	-0.00188526	-0.123188	0.0329031	-0.0493187	-0.0220188	-0.0731957	-0.0635045	0.0797482	0.0919741	1.01046	1.01046	0.0150158	0.0150158	0.840641	0.928291	2372	Nucleotide	Pyrimidine Metabolism, Cytidine containing	63-37-6	5414497	HMDB0000095	C00055	6131	cytidine 5'-monophosphate (5'-CMP)	400	155469	NAMED	IERHLVCPSMICTF-FHLVPPQOBD	NC1=NC(N(C2OC(C(C2O)O)COP(O)(O)=O)C=C1)=O	CMP	890	324.059
297	0.374407	0.0141089	0.357615	0.367586	0.18431	-0.133071	0.832177	0.263589	0.279076	-0.253815	-0.0842012	0.215871	0.0699546	0.0314925	0.28259	0.043063	0.287403	0.195323	-1.29906	1.29906	-0.377473	0.377473	0.088534	0.24051	17747	Lipid	Sphingosines	123-78-4	4510275	HMDB0000252	C00319	5280335	sphingosine	402	158164	NAMED	WWUZIQQURGPMPG-CCEZHUSRBL	CCCCCCCCCCCCC/C=C/C(C(CO)N)O	sphingosine
301	-0.190577	0.282282	0.471415	0.234586	-0.242441	0.498007	0.177201	0.0458758	-0.523025	-0.20397	-0.154	-0.209219	-0.00632676	-0.331264	0.159544	-0.237967	0.275143	0.17473	-1.51777	1.51777	-0.601949	0.601949	0.0065433	0.0653295	34302	Cofactors and Vitamins	Ascorbate and Aldarate Metabolism	490-83-5	812	HMDB0001264	C05422	440667	dehydroascorbate	209	126135	NAMED	SBJKKFFYIZUCET-UHFFFAOYAZ	OCC(C1OC(C(C1=O)=O)=O)O	dehydroascorbate	739.6	173.009
309	-1.25458	-4.19611	-4.19611	-4.19611	-4.19611	-4.19611	-4.19611	-4.19611	-4.19611	-4.19611	-2.23385	1.21316	-2.90502	-4.19611	-3.82842	-2.75234	1.03999	2.11049	12.1911	12.1911	3.60776	3.60776	0.289338	0.474142	15522	Carbohydrate	Glycolysis, Gluconeogenesis, and Pyruvate Metabolism	102783-56-2	3833110	HMDB0001473	C00111	668	dihydroxyacetone phosphate (DHAP)	400	155557	NAMED	GNGACRATGGDKBX-NUQVWONBAJ	OCC(COP(O)(O)=O)=O	dihydroxyacetone phosphate (DHAP)	603	168.991
310	0.0910715	0.506641	0.328126	0.0311834	0.268358	0.215961	0.409841	-0.131	-0.202238	-0.252808	-0.338558	0.0383019	-0.0536158	-0.262421	0.215023	-0.178556	0.2096	0.14237	-1.49749	1.49749	-0.582548	0.582548	0.00129298	0.0336498	15705	Amino Acid	Methionine, Cysteine, SAM and Taurine Metabolism	535-34-2	811	HMDB0000099	C02291	439258	cystathionine	400	155581	NAMED	ILRYLPWNYFXEMH-UHFFFAOYAH	OC(C(CCSCC(N)C(O)=O)N)=O	cystathionine
311	-0.00821646	-0.486644	-0.748529	-0.515986	0.000574556	-0.790682	-0.172659	-0.0384522	-0.684395	0.185726	-0.344913	0.32097	0.362742	-0.000574886	-0.345074	-0.0267407	0.331077	0.412836	1.40021	1.40021	0.48564	0.48564	0.153733	0.334564	15128	Amino Acid	Methionine, Cysteine, SAM and Taurine Metabolism	454-29-5	757	HMDB0000742	C00155	778	homocysteine	400	155533	NAMED	FFFHZYDWPBMWHY-UHFFFAOYAS	O=C(C(CCS)N)O	homocysteine
313	-0.273193	-0.421218	-0.021838	0.056989	-0.622737	0.329448	0.644868	0.0873213	0.0628657	-0.0758322	-0.622737	-0.622737	-0.622737	0.400864	-0.0275449	-0.246719	0.408749	0.440131	-1.2334	1.2334	-0.30264	0.30264	0.363341	0.554286	17769	Lipid	Sphingolipid Synthesis	3102-56-5	3014	HMDB0000269	C00836	3126	sphinganine	402	158166	NAMED	OTKJDMGTUTTYMP-UHFFFAOYAS	CCCCCCCCCCCCCCCC(C(CO)N)O	sphinganine
327	0.12794	0.0678767	-0.0710889	-0.215908	-0.426652	-0.211207	-0.150939	-0.040004	-0.161925	-0.0817579	-0.0719844	0.04105	-0.0505661	-0.107753	-0.114998	-0.0721559	0.176422	0.0673787	1.03189	1.03189	0.0452828	0.0452828	0.544542	0.722265	2134	Cofactors and Vitamins	Riboflavin Metabolism	146-14-5,84366-81-4	559059	HMDB0001248	C00016	643975	flavin adenine dinucleotide (FAD)	209	124607	NAMED	VWWQXMAJTJZDQX-UYBVJOGSBL	OC(C(O)C(O)COP(OP(OC[C@H]1O[C@@H](N(C=N2)C3=C2C(N)=NC=N3)[C@H](O)[C@@H]1O)(O)=O)(O)=O)CN(C(C=C(C)C(C)=C4)=C4N=C5C(N6)=O)C5=NC6=O	FAD	2425	784.15
331	0.0430523	-0.0329185	0.286418	0.348512	0.600919	0.145836	0.34274	0.150048	0.0313701	0.130643	0.245885	0.197672	0.172055	0.18891	0.235576	0.161089	0.201715	0.0737249	-1.09475	1.09475	-0.130604	0.130604	0.360262	0.551244	36738	Peptide	Gamma-glutamyl Amino Acid	1116-22-9	83831	HMDB0011737	C05282	92865	gamma-glutamylglutamate	400	156248	NAMED	OWQDWQKWSLFFFR-WDSKDSINBR	O=C(O)C(N)CCC(NC(C(O)=O)CCC(O)=O)=O	gamma-glutamylglutamate	1045	277.103
340	0.0343971	-0.0719517	0.177401	0.0182779	0.109089	0.244904	0.0491235	0.0417226	0.0769448	0.00299848	-0.0030075	0.0836962	0.162542	0.00414972	0.0753704	0.054554	0.0991046	0.065611	-1.02362	1.02362	-0.0336815	0.0336815	0.645486	0.797827	58	Amino Acid	Glycine, Serine and Threonine Metabolism	56-40-6	730	HMDB0000123	C00037	750	glycine	400	160611	NAMED	DHMQDGOQFOQNFH-UHFFFAOYAW	NCC(O)=O	glycine	700	263.147
344	0.0577904	-0.00416599	0.652221	-0.00219767	0.982787	0.0264152	0.248628	0.0489826	0.478823	-0.126284	0.408187	0.211636	0.0396766	-0.0765484	0.251308	0.155915	0.369226	0.252271	-1.14592	1.14592	-0.196508	0.196508	0.576812	0.7456	43802	Amino Acid	Creatine Metabolism	352-97-6	743	HMDB0000128	C00581	763	guanidinoacetate	400	157048	NAMED	BPMFZUMJYQTVII-UHFFFAOYAQ	NC(NCC(O)=O)=N	guanidinoacetate	711.2	118.061
347	0.0339023	-0.112697	0.0179717	0.0227304	-0.123158	0.0395487	0.0138687	-0.0449402	-0.144672	0.0178308	-0.0791538	0.0178154	-0.00329014	-0.0177891	-0.0190966	-0.0348764	0.066242	0.0645904	-1.01609	1.01609	-0.0230264	0.0230264	0.66319	0.811056	2849	Nucleotide	Purine Metabolism, Guanine containing	5550-12-09	741	HMDB0001397	C00144	6804	guanosine 5'-monophosphate (5'-GMP)	400	155481	NAMED	RQFCJASXJCIDSX-UHFFFAOYAQ	NC1=NC2=C(C(N1)=O)N=CN2C3OC(C(C3O)O)COP(O)(O)=O	5'- GMP	1300	364.065
354	0.208589	0.643318	0.452517	0.985399	1.12551	0.796682	0.968742	0.561529	0.47288	0.331129	0.171492	0.0274617	-0.0902172	0.500947	0.717786	0.235616	0.308607	0.240593	-1.64676	1.64676	-0.719632	0.719632	0.00655867	0.0653295	1574	Amino Acid	Histidine Metabolism	51-45-6	753	HMDB0000870	C00388	774	histamine	400	155412	NAMED	NTYJJOPFIAHURM-UHFFFAOYAP	NCCC1=CNC=N1	histamine	579	112.087
355	0.176935	0.124972	0.0854095	0.0150172	-0.0544816	0.0575815	0.0692963	0.0371086	-0.0284916	-0.0875723	-0.0139535	-0.0084896	-0.0499259	-0.0587413	0.0639798	-0.0411957	0.0698569	0.0300269	-1.11286	1.11286	-0.154272	0.154272	0.00339078	0.0492148	59	Amino Acid	Histidine Metabolism	5934-29-2	752	HMDB0000177	C00135	6274	histidine	209	123153	NAMED	HNDVDQJCIGZPNO-UHFFFAOYAG	NC(C(O)=O)CC1=CN=CN1	histidine	755.9	154.062
358	0.0718003	0.0873895	0.0322199	-0.145753	-0.0342008	-0.0909908	-0.0295889	-0.255	1.26299	0.0260718	0.306703	0.233683	0.196805	0.218611	-0.0455156	0.374144	0.11579	0.445222	1.67297	1.67297	0.742415	0.742415	0.0691371	0.212858	590	Amino Acid	Methionine, Cysteine, SAM and Taurine Metabolism	300-84-5	96959	HMDB0000965	C00519	107812	hypotaurine	400	155331	NAMED	VVIUBCNYACGLLV-UHFFFAOYAM	NCCS(O)=O	hypotaurine	690	110.027
361	0.21791	0.425278	0.440622	0.0873779	0.809903	0.226384	0.548927	0.517196	-0.0565727	-0.0657877	0.218782	0.0254113	-0.109426	0.0787756	0.4092	0.0151971	0.228841	0.120693	-1.50845	1.50845	-0.593067	0.593067	0.00158203	0.0348733	1123	Nucleotide	Purine Metabolism, (Hypo)Xanthine/Inosine containing	58-63-9	21241953	HMDB0000195	C00294	6021	inosine	209	123191	NAMED	UGQMRVRMYYASKQ-DGPXGRDGBU	O[C@H]1[C@H](N2C(N=CN=C3O)=C3N=C2)O[C@H](CO)[C@H]1O	inosine	1602.1	267.073
362	-0.0480478	-0.0282908	0.0358722	-0.0878407	-0.175986	-0.00992568	-0.138551	-0.13755	0.000778802	0.063446	-0.0614684	-0.0193461	-0.0762514	-0.000779409	-0.0737899	-0.0156034	0.0734243	0.0500654	1.05852	1.05852	0.0820553	0.0820553	0.103779	0.270112	2133	Nucleotide	Purine Metabolism, (Hypo)Xanthine/Inosine containing	4691-65-0	5482599	HMDB0000175	C00130	8582	inosine 5'-monophosphate (IMP)	209	124823	NAMED	GRSZFWQUAKGDAV-RWLQFSFNBK	OC1C(C(N2C=NC3=C2N=CNC3=O)OC1COP(O)(O)=O)O	inosine 5'-monophosphate (IMP)	650	347.04
376	0.1565	0.142592	0.238274	0.00393058	0.104338	0.149157	0.260107	0.113603	-0.00905899	0.120101	-0.0104738	-0.134047	0.0802386	0.0636382	0.146063	0.0183996	0.0798532	0.0905995	-1.13551	1.13551	-0.183337	0.183337	0.020563	0.107691	1125	Amino Acid	Leucine, Isoleucine and Valine Metabolism	73-32-5	769	HMDB0000172	C06418,C00407,C16424	6306	isoleucine	400	155350	NAMED	AGPKZVBTJJNPAG-UHFFFAOYAW	NC(C(O)=O)C(C)CC	isoleucine	1599	132.102
381	0.0825958	0.119801	0.471575	0.210847	0.85929	0.204105	0.283118	-0.0829669	-0.210655	0.22674	0.570904	0.188266	0.253512	0.00250542	0.268546	0.171879	0.287392	0.262367	-1.11347	1.11347	-0.155056	0.155056	0.525577	0.707093	6146	Amino Acid	Lysine Metabolism	1118-90-7,542-32-5	456	HMDB0000510	C00956	92136	2-aminoadipate	400	155500	NAMED	OYIFNHCXNCRBQI-UHFFFAOYAC	OC(CCCC(N)C(O)=O)=O	2-aminoadipate	793.3	162.076
391	-0.000478605	-0.132839	0.0480711	-0.0718754	0.0831874	-0.0203381	0.0102762	-0.0425681	0.0311684	0.0988012	-0.0565374	0.0672275	0.198634	0.0713039	-0.0158206	0.0684329	0.0680047	0.083535	1.08889	1.08889	0.122853	0.122853	0.0724864	0.21326	2132	Amino Acid	Urea cycle; Arginine and Proline Metabolism	372-75-8	810	HMDB0000904	C00327	9750	citrulline	400	155460	NAMED	RHGKLRLOHDJJDR-UHFFFAOYAQ	NC(C(O)=O)CCCNC(N)=O	citrulline	730.3	176.103
397	0.176005	0.212468	0.217527	0.012298	0.0994561	0.126925	0.314132	0.0872646	0.0113977	0.115933	0.0079863	-0.186591	0.0137739	-0.00805059	0.15576	-0.00759171	0.0939583	0.0983454	-1.1774	1.1774	-0.235602	0.235602	0.00987636	0.0809224	60	Amino Acid	Leucine, Isoleucine and Valine Metabolism	61-90-5	5880	HMDB0000687	C00123	6106	leucine	400	155300	NAMED		O=C([C@H](CC(C)C)N)O	leucine	1680.2	132.102
407	0.42294	0.0565206	-0.00256306	-0.0684242	-0.0670628	-0.0809574	0.00255651	-0.178544	-0.217328	-0.166951	-0.316013	0.170465	0.0683278	-0.392185	0.0105582	-0.142281	0.180794	0.219564	-1.15947	1.15947	-0.213466	0.213466	0.196412	0.377943	1301	Amino Acid	Lysine Metabolism	56-87-1	5747	HMDB0003405	C00739,C00047	5962	lysine	400	155354	NAMED	KDXKERNSBIXSRK-YFKPBYRVBE	NC(C(O)=O)CCCCN	lysine	613.8	147.113
409	0.226777	-0.172532	-0.0597876	-0.471464	-0.45666	-0.290382	-0.250158	-0.0398395	-0.0419042	-0.131108	0.0495278	0.11523	-0.133052	-0.209728	-0.189256	-0.0585058	0.232235	0.123148	1.11949	1.11949	0.162837	0.162837	0.20151	0.383397	1303	Energy	TCA Cycle	6915-15-7	510	HMDB0031518,HMDB0000156,HMDB0000744	C00149,C00711,C00497	525	malate	209	123199	NAMED	BJEPYKJPYRNKOW-UHFFFAOYAM	OC(C(O)=O)CC(O)=O	malate	615.6	133.014
415	-0.0607085	0.145215	0.128166	-0.0259508	0.213193	0.172658	0.197153	0.176414	0.137085	0.109396	-0.0557023	-0.029939	0.0607429	-0.0239851	0.118267	0.032933	0.103667	0.080643	-1.09108	1.09108	-0.125756	0.125756	0.108953	0.278029	1302	Amino Acid	Methionine, Cysteine, SAM and Taurine Metabolism	63-68-3	5907	HMDB0000696	C00073	6137	methionine	400	155355	NAMED	FFEARJCKVFRZRR-BYPYZUCNBW	CSCCC(N)C(O)=O	methionine	1250	150.058
432	0.0883369	-0.000326239	-0.0535341	-0.0536439	-0.131937	-0.0944031	-0.0394554	-0.0608001	-0.132012	-0.00697564	-0.0866292	0.087957	-0.0417951	0.000326133	-0.0432203	-0.0298548	0.0656568	0.0763098	1.01398	1.01398	0.020032	0.020032	0.738017	0.871375	594	Cofactors and Vitamins	Nicotinate and Nicotinamide Metabolism	98-92-0	911	HMDB0001406	C00153	936	nicotinamide	400	155332	NAMED	DFPAKSUCGFBDDF-UHFFFAOYAZ	NC(C1=CN=CC=C1)=O	nicotinamide	1271.1	123.055
444	0.297387	0.0813982	0.245276	0.10741	0.288092	0.0898318	0.457746	-0.0140448	0.26158	-0.23239	0.0467927	-0.0150547	-0.00571664	-0.265229	0.194137	-0.0350029	0.154015	0.193842	-1.2509	1.2509	-0.322969	0.322969	0.039866	0.156004	1493	Amino Acid	Urea cycle; Arginine and Proline Metabolism	3184-13-2	6026	HMDB0000214	C00077	6262	ornithine	400	155375	NAMED	AHLPHDHHMVZTML-BYPYZUCNBZ	O=C(O)[C@@H](N)CCCN	ornithine	614	133.097
445	-0.386239	0.640524	1.66084	0.00326359	1.77063	0.0136472	0.548785	0.537567	-0.0803983	-0.14067	1.25104	-0.30599	0.362577	0.293549	0.598627	0.230018	0.772424	0.563058	-1.63424	1.63424	-0.708623	0.708623	0.322136	0.503524	1505	Nucleotide	Pyrimidine Metabolism, Orotate containing	50887-69-9	942	HMDB0000226	C00295	967	orotate	209	125979	NAMED	PXQPEWDEAKTCGB-UHFFFAOYAD	O=C(C1=CC(O)=NC(O)=N1)O	orotate
448	0.181138	0.0684498	-0.30099	0.0602367	-0.430388	-0.0164429	-0.318502	0.288973	0.0737077	0.179009	0.0751956	-0.217128	0.108994	0.215923	-0.0584407	0.0726168	0.260453	0.153062	1.1177	1.1177	0.160537	0.160537	0.262693	0.447812	27727	Amino Acid	Glutathione Metabolism	103239-24-3	58835	HMDB0003337	D00031,C00127	65359	glutathione, oxidized (GSSG)	400	155840	NAMED	YPZRWBKMTBYPTK-BJDJZHNGBD	O=C([C@@H](NC(CC[C@@H](C(O)=O)N)=O)CSSC[C@@H](C(NCC(O)=O)=O)NC(CC[C@@H](C(O)=O)N)=O)NCC(O)=O	glutathione, oxidized (GSSG)	1512	307.083
452	-0.0212861	0.991525	-0.364603	0.0208424	0.957416	0.0965378	0.871157	0.0771681	0.17265	0.621433	0.379811	0.927096	-0.210461	1.29127	0.328595	0.530299	0.526984	0.537422	1.21882	1.21882	0.285488	0.285488	0.498275	0.684448	33447	Lipid	Long Chain Monounsaturated Fatty Acid	373-49-9	393216	HMDB0003229	C08362	445638	palmitoleate (16:1n7)	209	126083	NAMED	SECPZKHBENQXJG-FPLPWBNLBE	CCCCCC\C=C/CCCCCCCC(O)=O	palmitoleate (16:1n7)	5475	253.217
460	0.215089	0.212072	0.269994	0.123547	0.211715	0.146747	0.309781	0.163773	0.158107	0.095933	-0.0143373	-0.0347275	-0.036057	-0.0103406	0.20659	0.0264295	0.0622295	0.0810288	-1.19611	1.19611	-0.258349	0.258349	0.00136697	0.0336498	64	Amino Acid	Phenylalanine Metabolism	63-91-2	5910	HMDB0000159	C00079	6140	phenylalanine	400	155301	NAMED	COLNVLDHVKWLRT-QMMMGPOBBC	NC(C(O)=O)CC1=CC=CC=C1	phenylalanine	2050	166.086
461	0.0164375	0.0461339	-0.0125677	-0.00353412	-0.0647073	-0.0148632	0.0359879	0.0171725	-0.0185799	0.0568288	-0.0364507	-0.0145013	-0.0624975	0.0612082	0.00250742	-0.00233207	0.0348807	0.0504647	-1.00431	1.00431	-0.00620574	0.00620574	0.845034	0.928291	42109	Energy	Oxidative Phosphorylation	7664-38-2	1032	HMDB0001429	C00009	1061	phosphate	209	126986	NAMED	NBIIXXVUZAFLBC-DFZHHIFOAA	O=P(O)(O)O	phosphate	608	96.9696
463	0.443851	-0.59831	-0.606532	-0.574373	-0.914525	-0.461892	-1.02177	-0.100718	-0.344536	-0.480579	0.469487	0.738542	-0.567296	-0.0251329	-0.479283	-0.0349191	0.46582	0.534914	1.58724	1.58724	0.66652	0.66652	0.135319	0.30826	597	Carbohydrate	Glycolysis, Gluconeogenesis, and Pyruvate Metabolism	10526-80-4	980	HMDB0000263	C00074	1005	phosphoenolpyruvate (PEP)	209	124535	NAMED	DTBNBXWJWCWCIK-UHFFFAOYAU	O=P(O)(OC(C(O)=O)=C)O	phosphoenolpyruvate (PEP)	587.3	166.975
480	0.0753573	0.0280284	0.23582	0.085207	0.195213	0.359435	0.264814	0.0919749	0.0576093	-0.0899223	-0.207986	-0.148571	0.0305327	-0.228956	0.166981	-0.0978823	0.114743	0.120502	-1.30291	1.30291	-0.381736	0.381736	0.00173466	0.0348733	1898	Amino Acid	Urea cycle; Arginine and Proline Metabolism	147-85-3	128566	HMDB0000162,HMDB0003411	C00148,C000763	8988145742614	proline	400	155455	NAMED	ONIBWKKTOPOVIA-BYPYZUCNBZ	OC(C1CCCN1)=O	proline	805	116.071
482	-0.0230683	0.0384864	-0.196025	-0.0351594	-0.10483	-0.1158	-0.159085	-0.101876	-0.00777867	0.00771863	-0.0387454	0.134967	0.0132906	0.115299	-0.0871696	0.0374585	0.0765063	0.0705536	1.13219	1.13219	0.17911	0.17911	0.00882108	0.0772605	527	Carbohydrate	Glycolysis, Gluconeogenesis, and Pyruvate Metabolism	79-33-4	592	HMDB0000190	C00186	612	lactate	209	123163	NAMED	JVTAAEKCZFNVCJ-UHFFFAOYAX	CC(O)C(O)=O	lactate	681.6	89.0244
492	0.0138118	0.144797	0.130273	0.221419	-0.0991415	0.280544	0.109795	0.165434	-0.0152141	0.167914	-0.0586829	-0.0596295	0.0843837	0.199121	0.120867	0.0529821	0.118468	0.114327	-1.0708	1.0708	-0.0986852	0.0986852	0.301918	0.486902	5331	Cofactors and Vitamins	Vitamin B6 Metabolism	41468-25-1	1022	HMDB0001491	C00018	1051	pyridoxal phosphate	209	152420	NAMED	NGVDGCNFYWLIFO-UHFFFAOYAW	O=P(O)(O)OCC1=CN=C(C)C(O)=C1C([H])=O	pyridoxal phosphate	943	246.017
493	0.0726398	-0.0433297	-0.219798	-0.299758	-0.698922	-0.253069	-0.182156	-0.126901	-0.37704	-0.0851322	0.0553026	0.0966549	0.0584992	-0.091647	-0.218912	-0.0572271	0.22796	0.175487	1.16492	1.16492	0.220231	0.220231	0.159682	0.336592	3138	Cofactors and Vitamins	Vitamin B6 Metabolism	529-96-4	1024	HMDB0001555	C00647	1053	pyridoxamine phosphate	400	155486	NAMED	ZMJGSOSNSPKHNH-UHFFFAOYAM	NCC1=C(COP(O)(O)=O)C=NC(C)=C1O	pyridoxamine phosphate
496	0.0794142	0.188841	0.151503	0.0618239	0.0857947	0.238462	0.0553672	-0.014856	0.108876	0.254398	0.336427	0.0910997	0.293781	0.257141	0.105794	0.22362	0.0816922	0.100446	1.12641	1.12641	0.171726	0.171726	0.0419106	0.162524	2127	Amino Acid	Glutathione Metabolism	70-18-8	111188	HMDB0000125	D00014,C00051	124886	glutathione, reduced (GSH)	400	155459	NAMED	RWSXRVCMGQZWBV-WDSKDSINBK	O=C(N[C@@H](CS)C(NCC(O)=O)=O)CC[C@@H]([C@@](O)=O)N	glutathione, reduced (GSH)	1270	308.091
503	-0.032127	0.0581481	0.285205	-0.0414879	0.139802	0.17176	0.265597	0.0323265	0.143751	0.00182776	0.00885844	0.0521877	0.0389833	-0.0109247	0.109903	0.0391139	0.126197	0.0564435	-1.07944	1.07944	-0.110285	0.110285	0.188346	0.367944	1648	Amino Acid	Glycine, Serine and Threonine Metabolism	56-45-1	5736	HMDB0000187	C00065	5951	serine	400	155437	NAMED	MTCFGRXMJLQNBG-REOHCLBHBX	OC([C@@H](N)CO)=O	serine	676.7	106.05
504	0.0578192	-0.0995459	-0.157845	0.424396	0.383549	-0.219921	-0.042094	0.10279	0.198383	0.031483	-0.0128244	-0.132808	0.092988	-0.034122	0.0561437	0.0238499	0.239307	0.11362	-1.05425	1.05425	-0.0762218	0.0762218	0.744442	0.871375	2342	Amino Acid	Tryptophan Metabolism	153-98-0	5013	HMDB0000259	C00780	5202	serotonin	400	155468	NAMED	QZAYGJVTTNCVMB-UHFFFAOYAX	NCCC1=CNC(C=C2)=C1C=C2O	serotonin
507	-0.264464	-0.5644	-0.0872968	-0.527003	-0.5644	-0.480808	-0.5644	-0.47332	-0.5644	-0.0552174	-0.5644	0.725089	-0.0559936	-0.476711	-0.440762	-0.165272	0.174019	0.496467	1.45928	1.45928	0.545259	0.545259	0.241659	0.421865	603	Amino Acid	Polyamine Metabolism	71-44-3	1072	HMDB0001256	C00750	1103	spermine	400	155336	NAMED	PFNFFQXMRSDOHW-UHFFFAOYAC	NCCCNCCCCNCCCN	spermine	500.4	203.223
512	-0.00136955	0.0222872	-0.0266073	0.00561603	-0.0847077	0.00350877	-0.0261871	-0.0164586	-0.073614	0.0107233	-0.0352658	-0.0195911	0.0292873	-0.0130696	-0.0154898	-0.0169216	0.0326518	0.0359778	-1.00136	1.00136	-0.00195553	0.00195553	0.940377	0.974922	2125	Amino Acid	Methionine, Cysteine, SAM and Taurine Metabolism	107-35-7	1091	HMDB0000251	C00245	1123	taurine	400	155458	NAMED	XOAAWQZATWQOTB-UHFFFAOYAA	NCCS(=O)(O)=O	taurine	692	126.022
533	-0.0237057	0.129163	0.318786	-0.0205847	0.467232	0.0537591	0.0880367	0.0115476	-0.187901	0.0756356	0.0692409	-0.0153234	0.0655014	-0.129021	0.128029	-0.0203111	0.176166	0.113594	-1.17048	1.17048	-0.227094	0.227094	0.0806397	0.227583	1670	Amino Acid	Urea cycle; Arginine and Proline Metabolism	57-13-6	1143	HMDB0000294	C00086	1176	urea	400	155443	NAMED	XSQUKJJJFZCRTK-UHFFFAOYAF	O=C(N)N	urea	739	121.072
535	0.219964	0.374738	0.30305	0.228727	0.543382	0.222896	0.582144	0.442215	0.0110661	-0.0445745	0.212924	0.0456094	-0.0591496	0.130258	0.364639	0.0493555	0.145732	0.105239	-1.37717	1.37717	-0.461708	0.461708	0.000514845	0.0237765	606	Nucleotide	Pyrimidine Metabolism, Uracil containing	58-96-8	5807	HMDB0000296	C00299	6029	uridine	209	123185	NAMED	DRTQHJPVMGBUCF-XVFCMESIBG	OC1C(N(C=CC2=O)C(N2)=O)OC(CO)C1O	uridine	1457.6	243.062
536	0.040465	0.0923858	0.224332	0.311295	0.476306	0.121782	0.36566	-0.0440271	0.19097	-0.127115	-0.12215	-0.000903126	-0.103327	-0.062568	0.198525	-0.0375155	0.177059	0.121405	-1.27564	1.27564	-0.351224	0.351224	0.0120509	0.0844234	52602	Nucleotide	Pyrimidine Metabolism, Uracil containing	951-78-0	13118	HMDB0000012	C00526	13712	2'-deoxyuridine	209	165330	NAMED	MXHRCPNRJAMMIM-SHYZEUOFBK	O=C(NC1=O)N(C=C1)C(CC2O)OC2CO	2'-deoxyuridine	1586	227.067
537	-0.637235	0.608129	1.30069	0.951294	1.29331	1.25152	2.03232	1.11785	-0.000791111	-0.881638	0.970431	0.36582	-0.753947	-0.29889	0.989734	-0.0998358	0.770427	0.700117	-2.95886	2.95886	-1.56504	1.56504	0.0179541	0.100304	607	Amino Acid	Histidine Metabolism	104-98-3	643824	HMDB0000301	C00785	736715	trans-urocanate	400	155340	NAMED	LOIYMIARKYCTBW-OWOJBTEDBA	O=C(O)/C=C/C1=CNC=N1	trans-urocanate	1125.4	139.05
561	0.0559869	-0.0782765	-0.0161796	-0.258815	-0.153152	0.0574994	0.019865	-0.237174	-0.0869133	0.255038	0.281594	0.211405	0.257509	0.1354	-0.0762806	0.175672	0.12726	0.138611	1.2873	1.2873	0.364351	0.364351	0.00556946	0.0615062	57	Amino Acid	Glutamate Metabolism	56-86-0	591	HMDB0000148	C00025,C00217	33032	glutamate	400	155297	NAMED	WHUUTDBJXJRKMK-UHFFFAOYAD	O=C(O)[C@@H](N)CCC(O)=O	glutamate	710	148.06
563	0.0194319	-0.0699424	0.00444345	-0.191893	0.0330185	-0.0514913	0.00384879	-0.14713	-0.0087809	0.0541948	0.086396	0.0952351	0.0877782	0.0610944	-0.0499643	0.0626529	0.082414	0.0385574	1.11663	1.11663	0.159146	0.159146	0.00637056	0.0653295	53	Amino Acid	Glutamate Metabolism	56-85-9	5746	HMDB0000641	C00064	5961	glutamine	400	155293	NAMED	ZDXPYRJPNDTMRX-VKHMYHEABV	OC([C@@H](N)CCC(N)=O)=O	glutamine	680	147.076
564	0.0843088	0.0770425	0.146759	0.0104229	0.117192	0.182005	0.144636	0.0600174	0.074344	0.0272872	-0.0846082	-0.0105326	0.11676	-0.0693813	0.102798	0.00897811	0.0554622	0.0793776	-1.09695	1.09695	-0.133493	0.133493	0.036578	0.15107	1284	Amino Acid	Glycine, Serine and Threonine Metabolism	72-19-5	6051	HMDB0000167	C00188	6288	threonine	400	155352	NAMED	AYFVYJQAPQTCCC-GBXIJSLDBG	N[C@H](C(O)=O)[C@H](O)C	threonine	701.5	120.066
565	0.211037	0.080231	0.341902	0.151655	0.160659	0.218786	0.36762	0.109583	0.147947	-0.0436105	-0.156481	0.0130737	-0.0177619	-0.0778131	0.205184	-0.022441	0.103439	0.10178	-1.25608	1.25608	-0.328933	0.328933	0.00171603	0.0348733	54	Amino Acid	Tryptophan Metabolism	73-22-3	6066	HMDB0000929	C00078	6305	tryptophan	400	155294	NAMED	QIVBCDIJIAJPQS-VIFPVBQEBP	O=C(O)[C@@H](N)CC1=CNC2=C1C=CC=C2	tryptophan	2291	203.083
566	0.170882	0.217541	0.252769	0.0377	0.0829278	0.190793	0.286792	0.0880436	-0.0547755	0.10541	-0.0238216	-0.115149	0.0655175	-0.0231304	0.165931	-0.00765804	0.0885224	0.080516	-1.1904	1.1904	-0.251447	0.251447	0.00262598	0.0470933	1649	Amino Acid	Leucine, Isoleucine and Valine Metabolism	72-18-4	6050	HMDB0000883	C00183	6287	valine	400	155438	NAMED	KZSNJWFQEVHDMF-BYPYZUCNBW	N[C@H](C(O)=O)C(C)C	valine	1042.1	118.086
572	0.0642494	-0.169803	-0.137926	0.158223	0.209814	-0.136686	-0.194191	0.0811201	-0.0688009	0.0607101	0.175277	0.18803	-0.13908	0.240825	-0.0156499	0.0761602	0.16127	0.152993	1.09409	1.09409	0.129726	0.129726	0.3004	0.485998	20488	Carbohydrate	Glycolysis, Gluconeogenesis, and Pyruvate Metabolism	50-99-7	71358	HMDB0000122	C00031	5793	glucose	209	124669	NAMED	WQZGKKKJIJFFOK-DVKNGEFBBQ	O[C@H]1O[C@H](CO)[C@@H](O)[C@H](O)[C@H]1O	glucose
798	0.120966	0.326809	0.304008	-0.00133739	0.0870758	0.289975	0.221485	0.047723	-0.214435	-0.0632388	0.240704	0.15807	-0.00594819	-0.048564	0.174588	0.0110981	0.127062	0.16405	-1.17262	1.17262	-0.229736	0.229736	0.072626	0.21326	555	Nucleotide	Purine Metabolism, Adenine containing	58-61-7	54923	HMDB0000050	C00212	60961	adenosine	400	155320	NAMED	OIRDTQYFTABQOQ-KQYNXXCUBX	NC1=NC=NC2=C1N=CN2[C@@]3([H])[C@@](O)([H])[C@@](O)([H])[C@](CO)([H])O3	adenosine	1625.3	268.104
799	0.0253674	0.0256351	0.298304	0.175232	0.0815602	0.0874912	0.169601	-0.00128408	0.438367	-0.237025	-0.0210658	0.00937671	0.124381	-0.0829842	0.107738	0.0385083	0.100857	0.229058	-1.05211	1.05211	-0.0732877	0.0732877	0.513175	0.697039	3141	Amino Acid	Glycine, Serine and Threonine Metabolism	107-43-7	19951173242	HMDB0000043	C00719	247	betaine	400	155487	NAMED	KWIUHFFTVRNATP-UHFFFAOYAI	O=C(C[N+](C)(C)C)[O-]	betaine	734	118.086
800	0.0308872	0.0213508	0.155297	0.555155	0.196212	-0.0218167	0.243731	0.401914	0.411414	0.443614	0.349959	-0.53075	0.812153	0.485224	0.197841	0.328602	0.200182	0.451083	1.20209	1.20209	0.26555	0.26555	0.5303	0.710798	1868	Amino Acid	Methionine, Cysteine, SAM and Taurine Metabolism	56-89-3,52-90-4	5653	HMDB0000574	C00097	5862	cysteine	400	155454	NAMED	XUJNEKJLAYXESH-REOHCLBHBU	SC[C@H](N)C(O)=O	cysteine
806	0.0210008	0.117315	0.264226	0.208469	0.0290688	0.0905399	-0.0996996	-0.0672037	0.290235	-0.394837	-0.199808	-0.178777	0.0355843	-0.227536	0.0704645	-0.112523	0.12607	0.240453	-1.1791	1.1791	-0.237689	0.237689	0.133084	0.305913	5086	Amino Acid	Glycine, Serine and Threonine Metabolism	1118-68-9	653	HMDB0000092	C03626	673	dimethylglycine	400	155492	NAMED	FFDGPVCHZBVARC-UHFFFAOYAX	CN(C)CC(O)=O	dimethylglycine
811	0.0690663	-0.0230928	0.150211	-0.0927419	0.13041	0.0937226	0.0969262	-0.00325984	-0.0175072	0.10675	0.00324924	0.0623507	0.0709697	0.0539392	0.0526552	0.0466252	0.0840776	0.0458319	-1.00824	1.00824	-0.0118373	0.0118373	0.866758	0.934848	1126	Amino Acid	Alanine and Aspartate Metabolism	56-41-7	5735	HMDB0000161	C00041	5950	alanine	400	155351	NAMED	QNAYBMKLOCPYGJ-REOHCLBHBS	O=C(O)[C@@H](N)C	alanine	696	90.055
815	0.0775449	0.173326	0.174798	-0.0784606	0.226972	0.14056	0.287318	0.0867479	0.331903	-0.0374003	-0.0849487	0.00408226	-0.113017	0.00136231	0.136101	0.0169969	0.110795	0.161141	-1.11935	1.11935	-0.162667	0.162667	0.156546	0.335551	1299	Amino Acid	Tyrosine Metabolism	60-18-4	5833	HMDB0000158	C00082	6057	tyrosine	400	155353	NAMED	OUYCCCASQSFEME-QMMMGPOBBZ	N[C@@H](CC1=CC=C(O)C=C1)C(O)=O	tyrosine	1516.3	182.081
821	0.0294303	0.165713	0.645918	-0.0168138	0.537274	0.117892	0.219383	0.073762	-0.0144172	-0.435843	0.0279144	-0.250469	-0.284582	-0.242933	0.22157	-0.200055	0.241781	0.175244	-1.54641	1.54641	-0.62892	0.62892	0.0026126	0.0470933	33442	Nucleotide	Pyrimidine Metabolism, Uracil containing	1445-07-4	21403010	HMDB0000767	C02067	15047	pseudouridine	209	125870	NAMED	HZIOZCLEXIYJAD-JWMKEVCDBU	O[C@]1([H])[C@@](O)([H])[C@](CO)([H])O[C@]1(C2=CNC(NC2=O)=O)[H]	pseudouridine	1100	243.062
825	-0.0685658	0.107194	0.535119	0.365503	0.521758	0.362301	1.02275	0.318793	-0.0162064	-0.0232637	0.0906593	0.0280285	0.111683	0.015948	0.395607	0.0344747	0.324091	0.0555065	-1.50443	1.50443	-0.589217	0.589217	0.0159641	0.0954089	605	Nucleotide	Pyrimidine Metabolism, Uracil containing	66-22-8	1141	HMDB0000300	C00106	1174	uracil	400	155338	NAMED	ISAKRJDGNUQOIC-UHFFFAOYAV	O=C(NC=C1)NC1=O	uracil	1152.2	113.035
827	0.237955	0.408388	0.365245	0.244301	0.2839	0.399284	0.538836	0.312789	-0.0512202	-0.00212996	0.0918804	-0.0196014	0.03376	0.0845356	0.348837	0.0228707	0.100853	0.0576227	-1.38975	1.38975	-0.474821	0.474821	8.27632e-06	0.00210219	514	Nucleotide	Pyrimidine Metabolism, Cytidine containing	65-46-3	5940	HMDB0000089	C00475	6175	cytidine	400	155308	NAMED	UHDGCWIWMRVCDJ-XVFCMESIBD	OC[C@@H]1[C@H]([C@H]([C@H](N2C(N=C(C=C2)N)=O)O1)O)O	cytidine	1325	242.078
869	0.0532572	-0.0221765	-0.173258	-0.0338576	-0.311433	-0.0733218	-0.0549308	-0.0913515	-0.134978	-0.0272638	-0.0658613	-0.00554677	-0.144219	0.063026	-0.088384	-0.0524738	0.110666	0.0794749	1.03393	1.03393	0.0481349	0.0481349	0.493376	0.684032	2856	Nucleotide	Pyrimidine Metabolism, Uracil containing	3387-36-8	1399139	HMDB0000288	C00105	6030	uridine 5'-monophosphate (UMP)	209	125744	NAMED	DJJCXFVJDGTHFX-FHLVPPQOBI	O[C@]1([H])[C@@](O)([H])[C@](COP(O)(O)=O)([H])O[C@]1(N(C=C2)C(NC2=O)=O)[H]	UMP	627	323.029
872	-0.0742875	0.0313301	0.166962	0.124313	0.249164	0.0165719	0.333829	0.101879	-0.00859892	-0.26477	-0.14296	0.0202145	-0.150755	-0.163322	0.11872	-0.118365	0.131612	0.106172	-1.27127	1.27127	-0.346266	0.346266	0.00292845	0.0470933	2183	Nucleotide	Pyrimidine Metabolism, Thymine containing	50-89-5	5585	HMDB0000273	C00214	5789	thymidine	209	124827	NAMED	IQFYYKKMVGJFEH-XLPZGREQBQ	O=C(NC(C(C)=C1)=O)N1[C@]2([C@@]([C@@]([C@@](CO)(O2)[H])(O)[H])([H])[H])[H]	thymidine	1963.7	241.083
873	-0.465127	-0.0286915	0.291301	-0.483701	0.464794	-0.240742	0.0154053	-0.100018	-0.449642	-0.0671105	0.100136	0.0584404	-0.0156463	-0.0358968	-0.0683474	-0.0682866	0.334418	0.196814	-1.03547	1.03547	-0.0502801	0.0502801	0.999668	0.999668	5341	Cofactors and Vitamins	Thiamine Metabolism	59-43-8		HMDB0000235	DG00125,C00378,D08580	1130	thiamin (Vitamin B1)	400	155495	NAMED		NC1=C(C[N+]2=CSC(CC[O-])=C2C)C=NC(C)=N1	thiamin (Vitamin B1)	702	265.112
880	0.322759	-0.0320048	-0.472174	0.13049	-0.332595	0.424491	0.492846	0.192138	-0.285952	-0.17557	-0.0538889	-0.300185	-0.214927	0.233964	0.0907438	-0.13276	0.348451	0.200395	-1.29104	1.29104	-0.36853	0.36853	0.157861	0.336592	554	Nucleotide	Purine Metabolism, Adenine containing	73-24-5	185	HMDB0000034	C00147	190	adenine	209	124775	NAMED	GFFGJBXGBJISGV-UHFFFAOYAT	NC1=NC=NC2=C1N=CN2	adenine	1002	136.062
881	0.0102766	0.143643	0.296188	-0.0628815	0.601403	-0.289433	0.0691649	-0.203277	-0.247736	-0.0993818	0.215552	-0.931213	-0.00714314	0.00709248	0.0706355	-0.177138	0.283868	0.399175	-1.25592	1.25592	-0.32874	0.32874	0.229033	0.413074	573	Nucleotide	Pyrimidine Metabolism, Cytidine containing	71-30-7	577	HMDB0000630	C00380	597	cytosine	400	155326	NAMED	OPTASPLRGRRNAP-UHFFFAOYAY	NC1=NC(NC=C1)=O	cytosine
913	0.322828	0.154859	0.0962992	-0.0533751	0.23673	-0.00224319	0.104216	-0.223154	-0.216902	-0.00495251	-0.129706	0.149563	-0.282014	-0.110929	0.0795199	-0.0991568	0.17173	0.154343	-1.19862	1.19862	-0.261374	0.261374	0.0647608	0.205554	15586	Carbohydrate	Glycogen Metabolism	6363-53-7	388469	HMDB0000163	C00208	10991489	maltose	209	124633	NAMED	GUBGYTABKSRVRQ-ASMJPISFBF	O[C@@H]1[C@H]([C@H](O[C@@H]([C@H]1O)CO)O[C@H]2[C@@H]([C@H]([C@H](O[C@@H]2CO)O)O)O)O	maltose	765	341.109
917	0.0883463	-0.063362	0.069986	0.0462757	0.0414706	0.273755	0.122843	0.0724555	0.455246	-0.011525	0.00133979	0.0645145	0.185759	-0.0163397	0.0814714	0.113166	0.094688	0.184109	1.0437	1.0437	0.0617018	0.0617018	0.711551	0.851893	512	Amino Acid	Alanine and Aspartate Metabolism	70-47-3	6031	HMDB0000168	C00152	6267	asparagine	400	155306	NAMED	DCXYFEDJOCDNAF-REOHCLBHBD	NC(C[C@H](N)C(O)=O)=O	asparagine	679	133.061
1001	0.0614541	-0.0560318	0.204736	0.202536	0.195878	0.310717	0.0394517	0.00422828	-0.165812	-0.0534744	-0.195927	0.0327361	0.264024	-0.213417	0.120371	-0.0553118	0.1256	0.182599	-1.18296	1.18296	-0.2424	0.2424	0.0757228	0.219812	32306	Amino Acid	Urea cycle; Arginine and Proline Metabolism	51-35-4	5605	HMDB0000725	C01157	5810	trans-4-hydroxyproline	400	155905	NAMED	PMMYEEVYMWASQN-DMTCNVIQBF	O[C@@H]1C[C@@H](C(O)=O)NC1	hydroxyproline	685	132.066
1002	0.0158994	0.13941	0.714996	0.121179	0.849706	0.0494465	0.325053	0.149165	-0.186157	-0.0901606	0.273913	-0.158975	-0.000920555	-0.0331195	0.295607	-0.0325701	0.315975	0.166023	-1.43827	1.43827	-0.524334	0.524334	0.0288846	0.126495	1107	Nucleotide	Purine Metabolism, (Hypo)Xanthine/Inosine containing	97-59-6	199	HMDB0000462	C02348,C01551,C02350	439714204439713	allantoin	209	124539	NAMED	POJWUDADGALRAB-UHFFFAOYAE	O=C(N1)C(NC(N)=O)NC1=O	allantoin	759.9	159.051
1004	0.192407	0.202035	0.26524	0.359129	0.42005	0.301399	0.624013	0.441608	-0.00687827	0.00683129	0.203659	0.0693952	0.13171	0.0899616	0.350735	0.0824465	0.143794	0.0787945	-1.31653	1.31653	-0.396745	0.396745	0.000919752	0.0259574	3147	Nucleotide	Purine Metabolism, (Hypo)Xanthine/Inosine containing	69-89-6	1151	HMDB0000292	C00385	1188	xanthine	400	155488	NAMED	LRFVTYWOQMYALW-UHFFFAOYAT	O=C(N1)C(N=CN2)=C2NC1=O	xanthine	1449.7	153.041
1021	-0.358329	0.271117	0.59148	0.61832	0.79885	0.680985	1.2164	0.54902	-0.180855	-0.499294	0.601875	0.0163161	-0.538083	-0.329878	0.54598	-0.154986	0.452338	0.42397	-2.01089	2.01089	-1.00783	1.00783	0.0123088	0.0844234	1494	Amino Acid	Glutathione Metabolism	98-79-3	7127	HMDB0000267	C02237,C01879	4396857405	5-oxoproline	209	123209	NAMED	ODHCTXKNWHHXJC-VKHMYHEABY	O=C1CC[C@@H]([C@@](O)=O)N1	5-oxoproline	738.5	128.035
1024	0.316945	0.212812	0.109488	-0.00453943	0.0310352	-0.158408	0.00451892	0.155051	-0.108903	0.0308324	0.278375	0.167352	0.238713	0.415696	0.0833628	0.170344	0.147491	0.186544	1.09606	1.09606	0.132322	0.132322	0.369768	0.558411	1508	Cofactors and Vitamins	Pantothenate and CoA Metabolism	137-08-6	6361	HMDB0000210	C00864	6613	pantothenate	209	124797	NAMED	GHOKWGTUZJEAQD-ZETCQYMHBS	O=C(NCCC(O)=O)[C@H](O)C(C)(C)CO	pantothenate (Vitamin B5)	1498.7	218.103
1025	-0.0799546	0.198177	0.261478	0.038911	0.339519	0.0126472	-0.0409127	0.0724448	-0.492559	0.041253	-0.0148232	-0.0119781	0.11822	0.00202526	0.100289	-0.0596437	0.149974	0.21786	-1.16434	1.16434	-0.219509	0.219509	0.159141	0.336592	1444	Amino Acid	Lysine Metabolism	4043-87-2	826	HMDB00070	C00408	849	pipecolate	400	155369	NAMED		OC(C1NCCCC1)=O	pipecolate	1120	130.086
1026	0.210843	0.183871	0.126309	0.350525	0.133895	0.11556	0.204909	0.190492	-0.00569572	0.00566346	0.300231	0.00811309	0.014706	0.235361	0.189551	0.0930631	0.0748397	0.137051	-1.09521	1.09521	-0.131207	0.131207	0.161622	0.339273	1600	Lipid	Phospholipid Metabolism	1071-23-4	990	HMDB0000224	C00346	1015	phosphoethanolamine	209	124589	NAMED	SUHOOTKUPISOBE-UHFFFAOYAT	NCCOP(O)(O)=O	phosphoethanolamine (PE)	638	140.012
1036	0.196929	0.312928	0.059202	0.238494	0.253714	0.197672	0.0236343	-0.17233	-0.131583	-0.0864941	0.344087	0.0685077	0.478255	-0.0309201	0.13878	0.106975	0.158885	0.248558	-1.01575	1.01575	-0.0225468	0.0225468	0.790867	0.890821	1778	Peptide	Gamma-glutamyl Amino Acid	636-58-8	819	HMDB0001049	C00669	123938	gamma-glutamylcysteine	400	155448	NAMED	RITKHVBHSGLULN-UHFFFAOYAW	O=C(O)C(CS)NC(CCC(N)C(O)=O)=O	gamma-glutamylcysteine
1052	0.331689	-0.498618	-0.603462	-0.510899	-0.342075	-0.55863	-0.697191	-0.327524	-0.285271	-0.387093	0.227241	0.673538	-0.388976	-0.0785375	-0.400839	-0.0398497	0.320909	0.420584	1.47516	1.47516	0.560867	0.560867	0.113012	0.279563	1572	Carbohydrate	Glycolysis, Gluconeogenesis, and Pyruvate Metabolism	600-19-1	732	HMDB0000139,HMDB0006372	C00258	439194752	glycerate	209	124581	NAMED	RBNPOMFGQQGHHO-UHFFFAOYAE	O=C(O)C(O)CO	glycerate	650	105.019
1053	-0.0143168	-0.063131	1.39929	0.184402	1.82387	0.262198	0.80363	0.0595382	0.561736	-0.404731	0.244194	-0.192647	-0.0318001	-0.54739	0.556934	-0.0617732	0.713081	0.413243	-2.22056	2.22056	-1.15092	1.15092	0.0651414	0.205554	3155	Nucleotide	Pyrimidine Metabolism, Uracil containing	462-88-4	109	HMDB0000026	C02642	111	3-ureidopropionate	400	155489	NAMED	JSJWCHRYRHKBBW-UHFFFAOYAH	OC(CCNC(N)=O)=O	3-ureidopropionate	1090.6	133.061
1082	0.302481	0.486173	0.67962	-0.357262	1.12953	0.00455796	0.297688	-0.161183	-0.193901	-0.345542	0.397971	0.0401243	-0.160132	0.0420952	0.297701	-0.0365639	0.477917	0.259376	-1.50453	1.50453	-0.589313	0.589313	0.121423	0.288238	1587	Amino Acid	Leucine, Isoleucine and Valine Metabolism	1188-21-2	64075	HMDB0011756	C02710	70912	N-acetylleucine	209	126818	NAMED	WXNXCEHXYPACJF-ZETCQYMHBF	O=C(O)[C@H](CC(C)C)NC(C)=O	N-acetylleucine	2400	172.098
1083	-0.00296754	-0.104222	0.0165771	0.164805	0.176298	-0.161495	-0.0669853	0.111973	0.0663976	-0.070887	-0.300376	-0.206168	-0.0954696	-0.112696	0.0167479	-0.119866	0.125499	0.124717	-1.14685	1.14685	-0.197677	0.197677	0.0681723	0.211168	1589	Amino Acid	Methionine, Cysteine, SAM and Taurine Metabolism	65-82-7	395338	HMDB0011745	C02712	448580	N-acetylmethionine	209	124587	NAMED	XUYPXLNMDZIRQH-LURJTMIEBN	O=C(O)[C@H](CCSC)NC(C)=O	N-acetylmethionine	2587	192.069
1087	0.42221	0.641005	-0.288537	0.253854	0.506025	0.252947	0.545105	0.0302495	-0.2763	-0.040955	-1.02116	0.127495	-0.534578	-0.0645779	0.295357	-0.30168	0.306374	0.419745	-1.76721	1.76721	-0.821476	0.821476	0.0167639	0.0967732	1552	Lipid	Long Chain Monounsaturated Fatty Acid	112-86-7	7924	HMDB0002068	C08316	82165281116	erucate (22:1n9)	209	125983	NAMED	DPUOLQHDNGRHBS-UHFFFAOYAW	OC(CCCCCCCCCCC\C=C/CCCCCCCC)=O	erucate (22:1n9)	6355.6	337.311
1097	0.228282	0.295894	0.555971	0.611382	0.0746827	0.393112	0.337009	0.310443	0.34133	-0.00397311	0.306035	-0.823419	0.633987	0.175039	0.350847	0.104833	0.172326	0.500966	-1.18653	1.18653	-0.246752	0.246752	0.293585	0.479554	2763	Carbohydrate	Nucleotide Sugar	28053-08-9,63700-19-6	16522	HMDB0000935	C00167	17473	UDP-glucuronate	209	125997	NAMED	HDYANYHVCAPMJV-LXQIFKJMBA	OC1C(N(C=CC2=O)C(N2)=O)OC(COP(OP(OC(C(C(O)C3O)O)OC3C(O)=O)(O)=O)(O)=O)C1O	UDP-glucuronate	588	579.027
1099	0.427414	0.721059	0.737621	0.287299	1.21159	0.536662	0.920379	0.837051	-0.108926	-0.124156	0.448835	0.128803	-0.0224201	0.186569	0.709885	0.0847843	0.293126	0.217946	-1.90147	1.90147	-0.927112	0.927112	0.000636735	0.0238578	1573	Nucleotide	Purine Metabolism, Guanine containing	118-00-3	6544	HMDB0000133	C00387	6802	guanosine	209	124583	NAMED	NYHBQMYGNKIUIF-UUOKFMHZBU	O=C1C(N=CN2[C@@]3([H])[C@@](O)([H])[C@@](O)([H])[C@](CO)([H])O3)=C2N=C(N)N1	guanosine	1680	284.099
1102	-0.00089431	-0.205428	-0.433408	0.000893511	0.202423	-0.188379	-0.114232	-0.0827076	0.174078	-0.0792005	-0.326684	0.053258	-0.176897	0.0407787	-0.102717	-0.0524445	0.18593	0.180326	1.04977	1.04977	0.0700785	0.0700785	0.620464	0.77065	2734	Peptide	Gamma-glutamyl Amino Acid	7432-23-7	85142	HMDB0011741		94340	gamma-glutamyltyrosine	400	155471	NAMED	VVLXCWVSSLFQDS-QWRGUYRKBA	OC(C=C1)=CC=C1C[C@@H](C(O)=O)NC(CC[C@@H](C(O)=O)N)=O	gamma-glutamyltyrosine	2080.4	311.124
1105	0.286652	0.155732	-0.19566	-0.0428987	-0.0182202	0.0463769	-0.167949	-0.50929	0.30821	-0.332763	0.0419652	-0.0751383	-0.10217	-0.090384	-0.0556571	-0.0417134	0.242555	0.21038	1.00816	1.00816	0.0117261	0.0117261	0.91049	0.955639	1561	Cofactors and Vitamins	Tocopherol Metabolism	10191-41-0,59-02-9	14265	HMDB0001893	C02477	86472	alpha-tocopherol	402	164189	NAMED	GVJHHUAWPYXKBD-IEOSBIPEBS	CC1=C2C(O[C@@](CCC[C@H](C)CCC[C@H](C)CCC[C@H](C)C)(C)CC2)=C(C)C(C)=C1O	alpha-tocopherol
1110	-0.36139	0.057369	0.479198	0.207915	0.476801	-0.29358	0.332499	0.020321	0.0627752	0.0876398	-0.36139	0.0630478	0.0485284	-0.0753979	0.114891	-0.0291328	0.321969	0.172712	-1.19245	1.19245	-0.253935	0.253935	0.304906	0.487477	1585	Amino Acid	Alanine and Aspartate Metabolism	97-69-8	79449	HMDB0000766	C02847	88064	N-acetylalanine	209	124585	NAMED	KTHDTJVBEPMMGL-VKHMYHEABO	O=C(O)[C@@H](NC(C)=O)C	N-acetylalanine	861.2	130.051
1124	-0.365084	0.0296602	0.150365	0.12039	0.649676	0.0289808	0.297594	-0.0436545	0.128046	-0.0222764	0.0185453	-0.123631	0.196187	0.238091	0.108491	0.0724937	0.290441	0.138683	-1.06834	1.06834	-0.0953775	0.0953775	0.764835	0.876358	1564	Energy	TCA Cycle	77-92-9	305	HMDB0000094	C00158	311	citrate	209	124575	NAMED	KRKNYBCHXYNGOX-UHFFFAOYAM	OC(CC(CC(O)=O)(O)C(O)=O)=O	citrate	582	191.02
1134	-0.0180774	0.056052	0.268026	0.211377	0.0268794	0.194098	0.455917	0.0873292	0.000992974	-0.0372774	0.0502182	-0.000993961	0.945654	0.0136236	0.1602	0.162036	0.155176	0.384922	1.06791	1.06791	0.0947913	0.0947913	0.991543	0.999501	1604	Nucleotide	Purine Metabolism, (Hypo)Xanthine/Inosine containing	120K5305,69-93-2		HMDB0000289	C00366	1175	urate	400	155432	NAMED	LEHOTFFKMJEONL-UHFFFAOYAN	O=C1NC(NC(NC2=O)=O)=C2N1	urate
1137	0.0935867	0.291415	-0.423009	-0.0534692	0.0728013	0.0472921	0.550944	0.202422	0.17753	-0.00206916	-0.755898	0.132409	-0.750829	0.203931	0.0977481	-0.165821	0.280584	0.460605	-1.24365	1.24365	-0.314575	0.314575	0.251338	0.434285	38102	Lipid	Endocannabinoid	111-58-0,11-58-0	4446574	HMDB0002088		5283454	oleoyl ethanolamide	209	127707	NAMED	BOWVQLFMWHZBEF-KTKRTIGZBW	O=C(NCCO)CCCCCCC/C=C\CCCCCCCC	oleoyl ethanolamide	6450	324.291
1140	0.0421938	0.146872	0.144843	0.31635	0.981547	-0.217975	0.0186018	-0.139133	-0.222127	-0.282191	0.287119	0.322794	0.402053	0.158184	0.161662	0.110972	0.37148	0.292706	-1.09133	1.09133	-0.126093	0.126093	0.780173	0.885793	2730	Peptide	Gamma-glutamyl Amino Acid	10148-81-9	133013	HMDB0011738	C05283	150914	gamma-glutamylglutamine	400	155470	NAMED	JBFYFLXEJFQWMU-WDSKDSINBP	O=C(N)CC[C@@H](C(O)=O)NC(CC[C@@H](C(O)=O)N)=O	gamma-glutamylglutamine
1162	-0.285717	-0.159823	-0.0913072	-0.304466	-0.367312	-0.373241	-0.292991	-0.233475	0.109504	0.222372	-0.00382225	0.0573738	0.0727954	0.07821	-0.263542	0.0894055	0.0979521	0.0751037	1.42058	1.42058	0.506482	0.506482	6.15785e-06	0.00210219	32377	Carbohydrate	Aminosugar Metabolism	131-48-6	10292217	HMDB0000230	C00270	439197	N-acetylneuraminate	400	155919	NAMED	KBGAYAKRZNYFFG-BOHATCBPBL	OC1(C(O)=O)CC(O)C(NC(C)=O)C(C(O)C(O)CO)O1	N-acetylneuraminate	796.9	310.113
1214	0.137877	-0.395293	-0.474497	-0.411014	-1.24533	-0.619816	-0.311084	-0.238493	-0.231603	0.0725234	0.592823	0.3582	0.233536	0.345323	-0.444707	0.228467	0.392048	0.282577	1.90331	1.90331	0.928507	0.928507	0.0028599	0.0470933	15691	Nucleotide	Purine Metabolism, Adenine containing	75431-54-8	19951095	HMDB0000061	C00054	159296	adenosine 3',5'-diphosphate	209	126027	NAMED	WHTCPDAXWFLDIH-JGXIIKAGBH	OC(C1OP(O)(O)=O)C(OC1COP(O)(O)=O)N2C(N=CN=C3N)=C3N=C2	adenosine 3',5'-diphosphate	575	426.022
1215	0.116088	-0.099062	-0.125396	0.132175	0.0544841	-0.0225596	0.187223	-0.140612	0.06677	0.249722	0.204407	0.283646	0.334302	0.161885	0.0127925	0.216789	0.127322	0.0949077	1.22215	1.22215	0.289425	0.289425	0.00494527	0.0599308	48149	Carbohydrate	Aminosugar Metabolism	2776-93-4	21403014	HMDB0000489	C04540	123826	N-acetylglucosaminylasparagine	400	157725	NAMED	YTTRPBWEMMPYSW-VFFCQLMOBE	O[C@H]1[C@H](O)[C@@H](CO)O[C@@H](NC(CC(N)C(O)=O)=O)[C@@H]1NC(C)=O	N-acetylglucosaminylasparagine
1220	-0.0210395	-0.0470892	0.0314547	0.0697599	-0.0269816	-0.014325	-0.0508915	0.29429	-0.0269232	-0.0773096	-0.133	-0.108625	0.0647798	0.0422337	0.0293973	-0.0398074	0.114475	0.0808238	-1.07527	1.07527	-0.104701	0.104701	0.209789	0.391811	34418	Lipid	Phospholipid Metabolism	33818-15-4	21531769	HMDB0001413	C00307	13804	cytidine 5'-diphosphocholine	400	156115	NAMED	RZZPDXZPRHQOCG-SARFZWSYBB	O[C@]([C@@]1(O)[H])([C@](O[C@](COP(OP(OCC[N+](C)(C)C)(O)=O)([O-])=O)1[H])([H])N2C=CC(N)=NC2=O)[H]	CDP-choline	776.6	489.115
1221	-0.00188869	-0.00515855	-0.0136243	-0.0174814	-0.0277179	-0.00615206	0.00441794	-0.0237017	-0.00249671	0.0396132	-0.0141069	0.053144	0.0183628	0.00188513	-0.0114133	0.0160669	0.0111272	0.0260407	1.0281	1.0281	0.0399762	0.0399762	0.0491633	0.17846	27718	Amino Acid	Creatine Metabolism	57-00-1	566	HMDB0000064	C00300	586	creatine	400	155838	NAMED	CVSVTCORWBXHQV-UHFFFAOYAV	CN(C(N)=N)CC(O)=O	creatine	771	132.077
1231	0.490561	0.533556	-0.434943	0.144283	0.00469865	-0.00472083	0.399667	0.0167316	0.296554	0.0459469	-0.639047	0.467411	-0.541952	0.352308	0.143729	-0.00312986	0.322959	0.476379	-1.10995	1.10995	-0.150494	0.150494	0.532463	0.711819	17805	Lipid	Long Chain Polyunsaturated Fatty Acid (n3 and n6)	2091-39-6	4944228	HMDB0005060	C16525	6439848	dihomo-linoleate (20:2n6)	209	126039	NAMED	XSXIVVZCUAHUJO-HZJYTTRNBM	O=C(O)CCCCCCCCC/C=C\C/C=C\CCCCC	dihomolinoleate (20:2n6)	5730	307.264
1235	-0.161282	0.385582	0.498269	0.4482	0.708408	0.480663	0.444972	0.18689	0.0487629	-0.108861	-0.125649	-0.165379	0.0124375	-0.54092	0.373963	-0.146602	0.259357	0.210316	-1.69986	1.69986	-0.765416	0.765416	0.00139103	0.0336498	18245	Peptide	Gamma-glutamyl Amino Acid	37460-15-4	5380197	HMDB0029151		7017195	gamma-glutamylhistidine	400	155638	NAMED	PXVCMZCJAUJLJP-YUMQZZPRBD	O=C(O)[C@@H](N)CCC(N[C@@H](CC1=CNC=N1)C(O)=O)=O	gamma-glutamylhistidine
1242	0.0347201	0.0418744	0.711051	0.120349	0.706381	0.134377	0.393421	-0.0173618	-0.427052	-0.263535	0.000399579	-0.165602	-0.15503	-0.000399739	0.265601	-0.168536	0.300189	0.163006	-1.59196	1.59196	-0.670805	0.670805	0.00516667	0.0608774	15650	Nucleotide	Purine Metabolism, Adenine containing	15763-06-1	4573813	HMDB0003331	C02494	27476	N1-methyladenosine	209	123257	NAMED	QQBGTSSELNKRID-IOSLPCCCBM	N=C1C2=C(N([C@@]3([H])[C@@](O)([H])[C@@](O)([H])[C@](CO)([H])O3)C=N2)N=CN1C	1-methyladenosine	1399	282.12
1248	0.151685	0.0574063	0.0301072	-0.200375	-0.214879	-0.0361231	-0.0385338	-0.307225	-0.0608679	0.0341219	-0.424661	0.065744	-0.101966	-0.115494	-0.0697422	-0.100521	0.156661	0.174722	-1.02985	1.02985	-0.04244	0.04244	0.740162	0.871375	12023	Nucleotide	Pyrimidine Metabolism, Thymine containing	33430-62-5	10239189	HMDB0001227	C00364	9700	thymidine 5'-monophosphate	209	124621	NAMED	GYOZYWVXFNDGLU-JKVVGPQDBW	CC1=CN([C@@]2([H])[C@@]([H])([H])[C@@](O)([H])[C@](COP(O)(O)=O)([H])O2)C(NC1=O)=O	TMP
1254	-0.0381437	0.248036	0.0308635	-0.310274	0.150598	-0.0116676	0.099863	-0.034818	0.0455384	0.11756	0.147541	0.291183	-0.113385	0.229017	0.0168072	0.119576	0.16559	0.142804	1.1046	1.1046	0.143529	0.143529	0.237936	0.418241	15122	Lipid	Glycerolipid Metabolism	56-81-5	733	HMDB0000131	C00116	753	glycerol	209	126021	NAMED	PEDCQBHIVMGVHV-UHFFFAOYAF	OC(CO)CO	glycerol	758	91.0401
1256	0.379942	0.205018	0.286242	0.41283	0.105326	0.454014	0.505956	0.0405056	0.0403273	-0.193893	0.106334	-0.183611	-0.150348	-0.237871	0.298729	-0.103177	0.168901	0.141106	-1.50024	1.50024	-0.58519	0.58519	0.000422889	0.0214828	15506	Lipid	Phospholipid Metabolism	67-48-1	149278	HMDB0000097	C00114	305	choline	400	155556	NAMED	CRBHXDCYXIISFC-UHFFFAOYAW	[O-]CC[N+](C)(C)C	choline	675	104.107
1263	-0.0238871	-0.164177	-0.260511	-0.381618	-0.237907	-0.108614	-0.168314	-0.301173	-0.153484	-0.0249054	-0.0651042	0.182204	0.251673	-0.21248	-0.205775	-0.00368271	0.113205	0.184402	1.23477	1.23477	0.304244	0.304244	0.0460737	0.171583	15915	Amino Acid	Methionine, Cysteine, SAM and Taurine Metabolism	86867-01-8,24346-00-7,86867-0108		HMDB0001185	C00019	34755	S-adenosylmethionine (SAM)	400	155605	NAMED		NC1=NC=NC2=C1N=CN2[C@@]3([H])[C@@](O)([H])[C@@](O)([H])[C@](C[S+](CCC(N)C([O-])=O)C)([H])O3	S-adenosylmethionine (SAM)	670	399.145
1268	0.30478	0.250902	0.150677	0.0316136	0.219959	0.123846	0.0894061	0.153831	-0.527122	-0.019393	0.105028	-0.103354	-0.266939	0	0.165627	-0.135297	0.0890145	0.228636	-1.32828	1.32828	-0.409559	0.409559	0.0217053	0.110263	18369	Peptide	Gamma-glutamyl Amino Acid	2566-39-4	133115	HMDB0011171		151023	gamma-glutamylleucine	209	123285	NAMED	MYFMARDICOWMQP-YUMQZZPRBM	CC(C)C[C@@H](C(O)=O)NC(CC[C@@H](C(O)=O)N)=O	gamma-glutamylleucine	2757.2	261.144
1310	-0.104112	1.08405	0.807148	1.29873	0.605975	1.781	1.192	0.339776	0.697653	1.11621	0.83903	-0.484799	0.787833	0.801604	0.875571	0.626254	0.593618	0.562444	-1.34246	1.34246	-0.424877	0.424877	0.439485	0.634256	5278	Cofactors and Vitamins	Nicotinate and Nicotinamide Metabolism	53-84-9	5681	HMDB0000217	C00006	5892	nicotinamide adenine dinucleotide (NAD+)	209	126003	NAMED	BAWFJGJZGIEFAR-NNYOXOHSBR	NC1=NC=NC2=C1N=CN2C3C(O)C(O)C(COP(OP(OCC4C(O)C([O-])C([N+]5=CC(C(N)=O)=CC=C5)O4)(O)=O)(O)=O)O3	NAD+	1434	662.102
1312	0.309277	0.0916826	-0.0451289	0.346376	-0.0263434	0.21004	0.102209	-0.116538	0.000547434	0.254532	0.180687	0.267989	0.0627913	0.158286	0.108947	0.154139	0.169012	0.105544	1.03791	1.03791	0.0536878	0.0536878	0.551294	0.723662	22152	Cofactors and Vitamins	Nicotinate and Nicotinamide Metabolism	1094-61-7	13553	HMDB0000229	C00455	14180	nicotinamide ribonucleotide (NMN)	400	155794	NAMED	DAYLJWODMCOQEW-TURQNECABR	O[C@@H]1[C@@H](COP([O-])(O)=O)O[C@@H]([N@@+]2=CC=CC(C(N)=O)=C2)[C@@H]1O	nicotinamide ribonucleotide (NMN)
1342	-0.432189	-0.0717973	-0.623694	0.122421	0.0965573	-0.101805	0.0235715	-0.137665	0.0310425	-0.268246	-0.260026	0.0111504	0.011232	-0.0139515	-0.140575	-0.0814665	0.261049	0.142238	1.04041	1.04041	0.0571517	0.0571517	0.598405	0.758079	12017	Amino Acid	Tyrosine Metabolism	300-48-1	8948	HMDB0001434		9307	3-methoxytyrosine	400	155509	NAMED	PFDUUKDQEHURQC-ZETCQYMHBZ	COC1=C(O)C=CC(C[C@@H](C(O)=O)N)=C1	3-methoxytyrosine	1771	212.092
1343	-0.997775	-2.94944	-2.94944	-2.94944	-2.94944	-2.94944	-2.94944	-2.94944	-2.94944	-2.94944	-2.48538	0.396032	-2.94944	-2.94944	-2.70548	-2.31452	0.690017	1.3408	3.2254	3.2254	1.68948	1.68948	0.53502	0.71336	15731	Amino Acid	Glutathione Metabolism	54398-03-7	1053	HMDB0001066	C03451	440018	S-lactoylglutathione	400	155588	NAMED	VDYDCVUWILIYQF-UHFFFAOYAT	NC(CCC(NC(CSC(C(O)C)=O)C(NCC(O)=O)=O)=O)C(O)=O	S-lactoylglutathione	1687	380.112
1489	0.158245	-0.0854498	-0.0933267	-0.33879	0.141867	-0.197966	0.213826	-0.0791784	-0.282684	-0.0268057	-0.134618	0.0567033	-0.00168585	0.220034	-0.0350967	-0.0281759	0.191716	0.170658	1.00306	1.00306	0.00440463	0.00440463	0.944457	0.9761	38165	Lipid	Endocannabinoid	544-31-0	4509	HMDB0002100	C16512	4671	palmitoyl ethanolamide	402	159012	NAMED	HXYVTAGFYLMHSO-UHFFFAOYAE	CCCCCCCCCCCCCCCC(NCCO)=O	palmitoyl ethanolamide	6300	298.275
1518	0.222926	0.270601	0.601302	0.464771	0.411494	0.25466	0.471537	0.221201	0.447084	0.0400538	0.124055	0.111135	-0.0417253	0.301599	0.364812	0.1637	0.142053	0.179525	-1.21686	1.21686	-0.283169	0.283169	0.0488946	0.17846	44877	Lipid	Ceramides	24696-26-2	4446677	HMDB0004949		5283564	N-palmitoyl-sphingosine (d18:1/16:0)	402	164219	NAMED	YDNKGFDKKRUKPY-TURZORIXBD	OC[C@@H]([C@H](O)/C=C/CCCCCCCCCCCCC)NC(CCCCCCCCCCCCCCC)=O	N-palmitoyl-sphingosine (d18:1/16:0)
1526	0.37454	-0.0391732	0.179561	0.402713	0.475017	-0.316505	0.0786494	0.241745	-0.0320284	-0.0663416	-0.0841689	0.270905	-0.0717695	0.250176	0.174568	0.044462	0.262647	0.168391	-1.15759	1.15759	-0.211127	0.211127	0.282488	0.472634	19263	Lipid	Phosphatidylethanolamine (PE)	26662-94-2	4446615	HMDB0005320		5283496	1-palmitoyl-2-oleoyl-GPE (16:0/18:1)	402	164198	NAMED	FHQVHHIBKUMWTI-OTMQOFQLBI	CCCCCCCC\C=C/CCCCCCCC(O[C@](COC(CCCCCCCCCCCCCCC)=O)(COP([O-])(OCC[N+]([H])([H])[H])=O)[H])=O	1-palmitoyl-2-oleoyl-GPE (16:0/18:1)
1537	0.0224598	-0.124602	-0.00826991	-0.202067	-0.204554	-0.0744394	-0.0118354	-0.144979	-0.123938	0.0380623	0.0711491	0.0855926	-0.110866	0.0631779	-0.0935359	0.00386294	0.0890269	0.0952795	1.10257	1.10257	0.140873	0.140873	0.0788786	0.225114	42446	Lipid	Phosphatidylcholine (PC)	40811-94-7	4450224	HMDB0007973		5287971	1-palmitoyl-2-linoleoyl-GPC (16:0/18:2)	402	165129	NAMED	JLPULHDHAOZNQI-ZTIMHPMXBU	O=P([O-])(OC[C@@H](COC(CCCCCCCCCCCCCCC)=O)OC(CCCCCCC/C=C\C/C=C\CCCCC)=O)OCC[N+](C)(C)C	1-palmitoyl-2-linoleoyl-GPC (16:0/18:2)
1538	0.109484	0.0586543	0.129535	0.17492	0.0983936	0.0821721	0.0887619	0.0555829	-0.0329205	-0.0774736	-0.144022	-0.0023401	-0.1229	-0.0395771	0.099688	-0.0698722	0.0391034	0.0551575	-1.18409	1.18409	-0.243776	0.243776	0.000149512	0.0109888	19503	Lipid	Sphingomyelins	85187-10-6,85187-10-6	4956085	HMDB0001348	C00550	6453725	stearoyl sphingomyelin (d18:1/18:0)	402	164530	NAMED	LKQLRGMMMAHREN-YJFXYUILBI	CCCCCCCCCCCCCCCCCC(N[C@@](COP([O-])(OCC[N+](C)(C)C)=O)([C@](O)(/C=C/CCCCCCCCCCCCC)[H])[H])=O	stearoyl sphingomyelin (d18:1/18:0)
1539	-0.0456999	-0.00394281	0.0346635	-0.0317588	0.062876	-0.113205	-0.0112265	-0.00999101	0.0217731	0.0317385	0.0188809	0.0540485	-0.127793	0.0705586	-0.0147856	0.0115344	0.052861	0.0710921	1.02752	1.02752	0.0391623	0.0391623	0.465489	0.662516	52461	Lipid	Phosphatidylcholine (PC)	26853-31-6,26853-31-6	4940699	HMDB0007972	C13875	6436017	1-palmitoyl-2-oleoyl-GPC (16:0/18:1)	402	165127	NAMED	WTJKGGKOPKCXLL-MRCUWXFGBH	O=C(CCCCCCC/C=C\CCCCCCCC)O[C@@H](COC(CCCCCCCCCCCCCCC)=O)COP(OCC[N+](C)(C)C)([O-])=O	1-palmitoyl-2-oleoyl-GPC (16:0/18:1)
1547	0.149256	0.0232122	0.160492	-0.0991383	-0.0194692	0.0190186	0.114619	0.0621738	0.304389	0.185642	-0.0533691	0.0982916	-0.101427	0.221873	0.0512706	0.109233	0.0887346	0.159718	1.06719	1.06719	0.0938187	0.0938187	0.448379	0.64526	54979	Lipid	Ceramides	104404-17-3	4446678	HMDB0004950		5283565	N-stearoyl-sphingosine (d18:1/18:0)*	402	208064	NAMED	VODZWWMEJITOND-NXCSZAMKBA	OC[C@H](NC(CCCCCCCCCCCCCCCCC)=O)[C@H](O)/C=C/CCCCCCCCCCCCC	N-stearoyl-sphingosine (d18:1/18:0)*
1830	-1.11393	-0.249242	-0.594085	-0.0901622	-0.130287	-0.831875	-0.624089	0.082701	0.429954	0.297633	-0.121829	0.519417	0.792735	0.728487	-0.443871	0.441066	0.41286	0.331653	2.35551	2.35551	1.23604	1.23604	0.000816821	0.0244668	43840	Lipid	Fatty Acid Metabolism	102029-73-2	392413	HMDB0001206	C00024	444493	acetyl CoA	209	145261	NAMED	ZSLZBFCDCINBPY-ZSJPKINUBJ	NC1=NC=NC2=C1N=CN2[C@H]3[C@H](O)[C@H](OP(O)(O)=O)[C@@H](COP(OP(OCC(C)(C)[C@H](O)C(NCCC(NCCSC(C)=O)=O)=O)(O)=O)(O)=O)O3	acetyl-CoA	1691	403.556
1869	-0.762421	0.207519	0.676547	-0.762421	1.42289	-0.762421	-0.566273	0.0188797	0	-0.0102651	-0.183713	-0.407277	-0.762421	-0.762421	-0.0659625	-0.354349	0.80671	0.348976	-1.75316	1.75316	-0.809955	0.809955	0.386868	0.579731	18281	Xenobiotics	Benzoate Metabolism	487-54-7	9835	HMDB0000840	C07588	10253	2-hydroxyhippurate (salicylurate)	209	124655	NAMED	ONJSZLXSECQROL-UHFFFAOYAK	O=C(C1=CC=CC=C1O)NCC(O)=O	2-hydroxyhippurate (salicylurate)
2050	0.455956	0.793214	-0.437931	-0.0203269	0.414558	0.098761	0.474637	0.0199219	-0.38806	0.358113	-0.0320087	0.80463	-0.145255	0.676993	0.224849	0.212402	0.383986	0.476659	1.01905	1.01905	0.0272211	0.0272211	0.959256	0.982464	18467	Lipid	Long Chain Polyunsaturated Fatty Acid (n3 and n6)	10-2005-9,10417-94-4	393682	HMDB0001999	C06428	446284	eicosapentaenoate (EPA; 20:5n3)	209	126840	NAMED	JAZBEHYOTPTENJ-JLNKQSITBZ	O=C(O)CCC\C=C/C/C=C\C/C=C\C/C=C\C/C=C\CC	eicosapentaenoate (EPA; 20:5n3)	5450	301.217
100000007	0.0396692	-0.0123743	-0.0297336	-0.0134461	-0.117892	-0.272194	-0.107022	-0.184805	-0.133456	-0.251845	0.0459859	0.119113	0.0171298	-0.304984	-0.0872247	-0.084676	0.103869	0.171946	1.01015	1.01015	0.0145664	0.0145664	0.975154	0.992742	15500	Lipid	Carnitine Metabolism	461-05-2	10455	HMDB0000062	C00487,C00308	288	carnitine	400	155554	NAMED	PHIQHXFUZVPYII-ZCFIWIBFBS	[O-]C(C[C@@H](O)C[N+](C)(C)C)=O	carnitine	688.9	162.112
100000014	-0.499174	0.295519	1.66976	-0.357392	2.46182	0.0571625	0.464159	0.251453	0.0384388	-0.447106	0.807209	-0.0603968	-0.249171	-0.634855	0.542913	-0.09098	1.01677	0.504396	-2.87095	2.87095	-1.52153	1.52153	0.154925	0.334564	15753	Xenobiotics	Benzoate Metabolism	495-69-2	451	HMDB0000714	C01586	464	hippurate	209	124647	NAMED	QIAFMBKCNZACKA-UHFFFAOYAD	O=C(C1=CC=CC=C1)NCC(O)=O	hippurate	2106.9	178.051
100000015	-0.859646	-0.711685	1.22854	-0.859646	1.62166	-0.587412	0.187582	-0.811768	-0.859646	-0.859646	0	-0.859646	-0.859646	-0.859646	-0.0990465	-0.716371	1.006	0.350949	-2.89293	2.89293	-1.53253	1.53253	0.14143	0.315116	15679	Amino Acid	Tryptophan Metabolism	59-007	5497	HMDB0000881	C02470	5699	xanthurenate	209	123267	NAMED	FBZONXHGGPHHIY-UHFFFAOYAE	OC1=C2C(C(O)=CC(C(O)=O)=N2)=CC=C1	xanthurenate
100000039	-0.0827432	-0.219932	-0.139512	-0.191193	-0.327975	-0.142722	-0.0493683	0.133896	-0.175808	-0.0399387	-0.225629	0.0350316	0.0293957	-0.126306	-0.127444	-0.0838757	0.136068	0.108854	1.04101	1.04101	0.0579846	0.0579846	0.518574	0.702495	18374	Amino Acid	Methionine, Cysteine, SAM and Taurine Metabolism	3226-65-1	139840	HMDB0002005	C02989	158980	methionine sulfoxide	400	155665	NAMED	QEFRNWWLZKMPFJ-YGVKFDHGBW	O=C(O)[C@@H](N)CCS(C)=O	methionine sulfoxide	741.1	166.053
100000042	-0.171173	0.0763193	0.205594	-0.105971	0.172177	-0.150905	-0.18933	0.206578	-0.197896	0.0152687	0.171297	-0.0155054	0.0787498	0.276754	0.00541127	0.0547779	0.17701	0.163566	1.04778	1.04778	0.0673347	0.0673347	0.599998	0.758206	15677	Amino Acid	Histidine Metabolism	368-16-1	58494	HMDB0000479	C01152	64969	3-methylhistidine	209	123265	NAMED	JDHILDINMRGULE-LURJTMIEBU	N[C@H](C(O)=O)CC1=CN=CN1C	3-methylhistidine	906.3	168.078
100000044	-0.152402	0.010918	-0.050059	-0.0557	0.045699	-0.0438519	0.00576399	0.00700381	0.0732157	0.132656	0.0943253	0.111572	0.0685459	0.122993	-0.0290785	0.100551	0.0612758	0.0263292	1.1369	1.1369	0.185103	0.185103	0.000316776	0.0178803	15747	Amino Acid	Histidine Metabolism	10030-52-1	100482	HMDB0000194	C01262	112072	anserine	400	155593	NAMED	MYYIAHXIVFADCU-QMMMGPOBBJ	CN1C=NC=C1C[C@@H]([C@@](O)=O)NC(CCN)=O	anserine	651.8	241.13
100000054	0.244225	-0.27413	-0.0661167	0.0258212	-0.117077	-0.113298	-0.102741	-0.501608	-0.62402	-0.208853	-0.448451	0.254542	0.146611	-0.60866	-0.113116	-0.248139	0.215863	0.379854	-1.09829	1.09829	-0.135255	0.135255	0.458921	0.658564	15685	Amino Acid	Lysine Metabolism	13204-98-3	1002	HMDB0000450	C16741	3032849	5-hydroxylysine	400	155573	NAMED	YSMODUONRAFBET-UHFFFAOYAX	N[C@@H](CCC(O)CN)C(O)=O	5-hydroxylysine
100000096	-0.23435	-0.256242	0.921895	-0.110453	1.01085	-0.0373815	0.635742	0.0208911	0.121436	0.307979	0.743991	0.315092	0.0685561	-0.0769096	0.243869	0.246691	0.525726	0.285615	-1.09233	1.09233	-0.127404	0.127404	0.989967	0.999501	15681	Amino Acid	Guanidino and Acetamido Metabolism	463-003,463-00-3	486	HMDB0003464	C01035	500	4-guanidinobutanoate	400	155572	NAMED	TUHVEAJXIMEOSA-UHFFFAOYAM	N=C(N)NCCCC(O)=O	4-guanidinobutanoate	1150	146.092
100000125	-0.209655	0.0536532	0.290413	0.00824998	0.0511827	0.196835	0.667402	0.447639	-0.251631	-0.136992	0.21714	0.180306	0.149837	-0.0767846	0.188215	0.0136459	0.27646	0.194409	-1.21352	1.21352	-0.279195	0.279195	0.190859	0.369666	15949	Nucleotide	Pyrimidine Metabolism, Cytidine containing	951-77-9	13117	HMDB0000014	C00881	13711	2'-deoxycytidine	400	155608	NAMED	CKTSBUTUHBMZGZ-SHYZEUOFBO	[H][C@]1([H])[C@@](O)([H])[C@](CO)([H])O[C@]1(N2C(N=C(N)C=C2)=O)[H]	2'-deoxycytidine	1252.2	228.098
100000138	-0.75951	-0.75951	-0.75951	-0.75951	-0.75951	-0.75951	-0.75951	-0.75951	-0.211178	-0.47879	-0.679732	0.623589	0.174264	-0.335833	-0.75951	-0.15128	0	0.475515	2.03273	2.03273	1.02342	1.02342	0.0258658	0.120823	18289	Cofactors and Vitamins	Pantothenate and CoA Metabolism	3633-59-8	392407	HMDB0001373	C00882	444485	3'-dephosphocoenzyme A	209	126832	NAMED	KDTSHFARGAKYJN-IBOSZNHHBK	SCCNC(CCNC([C@H](O)C(C)(C)COP(OP(OC[C@H]([C@H]1O)O[C@H]([C@@H]1O)N2C=NC3=C2N=CN=C3N)(O)=O)(O)=O)=O)=O	3'-dephosphocoenzyme A	2013	686.142
100000251	0.00869237	-0.0159454	0.0380666	-0.280031	-0.276685	-0.134379	-0.0642013	0.0844576	-0.247275	-0.0701632	-0.427522	-0.039392	0.0338654	-0.250472	-0.0800032	-0.166826	0.138801	0.171634	-1.08657	1.08657	-0.119781	0.119781	0.335337	0.520952	15797	Cofactors and Vitamins	Riboflavin Metabolism	130-40-5	690	HMDB0001520	C00061	643976	flavin mononucleotide (FMN)	209	127541	NAMED	FVTCRASFADXXNN-UHFFFAOYAV	CC1=C(C)C=C(N(CC(O)C(C(COP(O)(O)=O)O)O)C(C2=N3)=NC(NC2=O)=O)C3=C1	FMN	2390	455.097
100000258	0.651288	-0.243986	0.047203	-0.277563	-0.466247	0.168716	0.0146827	0.45814	-0.411552	-0.0149015	1.5033	1.05316	0.364486	0.0554287	0.0440291	0.424986	0.378611	0.719845	1.7212	1.7212	0.783417	0.783417	0.276273	0.466268	43847	Lipid	Glycerolipid Metabolism	29849-82-9	734	HMDB0000126	C0093	754	glycerol 3-phosphate	400	157058	NAMED	AWUCVROLDVIAJX-UHFFFAOYAM	O=P(O)(OCC(CO)O)O	glycerol 3-phosphate
100000263	-0.0975307	0.0851042	0.32563	-0.0647132	0.328057	-0.0923748	0.146851	0.0056839	-0.221855	-0.00571639	0.161941	0.0156037	0.0313947	0.0876241	0.0795884	0.0114986	0.174869	0.129299	-1.07794	1.07794	-0.108274	0.108274	0.418644	0.612884	15716	Amino Acid	Histidine Metabolism	14403-45-3	389128	HMDB0002320	C05568	793	imidazole lactate	400	155583	NAMED	ACZFBYCNAVEFLC-YFKPBYRVBI	OC(C(O)=O)CC1=CN=CN1	imidazole lactate	739.4	155.046
100000269	0.19692	0.0132905	-0.0639794	0.156536	0.0192916	-0.0790687	0.0575611	0.0581481	0.0315363	-0.0134696	0.188803	0.166365	0.100381	0.0275276	0.0448374	0.0835238	0.096204	0.0818247	1.03812	1.03812	0.0539667	0.0539667	0.433242	0.630622	15990	Lipid	Phospholipid Metabolism	28319-77-9	571409	HMDB0000086	C00670	71920	glycerophosphorylcholine (GPC)	400	155613	NAMED	SUHOQUVVVLNYQR-MRVPVSSYBR	O=P(OCC[N+](C)(C)C)([O-])OC[C@H](O)CO	glycerophosphorylcholine (GPC)	709.9	258.11
100000275	0.661297	-1.47984	-1.93619	-0.959466	-0.241593	-0.869509	-0.0103579	-0.855391	-0.24308	-2.90367	-0.217564	0.168273	-0.489006	0.0102517	-0.711381	-0.612466	0.827592	1.14495	1.11711	1.11711	0.159776	0.159776	0.861739	0.934093	15910	Carbohydrate	Glycogen Metabolism	34612-38-9	393830	HMDB0001296	C02052	439639	maltotetraose	209	126826	NAMED	LUEWUZLMQUOBSB-ZLBHSGTGBQ	O[C@H]1[C@H](O)[C@@H](CO)O[C@H](O[C@H]2[C@H](O)[C@@H](O)[C@@H](O[C@@H]3[C@@H](CO)O[C@H](O[C@@H]4[C@@H](CO)O[C@H](O)[C@H](O)[C@H]4O)[C@H](O)[C@H]3O)O[C@@H]2CO)[C@@H]1O	maltotetraose	910	665.215
100000276	0.514365	0.00083226	0.0135133	-0.034212	-0.17985	-0.115135	-0.0328302	-0.682345	-0.12624	-0.049944	-0.0426859	0.289016	-0.398508	-0.000832953	-0.0644577	-0.0548659	0.326225	0.221147	-1.01611	1.01611	-0.0230531	0.0230531	0.948872	0.97633	44688	Carbohydrate	Glycogen Metabolism	1109-28-0	388669	HMDB0001262	C01835	439586	maltotriose	209	126149	NAMED	FYGDTMLNYKFZSV-DZOUCCHMBX	O[C@H]1[C@H](O)[C@@H](CO)O[C@H](O[C@@H]2[C@@H](CO)O[C@H](O[C@@H]3[C@@H](CO)OC(O)[C@H](O)[C@H]3O)[C@H](O)[C@H]2O)[C@@H]1O	maltotriose	812	503.162
100000282	0.410599	0.0490529	0.999051	0.638705	1.47074	0.0616152	0.430804	0.277807	0.082495	-0.0515837	0.685879	0.443069	0.147436	0.225202	0.542297	0.255416	0.486092	0.267296	-1.44951	1.44951	-0.53557	0.53557	0.185867	0.364978	15720	Amino Acid	Glutamate Metabolism	5817-08-03	1266066	HMDB0001138	C00624	70914	N-acetylglutamate	400	155584	NAMED	RFMMMVDNIPUKGG-QUCRTXIXBK	O=C(O)CC[C@@H](C(O)=O)NC(C)=O	N-acetylglutamate	1492	190.071
100000328	0.0940133	0.0718375	-0.00144235	-0.208534	-0.235633	-0.242977	0.00144028	-0.286845	0.332797	0.360616	0.357081	0.420936	0.268625	0.352936	-0.101018	0.348832	0.157069	0.0492201	1.5528	1.5528	0.634873	0.634873	3.83362e-05	0.0048687	15504	Cofactors and Vitamins	Pantothenate and CoA Metabolism		103123	HMDB0001416	C01134	987	phosphopantetheine	209	124857	NAMED	JDMUPRLRUUMCTL-VIFPVBQEBX	O=P(OCC(C)(C)[C@@H](O)C(NCCC(NCCS)=O)=O)(O)O	phosphopantetheine	1597	357.089
100000341	0.224394	-0.0578998	-0.611285	-0.146696	0.398346	-0.155458	0.3938	-0.438711	0.250019	0.163118	-0.00221492	0.288253	-0.017744	1.01033	-0.0491886	0.281961	0.370315	0.378494	1.40726	1.40726	0.492886	0.492886	0.130853	0.305913	15442	Carbohydrate	Pentose Phosphate Pathway	921-62-0,53411-70-4	82615	HMDB0001316	C00345	91493	6-phosphogluconate	209	123253	NAMED	BIRSGZKFKXLSJQ-SQOUGZDYBT	O=P(OC[C@H]([C@@H](O)[C@H](O)[C@@H](O)C(O)=O)O)(O)O	6-phosphogluconate	583.9	275.017
100000454	-0.317812	-0.82482	0.0713281	-0.0872296	0.595185	-0.82482	0.0935196	-0.24964	0.0447737	0	0.466303	-0.82482	-0.708249	-0.82482	-0.193036	-0.307802	0.478325	0.550139	-1.09082	1.09082	-0.125413	0.125413	0.691735	0.83667	18319	Amino Acid	Lysine Metabolism	660-88-8	135	HMDB0003355	C00431	138	5-aminovalerate	400	155648	NAMED	JJMDCOVWQOJGCB-UHFFFAOYAD	OC(CCCCN)=O	5-aminovalerate
100000463	0.415866	-0.112784	0.8384	0.236101	0.910109	0.078005	0.482152	0.342079	0.101467	-0.137951	0.226197	0.0420348	-0.274967	-0.193649	0.398741	-0.0394782	0.349743	0.19288	-1.6107	1.6107	-0.687688	0.687688	0.0120467	0.0844234	18349	Amino Acid	Tryptophan Metabolism	832-97-3	83867	HMDB0000671	C02043	92904	indolelactate	209	124659	NAMED	XGILAAMKEQUXLS-UHFFFAOYAH	OC(C(O)=O)CC1=CNC2=C1C=CC=C2	indolelactate	2286	204.067
100000467	0.117857	0.53237	2.09354	0.333551	2.6059	-0.133335	0.992739	0.447455	0.720397	-0.54233	0.729908	0.0568688	-0.103815	-0.0625526	0.87376	0.133079	0.976735	0.501502	-3.05675	3.05675	-1.612	1.612	0.0923599	0.24944	27672	Amino Acid	Tryptophan Metabolism	2642-37-7	9840	HMDB0000682		10258	3-indoxyl sulfate	209	123315	NAMED	BXFFHSIDQOFMLE-UHFFFAOYAB	O=S(OC2=CNC1=CC=CC=C12)(O)=O	3-indoxyl sulfate	2222.2	212.002
100000487	-0.108948	-0.252932	-0.0137174	-0.0678456	-0.0623215	-0.404205	-0.0908074	-0.143795	-0.24358	-0.254879	-0.244837	0.0135318	-0.091842	-0.279584	-0.143072	-0.183532	0.127093	0.117407	-1.04214	1.04214	-0.0595472	0.0595472	0.550128	0.723662	18357	Peptide	Dipeptide	1963-21-9	2006926	HMDB0028854		2724807	glycylvaline	400	155655	NAMED	STKYPAFSDFAEPH-LURJTMIEBB	CC(C)[C@@H](C(O)=O)NC(CN)=O	glycylvaline	1561.6	175.108
100000551	-1.17698	0	0.748161	-0.228423	0.782131	0.206252	0.219806	-1.17698	-0.60718	-0.671136	-1.17698	-1.17698	-1.17698	-0.700123	-0.0782546	-0.918231	0.759331	0.285039	-2.78131	2.78131	-1.47577	1.47577	0.0176546	0.100304	22116	Amino Acid	Leucine, Isoleucine and Valine Metabolism	816-66-0	69	HMDB0000695	C00233	70	4-methyl-2-oxopentanoate	209	124905	NAMED	BKAJNAXTPSGJCU-UHFFFAOYAG	CC(C)CC(C(O)=O)=O	4-methyl-2-oxopentanoate
100000580	-0.0321649	0.302531	0.102249	0.0043517	0.227971	-0.0225405	0.22098	0.0549234	-0.529932	0.113276	0.0527053	-0.0631199	-0.00437072	0.119551	0.107288	-0.0519817	0.128328	0.244344	-1.15525	1.15525	-0.208207	0.208207	0.189042	0.367944	20675	Carbohydrate	Glycolysis, Gluconeogenesis, and Pyruvate Metabolism	154-58-5		HMDB0002712	C07326	64960	1,5-anhydroglucitol (1,5-AG)	209	123293	NAMED	MPCAJMNYNOGXPB-SLPGGIOYBT	O[C@@H]1[C@@H](CO)OC[C@H](O)[C@H]1O	1,5-anhydroglucitol (1,5-AG)	802	163.061
100000616	0.111524	-0.0253212	0.0277652	-0.127466	-0.212597	-0.0903585	-0.0503959	-0.100081	0.00175927	-0.0559763	-0.0976934	0.0246068	-0.207654	-0.0025176	-0.0583662	-0.0562458	0.0991121	0.0865225	1.00084	1.00084	0.0012093	0.0012093	0.96673	0.988126	52449	Lipid	Phosphatidylinositol (PI)	383907-33-3	21403055	HMDB0009815			1-stearoyl-2-arachidonoyl-GPI (18:0/20:4)	402	208070	NAMED	KRTOMQDUKGRFDJ-OALUUITLBO	CCCCCCCCCCCCCCCCCC(OC[C@]([H])(COP(O)(O[C@](C(O)(C(O)(C(O)([C@](O)1[H])[H])[H])[H])([C@]1(O)[H])[H])=O)OC(CCC/C=C\C/C=C\C/C=C\C/C=C\CCCCC)=O)=O	1-stearoyl-2-arachidonoyl-GPI (18:0/20:4)
100000639	1.08002	0.0899042	0.648764	1.17157	0.933014	-0.223689	0.513758	0.825937	0.157871	0.068262	-0.16851	0.760998	0.268618	0.583902	0.62991	0.278524	0.487029	0.341977	-1.48379	1.48379	-0.569288	0.569288	0.138966	0.31382	19265	Lipid	Phosphatidylserine (PS)		7826037	HMDB0010163		9547087	1-stearoyl-2-oleoyl-GPS (18:0/18:1)	402	180966	NAMED	AJFWREUFUPEYII-PAHWMLEVBX	CCCCCCCCCCCCCCCCCC(OC[C@]([H])(COP(O)(OC[C@]([NH3+])(C([O-])=O)[H])=O)OC(CCCCCCC/C=C\CCCCCCCC)=O)=O	1-stearoyl-2-oleoyl-GPS (18:0/18:1)
100000641	0.292894	0.0141349	0.094275	-0.245563	-0.224608	-0.208473	-0.128822	-0.188566	-0.0428879	-0.0547362	-0.113492	0.214306	-0.151089	0.000865842	-0.074341	-0.0245055	0.191619	0.128739	1.04094	1.04094	0.0578816	0.0578816	0.571925	0.744969	52448	Lipid	Phosphatidylglycerol (PG)		4446626			70789105	1-palmitoyl-2-oleoyl-GPG (16:0/18:1)	402	208095	NAMED	PAZGBAOHGQRCBP-DDDNOICHBU	OCC(COP(O)(OC[C@@]([H])(COC(CCCCCCCCCCCCCCC)=O)OC(CCCCCCC/C=C\CCCCCCCC)=O)=O)O	1-palmitoyl-2-oleoyl-GPG (16:0/18:1)
100000642	0.624436	0.103667	0.116246	0.228953	0.402398	-0.227659	0.169096	0.348457	0.136644	-0.238843	-0.00135091	0.609245	0.000679951	0.28108	0.220699	0.131242	0.250913	0.290709	-1.08321	1.08321	-0.115313	0.115313	0.559553	0.732611	53009	Lipid	Phosphatidylserine (PS)	322647-11-0	7826041			9547091	1-stearoyl-2-linoleoyl-GPS (18:0/18:2)	402	166338	NAMED	AGTPCXBHIGMTEU-NREGDSCDBU	CCCCC\C=C/C\C=C/CCCCCCCC(O[C@](COC(CCCCCCCCCCCCCCCCC)=O)(COP(O)(OC[C@]([NH3+])(C([O-])=O)[H])=O)[H])=O	1-stearoyl-2-linoleoyl-GPS (18:0/18:2)
100000656	0.278357	0.332019	-0.104028	0.20934	0.577495	-0.179663	-0.0416803	-0.114739	0.25152	-0.0921758	-0.347514	0.444262	-0.733307	-0.0802069	0.119637	-0.0929036	0.269534	0.420066	-1.191	1.191	-0.252171	0.252171	0.310153	0.48931	19324	Lipid	Lysophospholipid	796963-93-4	21403067	HMDB0240261		7158113542607490	1-stearoyl-GPI (18:0)	209	128173	NAMED	LXUGKKVCSTYZFK-DYLKWFMLBW	[H]C(C(O)(C(O)([C@](O)1[H])[H])[H])([C@@](OP(O)(OC[C@@]([H])(COC(CCCCCCCCCCCCCCCCC)=O)O)=O)([C@]1(O)[H])[H])O	1-stearoyl-GPI (18:0)	5794	599.32
100000657	0.000476554	0.0280136	0.0103504	0.0747195	0.0582092	0.0474772	0.0134379	-0.0384137	0.0451099	0.0458268	-0.0954792	0.0177413	-0.0404165	-0.0134336	0.0242838	-0.00677524	0.0359684	0.0549628	-1.03084	1.03084	-0.0438247	0.0438247	0.262389	0.447812	19130	Lipid	Phosphatidylcholine (PC)	63-89-8	398235	HMDB0000564	D03585	452110	1,2-dipalmitoyl-GPC (16:0/16:0)	402	164201	NAMED	KILNVBDSWZSGLL-KXQOOQHDBV	CCCCCCCCCCCCCCCC(OC[C@]([H])(COP([O-])(OCC[N+](C)(C)C)=O)OC(CCCCCCCCCCCCCCC)=O)=O	1,2-dipalmitoyl-GPC (16:0/16:0)
100000665	0.553502	0.49883	-0.496627	0.065594	-0.317095	-0.0143588	0.0796094	-0.149432	0.331843	0.116211	-0.948246	0.565928	-0.451409	0.200547	0.0275028	-0.0308544	0.364399	0.562378	-1.00251	1.00251	-0.00361217	0.00361217	0.830079	0.921763	44675	Lipid	Long Chain Polyunsaturated Fatty Acid (n3 and n6)	6217-54-5	393183	HMDB0002183	C06429	445580	docosahexaenoate (DHA; 22:6n3)	209	126139	NAMED	MBMBGCFOFBJSGT-KUBAVDMBBZ	CC\C=C/C\C=C/C\C=C/C/C=C\C/C=C\C/C=C\CCC(O)=O	docosahexaenoate (DHA; 22:6n3)	5525	327.233
100000672	-0.0496033	-0.166264	0.516077	0.434843	0.628349	-0.207359	0.527331	-0.0504186	0.0840945	0.0531644	-0.41973	-0.0243374	-0.1015	0.258014	0.204119	-0.025049	0.352674	0.227936	-1.29966	1.29966	-0.378129	0.378129	0.166864	0.34458	19258	Lipid	Phosphatidylcholine (PC)	69525-80-0	114798	HMDB0007869		129657	1-myristoyl-2-palmitoyl-GPC (14:0/16:0)	402	164196	NAMED	RFVFQQWKPSOBED-PSXMRANNBM	CCCCCCCCCCCCCCCC(O[C@](COC(CCCCCCCCCCCCC)=O)(COP([O-])(OCC[N+](C)(C)C)=O)[H])=O	1-myristoyl-2-palmitoyl-GPC (14:0/16:0)
100000715	0.0701569	-0.179956	0.0790858	-0.434063	-0.249214	-0.434063	-0.143258	-0.272324	-0.434063	-0.00776201	-0.259694	0.40197	-0.133453	-0.434063	-0.195454	-0.144511	0.19696	0.315725	1.08146	1.08146	0.112983	0.112983	0.737163	0.871375	48114	Amino Acid	Guanidino and Acetamido Metabolism	22661-87-6	28576	HMDB0001522	C02294	10111	1-methylguanidine	400	157704	NAMED	VJQCNCOGZPSOQZ-UHFFFAOYAR	N=C(N)NC	1-methylguanidine
100000763	-0.123014	-0.150007	0.0991498	-0.142595	0.0983652	-0.446772	-0.106388	0.191794	-0.106962	0.0849654	0.0273101	0.00142707	-0.647115	-0.0468724	-0.0724333	-0.114541	0.201143	0.26894	-1.03336	1.03336	-0.0473381	0.0473381	0.754926	0.871681	22119	Nucleotide	Pyrimidine Metabolism, Cytidine containing	2140-61-6	83877	HMDB0000982		92918	5-methylcytidine	400	155786	NAMED	ZAYHVCMSTBRABG-JXOAFFINBK	O[C@H]1[C@@H](O)[C@H](N2C(N=C(N)C(C)=C2)=O)O[C@@H]1CO	5-methylcytidine
100000773	0.27578	0.167956	-0.135909	-0.424872	-0.179207	-0.0682617	0.00183759	0.0429674	-0.145753	0.187968	0.27826	-0.157877	0.399914	0.131476	-0.0399636	0.115665	0.216827	0.22622	1.16932	1.16932	0.22567	0.22567	0.222143	0.407397	22001	Lipid	Fatty Acid, Monohydroxy	88930-08-9	24791	HMDB0001954	C20793	26613	3-hydroxyoctanoate	209	126860	NAMED	NDPLAKGOSZHTPH-UHFFFAOYAI	OC(CC(O)=O)CCCCC	3-hydroxyoctanoate	3446	159.103
100000776	0.880214	0.529215	0.685056	-0.281182	-0.441934	0.635631	0.602624	-0.203969	0.0514781	0.180738	0.311591	0.105479	-0.695595	0.0976707	0.300707	0.00856026	0.518776	0.356787	-1.4245	1.4245	-0.51046	0.51046	0.236154	0.418241	44681	Lipid	Fatty Acid Metabolism (Acyl Carnitine, Long Chain Saturated)	6865-14-1	448	HMDB0000222	C02990	461	palmitoylcarnitine (C16)	402	159624	NAMED	XOMRRQXKHMYMOC-UHFFFAOYAU	[O-]C(CC(OC(CCCCCCCCCCCCCCC)=O)C[N+](C)(C)C)=O	palmitoylcarnitine (C16)	5204	400.342
100000781	0.344595	0.239827	0.591217	-0.00316403	-0.154334	0.503082	0.463789	-0.149981	-0.360546	-0.232389	0.0917884	-0.647896	-0.242149	-0.311088	0.229379	-0.283713	0.297465	0.238598	-1.69346	1.69346	-0.759976	0.759976	0.0038347	0.0541118	32328	Lipid	Fatty Acid Metabolism (Acyl Carnitine, Medium Chain)	6920-35-0	4932273	HMDB0000756		6426853	hexanoylcarnitine (C6)	400	155906	NAMED	VVPRQWTYSNDTEA-UHFFFAOYAN	O=C(CCCCC)OC(CC([O-])=O)C[N+](C)(C)C	hexanoylcarnitine (C6)	3194	260.186
100000787	0.935236	0.0394692	0.396036	1.14965	0.849199	0.0769722	0.335361	0.660616	0.511044	0.377028	0.951627	0.522187	0.398015	0.572879	0.555318	0.555464	0.407727	0.208307	-1.05389	1.05389	-0.0757267	0.0757267	0.999321	0.999668	22185	Amino Acid	Alanine and Aspartate Metabolism	997-55-7,997-55-7	58576	HMDB0000812	C01042	65065	N-acetylaspartate (NAA)	400	155806	NAMED	OTCCIMWXFLJLIA-BYPYZUCNBM	OC([C@@H](NC(C)=O)CC(O)=O)=O	N-acetylaspartate (NAA)	1222.4	176.055
100000802	0.0258314	-0.0970473	0.0369595	-0.0713459	-0.204656	-0.203446	0.00514634	0.0820016	-0.0382852	-0.0786925	-0.107138	-0.0934878	0.1954	-0.0869955	-0.0533195	-0.0348664	0.109429	0.11518	1.01932	1.01932	0.0276005	0.0276005	0.767724	0.876358	32198	Lipid	Fatty Acid Metabolism (Acyl Carnitine, Short Chain)	5080-50-2	5406074	HMDB0000201	C02571	7045767	acetylcarnitine (C2)	400	155890	NAMED	RDHQFKQIGNGIED-MRVPVSSYBU	C[N+](C)(C)C[C@H](OC(C)=O)CC([O-])=O	acetylcarnitine (C2)	1166.9	204.123
100000924	-1.04981	0.762325	-1.04981	-1.00404	-1.04981	-0.328681	1.00901	-0.31904	-0.261685	0.891702	-1.04981	-0.0286261	-1.04981	-1.04981	-0.378732	-0.424674	0.84312	0.785959	-1.1111	1.1111	-0.151986	0.151986	0.91829	0.961333	21184	Lipid	Monoacylglycerol	111-03-5	4446588	HMDB0011567		5283468	1-oleoylglycerol (18:1)	209	126057	NAMED	RZRNAYUHWVFMIP-KTKRTIGZBM	O=C(OCC(O)CO)CCCCCCC/C=C\CCCCCCCC	1-oleoylglycerol (18:1)	6650	281.249
100000963	-0.0346872	0.377532	0.0532476	0.134004	0.173959	0.00155661	0.0349033	0.097661	-0.516351	-0.0531655	-0.108788	0.0493144	-0.0954773	-0.00155904	0.104772	-0.121004	0.129686	0.202474	-1.24343	1.24343	-0.314331	0.314331	0.043923	0.167316	22138	Amino Acid	Urea cycle; Arginine and Proline Metabolism	1190-49-4	58582	HMDB0000679	C02427	65072	homocitrulline	400	155793	NAMED	XIGSAGMEBXLVJJ-YFKPBYRVBI	N[C@H](C(O)=O)CCCCNC(N)=O	homocitrulline	821.7	190.119
100000987	-0.239151	0.964528	-1.00141	-0.362429	0.192853	0.519246	0.445535	-1.09005	0.53568	0.433413	-1.41501	1.0034	-2.64279	1.01058	-0.0713599	-0.17912	0.734309	1.50313	1.30092	1.30092	0.379533	0.379533	0.876224	0.938242	32506	Lipid	Monoacylglycerol	3443-82-1	4517636	HMDB0011538		5365676	2-linoleoylglycerol (18:2)	209	125864	NAMED	IEPGNWMPIFDNSD-HZJYTTRNBY	O=C(OC(CO)CO)CCCCCCC/C=C\C/C=C\CCCCC	2-linoleoylglycerol (18:2)	6250	279.233
100000997	0.239592	0.0734403	-0.207993	-0.411769	-0.33648	-0.0996853	-0.0252574	-0.070274	-0.0127134	0.0917834	0.261642	0.161355	0.266323	0.301658	-0.104803	0.178341	0.212628	0.121794	1.30914	1.30914	0.388624	0.388624	0.00900376	0.0775239	22053	Lipid	Fatty Acid, Monohydroxy	5561-87-5	24790	HMDB0002203		26612	3-hydroxydecanoate	209	123301	NAMED	FYSSBMZUBSBFJL-UHFFFAOYAJ	OC(CC(O)=O)CCCCCCC	3-hydroxydecanoate	4634.7	187.134
100001006	0.219638	0.0476662	0.44767	0.350858	-0.0708118	0.755328	0.35553	0.19948	-0.198542	-0.233489	-0.2973	-0.113757	0.110894	-0.484464	0.28817	-0.202776	0.253945	0.197766	-1.65458	1.65458	-0.726464	0.726464	0.00157687	0.0348733	27710	Amino Acid	Glycine, Serine and Threonine Metabolism	543-24-8	10507	HMDB0000532		10972	N-acetylglycine	400	155837	NAMED	OKJIRPAQVSHGFK-UHFFFAOYAB	O=C(O)C(NC(C)=O)[H]	N-acetylglycine	731	116.035
100001040	-0.285484	0.775754	-1.45062	-0.758556	-0.144284	-1.49364	0.420586	-1.49364	0.146549	0.0144188	-1.49364	0.447458	-1.49364	-0.414433	-0.553735	-0.465548	0.891999	0.843228	-1.00035	1.00035	-0.000499834	0.000499834	0.853541	0.928477	27447	Lipid	Monoacylglycerol	2277-28-3	4446589	HMDB0011568		5283469	1-linoleoylglycerol (18:2)	209	126071	NAMED	WECGLUPZRHILCT-HZJYTTRNBQ	CCCCC/C=C\C/C=C\CCCCCCCC(OCC(O)CO)=O	1-linoleoylglycerol (18:2)	6477	279.233
100001051	-0.0372104	0.131887	0.0243687	-0.0224725	-0.0159241	0.0227238	0.0983449	0.0138888	-0.462996	-0.0880825	-0.0872484	0.076933	0.119214	-0.114046	0.0269507	-0.0927043	0.0594035	0.205577	-1.11029	1.11029	-0.150933	0.150933	0.21899	0.403069	30460	Amino Acid	Histidine Metabolism	332-80-9	83153	HMDB0000001	C01152	92105	1-methylhistidine	400	155848	NAMED	BRMWTNUJHUMWMS-LURJTMIEBU	N[C@H](C(O)=O)CC1=CN(C)C=N1	1-methylhistidine
100001054	0.247341	0.0773045	0.352518	-0.411227	-0.331691	0.203648	0.246408	-0.0755789	-0.103202	-0.351601	-0.00606953	-0.569463	-0.530295	-0.412615	0.0385902	-0.328874	0.284489	0.228523	-1.46015	1.46015	-0.546121	0.546121	0.0202197	0.106996	32412	Lipid	Fatty Acid Metabolism (also BCAA Metabolism)	25576-40-3	184820	HMDB0002013	C02862	439829	butyrylcarnitine (C4)	400	155935	NAMED	QWYFHHGCZUCMBN-SECBINFHBA	CCCC(O[C@H](CC([O-])=O)C[N+](C)(C)C)=O	butyrylcarnitine (C4)	1977	232.154
100001055	1.37186	1.09979	0.839653	0.866683	-0.191517	0.737159	0.653509	0.451831	-0.404627	-0.711073	0.0410492	-0.0428067	-1.37869	-0.746248	0.728621	-0.5404	0.464742	0.525044	-3.48509	3.48509	-1.8012	1.8012	0.000818769	0.0244668	33441	Amino Acid	Leucine, Isoleucine and Valine Metabolism	25518-49-4		HMDB0000736		168379	isobutyrylcarnitine (C4)	400	156017	NAMED		CC(C)C(O[C@@H](CC([O-])=O)C[N+](C)(C)C)=O	isobutyrylcarnitine (C4)	1955.1	232.154
100001083	-0.19733	-0.287419	0.903882	-0.287419	-0.287419	-0.130788	-0.195677	-0.287419	-0.287419	-0.287419	-0.287419	-0.287419	0.166313	0.273525	-0.0961987	-0.118306	0.408436	0.264173	-1.09035	1.09035	-0.124793	0.124793	0.904433	0.951519	32405	Amino Acid	Tryptophan Metabolism	830-96-6	3613	HMDB0002302		3744	indolepropionate	209	125818	NAMED	GOLXRNDWAUTYKT-UHFFFAOYAW	OC(CCC1=CNC2=C1C=CC=C2)=O	indolepropionate
100001092	0.19502	0.0588915	0.646158	0.235273	0.70732	0.0813993	0.0628398	0.0998444	-0.175803	0.133102	0.208082	0.0776257	0.138347	-0.0747053	0.260843	0.0511081	0.26482	0.146284	-1.26374	1.26374	-0.337701	0.337701	0.0849922	0.234652	32401	Cofactors and Vitamins	Nicotinate and Nicotinamide Metabolism	535-83-1	5369	HMDB0000875	C01004	5570	trigonelline (N'-methylnicotinate)	400	155930	NAMED	WWNNZCOKKKDOPX-UHFFFAOYAV	C[N+]1=CC(C([O-])=O)=CC=C1	trigonelline (N'-methylnicotinate)	771.8	138.055
100001104	0.00441482	0.228177	0.0763211	0.0130668	-0.444816	-0.101705	0	-0.0210241	0.509337	-0.0733425	-0.223144	0.473294	-0.0108626	-0.444816	-0.0306957	0.038411	0.192424	0.381505	1.12212	1.12212	0.166225	0.166225	0.696593	0.838553	32390	Amino Acid	Tyrosine Metabolism	537-55-3	61606	HMDB0000866		68310	N-acetyltyrosine	209	125802	NAMED	CAHKINHBCWCHCF-JTQLQIEIBT	OC1=CC=C(C[C@@H](C(O)=O)NC(C)=O)C=C1	N-acetyltyrosine
100001112	0.0945179	0.157544	-0.124561	-0.193206	-0.00956726	-0.0423621	0.101911	-0.317627	-0.0105714	0.0094766	0.229957	0.1147	0.296769	0.314604	-0.0416687	0.159156	0.162949	0.142339	1.21878	1.21878	0.285435	0.285435	0.0309271	0.133144	32457	Lipid	Fatty Acid, Monohydroxy	53941-38-1	85026	HMDB0000387		94216	3-hydroxylaurate	209	151499	NAMED	MUCMKTPAZLSKTL-UHFFFAOYAV	OC(CC(CCCCCCCCC)O)=O	3-hydroxylaurate	5175	215.165
100001125	0.116954	-0.54988	-1.08346	-0.65526	-0.552291	-1.58805	-0.809507	-0.86633	-0.0157605	-0.148227	-0.361483	0.245661	-0.171647	-0.238651	-0.748478	-0.115018	0.488481	0.209896	1.7289	1.7289	0.789858	0.789858	0.00818765	0.0756241	31530	Peptide	Dipeptide	16875-27-7	3313819	HMDB0029068		7010580	threonylphenylalanine	209	125772	NAMED	IQHUITKNHOKGFC-UHFFFAOYAA	N[C@@H](C(C)O)C(N[C@@H](CC1=CC=CC=C1)C(O)=O)=O	threonylphenylalanine	2452	267.134
100001126	0.372338	0.0577419	0.0701059	0.602311	0.784296	0.33222	1.0907	-0.196016	0.285529	-0.517696	0.642289	0.0540068	-0.0871595	0.0801505	0.389213	0.0761867	0.4228	0.385793	-1.39403	1.39403	-0.479258	0.479258	0.176242	0.356465	43829	Peptide	Gamma-glutamyl Amino Acid	2746-34-1		HMDB0011172		7015683	gamma-glutamylvaline	400	157051	NAMED	SITLTJHOQZFJGG-UUEFVBAFBQ	O=C(N[C@H]([C@@](O)=O)C(C)C)CC[C@@H]([C@](O)=O)N	gamma-glutamylvaline	2045	247.129
100001151	-0.456125	0.197251	1.54458	-0.0888933	1.77454	0.416901	0.784164	0.136874	0.198807	-0.869551	0.689219	-0.52515	-0.12246	-0.251575	0.538661	-0.146785	0.781553	0.546893	-2.32005	2.32005	-1.21416	1.21416	0.0776985	0.224266	31850	Lipid	Fatty Acid Metabolism (also BCAA Metabolism)	20208-73-5	79766	HMDB0000808		88412	butyrylglycine	209	125782	NAMED	WPSSBBPLVMTKRN-UHFFFAOYAS	O=C(CNC(CCC)=O)O	butyrylglycine (C4)
100001155	-0.894197	0.214961	1.62669	-0.155029	1.64121	0	0.783048	0.449978	0.192569	-1.40231	1.06082	-0.941227	-0.535392	-0.219346	0.458333	-0.307481	0.873794	0.869746	-2.14381	2.14381	-1.10018	1.10018	0.132111	0.305913	31928	Amino Acid	Leucine, Isoleucine and Valine Metabolism	52320-67-9	168243	HMDB0000339		193872	2-methylbutyrylglycine	209	125790	NAMED	HOACIBQKYRHBOW-UHFFFAOYAM	O=C(O)CNC(C(C)CC)=O	2-methylbutyrylglycine (C5)
100001162	0.0943392	-0.0103706	0.167447	0.25362	0.0835127	-0.0997169	-0.0750332	0.0412899	0.054653	-0.409246	-0.1612	-0.257173	-0.0635583	-0.404036	0.056886	-0.20676	0.119363	0.186215	-1.29097	1.29097	-0.368455	0.368455	0.0162252	0.0957147	32452	Lipid	Fatty Acid Metabolism (also BCAA Metabolism)	17298-37-2	96904	HMDB0000824	C03017	107738	propionylcarnitine (C3)	400	155955	NAMED	UFAHZIUFPNSHSL-UHFFFAOYAT	[O-]C(CC(OC(CC)=O)C[N+](C)(C)C)=O	propionylcarnitine (C3)	1590	218.139
100001167	-0.875734	0.326458	0.837692	0.42943	1.32555	0.25272	0.743151	0.236806	0.0561562	-0.326365	0.566305	0.0738024	0.288081	-0.00387242	0.409509	0.109018	0.63778	0.29917	-1.51903	1.51903	-0.603147	0.603147	0.26731	0.45416	35127	Amino Acid	Urea cycle; Arginine and Proline Metabolism	18684-24-7	9847785	HMDB0006695		11902893	pro-hydroxy-pro	400	156146	NAMED	ONPXCLZMBSJLSP-ALKRTJFJBT	OC([C@H]1N(C([C@H]2NCCC2)=O)CC(O)C1)=O	prolylhydroxyproline	950	229.118
100001181	0.519122	0.513187	-0.499722	0.0934158	-0.13762	-0.00820887	0.177624	-0.052921	-0.155083	0.265392	-0.651248	0.723544	-0.390842	0.364998	0.0756096	0.0261269	0.337833	0.514589	1.00942	1.00942	0.0135242	0.0135242	0.842782	0.928291	32504	Lipid	Long Chain Polyunsaturated Fatty Acid (n3 and n6)	2234-74-4		HMDB0006528,HMDB0001976	C16513	6441454	docosapentaenoate (n3 DPA; 22:5n3)	209	125862	NAMED	YUFFSWGQGVEMMI-RCHUDCCIBW	O=C(O)CCCCC/C=C\C/C=C\C/C=C\C/C=C\C/C=C\CC	docosapentaenoate (DPA; 22:5n3)	5571	329.249
100001182	0.467816	0.491985	-0.362742	0.0623485	-0.0624146	0.000956984	0.323675	-0.000957901	0.108018	-0.0931067	-0.970152	0.393852	-0.728751	0.0922261	0.115083	-0.199652	0.292545	0.532366	-1.27797	1.27797	-0.353856	0.353856	0.230912	0.413074	32415	Lipid	Long Chain Polyunsaturated Fatty Acid (n3 and n6)	7370-49-2	4445934	HMDB0061714	C16533	5282807	docosadienoate (22:2n6)	209	125824	NAMED	HVGRZDASOHMCSK-AVQMFFATBO	CCCCC/C=C/C/C=C/CCCCCCCCCCCC(O)=O	docosadienoate (22:2n6)	6034	335.296
100001198	-0.0738931	0.571075	-0.0694934	0.0164206	0.582617	-0.0157068	0.571541	0.112097	0.279371	0.240368	0.493248	0.559843	0.0154639	1.04943	0.211832	0.43962	0.306272	0.356226	1.27393	1.27393	0.349287	0.349287	0.23782	0.418241	32418	Lipid	Long Chain Monounsaturated Fatty Acid	544-64-9	4444564	HMDB0002000	C08322	5281119	myristoleate (14:1n5)	209	125828	NAMED	YWWVWXASSLXJHU-WAYWQWQTBZ	O=C(CCCCCCC/C=C\CCCC)O	myristoleate (14:1n5)	5346.9	225.186
100001204	-0.122037	-0.0445929	0.169196	-0.110936	0.0248225	-0.233774	-0.00515192	-0.0944522	0.135903	0.204537	0.1175	0.0820958	-0.0369018	0.132358	-0.0521158	0.105915	0.119703	0.0805271	1.16686	1.16686	0.222626	0.222626	0.0122463	0.0844234	43831	Amino Acid	Histidine Metabolism	501-75-7	3488	HMDB0000898	C05127	3614	1-methylhistamine	400	157053	NAMED	FHQDWPCFSJMNCT-UHFFFAOYAR	CN1C=C(CCN)N=C1	1-methylhistamine	585.5	126.103
100001208	-0.0324609	0.0502198	0.938221	0.292775	1.00146	-0.162097	0.302854	0.0921099	0.140181	-0.207085	0.426281	-0.0143709	0.0657516	-0.132577	0.310385	0.0463634	0.435601	0.225148	-1.39364	1.39364	-0.478857	0.478857	0.169191	0.346568	32350	Amino Acid	Histidine Metabolism	2625-49-2	68319	HMDB0002820	C05828	75810	1-methyl-4-imidazoleacetate	400	155911	NAMED	ZHCKPJGJQOPTLB-UHFFFAOYAW	O=C(O)CC1=CN(C)C=N1	1-methyl-4-imidazoleacetate	833	141.066
100001247	0.884542	0.460529	1.06209	-0.197569	-0.018751	0.585116	0.668233	-0.0188662	0.11516	0.0184059	-0.0516393	-0.541639	-0.776984	-0.247819	0.428166	-0.247419	0.460523	0.348557	-2.05022	2.05022	-1.03578	1.03578	0.00879553	0.0772605	33936	Lipid	Fatty Acid Metabolism (Acyl Carnitine, Medium Chain)	3671-77-0	110274	HMDB0000791	C02838	12370111953814	octanoylcarnitine (C8)	402	158581	NAMED	CXTATJFJDMJMIY-UHFFFAOYAP	[O-]C(CC(C[N+](C)(C)C)OC(CCCCCCC)=O)=O	octanoylcarnitine (C8)	4090	288.217
100001251	0.830624	0.558108	1.23692	-0.864672	-0.0600866	0.671903	0.492418	-0.791782	-0.802341	-0.83956	0.0566799	-1.21427	-1.05693	-0.540786	0.259179	-0.732867	0.762151	0.450167	-3.05599	3.05599	-1.61164	1.61164	0.0106723	0.0844234	33941	Lipid	Fatty Acid Metabolism (Acyl Carnitine, Medium Chain)	1492-27-9	8420677	HMDB0000651		10245190	decanoylcarnitine (C10)	402	158585	NAMED	LZOSYCMHQXPBFU-UHFFFAOYAC	[O-]C(CC(C[N+](C)(C)C)OC(CCCCCCCCC)=O)=O	decanoylcarnitine (C10)	4700	316.248
100001253	-0.492221	0.314872	0.926539	-0.110616	1.68824	-0.00688851	0.401938	0.132085	0.178674	-0.434155	0.862138	-0.00493295	0.0678037	0.141179	0.356743	0.135118	0.678571	0.419216	-1.45803	1.45803	-0.544024	0.544024	0.466891	0.662516	33943	Amino Acid	Glutamate Metabolism	2490-97-3	158492	HMDB0006029	C02716	182230	N-acetylglutamine	400	156041	NAMED	KSMRODHGGIIXDV-YFKPBYRVBV	OC([C@H](CCC(N)=O)NC(C)=O)=O	N-acetylglutamine
100001256	0.175974	0.343395	0.36707	-0.35578	-0.0345756	0.0430875	0.199895	0.0744154	0.263002	-0.11241	0.202191	0.0583119	-0.160625	0.24293	0.101685	0.0822333	0.231775	0.184569	-1.02814	1.02814	-0.0400429	0.0400429	0.86422	0.934093	33950	Amino Acid	Phenylalanine Metabolism	2018-61-3	67404	HMDB0000512	C03519	74839	N-acetylphenylalanine	209	126109	NAMED	CBQJSKKFNMDLON-JTQLQIEIBY	O=C(O)[C@@H](NC(C)=O)CC1=CC=CC=C1	N-acetylphenylalanine	2597	206.082
100001257	-0.32692	0.0627181	0.936072	-0.204087	1.5575	0.101249	0.380986	0.0179002	0.386946	-0.167495	0.667503	-0.0327672	0.0773043	0.107253	0.315677	0.173124	0.633922	0.303994	-1.36154	1.36154	-0.445242	0.445242	0.589512	0.751888	33942	Amino Acid	Alanine and Aspartate Metabolism	4033-40-3	90090	HMDB0006028		99715	N-acetylasparagine	400	156040	NAMED	HXFOXFJUNFFYMO-BYPYZUCNBZ	OC([C@@H](NC(C)=O)CC(N)=O)=O	N-acetylasparagine
100001258	-0.199459	-0.121385	0.0911551	0.103818	0.455837	-0.405525	0.123925	-0.068237	0.0661078	-0.0514377	-0.176885	-0.0857984	0.0953079	0.0380582	-0.00248387	-0.0191078	0.257961	0.10393	-1.04265	1.04265	-0.06026	0.06026	0.872122	0.938242	34398	Peptide	Dipeptide	869-19-2	83812	HMDB0000759	C02155	92843	glycylleucine	400	156101	NAMED	DKEXFJVMVGETOO-LURJTMIEBJ	OC([C@@H](NC(CN)=O)CC(C)C)=O	glycylleucine	2190.9	189.123
100001259	0.149457	0.289463	0.175204	0.0202155	-0.756548	-0.756548	-0.756548	-0.0832785	-0.756548	-0.756548	0.805085	-0.756548	0.298689	0.252287	-0.214823	-0.152264	0.461685	0.689784	1.1899	1.1899	0.250841	0.250841	0.852229	0.928477	33944	Amino Acid	Glutathione Metabolism	2922-56-7	2841309		C11347	115260	S-methylglutathione	400	156042	NAMED	QTQDDTSVRVWHMO-UHFFFAOYAD	O=C(NCC(O)=O)C(CSC)NC(CCC(N)C(O)=O)=O	S-methylglutathione	1600	322.107
100001262	-0.306976	0.571841	0.867715	0.0754486	0.463313	0.639873	1.68838	1.30314	-0.643694	-0.0874563	0.485566	0.614595	-0.0292768	0.028444	0.662841	0.061363	0.636719	0.450459	-2.01112	2.01112	-1.008	1.008	0.0607986	0.198488	33934	Peptide	Gamma-glutamyl Amino Acid	17105-15-6	5378717	HMDB0003869		7015685	gamma-glutamyl-epsilon-lysine	400	156033	NAMED	JPKNLFVGUZRHOB-YUMQZZPRBM	N[C@H](C(O)=O)CCCCNC(CC[C@@H](C(O)=O)N)=O	gamma-glutamyl-epsilon-lysine
100001263	0.125539	0.138274	-0.574826	0.0656138	0.0269109	-0.350415	-0.0779632	-0.112301	0.0987218	0.00321344	-0.945412	0.218468	-0.736775	0.0399308	-0.0948959	-0.220309	0.250648	0.490817	-1.06432	1.06432	-0.0899349	0.0899349	0.585058	0.75101	33955	Lipid	Lysophospholipid	17364-16-8	78064	HMDB0010382	C04102	86554	1-palmitoyl-GPC (16:0)	209	126115	NAMED	ASWBNKHCZGQVJV-UHFFFAOYAM	O=P(OCC[N+](C)(C)C)([O-])OCC(O)COC(CCCCCCCCCCCCCCC)=O	1-palmitoyl-GPC (16:0)	5670	496.34
100001266	0.0638843	0.165838	0.353301	-0.241708	0.597355	0.00426099	0.135576	-0.174138	-0.00427922	0.22233	0.404353	0.422813	0.142219	-0.208458	0.113046	0.163163	0.272068	0.243174	1.04134	1.04134	0.0584453	0.0584453	0.723493	0.860736	33953	Amino Acid	Urea cycle; Arginine and Proline Metabolism	155-84-0	60752	HMDB0004620	C02562	67427	N-acetylarginine	400	156051	NAMED	SNEIUMQYRCDYCH-LURJTMIEBE	O=C(O)[C@@H](NC(C)=O)CCCNC(N)=N	N-acetylarginine	1116	217.13
100001270	0.97098	0.58096	0.798469	-0.14441	0.0133724	0.483178	0.617909	-0.227275	-0.00820689	-0.0914086	0.204551	-0.0258445	-0.678169	0.0937222	0.386648	-0.084226	0.448785	0.30889	-1.68106	1.68106	-0.749375	0.749375	0.0386092	0.155663	33952	Lipid	Fatty Acid Metabolism (Acyl Carnitine, Long Chain Saturated)	18822-89-4	4932274	HMDB000506		6426854	myristoylcarnitine (C14)	402	158596	NAMED	PSHXNVGSVNEJBD-UHFFFAOYAV	O=C(CCCCCCCCCCCCC)OC(CC([O-])=O)C[N+](C)(C)C	myristoylcarnitine (C14)
100001271	0.338001	-0.0410257	-0.0164576	-0.0273063	-0.0287403	-0.285623	-0.258364	0.0144946	0.100713	-0.290169	-0.137601	0.160501	0.0898927	0.0332366	-0.0381276	-0.00723785	0.190744	0.171992	1.02655	1.02655	0.0378015	0.0378015	0.756715	0.871681	33961	Lipid	Lysophospholipid	19420-57-6	435389	HMDB0010384		497300	1-stearoyl-GPC (18:0)	402	158603	NAMED	IHNKQIMGVNPMTC-RUZDIDTEBJ	O[C@H](COC(CCCCCCCCCCCCCCCCC)=O)COP(OCC[N+](C)(C)C)([O-])=O	1-stearoyl-GPC (18:0)	5847	524.371
100001272	0.373091	-0.00897337	0.15099	0.0933222	0.078582	-0.245608	-0.15917	-0.046131	0.0592818	-0.406894	-0.327893	0.110558	-0.0796591	-0.0186186	0.0295129	-0.110538	0.1919	0.210806	-1.14861	1.14861	-0.199888	0.199888	0.229302	0.413074	48258	Lipid	Lysophospholipid	19420-56-5	17240641	HMDB0002815	C03916	16081932	1-oleoyl-GPC (18:1)	402	160285	NAMED	YAMUFBLWGFFICM-PTGWMXDIBX	O[C@H](COC(CCCCCCC/C=C\CCCCCCCC)=O)COP(OCC[N+](C)(C)C)([O-])=O	1-oleoyl-GPC (18:1)	6250	596.357
100001274	0.0108146	0.197982	0.406195	0.206188	0.215565	0.239419	0.253594	0.272583	0.107089	0.152211	0.0665661	-0.0525354	0.0333394	0.116464	0.225293	0.0705224	0.109001	0.0730236	-1.17082	1.17082	-0.227519	0.227519	0.00803882	0.0756241	33939	Amino Acid	Glycine, Serine and Threonine Metabolism	17093-74-2	3841173	HMDB0062557		152204	N-acetylthreonine	209	126095	NAMED	PEDXUVCGOLSNLQ-UHFFFAOYAC	CC(O)C(C(O)=O)NC(C)=O	N-acetylthreonine	1480	162.076
100001275	-0.110064	0.0501489	1.56138	0.318525	2.26769	-0.194713	0.612395	0.326362	0.214507	-0.648036	0.981651	-0.228373	-0.679858	-0.0891007	0.603965	-0.0748683	0.869948	0.619398	-2.45906	2.45906	-1.29811	1.29811	0.113968	0.279563	33945	Peptide	Acetylated Peptides	500-98-1	61452	HMDB0000821	C05598	68144	phenylacetylglycine	209	126103	NAMED	UTYVDVLMYQPLQB-UHFFFAOYAZ	OC(CNC(CC1=CC=CC=C1)=O)=O	phenylacetylglycine	3090	194.081
100001276	0.166439	0.139979	0.492472	-0.230114	0.789986	0.112958	0.171805	-0.275865	-0.0385807	-0.270064	0.263392	0.073608	-0.0195538	0.108825	0.170957	0.0196046	0.348757	0.178402	-1.21371	1.21371	-0.27943	0.27943	0.313466	0.493006	33967	Amino Acid	Leucine, Isoleucine and Valine Metabolism	3077-46-1	2081100	HMDB0061684		306109	N-acetylisoleucine	209	126125	NAMED	JDTWZSUNGHMMJM-MSZQBOFLBT	CC(N[C@H](C(O)=O)C(C)CC)=O	N-acetylisoleucine
100001277	0.458743	0.682198	-0.19843	0.230728	0.219126	0.0801524	0.611714	0.0213791	0.406571	0.110367	-0.461347	0.383375	-0.32359	0.442113	0.263201	0.0929149	0.30316	0.396402	-1.16147	1.16147	-0.21595	0.21595	0.402903	0.59672	33972	Lipid	Long Chain Monounsaturated Fatty Acid	73033-09-7	4471938	HMDB0013622		5312513	10-nonadecenoate (19:1n9)	209	126131	NAMED	BBOWBNGUEWHNQZ-KTKRTIGZBX	O=C(O)CCCCCCCC/C=C\CCCCCCCC	10-nonadecenoate (19:1n9)	5780	295.264
100001278	0.350147	0.8984	-0.294706	0.157665	0.474882	0.138329	0.642753	0.0258906	0.196569	0.174032	-0.374397	0.650922	-0.406995	0.638972	0.29917	0.146517	0.374902	0.464311	-1.13647	1.13647	-0.184562	0.184562	0.524997	0.707093	33971	Lipid	Long Chain Monounsaturated Fatty Acid	29743-97-3	4471860	HMDB0060038		5312435	10-heptadecenoate (17:1n7)	209	126129	NAMED	GDTXICBNEOEPAZ-FPLPWBNLBM	O=C(O)CCCCCCCC/C=C\CCCCCC	10-heptadecenoate (17:1n7)	5555	267.233
100001293	-0.490239	0.441516	1.32693	-0.0641143	1.83567	-0.138595	0.53768	0.357602	0.117477	-0.640959	0.94453	-0.0289434	-0.0942362	0.0888056	0.475807	0.0644457	0.774124	0.511752	-1.78779	1.78779	-0.83818	0.83818	0.2555	0.438494	33946	Amino Acid	Histidine Metabolism	39145-52-3	68142	HMDB0032055	C02997	75619	N-acetylhistidine	400	156044	NAMED	KBOJOGQFRVVWBH-ZETCQYMHBN	OC([C@@H](NC(C)=O)CC1=CNC=N1)=O	N-acetylhistidine
100001296	-0.207057	-0.0499106	0.516769	-0.017457	0.127334	0.103631	0.0361584	0.0537019	0.215107	0.075185	0.161888	0.0591144	0.0840281	-0.0366146	0.0703961	0.0931179	0.20847	0.0871797	1.00548	1.00548	0.00788072	0.00788072	0.787029	0.888468	34384	Xenobiotics	Food Component/Plant	4136-37-2	103115	HMDB0004827	C10172	115244	stachydrine	400	156088	NAMED	CMUNUTVVOOHQPW-LURJTMIEBI	C[N+]1(C)[C@H]([C@@]([O-])=O)CCC1	stachydrine	838.7	144.102
100001300	-0.0799669	0.229605	-0.112604	0.157227	-0.537901	0.0973837	-0.172952	-0.175301	0.220413	0.0939182	0.12262	-0.125892	0.125216	0.215177	-0.0743137	0.108575	0.242545	0.126123	1.17902	1.17902	0.237584	0.237584	0.094793	0.25212	33937	Amino Acid	Leucine, Isoleucine and Valine Metabolism	600-37-3	90190	HMDB0000407		99823	alpha-hydroxyisovalerate	209	126093	NAMED	NGEWQZIDQIYUNV-UHFFFAOYAS	OC(C(O)=O)C(C)C	alpha-hydroxyisovalerate	1126	117.056
100001310	-1.04156	0.51518	0.726692	-1.04156	1.54655	-1.04156	1.25481	0.651844	-1.04156	-0.858252	-0.01617	-0.557568	-0.387629	-1.04156	0.196297	-0.650458	1.07777	0.407219	-3.326	3.326	-1.73379	1.73379	0.0706859	0.21326	33013	Cofactors and Vitamins	Nicotinate and Nicotinamide Metabolism	1341-23-7		HMDB0000855	C03150	439924	nicotinamide riboside	400	155997	NAMED		NC(C1=C[N+](C2C(C(C(C[O-])O2)O)O)=CC=C1)=O	nicotinamide riboside	930	255.098
100001311	0.624745	0.138463	0.106768	0.280695	-0.0782656	0.804024	-0.387234	-0.570223	0.283917	0.228818	-0.570223	-0.385447	-0.0424726	0	0.114872	-0.0809014	0.46626	0.337409	-1.27689	1.27689	-0.352635	0.352635	0.380071	0.571231	34592	Amino Acid	Glutathione Metabolism	495-27-2	7993181	HMDB0005765		7018721	ophthalmate	400	156127	NAMED	JCMUOFQHZLPHQP-UHFFFAOYAD	O=C(NC(CC)C(NCC(O)=O)=O)CCC(C(O)=O)N	ophthalmate	1462	290.135
100001314	0.354024	0.13776	0.0444876	0.216943	0.0840732	0.0999944	-0.591144	0.148726	-0.0573196	0.090906	0.0250132	0.206558	0.377059	-0.0292907	0.061858	0.102154	0.280658	0.164475	1.0225	1.0225	0.0321057	0.0321057	0.742677	0.871375	33364	Peptide	Gamma-glutamyl Amino Acid	5652-48-2	21403107	HMDB0029159		76078708	gamma-glutamylthreonine	400	156009	NAMED	GWNXFCYUJXASDX-JUZNGCLZBW	CC(O)[C@@H](C(O)=O)NC(CC[C@@H](C(O)=O)N)=O	gamma-glutamylthreonine	996.6	249.108
100001315	-1.3007	0.226229	0.645301	-1.3007	1.22999	-1.3007	-0.993674	0.328372	-0.848901	0	-0.00465238	0.0934021	-0.733763	-1.3007	-0.308237	-0.465769	1.02755	0.575841	-1.60712	1.60712	-0.684476	0.684476	0.722534	0.860736	36103	Xenobiotics	Benzoate Metabolism	3233-57-7	3806480	HMDB0011635		4615423	p-cresol sulfate	209	143727	NAMED	WGNAKZGUSRVWRH-REWHXWOFAB	O=S(OC1=CC=C(C)C=C1)(O)=O	p-cresol sulfate
100001335	0.747009	0.557223	-0.29125	0.157357	-0.0498954	0.0651879	0.52296	0.0487616	0.423234	0.0309834	-0.628914	0.552553	-0.498187	0.280832	0.219669	0.0267502	0.353488	0.490652	-1.16807	1.16807	-0.224131	0.224131	0.435649	0.631994	33587	Lipid	Long Chain Monounsaturated Fatty Acid		4445895	HMDB0002231,HMDB0062436	C16526	5.28277e+18	eicosenoate (20:1)	209	143715	NAMED	BITHHVVYSMSWAG-KTKRTIGZBC	O=C(O)CCCCCCCCC/C=C\CCCCCCCC	eicosenoate (20:1n9 or 1n11)	5950	309.28
100001337	0.326874	0.95968	-0.162918	0.165593	0.537726	0.170896	0.794408	0.0987172	0.335906	0.336321	0.053699	0.816052	-0.222197	0.856107	0.361372	0.362648	0.377257	0.421421	1.00964	1.00964	0.0138387	0.0138387	0.995437	0.999668	34035	Lipid	Long Chain Polyunsaturated Fatty Acid (n3 and n6)		4444437	HMDB0003073,HMDB0001388	C06426,C06427	52809335280934	linolenate [alpha or gamma; (18:3n3 or 6)]	209	143703	NAMED	DTOSIQBPPRVQHS-PDBXOOCHBH	O=C(O)CCCCCCC/C=C\C/C=C\C/C=C\CC	linolenate (18:3n3 or 3n6)	5450	277.217
100001359	-0.420716	-0.0718336	0.0600607	0.0169364	0.624426	-0.209098	0.215091	-0.211947	0.0781149	-0.128722	0.0900816	-0.0327556	0.188651	0.243897	0.000364965	0.073211	0.318674	0.137677	1.03352	1.03352	0.0475731	0.0475731	0.575627	0.7456	46173	Energy	TCA Cycle			HMDB0000958,HMDB000072	C004174,C02341	444212643757	aconitate [cis or trans]	209	144239	NAMED			aconitate [cis or trans]	580	173.009
100001386	0.264562	0.290913	0.278109	0.138931	-0.0685939	0.202817	0.21938	0.0513064	-0.277042	0.00571395	0.163231	-0.20847	0.170775	0.0505344	0.172178	-0.0158764	0.125759	0.188199	-1.19764	1.19764	-0.260199	0.260199	0.0659554	0.205554	41754	Cofactors and Vitamins	Hemoglobin and Porphyrin Metabolism	14875-96-8		HMDB0003178	C00032	26945	heme	402	159409	NAMED		CC1=C(CCC(O)=O)C(/C=C(C(CCC([O-])=O)=C/2C)\[N-]C2=C/C3=N/C(C(C=C)=C3C)=C\4)=N/C1=C\C(N([Fe+2])C4=C5C)=C5C=C	heme
100001391	0.956097	0.594959	0.831265	-0.241284	-0.381055	0.633289	0.647581	0.187185	0.140527	0.0377579	0.304135	-0.137802	-0.660361	-0.0392397	0.403505	-0.0591639	0.495039	0.331444	-1.67706	1.67706	-0.74593	0.74593	0.0586033	0.198488	34409	Lipid	Fatty Acid Metabolism (Acyl Carnitine, Long Chain Saturated)	18822-91-8	21233653	HMDB0000848		3006797	stearoylcarnitine (C18)	402	158657	NAMED	FNPHNLNTJNMAEE-HSZRJFAPBW	[O-]C(C[C@@H](OC(CCCCCCCCCCCCCCCCC)=O)C[N+](C)(C)C)=O	stearoylcarnitine (C18)
100001392	1.06617	0.481275	1.14534	-0.266751	0.131201	0.406695	0.636644	-0.746427	-0.572636	-1.13762	0.137362	-0.780781	-1.2612	-0.496617	0.356768	-0.685249	0.641217	0.504071	-2.9802	2.9802	-1.57541	1.57541	0.00527284	0.0608774	34534	Lipid	Fatty Acid Metabolism (Acyl Carnitine, Medium Chain)	25518-54-1	8602997	HMDB000225		168381	laurylcarnitine (C12)	402	158670	NAMED	FUJLYHJROOYKRA-UHFFFAOYAK	[O-]C(CC(C[N+](C)(C)C)OC(CCCCCCCCCCC)=O)=O	laurylcarnitine (C12)
100001393	0.696151	0.22812	0.477013	0.454168	-0.192706	0.60663	0.293167	0.0820427	-0.568006	-0.69886	-0.514373	-0.707184	-2.83188	-0.943345	0.330573	-1.04394	0.291317	0.888401	-3.32322	3.32322	-1.73258	1.73258	0.0113795	0.0844234	34407	Amino Acid	Leucine, Isoleucine and Valine Metabolism	31023-24-2	4932271	HMDB0000688	C20826	169235	isovalerylcarnitine (C5)	400	156109	NAMED	IGQBPDJNUXPEMT-UHFFFAOYAB	[O-]C(CC(C[N+](C)(C)C)OC(CC(C)C)=O)=O	isovalerylcarnitine (C5)	2504.9	246.17
100001395	0.428499	0.144398	-0.231809	-0.0234008	-0.251187	-0.378565	-0.0382456	-0.0194642	0.148693	0.0424487	-0.863754	0.692192	-0.499608	0.0526205	-0.0462218	-0.0712346	0.253519	0.54241	1.06517	1.06517	0.0910896	0.0910896	0.9197	0.961333	34419	Lipid	Lysophospholipid		10160888	HMDB0010386	C04100	11988421	1-linoleoyl-GPC (18:2)	209	126944	NAMED	SPJFYYJXNPEZDW-UTJQPWESBU	O=P(OCC(O)COC(CCCCCCC/C=C\C/C=C\CCCCC)=O)([O-])OCC[N+](C)(C)C	1-linoleoyl-GPC (18:2)	6160	594.341
100001407	-0.0815866	0.110635	0.320026	0.0950146	-0.165812	-0.995446	0.226855	0.0481528	-0.0333766	0.0538013	-0.108887	0.0888117	0.0516058	-0.995446	-0.05527	-0.157248	0.410242	0.416885	-1.10902	1.10902	-0.149286	0.149286	0.65737	0.808581	34410	Lipid	Phospholipid Metabolism	72842-05-8	287	HMDB0001564	C00570	123727	cytidine-5'-diphosphoethanolamine	400	156112	NAMED	WVIMUEUQJFPNDK-UHFFFAOYAX	OC1C(N(C=CC(N)=N2)C2=O)OC(COP(OP(OCCN)(O)=O)(O)=O)C1O	CDP-ethanolamine
100001418	0.128321	-0.0440392	-0.168999	0.111554	0.0349652	-0.0699971	0.114096	-0.11397	-0.132324	0.271284	-0.227469	0.101202	-0.0362322	-0.0455423	-0.00100857	-0.0115136	0.11435	0.176454	-1.00291	1.00291	-0.00418592	0.00418592	0.901917	0.951519	35117	Amino Acid	Methionine, Cysteine, SAM and Taurine Metabolism	543-18-0	61635	HMDB0003584	C01959	68340	taurocyamine	400	156141	NAMED	JKLRIMRKZBSSED-UHFFFAOYAU	N=C(NCCS(O)(=O)=O)N	taurocyamine	760	168.044
100001423	-1.01138	0.00261031	1.20277	-1.01138	1.94704	-0.792335	0.34987	0.335324	-0.00713514	-1.01138	0.642483	-1.01138	-1.01138	-0.857735	0.127815	-0.542756	1.07007	0.699961	-2.60878	2.60878	-1.38337	1.38337	0.18297	0.361668	35527	Xenobiotics	Benzoate Metabolism	2482-25-9	133104	HMDB0013678		151012	4-hydroxyhippurate	209	127577	NAMED	ZMHLUFWWWPBTIU-UHFFFAOYAI	O=C(NCC(O)=O)C1=CC=C(O)C=C1	4-hydroxyhippurate
100001425	-0.0297338	0.077329	0.586304	0.16584	0.651116	0.089242	0.281544	0.152792	-0.109402	-0.190595	0.12813	-0.115151	-0.127123	-0.0185891	0.246804	-0.0721219	0.246504	0.112489	-1.40702	1.40702	-0.492644	0.492644	0.00856776	0.0772605	61833	Nucleotide	Pyrimidine Metabolism, Uracil containing	5627-05-04	85115	HMDB0000497		94312	5,6-dihydrouridine	209	218435	NAMED	ZPTBLXKRQACLCR-XVFCMESIBI	OC[C@H]1O[C@@H](N2CCC(NC2=O)=O)[C@@H]([C@@H]1O)O	5,6-dihydrouridine	1119	245.078
100001437	0.246981	-0.0266547	-0.388496	0.178185	-0.347335	-0.546782	-0.233533	0.288978	0.0917409	0.179842	0.313076	0.0656653	0.399268	0.379492	-0.103582	0.238181	0.319869	0.145696	1.3584	1.3584	0.441908	0.441908	0.0227516	0.111133	35159	Amino Acid	Glutathione Metabolism	13081-14-6	3455404	HMDB0000656	R00900	3080690	cysteine-glutathione disulfide	400	161190	NAMED	BNRXZEPOHPEEAS-UHFFFAOYAL	NC(C(O)=O)CCC(NC(CSSCC(N)C(O)=O)C(NCC(O)=O)=O)=O	cysteine-glutathione disulfide	824	427.095
100001449	0.143515	-0.274271	-0.187833	-0.370112	-0.538816	-0.649623	0.00906198	-0.263032	0.0743216	-0.0817031	0.127005	0.26059	0.00527954	-0.106257	-0.266389	0.0465395	0.262401	0.137521	1.33733	1.33733	0.419357	0.419357	0.0148168	0.0896063	35142	Nucleotide	Purine Metabolism, Adenine containing	84-21-9	10463793	HMDB0003540	C01267	41211	adenosine 3'-monophosphate (3'-AMP)	209	126972	NAMED	LNQVTSROQXJCDD-RWLQFSFNBK	NC1=NC=NC2=C1N=CN2[C@@]([C@@]([C@@]3(OP(O)(O)=O)[H])(O)[H])(O[C@](CO)3[H])[H]	3'-AMP	1245	346.056
100001452	-0.283033	0.284908	1.65615	0.0182525	1.96951	0.297808	0.768742	0.216527	-0.0185918	-0.882382	0.779427	-0.282126	-0.449894	-0.16931	0.616107	-0.170479	0.799395	0.551858	-2.6137	2.6137	-1.3861	1.3861	0.0502983	0.181216	35107	Amino Acid	Leucine, Isoleucine and Valine Metabolism	16284-60-9	475516	HMDB00678		546304	isovalerylglycine	209	126956	NAMED	ZRQXMKMBBMNNQC-UHFFFAOYAA	O=C(O)CNC(CC(C)C)=O	isovalerylglycine	1950	158.082
100001456	-0.223196	0.296721	1.34767	-0.0245089	1.40399	0.0239226	0.662018	0.273965	0.144746	-0.23407	0.717045	-0.0723513	-0.0249007	0.0953103	0.470072	0.104297	0.617831	0.328501	-1.64109	1.64109	-0.714654	0.714654	0.181165	0.359499	35114	Nucleotide	Purine Metabolism, Guanine containing	578-76-7	10883	HMDB0000897	C02242	135398679	7-methylguanine	400	156140	NAMED	FZWGECJQACGGTI-UHFFFAOYAT	O=C1C(N2C)=C(N=C2)N=C(N)N1	7-methylguanine
100001461	0.602531	-0.00653387	0.119388	-0.0910353	-0.299039	-0.146002	-0.0572046	-0.229387	0.206326	-0.0404712	-0.304424	0.346977	0.0700507	-0.10909	-0.0134103	0.0282282	0.280515	0.232078	1.02554	1.02554	0.036389	0.036389	0.766727	0.876358	42398	Lipid	Lysophospholipid	69747-55-3	7826018	HMDB0011130		9547068	1-stearoyl-GPE (18:0)	402	159466	NAMED	BBYWOYAFBUOUFP-JOCHJYFZBR	O=P(OCC[NH3+])([O-])OC[C@H](O)COC(CCCCCCCCCCCCCCCCC)=O	1-stearoyl-GPE (18:0)	6514	480.31
100001468	-0.0457913	0.225613	0.485657	-0.270476	0.208247	-0.341438	0.0575203	0.229537	-0.124766	-0.0526142	0.244118	-0.0822994	-0.19918	0.100397	0.0686087	-0.0190575	0.277824	0.16265	-1.11557	1.11557	-0.157783	0.157783	0.47449	0.669558	40469	Cofactors and Vitamins	Nicotinate and Nicotinamide Metabolism	701-44-0	62899	HMDB0004193	C05842	69698	N1-Methyl-2-pyridone-5-carboxamide	209	143005	NAMED	JLQSXXWTCJPCBC-UHFFFAOYAD	O=C(C1=C([H])N(C(C([H])=C1[H])=O)C([H])([H])[H])N([H])[H]	N1-Methyl-2-pyridone-5-carboxamide	1688	153.066
100001469	-0.0384404	0.11369	0.330047	-0.201611	0.174914	-0.283351	0.0202648	0.184608	-0.0901574	0.0497492	0.235658	-0.037001	-0.0540232	0.119929	0.0375151	0.0373591	0.206361	0.12364	-1.01197	1.01197	-0.0171641	0.0171641	0.998626	0.999668	57584	Cofactors and Vitamins	Nicotinate and Nicotinamide Metabolism	769-49-3	389671	HMDB0004194	C05843	440810	N1-Methyl-4-pyridone-3-carboxamide	400	211562	NAMED	KTLRWTOPTKGYQY-UHFFFAOYAD	O=C(C(C1=O)=CN(C=C1)C)N	N1-Methyl-4-pyridone-3-carboxamide	1646	153.066
100001491	0.167903	0.325763	0.420489	0.60316	0.143438	0.143724	0.682503	0.0317664	-0.78141	0	-0.0937787	0.479647	0.196154	-0.329994	0.314843	-0.0882302	0.236028	0.435918	-1.42393	1.42393	-0.509879	0.509879	0.0783768	0.224946	37123	Carbohydrate	Aminosugar Metabolism	1113-83-3	3794850	HMDB0000833	C03410	123802	N-glycolylneuraminate	400	156335	NAMED	FDJKUWYYUZCUJX-UHFFFAOYAD	OC(C1(O)OC(C(NC(CO)=O)C(C1)O)C(C(CO)O)O)=O	N-glycolylneuraminate	647	324.094
100001495	0.288233	-0.0044784	0.146514	-0.248231	-0.618562	-0.12578	-0.0708005	-0.311696	0.257563	0.199302	0.309227	0.373786	0.0260899	0.182714	-0.1181	0.22478	0.28163	0.120254	1.37049	1.37049	0.454691	0.454691	0.0114845	0.0844234	57555	Cofactors and Vitamins	Pantothenate and CoA Metabolism	496-65-1	388453	HMDB0003426	C00831	439322	pantetheine	209	212090	NAMED	ZNXZGRMVNNHPCA-VIFPVBQEBP	O=C(NCCC(NCCS)=O)[C@H](O)C(C)(C)CO	pantetheine	2765	277.123
100001501	1.08661	0.641522	1.01895	-0.24012	-0.171228	0.689803	0.676147	-0.0190888	-0.0207476	0.124636	0.30237	0.0187312	-0.827602	0.0921186	0.460325	-0.051749	0.528568	0.396254	-1.77023	1.77023	-0.823935	0.823935	0.0605125	0.198488	35160	Lipid	Fatty Acid Metabolism (Acyl Carnitine, Monounsaturated)	38677-66-6	21403150	HMDB0005065		6441392	oleoylcarnitine (C18:1)	402	158710	NAMED	IPOLTUVFXFHAHI-WHIOSMTNBE	[O-]C(C[C@@H](OC(CCCCCCC/C=C\CCCCCCCC)=O)C[N+](C)(C)C)=O	oleoylcarnitine (C18:1)	5215	426.358
100001507	-0.0326688	-0.0927699	0.180557	0.311556	-0.265565	0.875777	0.0991566	0.169814	0.333379	0.371634	0.102679	-0.0134096	0.339831	0.233618	0.155732	0.227955	0.342574	0.15379	1.02476	1.02476	0.0352832	0.0352832	0.607819	0.760523	34585	Lipid	Fatty Acid, Monohydroxy	502-85-2	9984	HMDB0000710	C00989	10413	4-hydroxybutyrate (GHB)	400	156126	NAMED	SJZRECIVHVDYJC-UHFFFAOYAR	OC(CCCO)=O	4-hydroxybutyrate (GHB)
100001509	0.939421	0.748691	0.704634	0.610797	-0.337048	0.951136	0.271518	0.104123	-1.13893	-0.981901	-0.132022	-0.531176	-0.968724	-1.32789	0.499159	-0.846774	0.450742	0.438277	-3.81526	3.81526	-1.93178	1.93178	0.000151421	0.0109888	45095	Amino Acid	Leucine, Isoleucine and Valine Metabolism	31023-25-3	4932320	HMDB0000378		6426901	2-methylbutyrylcarnitine (C5)	400	157090	NAMED	IHCPDBBYTYJYIL-UHFFFAOYAT	CCC(C)C(OC(CC([O-])=O)C[N+](C)(C)C)=O	2-methylbutyrylcarnitine (C5)	2465	246.17
100001510	-0.16902	0.104548	1.14032	0.532149	2.26478	0.160081	0.713263	0.0988846	-0.202235	-0.831134	0.532914	0.448262	0.289568	-0.102337	0.605626	0.0225063	0.789406	0.511449	-2.3	2.3	-1.20164	1.20164	0.120535	0.287474	32553	Amino Acid	Tyrosine Metabolism	937-34-8	67018	HMDB0060015	C02180	74426	phenol sulfate	209	143728	NAMED	CTYRPMDGLDAWRQ-UHFFFAOYAC	OS(OC1=CC=CC=C1)(=O)=O	phenol sulfate	2156	172.991
100001511	-0.0113303	-0.15887	0.0592423	-0.637055	0.0496942	-0.643997	-0.379311	-0.436427	-0.114142	0.0643436	0.0112034	0.375016	-0.322314	0.141993	-0.269757	0.0260166	0.293772	0.235762	1.32563	1.32563	0.406677	0.406677	0.0588987	0.198488	33230	Lipid	Lysophospholipid		21403152	HMDB0010383		24779461	1-palmitoleoyl-GPC (16:1)*	402	158553	NAMED	LFUDDCMNKWEORN-KHPPLWFEBO	O=P(OCC[N+](C)(C)C)([O-])OCC(O)COC(CCCCCCC/C=C\CCCCCC)=O	1-palmitoleoyl-GPC* (16:1)*	5794	568.326
100001526	0.146404	0.114879	0.0846808	-0.176141	-0.379137	0.0117565	0.0123763	-0.15576	-0.347751	-0.497897	-0.140592	-0.201455	-0.0726301	-0.488918	-0.0426175	-0.291541	0.179919	0.180844	-1.28267	1.28267	-0.359152	0.359152	0.0269736	0.120823	37059	Lipid	Fatty Acid Synthesis	853728-01-5	21403153	HMDB0002095		22833583	malonylcarnitine	400	156288	NAMED	ZGNBLKBZJBJFDG-UHFFFAOYAY	O=C(CC(O)=O)OC(CC([O-])=O)C[N+](C)(C)C	malonylcarnitine	965	248.113
100001527	-0.497842	0.456208	1.52872	-0.014712	1.46096	0.577779	1.13597	0.451143	0.284329	-1.02652	0.7203	-0.940069	-0.279996	-0.196058	0.637278	-0.239669	0.70775	0.679608	-2.43761	2.43761	-1.28547	1.28547	0.0383629	0.155663	35436	Lipid	Fatty Acid Metabolism (Acyl Glycine)	24003-67-6	89859	HMDB0000701		99463	hexanoylglycine	209	128227	NAMED	UPCKIPHSXMXJOX-UHFFFAOYAU	O=C(O)CNC(CCCCC)=O	hexanoylglycine (C6)	2900	172.098
100001540	-0.146738	0.15408	-0.0449463	0.0536014	0.0804824	0.0430127	0.0895379	-0.128224	0.300419	0.305091	0.406477	0.258977	0.263548	0.340229	0.0126008	0.312457	0.108022	0.0548862	1.3446	1.3446	0.427177	0.427177	3.28503e-05	0.0048687	46225	Partially Characterized Molecules	Partially Characterized Molecules	2353-44-8					glutamine_degradant*	400	157124	NAMED	NPWMTBZSRRLQNJ-UHFFFAOYAH	O=C(CCC1N)NC1=O	glutamine_degradant*
100001550	0.225231	-0.100274	0.37964	-0.810333	-1.11013	0.560273	0.12462	-0.790498	0.795059	0	0.717451	0.19372	-0.0328869	-0.0449649	-0.190184	0.271397	0.627797	0.386148	1.44898	1.44898	0.535041	0.535041	0.116451	0.280366	33009	Xenobiotics	Food Component/Plant	1195-94-4	390180	HMDB0033433	C08283	441447	homostachydrine*	400	155996	NAMED	XULZWQRXYTVUTE-ZETCQYMHBF	C[N+]1(C)[C@@H](CCCC1)[C@]([O-])=O	homostachydrine*
100001551	0.428375	0.101248	-0.380119	0.0892868	-0.176777	-0.332125	-0.0659079	0.0508812	0.255513	-0.059155	-1.32151	0.526992	-0.950477	-0.0162653	-0.0356422	-0.260817	0.263099	0.719502	-1.07315	1.07315	-0.101846	0.101846	0.492384	0.684032	34061	Lipid	Lysophospholipid		21403155	HMDB0010395	C05208	24779476	1-arachidonoyl-GPC (20:4n6)*	209	142526	NAMED	LAXQYRRMGGEGOH-JXRLJXCWBN	C[N+](C)(C)CCOP(OC[C@@](O)([H])COC(CCC\C=C/C\C=C/C/C=C\C/C=C\CCCCC)=O)([O-])=O	1-arachidonoyl-GPC* (20:4)*	6074	618.341
100001562	0.296383	0.165894	-0.244121	0.0385772	0.00969211	-0.209791	0.00501347	-0.00503873	0.270096	-0.0992283	-0.841056	0.292395	-0.926823	0.110976	0.00707607	-0.19894	0.177363	0.549458	-1.11397	1.11397	-0.15571	0.15571	0.41166	0.606155	35253	Lipid	Lysophospholipid		21403165	HMDB0061702		15061532	2-palmitoyl-GPC (16:0)*	209	126137	NAMED	NEGQHKSYEYVFTD-HSZRJFAPBY	OC[C@](OC(CCCCCCCCCCCCCCC)=O)([H])COP(OCC[N+](C)(C)C)([O-])=O	2-palmitoyl-GPC* (16:0)*	6215	570.341
100001567	0.333665	0.0125723	0.155384	-0.183699	0.108654	-0.385852	-0.254454	-0.0127324	0.050109	-0.165069	-0.213979	0.115822	-0.0844547	0.0131448	-0.0283077	-0.0474044	0.235604	0.128672	-1.03699	1.03699	-0.052406	0.052406	0.849715	0.928291	35631	Lipid	Lysophospholipid	53862-35-4	7826019	HMDB0011503		9547069	1-palmitoyl-GPE (16:0)	402	158748	NAMED	YVYMBNSKXOXSKW-HXUWFJFHBX	O=P(OCC[NH3+])([O-])OC[C@H](O)COC(CCCCCCCCCCCCCCC)=O	1-palmitoyl-GPE (16:0)	6057.2	452.278
100001569	1.05738	0.36777	0.153557	0.746036	0.363499	-0.289991	0.30761	0.35698	0.705398	0.188017	0.0298157	1.11997	-0.244514	0.514318	0.382855	0.385501	0.396254	0.494127	1.03731	1.03731	0.052843	0.052843	0.99163	0.999501	35628	Lipid	Lysophospholipid	89576-29-4	7826021	HMDB0011506		9547071	1-oleoyl-GPE (18:1)	209	128239	NAMED	PYVRVRFVLRNJLY-MZMPXXGTBD	O=P(OCC[NH3+])([O-])OC[C@H](O)COC(CCCCCCC\C=C/CCCCCCCC)=O	1-oleoyl-GPE (18:1)	6125.1	478.294
100001570	0.565602	0.182001	-0.0808366	-0.22302	-0.329611	-0.38561	-0.251112	-0.153772	0.329407	0.0268148	-0.795984	0.648396	-0.705119	-0.164714	-0.084545	-0.1102	0.31536	0.568277	1.05792	1.05792	0.0812247	0.0812247	0.92329	0.963103	32635	Lipid	Lysophospholipid		21403170	HMDB0011507		52925130	1-linoleoyl-GPE (18:2)*	209	142533	NAMED	DBHKHNGBVGWQJE-HZJYTTRNBF	O=P(OCC(O)COC(CCCCCCC/C=C\C/C=C\CCCCC)=O)(O)OCCN	1-linoleoyl-GPE (18:2)*	5900	476.278
100001571	0.515335	-0.172069	-0.276463	0	-0.417909	-0.240226	-0.161269	0.144491	0.0229752	-0.0815857	-0.583778	-1.08603	-1.08603	0.0820467	-0.0760137	-0.455399	0.293897	0.542086	-1.35915	1.35915	-0.442708	0.442708	0.163488	0.340377	35186	Lipid	Lysophospholipid		21403171	HMDB0011517		42607465	1-arachidonoyl-GPE (20:4n6)*	209	142521	NAMED	ROPRRXYVXLDXQO-XSQXPFHXBE	NCCOP(OC[C@@](O)([H])COC(CCC\C=C/C\C=C/C/C=C\C/C=C\CCCCC)=O)(O)=O	1-arachidonoyl-GPE (20:4n6)*	5874	500.278
100001580	0.673545	0.818782	-0.18041	0.31389	-0.15357	0.0411882	0.14918	-0.0142078	1.38681	-0.070852	-0.73979	0.328736	-0.444282	0.102133	0.20605	0.0937921	0.37095	0.740088	1.08774	1.08774	0.12134	0.12134	0.7434	0.871375	37478	Lipid	Long Chain Polyunsaturated Fatty Acid (n3 and n6)	25182-74-5	4945614	HMDB0001976	C16513	6441454	docosapentaenoate (n6 DPA; 22:5n6)	209	127695	NAMED	AVKOENOBFIYBSA-WMPRHZDHBF	OC(CC/C=C\C/C=C\C/C=C\C/C=C\C/C=C\CCCCC)=O	docosapentaenoate (n6 DPA; 22:5n6)	5624.5	329.249
100001596	0.104034	0.118979	0.0681054	-0.333489	-0.356926	-0.08335	-0.0682712	-0.293773	0.112267	-0.130118	-0.0753471	-0.0434473	-0.00213461	-0.628882	-0.105586	-0.127944	0.198908	0.258603	-1.01457	1.01457	-0.0208724	0.0208724	0.863944	0.934093	35482	Lipid	Fatty Acid Metabolism (also BCAA Metabolism)	149181-64-6	21403178	HMDB0013133		53481628	2-methylmalonylcarnitine (C4-DC)	400	156193	NAMED	XROYFEWIXXCPAW-UHFFFAOYAB	[O-]C(CC(C[N+](C)(C)C)OC(C(C)C(O)=O)=O)=O	2-methylmalonylcarnitine (C4-DC)	1552.7	262.129
100001605	-0.0428808	0.236758	2.41689	-0.010648	3.16333	0.430452	1.10631	0.382101	0.27425	-0.958245	1.15688	-0.0678268	-0.564209	-0.712283	0.96029	-0.145239	1.20024	0.779171	-4.81255	4.81255	-2.2668	2.2668	0.0594437	0.198488	35320	Xenobiotics	Benzoate Metabolism	4918-96-1	2341024	HMDB0059724		3083879	catechol sulfate	209	143730	NAMED	MZPWKJZDOCIALD-UHFFFAOYAC	O=S(OC1=C(O)C=CC=C1)(O)=O	catechol sulfate	1906	188.986
100001612	0.766596	0.153947	0.327681	1.07084	0.876385	0.172359	0.203206	0.633826	0.371328	0.458462	0.857153	0.494436	0.338952	0.440122	0.525604	0.493409	0.357798	0.187153	-1.07612	1.07612	-0.105839	0.105839	0.831533	0.921763	35665	Amino Acid	Glutamate Metabolism	3106-85-2	5065	HMDB0001067	C12270	188803	N-acetyl-aspartyl-glutamate (NAAG)	400	156223	NAMED	OPVPGKGADVGKTG-UHFFFAOYAF	CC(NC(C(NC(CCC(O)=O)C(O)=O)=O)CC(O)=O)=O	N-acetyl-aspartyl-glutamate (NAAG)	1575.4	305.098
100001619	0.191451	0.0976475	0.0485602	0.00121545	0.0122453	-0.024876	0.219535	0.0255336	-0.149606	-0.0457848	0.0940695	0.0736845	-0.02236	-0.107968	0.071414	-0.0263273	0.090526	0.0967003	-1.10241	1.10241	-0.140655	0.140655	0.0819893	0.227599	48857	Lipid	Glycerolipid Metabolism		388990	HMDB0240316	C03274	54575349	glycerophosphoglycerol	400	212208	NAMED	LLCSXHMJULHSJN-UHFFFAOYAC	OC(CO)COP(O)(OCC(CO)O)=O	glycerophosphoglycerol
100001620	0.376279	-0.0647208	0.0801461	0.342368	0.233293	-0.218775	0.116695	0.147737	0.0162483	-0.0165167	0.172274	0.262288	0.0673363	0.109036	0.126628	0.101778	0.199596	0.103229	-1.038	1.038	-0.053813	0.053813	0.76807	0.876358	37455	Lipid	Phospholipid Metabolism	33049-08-0	110410	HMDB0000114	C01233	123874	glycerophosphoethanolamine	400	156380	NAMED	JZNWSCPGTDBMEW-UHFFFAOYAI	O=P(OCCN)(O)OCC(CO)O	glycerophosphoethanolamine	705	216.063
100001621	-0.000672038	0.263422	0.242469	0.182371	0.195678	0.720224	0.262171	0.315781	-0.176835	-0.0207567	0.365086	-0.192278	0.0896133	0.0208493	0.272681	0.0142799	0.204265	0.204549	-1.29688	1.29688	-0.375046	0.375046	0.0393047	0.156004	52307	Lipid	Phospholipid Metabolism	16824-65-0				167572	glycerophosphoinositol*	400	164336	NAMED		[H]C(C(O)(C(O)([C@](O)1[H])[H])[H])([C@@](OP(O)(OC[C@@]([H])(CO)O)=O)([C@]1(O)[H])[H])O	glycerophosphoinositol*	630	333.059
100001628	-0.123412	0.668496	0.771414	0.904713	1.18273	0.795242	1.36783	0.648612	0.452048	0.664948	0.218594	-1.18364	0.475867	0.773163	0.776954	0.233497	0.442295	0.720055	-1.5935	1.5935	-0.6722	0.6722	0.142331	0.315738	35649	Carbohydrate	Pentose Phosphate Pathway	2646-35-7	596	HMDB0001068	C05382	616	sedoheptulose-7-phosphate	400	156210	NAMED	JDTUMPKOJBQPKX-UHFFFAOYAT	OP(OCC(C(C(C(C(CO)=O)O)O)O)O)(O)=O	sedoheptulose-7-phosphate	599.6	289.033
100001654	0.744028	0.270019	-0.46257	-0.166629	-0.636645	0.288403	-0.222915	0.258452	-0.0611204	0.0251419	-1.06172	0.251171	-0.504984	-0.315888	0.00901784	-0.2779	0.458655	0.466076	-1.34614	1.34614	-0.42883	0.42883	0.27584	0.466268	34214	Lipid	Lysophospholipid			HMDB0061690		121596217	1-arachidonoyl-GPI (20:4)*	209	142524	NAMED		[H]C(C(O)(C(O)([C@](O)1[H])[H])[H])([C@@](OP(O)(OC[C@@]([H])(COC(CCC/C=C\C/C=C\C/C=C\C/C=C\CCCCC)=O)O)=O)([C@]1(O)[H])[H])O	1-arachidonoyl-GPI* (20:4)*	5482	619.289
100001662	0.105646	0.193034	0.174272	0.0600688	-0.0514589	0.0736858	0.114984	0.0852571	0.302982	0.00236765	0.117003	-0.00237327	0.0297116	-0.103535	0.094436	0.0576926	0.0752371	0.139378	-1.03129	1.03129	-0.0444447	0.0444447	0.576477	0.7456	36747	Lipid	Carnitine Metabolism	6249-56-5	705	HMDB0001161	C01181	22620	deoxycarnitine	400	156251	NAMED	JHPNVNIEXXLNTR-UHFFFAOYAL	C[N+](C)(C)CCCC([O-])=O	deoxycarnitine	742.4	146.118
100001664	-0.175387	-0.0475014	0.0908407	-0.345428	-0.153643	-0.168497	-0.0116836	-0.261854	-0.456835	-0.532053	0.0669103	-0.0616317	-0.0347945	-0.273124	-0.134144	-0.215255	0.140068	0.244071	-1.06764	1.06764	-0.0944268	0.0944268	0.488305	0.683358	48130	Nucleotide	Purine Metabolism, Adenine containing	4542-23-8		HMDB0000912		165243	N6-succinyladenosine	400	157709	NAMED		OCC(O1)C(O)C(O)C1N2C=NC3=C(NC(CC(O)=O)C(O)=O)N=CN=C32	N6-succinyladenosine	2222	384.115
100001668	-0.462874	0.422877	1.57982	0.267726	1.65874	-0.0241405	0.645867	0.543705	0.135759	-0.919034	0.763609	-0.575184	-0.311454	0.0365889	0.578966	-0.144952	0.731315	0.591484	-2.26346	2.26346	-1.17853	1.17853	0.0635222	0.204236	61868	Amino Acid	Histidine Metabolism	29605-99-0	4292299	HMDB0002331	C05131	440569	1-ribosyl-imidazoleacetate*	400	218616	NAMED	AHPWEWASPTZMEK-UHFFFAOYAY	OCC(O1)C(O)C(O)C1N2C=NC(CC(O)=O)=C2	1-ribosyl-imidazoleacetate*
100001734	-0.0674223	0.0556771	-0.123104	-0.564654	-0.429028	-0.664804	-0.293156	-0.571996	0.398516	0.49326	0.565808	0.663483	0.196033	0.169171	-0.332311	0.414379	0.266549	0.199629	2.07874	2.07874	1.05571	1.05571	6.29649e-05	0.00639724	36752	Amino Acid	Lysine Metabolism	692-04-6	83801	HMDB0000206	C02727	92832	N6-acetyllysine	209	128287	NAMED	DTERQYGMUDWYAZ-ZETCQYMHBE	N[C@@H](CCCCNC(C)=O)C(O)=O	N6-acetyllysine	1140	189.123
100001739	0.619349	0.630616	-0.444292	0.160838	0.0623275	-0.0190035	0.349671	-0.0505782	0.145587	0.149791	-0.871627	0.635431	-0.613906	0.23247	0.163616	-0.0537089	0.362422	0.569343	-1.16304	1.16304	-0.217899	0.217899	0.436673	0.631994	35718	Lipid	Long Chain Polyunsaturated Fatty Acid (n3 and n6)	17046-59-2	4471954	HMDB0002925	C03242	5280581	dihomo-linolenate (20:3n3 or n6)	209	143707	NAMED	AHANXAKGNAKFSK-PDBXOOCHBM	CC\C=C/C\C=C/C\C=C/CCCCCCCCCC(O)=O	dihomolinolenate (20:3n3 or 3n6)	5596	305.249
100001768	0.197237	-0.0353268	-0.29874	-0.205249	-0.614896	0.0341213	-0.149487	-0.321184	-1.07696	-0.478519	-0.789565	-0.198488	-0.444908	-0.664689	-0.174191	-0.608855	0.248869	0.305667	-1.527	1.527	-0.610705	0.610705	0.0181654	0.100304	36713	Carbohydrate	Advanced Glycation End-product	5746-04-03	11217184	HMDB0240347		123800	N6-carboxymethyllysine	400	156246	NAMED	NUXSIDPKKIEIMI-UHFFFAOYAH	OC(CNCCCCC(C(O)=O)N)=O	N6-carboxymethyllysine	639	205.118
100001805	0.0102675	-0.124978	-0.072778	-0.087691	-0.0124646	-0.00851397	0.104386	-0.216853	-0.289769	0.0406132	0.0171898	0.0653099	0.10483	-0.0616608	-0.051078	-0.0205812	0.0970926	0.143127	1.03507	1.03507	0.0497277	0.0497277	0.664172	0.811056	37070	Nucleotide	Purine and Pyrimidine Metabolism	7023-27-0	12578	HMDB61711		13130	methylphosphate	400	156293	NAMED	CAAULPUQFIIOTL-UHFFFAOYAW	O=P(O)(O)OC	methylphosphate
100001810	0.372156	0.226194	0.310956	0.222618	0.162143	0.17629	0.197877	-0.0682573	-0.064388	-0.162146	-0.104337	0.1414	0.101382	-0.377117	0.199997	-0.0775342	0.129344	0.188543	-1.31012	1.31012	-0.389698	0.389698	0.0138144	0.0877213	36808	Amino Acid	Urea cycle; Arginine and Proline Metabolism	102783-24-4	110375	HMDB0003334,HMDB0001539	C21189,C03626	123831169148	dimethylarginine (SDMA + ADMA)	400	156271	NAMED	YDGMGEXADBMOMJ-LURJTMIEBT	N[C@@H](CCCNC(N(C)C)=N)C(O)=O	dimethylarginine (ADMA + SDMA)	810	203.15
100001823	0.116947	-0.238571	-0.210307	0.723239	-0.280209	0.528928	-0.0112662	0.0111407	-0.0395742	-0.252458	0.124906	0.484937	0.767416	-0.0732504	0.0799878	0.168663	0.367471	0.384624	1.09409	1.09409	0.129734	0.129734	0.672188	0.818877	37069	Amino Acid	Alanine and Aspartate Metabolism	600-21-5	4450824	HMDB0094692	C02721	4377	N-methylalanine	400	164214	NAMED	GDFAOVXKHJXLEI-VKHMYHEABL	C[C@H](NC)C(O)=O	N-methylalanine
100001851	-0.0111238	0.0757563	0.246148	0.193542	0.424793	0.277709	0.175628	0.2249	0.238485	0.197864	0.161209	0.0732092	0.222412	0.125247	0.200919	0.169738	0.130908	0.0627085	-1.03775	1.03775	-0.0534622	0.0534622	0.567907	0.741637	37076	Amino Acid	Glycine, Serine and Threonine Metabolism	97-14-3	58744	HMDB0002931		65249	N-acetylserine	400	156298	NAMED	JJIHLJJYMXLCOY-BYPYZUCNBM	OC[C@@H](C(O)=O)NC(C)=O	N-acetylserine	1021	148.06
100001856	0.911096	0.0723944	0.441625	0.910977	0.716664	-0.0602171	0.251169	0.611531	0.0699628	-0.00537992	0.127808	0.550314	0.0856727	0.34714	0.481905	0.195919	0.369687	0.210544	-1.38295	1.38295	-0.467754	0.467754	0.0938324	0.250878	42448	Lipid	Phosphatidylethanolamine (PE)			HMDB0008993		9546742	1-stearoyl-2-oleoyl-GPE (18:0/18:1)	402	164202	NAMED		O=C(CCCCCCC/C=C/CCCCCCCC)O[C@@H](COP(OCCN)(O)=O)COC(CCCCCCCCCCCCCCCCC)=O	1-stearoyl-2-oleoyl-GPE (18:0/18:1)
100001869	0.308606	-0.065952	-0.000738375	-0.239631	-0.436532	-0.255983	-0.0439265	-0.168472	-0.221553	-0.382344	-0.191297	0.0409954	-0.369874	-0.179384	-0.112829	-0.217243	0.220897	0.15451	-1.12338	1.12338	-0.167849	0.167849	0.318847	0.499921	42450	Lipid	Phosphatidylcholine (PC)	35418-59-8	17347139	HMDB0008048		16219824	1-stearoyl-2-arachidonoyl-GPC (18:0/20:4)	402	164205	NAMED	PSVRFUPOQYJOOZ-QNPWAGBNBV	C[N+](C)(CCOP([O-])(OC[C@@]([H])(COC(CCCCCCCCCCCCCCCCC)=O)OC(CCC/C=C\C/C=C\C/C=C\C/C=C\CCCCC)=O)=O)C	1-stearoyl-2-arachidonoyl-GPC (18:0/20:4)
100001870	0.0098514	-0.201229	0.0210622	-0.353088	-0.23984	-0.326976	-0.0372622	-0.247564	-0.363529	-0.00994942	0.0386954	0.136331	-0.292115	0.0124797	-0.171881	-0.0796813	0.149511	0.199864	1.10338	1.10338	0.141934	0.141934	0.367846	0.558411	42449	Lipid	Phosphatidylethanolamine (PE)		7825697	HMDB0005322		9546747	1-palmitoyl-2-linoleoyl-GPE (16:0/18:2)	402	164197	NAMED	HBZNVZIRJWODIB-NHCUFCNUBC	O=C(CCCCCCC/C=C\C/C=C\CCCCC)O[C@@H](COP(OCCN)(O)=O)COC(CCCCCCCCCCCCCCC)=O	1-palmitoyl-2-linoleoyl-GPE (16:0/18:2)
100001872	0.155878	-0.167787	0.112743	0.122902	0.01144	-0.156527	0.0631986	-0.0365507	-0.199731	-0.262464	-0.0690312	0.121804	-0.100635	0.0361294	0.0131621	-0.078988	0.124695	0.143094	-1.09446	1.09446	-0.130223	0.130223	0.236585	0.418241	52235	Lipid	Phosphatidylserine (PS)			HMDB0012383		24779545	1-stearoyl-2-arachidonoyl-GPS (18:0/20:4)	402	164206	NAMED		O=C(CCCCCCCCCCCCCCCCC)OC[C@]([H])(COP(O)(OC[C@]([NH3+])(C([O-])=O)[H])=O)OC(CCC/C=C\C/C=C\C/C=C\C/C=C\CCCCC)=O	1-stearoyl-2-arachidonoyl-GPS (18:0/20:4)
100001882	1.40222	0.367365	0.988222	1.64297	1.39649	-0.0266249	0.689297	1.26727	0.423515	0.127418	0	1.01354	0.19761	0.868595	0.965902	0.438447	0.57884	0.415443	-1.79056	1.79056	-0.840409	0.840409	0.0705624	0.21326	52234	Lipid	Hexosylceramides (HCER)						glycosyl-N-stearoyl-sphingosine (d18:1/18:0)	402	164199	NAMED		OC1C(CO)OC(OC[C@H](NC(CCCCCCCCCCCCCCCCC)=O)[C@H](O)/C=C/CCCCCCCCCCCCC)C(O)C1O	glycosyl-N-stearoyl-sphingosine (d18:1/18:0)
100001890	-0.007978	-0.352126	-0.9058	-0.381581	-0.305078	-1.06037	-0.736316	-0.573026	0.00791485	-0.176242	-0.0814022	0.318246	-0.119008	-0.163126	-0.540284	-0.0356028	0.346997	0.185579	1.59733	1.59733	0.675666	0.675666	0.00490547	0.0599308	37093	Peptide	Dipeptide	1638-60-4	227831	HMDB0028691		259583	alanylleucine	400	156315	NAMED	RDIKFPRVLJLMER-UHFFFAOYAD	NC(C)C(NC(CC(C)C)C(O)=O)=O	alanylleucine	2165	203.139
100001948	0.241124	0.0242889	0.0135634	-0.381905	-0.566605	-0.234101	-0.0137498	-0.298992	0.070777	0.0472368	0.179232	0.363204	0.353294	-0.177073	-0.152047	0.139445	0.263289	0.205321	1.32152	1.32152	0.402202	0.402202	0.0383563	0.155663	37058	Energy	TCA Cycle	256928-74-2	28639166	HMDB0061717		71464481	succinylcarnitine (C4-DC)	400	156287	NAMED		[O-]C(CC(C[N+](C)(C)C)OC(CCC(O)=O)=O)=O	succinylcarnitine (C4-DC)	1419	262.129
100001956	-0.0559495	0.427951	-0.105237	0.211833	-0.00718564	0.301267	0.376575	-0.251667	-0.480676	-0.132054	0.109893	-0.0761617	0.0433089	0.309557	0.112198	-0.0376889	0.249992	0.266662	-1.16009	1.16009	-0.214233	0.214233	0.309065	0.489113	37431	Amino Acid	Urea cycle; Arginine and Proline Metabolism	475-11-6	541	HMDB0094696		643474	N-methylproline	400	156358	NAMED	CWLQUGTUXBXTLF-UHFFFAOYAJ	O=C(O)C1N(C)CCC1	N-methylproline	831	130.086
100002070	0.328855	-0.0314744	0.293976	-0.0840468	0.165116	-0.00594157	0.180964	0.0363511	0.00590648	0.103632	0.214612	0.302389	0.213886	-0.0464409	0.110475	0.132331	0.154158	0.134987	1.01909	1.01909	0.0272864	0.0272864	0.782916	0.885793	37253	Lipid	Fatty Acid, Dicarboxylate	40951-21-1	42	HMDB0059655	C02630	43	2-hydroxyglutarate	400	156347	NAMED	HWXBTNAVRSUOJR-UHFFFAOYAI	O=C(O)CCC(O)C(O)=O	2-hydroxyglutarate
100002106	0.303115	0.22148	0.371299	0.49313	0.573532	0.352092	0.482804	0.401842	0.010074	0.18083	-0.0788565	0.33617	0.0943809	0.158873	0.399912	0.116912	0.113403	0.144338	-1.32298	1.32298	-0.403795	0.403795	0.00305921	0.0470933	37529	Lipid	Sphingomyelins	108392-10-5	4947837	HMDB0012101		6443882	sphingomyelin (d18:1/18:1, d18:2/18:0)	402	164200	NAMED	NBEADXWAAWCCDG-QDDWGVBQBP	O=C(CCCCCCC/C=C\CCCCCCCC)N[C@@](COP([O-])(OCC[N+](C)(C)C)=O)([C@](O)(/C=C/CCCCCCCCCCCCC)[H])[H]	sphingomyelin (d18:1/18:1, d18:2/18:0)
100002107	0.306835	0.245642	0.284122	0.39263	0.401638	0.115535	0.340308	0.180441	0.0791324	-0.0620991	0.0132186	0.17106	0.185058	0.177802	0.283394	0.0940286	0.0999318	0.102339	-1.20851	1.20851	-0.273225	0.273225	0.0054865	0.0615062	37506	Lipid	Sphingomyelins	6254-89-3	8115562	HMDB0010169		9939941	palmitoyl sphingomyelin (d18:1/16:0)	402	164195	NAMED	RWKUXQNLWDTSLO-GWQJGLRPBP	CCCCCCCCCCCCCCCC(N[C@@](COP([O-])(OCC[N+](C)(C)C)=O)([C@](O)(/C=C/CCCCCCCCCCCCC)[H])[H])=O	palmitoyl sphingomyelin (d18:1/16:0)
100002154	0.322925	0.00320212	0.167319	-0.183551	-0.203715	-0.0296734	0.328365	-0.0681095	-0.45549	-0.0962287	-0.055304	-0.0311453	0.040261	-0.204672	0.0420952	-0.133763	0.2093	0.177153	-1.20082	1.20082	-0.264026	0.264026	0.115502	0.280366	37459	Xenobiotics	Food Component/Plant	58511-63-0	2297320	HMDB0003045	C05570	5351619	ergothioneine	400	156384	NAMED	SSISHJJTAXXQAX-UHFFFAOYAO	S=C1NC(CC(C([O-])=O)[N+](C)(C)C)=CN1	ergothioneine	821	228.081
100002180	0.0975819	-0.143177	-0.466184	-0.0591589	-0.204246	-0.146813	-0.0824901	-0.128647	-0.647472	-0.0425923	-0.133355	0.845585	-0.307412	0.173273	-0.141642	-0.0186623	0.159004	0.505226	1.25597	1.25597	0.328807	0.328807	0.586912	0.75101	46896	Carbohydrate	Glycolysis, Gluconeogenesis, and Pyruvate Metabolism			HMDB0001058,HMDB0003514	C01231,C00354,C05378	3.93412e+46	fructose 1,6-diphosphate/glucose 1,6-diphosphate/myo-inositol diphosphates	209	148134	NAMED		[H]C1(C([H])(C([H])(OC1(COP(O)(O)=O)O)COP(O)(O)=O)O)O	Isobar: hexose diphosphates	551	338.989
100002183	0.806114	0.0682333	-0.103385	0.150519	-0.678883	-0.162564	-0.678883	-0.678883	-0.678883	-0.678883	-0.678883	-0.211331	0.00977948	-0.678883	-0.159716	-0.48618	0.520002	0.306612	-1.50963	1.50963	-0.594193	0.594193	0.168907	0.346568	38127	Amino Acid	Methionine, Cysteine, SAM and Taurine Metabolism	3493-12-07	8351775	HMDB0038670	C05319	458	S-methylmethionine	400	156445	NAMED	YDBYJHTYSHBBAU-UHFFFAOYAF	NC(CC[S+](C)C)C([O-])=O	S-methylmethionine
100002196	-0.0443818	0.578442	0.206589	0.18249	0.437314	0.281374	0.648141	0.442555	-0.0132981	-0.0131092	0.21061	0.169224	0.0129396	0.185953	0.341565	0.0920532	0.228526	0.107	-1.30617	1.30617	-0.385345	0.385345	0.0209231	0.108459	37752	Lipid	Fatty Acid, Monohydroxy			HMDB0004670,HMDB0004667	C14767,C14762	5.31283e+31	13-HODE + 9-HODE	209	145686	NAMED		OC(CCCCCCC/C=C\C=C\[C@H](CCCCC)O)=O	13-HODE + 9-HODE	5275	295.228
100002254	0.205269	-0.0395138	-0.0857756	-0.302446	0.110188	-0.199705	0.299649	-0.0313349	-0.200608	-0.0752674	-0.32295	0.0725364	-0.0829943	0.151111	-0.00545865	-0.076362	0.201808	0.173322	-1.07933	1.07933	-0.110131	0.110131	0.494248	0.684032	38625	Lipid	Endocannabinoid	111-57-9	25958	HMDB0013078		27902	stearoyl ethanolamide	402	159084	NAMED	OTGQIQQTPXJQRG-UHFFFAOYAF	OCCNC(CCCCCCCCCCCCCCCCC)=O	stearoyl ethanolamide	5956.9	328.321
100002259	0.498067	-0.038411	0.440643	-0.128274	0.0645592	0.581373	0.508638	-1.17385	-0.344511	-1.17385	-0.43124	-1.17385	-0.913185	-1.17385	0.0940927	-0.868416	0.581641	0.386647	-2.75449	2.75449	-1.46179	1.46179	0.0030076	0.0470933	38178	Lipid	Fatty Acid Metabolism (Acyl Carnitine, Monounsaturated)	98930-66-6	28639171	HMDB0013205		57357170	cis-4-decenoylcarnitine (C10:1)	402	159020	NAMED		O=C([O-])CC(OC(CC/C=C\CCCCC)=O)C[N+](C)(C)C	cis-4-decenoylcarnitine (C10:1)
100002462	0.083941	0.0442483	0.000278745	-0.0145387	0.0782772	-0.0121864	0.0789672	-0.0478295	0.10947	-0.0203786	0.17889	0.20866	0.199462	0.131167	0.0263947	0.134545	0.0513271	0.0852235	1.11621	1.11621	0.158615	0.158615	0.0257971	0.120823	43582	Amino Acid	Lysine Metabolism	32448-36-5				66995551	5-(galactosylhydroxy)-L-lysine	400	208402	NAMED		O[C@@H]1[C@@H](O)[C@@H](O)[C@@H](CO)OC1OC(CCC(N)C(O)=O)CN	5-(galactosylhydroxy)-L-lysine
100002500	-0.310635	0.0784479	0.810022	-0.310635	1.55999	-0.000848623	-0.310635	-0.310635	-0.103503	0.000847904	0.476363	0.227754	-0.0263752	-0.181331	0.150634	0.065626	0.686639	0.243821	-1.3707	1.3707	-0.454908	0.454908	0.7532	0.871681	43493	Amino Acid	Histidine Metabolism	816-90-0	388370	HMDB0000854	C00439	439233	formiminoglutamate	400	157017	NAMED	NRXIKWMTVXPVEF-BYPYZUCNBD	OC([C@@H](NC=N)CCC(O)=O)=O	formiminoglutamate
100002528	-0.0194484	0.36927	0.486581	0.301534	0.37787	0.245141	0.409908	0.218839	0.096635	0.0902764	0.150411	-0.220008	0.202398	0.00601179	0.298712	0.0542875	0.155558	0.149555	-1.27846	1.27846	-0.354405	0.354405	0.0124641	0.0844234	46960	Xenobiotics	Chemical	14808-79-8	1086	HMDB01448	C00059	5152822	sulfate*	209	148213	NAMED	QAOWNCQODCNURD-UHFFFAOYAC	OS(O)(=O)=O	sulfate*	616	96.9601
100002749	0.0578493	0.163616	0.0584038	-0.477951	0.218754	-0.0600978	-0.343993	0.00767478	-0.107382	-0.00203733	-0.0491847	-0.0857353	0.143621	0.121204	-0.046968	0.00341424	0.243244	0.106351	1.03138	1.03138	0.0445707	0.0445707	0.612267	0.764206	39592	Amino Acid	Methionine, Cysteine, SAM and Taurine Metabolism	1187-84-4	22826	HMDB0002108		2.44177e+16	S-methylcysteine	400	156595	NAMED	IDIDJDIHTAOVLG-VKHMYHEABD	OC([C@H](CSC)N)=O	S-methylcysteine	848	119.016
100002763	-0.196779	0.0156519	0.484244	-0.250958	0.438043	-0.00233923	0.163898	0.0761109	-0.683511	0.0191855	0.350073	-0.0496153	-0.0463591	0.210091	0.090984	-0.033356	0.265856	0.355578	-1.11482	1.11482	-0.156816	0.156816	0.490499	0.684032	39582	Cofactors and Vitamins	Nicotinate and Nicotinamide Metabolism	1986-81-8	65522	HMDB0002730		72661	nicotinamide N-oxide	400	156587	NAMED	USSFUVKEHXDAPM-UHFFFAOYAT	O=C(C1=C[N+]([O-])=CC=C1)N	nicotinamide N-oxide
100002769	-0.00947358	0.223437	0.79338	-0.362515	0.920304	-0.0689387	0.162424	0.0762262	-0.481168	0.323057	0.607205	0.309067	0.200511	0.093589	0.216856	0.175377	0.434014	0.364563	-1.08222	1.08222	-0.113995	0.113995	0.849455	0.928291	57461	Amino Acid	Urea cycle; Arginine and Proline Metabolism	157-07-3	140984	HMDB0003148		160437	argininate*	400	211115	NAMED	BMFMQGXDDJALKQ-BYPYZUCNBB	N=C(N)NCCC[C@H](O)C(O)=O	argininate*	910	176.103
100002910	-0.183758	-0.152442	0.456369	0.0126407	0.47626	-0.436289	-0.0407563	0.353919	0.181393	-0.0647489	0.440534	-0.117188	-0.0128025	0.323949	0.0607429	0.125189	0.333812	0.226262	1.03837	1.03837	0.054318	0.054318	0.674848	0.82015	62946	Amino Acid	Histidine Metabolism	4200-48-0	4954265	HMDB04988		6451814	1-methyl-5-imidazoleacetate	400	220814	NAMED	UJCGYTCAMOHYCG-UHFFFAOYAA	O=C(O)CC1=CN=CN1C	1-methyl-5-imidazoleacetate
100002989	-0.0198698	0.517895	-0.00149882	-0.318143	0.7011	-0.0921348	0.765947	-0.334554	0.0725943	0.0880542	0.551774	0.432433	-0.0315333	0.590712	0.152343	0.284006	0.444457	0.272197	1.07654	1.07654	0.106395	0.106395	0.507271	0.691132	46798	Lipid	Diacylglycerol	106292-55-1	23975985	HMDB0007219		14275396	oleoyl-linoleoyl-glycerol (18:1/18:2) [1]	402	165353	NAMED	BLZVZPYMHLXLHG-RQOIEFAZBI	CCCCCCCC/C=C\CCCCCCCC(OCC(CO)OC(CCCCCCC/C=C\C/C=C\CCCCC)=O)=O	oleoyl-linoleoyl-glycerol (18:1/18:2) [1]
100002990	0.170799	0.83079	0.128319	-0.186419	0.893771	-0.168141	0.832394	-0.0996555	0.349783	0.388236	0.839237	0.793625	0.0125729	0.91131	0.300232	0.549127	0.475003	0.35458	1.21918	1.21918	0.285912	0.285912	0.283581	0.472634	46799	Lipid	Diacylglycerol	104346-53-4	29788004	HMDB0007219		71433693	oleoyl-linoleoyl-glycerol (18:1/18:2) [2]	402	165354	NAMED		CCCCCCCC/C=C\CCCCCCCC(OCC(COC(CCCCCCC/C=C\C/C=C\CCCCC)=O)O)=O	oleoyl-linoleoyl-glycerol (18:1/18:2) [2]
100003000	0.477726	0.0328829	0.105495	0.231437	0.149322	-0.245894	0.123583	-0.0172803	0.105299	-0.080677	-0.100539	0.211802	-0.0116446	0.163368	0.107159	0.0479349	0.207179	0.130846	-1.07359	1.07359	-0.102444	0.102444	0.526144	0.707093	39270	Lipid	Lysoplasmalogen		10471193	HMDB0011152			1-(1-enyl-palmitoyl)-GPE (P-16:0)*	402	163991	NAMED	QYTPGOPLNFESQC-RLHAVTDZBD	O=P(OCC[NH3+])([O-])OC[C@H](O)CO/C=C/CCCCCCCCCCCCCC	1-(1-enyl-palmitoyl)-GPE (P-16:0)*	6285	436.283
100003001	1.05069	-0.0913103	0.510793	1.0786	0.545627	-0.105118	0.326296	0.210863	0.365119	-0.213246	-0.269249	0.557832	0.116463	0.320731	0.440805	0.146275	0.453839	0.331817	-1.40743	1.40743	-0.493059	0.493059	0.186081	0.364978	39271	Lipid	Lysoplasmalogen						1-(1-enyl-stearoyl)-GPE (P-18:0)*	402	180976	NAMED		O=P(OCC[NH3+])([O-])OC[C@H](O)CO/C=C/CCCCCCCCCCCCCCCC	1-(1-enyl-stearoyl)-GPE (P-18:0)*	6500	464.315
100003119	0.637628	0.463419	-0.538668	-0.0932303	0.128521	0	0.32928	0.041155	0.106163	0.248162	-1.12909	0.438947	-1.12909	0.165077	0.121013	-0.216639	0.36443	0.715666	-1.24051	1.24051	-0.310935	0.310935	0.325702	0.507536	39732	Lipid	Endocannabinoid	52514-04-2	4941625			6437033	N-oleoyltaurine	209	143757	NAMED	KOGRJTUIKPMZEJ-KTKRTIGZBU	O=C(CCCCCCC/C=C\CCCCCCCC)NCCS(O)(=O)=O	N-oleoyltaurine
100003151	1.38921	0.819351	1.38919	-0.123293	-0.184124	0.880912	0.885157	0.039816	-0.00584154	0.00580761	0.237804	0.0651588	-0.773601	-0.0986177	0.637027	-0.0948817	0.643079	0.350723	-2.35199	2.35199	-1.23388	1.23388	0.0195198	0.10549	46223	Lipid	Fatty Acid Metabolism (Acyl Carnitine, Polyunsaturated)	36816-10-1	4952667	HMDB0006469		6450015	linoleoylcarnitine (C18:2)*	402	159669	NAMED	MJLXQSQYKZWZCB-DQFWFXSYBW	[O-]C(C[C@H](C[N+](C)(C)C)OC(CCCCCCC/C=C\C/C=C\CCCCC)=O)=O	linoleoylcarnitine (C18:2)*	5190	424.342
100003152	-0.139113	0.0130896	0.23618	-0.0894168	0.37069	0.0891013	0.361218	-0.338676	0.00935441	0.206815	0.857272	0.0406119	-0.00944275	0.0964634	0.0628842	0.200179	0.251338	0.331177	1.17726	1.17726	0.235432	0.235432	0.417991	0.612884	39577	Amino Acid	Glutamate Metabolism	1119-48-8	63869		C15987	70703	N-methyl-GABA	400	156583	NAMED	AOKCDAVWJLOAHG-UHFFFAOYAA	CNCCCC(O)=O	N-methyl-GABA
100003169	-0.0750256	0.0353172	-0.0126313	0.0664431	-0.0755502	-0.177757	0.155266	0.0456721	-0.0656468	-0.044586	-0.451727	-0.101229	-0.196726	-0.108552	-0.00478325	-0.161411	0.103348	0.151503	-1.16451	1.16451	-0.219727	0.219727	0.0593599	0.198488	40008	Peptide	Dipeptide	868-28-0	303621	HMDB0028907		342532	isoleucylglycine	209	141960	NAMED	UCGDDTHMMVWVMV-UHFFFAOYAU	O=C(C(C(CC)C)N)NCC(O)=O	isoleucylglycine	1740	189.123
100003183	-0.0599928	-0.238892	-0.481212	-0.422094	-0.0809939	-0.542987	-0.310606	-0.565531	0.0126836	0.0143874	-0.15015	0.19452	-0.136057	-0.00416339	-0.337789	-0.0114632	0.198309	0.125293	1.37098	1.37098	0.455204	0.455204	0.00281204	0.0470933	48189	Peptide	Dipeptide		3511125	HMDB0028927		4305457	leucylglutamine*	400	157731	NAMED	JYOAXOMPIXKMKK-UHFFFAOYAJ	O=C(C(CC(C)C)N)NC(CCC(N)=O)C(O)=O	leucylglutamine*	1578	260.161
100003185	-0.0255551	-0.165444	-0.0669612	-0.0321299	0.112508	-0.40434	-0.0774003	-0.131039	0.0686653	0.168489	-0.117663	0.157248	0.0707358	0.121665	-0.0987952	0.0781899	0.148693	0.104689	1.18778	1.18778	0.248268	0.248268	0.0227303	0.111133	40045	Peptide	Dipeptide	686-50-0	71402	HMDB0028929		79070	leucylglycine	400	156684	NAMED	LESXFEZIFXFIQR-UHFFFAOYAD	O=C(C(CC(C)C)N)NCC(O)=O	leucylglycine	1805	189.123
100003210	-0.0617208	-0.679204	-0.898063	-0.722909	-0.241649	-1.46629	-0.656078	-0.963794	0.0355974	-0.17922	-0.478042	0.396702	-0.138611	-0.376627	-0.711214	-0.123367	0.433489	0.312739	1.73415	1.73415	0.794232	0.794232	0.0122149	0.0844234	39994	Peptide	Dipeptide	22906-55-4	312586	HMDB0029131		352039	valylleucine	400	156660	NAMED	XCTHZFGSVQBHBW-UHFFFAOYAS	O=C(C(C(C)C)N)NC(CC(C)C)C(O)=O	valylleucine	2562	231.17
100003239	0.626152	0.131926	-0.355151	-0.118437	-0.382583	0.136692	-0.155657	0.268323	0.0490128	-0.0515395	-1.4614	0.162532	-0.543334	0.719258	0.0189082	-0.187578	0.339759	0.744123	-1.06664	1.06664	-0.0930694	0.0930694	0.54868	0.723662	39835	Lipid	Endocannabinoid	83982-06-3	14435932			14504290	N-palmitoyltaurine	209	141954	NAMED	LPDJCYFKKSLKRO-UHFFFAOYAM	O=C(NCCS(=O)(O)=O)CCCCCCCCCCCCCCC	N-palmitoyltaurine
100003240	0.197261	0.146363	-0.373305	0.0897604	-0.282819	-0.0413704	-0.123705	-0.160867	0.298389	-0.0776362	-0.689247	0.28554	-0.71439	0.400174	-0.0685853	-0.0828616	0.204589	0.506153	1.06702	1.06702	0.0935883	0.0935883	0.950049	0.97633	39730	Lipid	Endocannabinoid	63155-80-6	147194			168274	N-stearoyltaurine	209	143759	NAMED	LMIJIHJZVURGQK-UHFFFAOYAS	O=C(CCCCCCCCCCCCCCCCC)NCCS(=O)(O)=O	N-stearoyltaurine	5782	390.268
100003258	-0.00413612	0.0832043	0.269439	0.341141	0.667343	0.333563	0.215287	0.177375	-0.288077	-0.130895	0.235407	-0.122656	0.0938366	0.2029	0.260402	-0.00158068	0.202788	0.21002	-1.30047	1.30047	-0.379028	0.379028	0.039499	0.156004	63990	Cofactors and Vitamins	Ascorbate and Aldarate Metabolism	17860-87-6	90149	HMDB0240294		54726398	2-O-methylascorbic acid	209	232911	NAMED	RMHBODZVODTFAH-UHFFFAOYAP	OC1=C(OC)C(C(C(CO)O)O1)=O	2-O-methylascorbic acid
100003260	0.619296	0.580996	0.138505	-0.6569	0.043134	-0.6569	0.391334	-0.654061	-0.271262	0.0446823	0.683012	-0.400489	-0.6569	0.203698	-0.0243246	-0.0662095	0.558233	0.479413	-1.07305	1.07305	-0.101717	0.101717	0.882788	0.94016	40007	Amino Acid	Glutamate Metabolism	4386-03-02	2474	HMDB0002201		2572	carboxyethyl-GABA	400	161438	NAMED	SRGQUICKDUQCKO-UHFFFAOYAD	O=C(CCCNCCC(O)=O)O	carboxyethyl-GABA
100003397	0.0519692	-0.0346863	0.913781	0.33704	1.28752	0.0185257	0.304141	0.133034	-0.152637	0.0992353	-0.244545	0.21102	0.0372826	-0.125488	0.376415	-0.0291888	0.47618	0.172918	-1.65918	1.65918	-0.730468	0.730468	0.05255	0.186681	40406	Lipid	Phospholipid Metabolism	1184-78-7	1113	HMDB0000925	C01104	1145	trimethylamine N-oxide	400	156717	NAMED	UYPYRKYUKCHHIB-UHFFFAOYAU	C[N+](C)([O-])C	trimethylamine N-oxide
100003415	0.523013	-0.0139233	0.115065	-0.0189614	0.0137321	-0.142197	0.0317886	-0.263628	-0.413773	-0.11685	-0.353446	0.220247	0.0307	-0.561132	0.0306112	-0.199042	0.230142	0.295431	-1.24356	1.24356	-0.314473	0.314473	0.148098	0.324283	62860	Amino Acid	Lysine Metabolism	1188-07-4	144469	HMDB0002038	C02728	164795	N6-methyllysine	400	220638	NAMED	PQNASZJZHFPQLE-LURJTMIEBL	O=C([C@H](CCCCNC)N)O	N6-methyllysine
100003429	-0.0374374	0.35959	2.25235	-0.209694	1.95244	0.0819232	1.21931	0.392526	0.479815	-0.347193	1.16313	0.0360863	0.101969	0.0726282	0.751376	0.251073	0.940423	0.518149	-2.2061	2.2061	-1.1415	1.1415	0.229905	0.413074	40478	Xenobiotics	Food Component/Plant		23936050				equol sulfate	209	143877	NAMED	UXOJWGSGKUYMIA-UHFFFAOYAD	OC1=CC(OC2)=C(C=C1)CC2C3=CC=C(OS(=O)(O)=O)C=C3	equol sulfate	3630	321.044
100003434	0.0182987	0	1.69265	0.593821	0.814151	-0.229291	0.442638	0.278811	1.12935	0.697647	0.0870513	-1.05442	-1.22365	-0.202677	0.451384	-0.0944504	0.60676	0.934492	-1.48908	1.48908	-0.574417	0.574417	0.247276	0.430193	40730	Amino Acid	Histidine Metabolism	1074-59-5	63798	HMDB0002271		70630	imidazole propionate	400	156802	NAMED	ZCKYOWGFRHAZIQ-UHFFFAOYAI	OC(CCC1=CN=CN1)=O	imidazole propionate	1020	141.066
100003589	-0.118776	0.00277527	-0.142201	-0.0752069	0.224574	-0.448191	0.0389443	-0.185774	-0.0115243	0.00402164	-0.485242	0.0564158	-0.219126	0.0231443	-0.0879818	-0.105385	0.194717	0.210099	-1.01677	1.01677	-0.0239914	0.0239914	0.877293	0.938242	41374	Peptide	Dipeptide	3918-87-4	4589716	HMDB0028988		5488196	phenylalanylalanine	209	143079	NAMED	MIDZLCFIAINOQN-WPRPVWTQBF	O=C([C@H](C)NC([C@H](CC1=CC=CC=C1)N)=O)O	phenylalanylalanine	2120	237.123
100003598	0.0746693	0.102039	0.173292	0.241113	0.493522	-0.0763366	0.250447	0.127185	0.184484	0.109933	-0.049935	-0.0758973	-0.0128396	0.0652192	0.173242	0.0368274	0.165764	0.100652	-1.15549	1.15549	-0.20851	0.20851	0.0816633	0.227599	41375	Peptide	Dipeptide	673-05-5	227627	HMDB0029105		7021854	tyrosylglycine	400	156812	NAMED	HPYDSVWYXXKHRD-UHFFFAOYAM	O=C(CNC(C(CC1=CC=C(C=C1)O)N)=O)O	tyrosylglycine	1605	239.103
100003640	0.0432317	-0.198615	-0.788286	-0.38644	-0.138156	-1.31425	-0.349406	-0.905507	0.00520376	0.0875693	-0.125584	0.441444	-0.0683938	-0.0132294	-0.504679	0.0545018	0.457136	0.202667	1.64009	1.64009	0.713771	0.713771	0.0114252	0.0844234	42079	Peptide	Dipeptide	42854-54-6	4419671	HMDB0029125		5253209	valylglutamine	400	156902	NAMED	XXDVDTMEVBYRPK-UHFFFAOYAL	O=C(C(C(C)C)N)NC(CCC(N)=O)C(O)=O	valylglutamine	1100	246.145
100003641	-0.0405263	0.0257418	0.108847	0.0149246	0.14654	-0.108781	0.247614	0.0367616	-0.0549808	0.129759	-0.306965	-0.0392765	0.0156844	0.0792346	0.0538903	-0.0294241	0.111556	0.152945	-1.08276	1.08276	-0.114715	0.114715	0.289132	0.474142	40475	Peptide	Dipeptide	686-43-1	120256	HMDB0029127		136487	valylglycine	400	156743	NAMED	IOUPEELXVYPCPG-UHFFFAOYAB	O=C(C(C(C)C)N)NCC(O)=O	valylglycine	1372	175.108
100003674	0.00667465	0.0143018	0.259288	-0.074251	0.228214	-0.100185	0.151234	-0.0759904	0.00148397	-0.0486772	-0.00148618	0.0693687	0.0365172	-0.12084	0.0511608	-0.0106055	0.142838	0.0670026	-1.07142	1.07142	-0.0995304	0.0995304	0.306375	0.487477	40703	Peptide	Dipeptide	2578-57-6	4932143	HMDB0011178		6426709	prolylglycine	400	156791	NAMED	RNKSNIBMTUYWSH-YFKPBYRVBZ	O=[C@]([C@H]1NCCC1)NCC(O)=O	prolylglycine	875	173.092
100003895	-0.760094	0.0789283	2.35316	-0.263198	2.1585	-0.41373	1.16025	0.011772	-0.0119122	-0.760094	1.2452	-0.760094	-0.760094	-0.454467	0.540699	-0.250244	1.19692	0.789266	-3.04169	3.04169	-1.60487	1.60487	0.163054	0.340377	41948	Xenobiotics	Food Component/Plant					46781484	equol glucuronide	209	151109	NAMED		OC1=CC=C(C2CC3=C(C=C(C=C3)O[C@H]4[C@@H](O)[C@@H](O)[C@H](O)C(C(O)=O)O4)OC2)C=C1	equol glucuronide
100003901	-1.39541	-0.761203	-0.596752	0.589007	-0.251098	0.0137117	0.397432	0.203762	0.760597	-0.10598	0.279983	0	-0.932307	0.0747813	-0.225069	0.0128457	0.664089	0.555325	1.20305	1.20305	0.266701	0.266701	0.480265	0.675829	41220	Lipid	Lysophospholipid		24769218	HMDB0011129		9065845353480660	2-stearoyl-GPE (18:0)*	209	142786	NAMED	KIHAGWUUUHJRMS-JOCHJYFZBB	OC[C@@H](OC(CCCCCCCCCCCCCCCCC)=O)COP(OCC[NH3+])([O-])=O	2-stearoyl-GPE (18:0)*	6350	480.31
100003926	0.0203623	-0.163515	0.0178647	-0.132396	-0.673485	0.350414	-0.058588	-0.0535161	-0.184323	-0.680681	-0.334513	-0.528987	-0.20419	-0.563587	-0.0866073	-0.416047	0.284771	0.204832	-1.41242	1.41242	-0.498169	0.498169	0.0270572	0.120823	43264	Lipid	Fatty Acid Metabolism (Acyl Carnitine, Hydroxy)			HMDB0013127		53481617	(R)-3-hydroxybutyrylcarnitine	400	156990	NAMED		CC(CC(OC(C[N+](C)(C)C)CC([O-])=O)=O)O	(R)-3-hydroxybutyrylcarnitine	1477	248.149
100003947	0.263852	0.32093	0.728038	0.42533	0.507711	0.605957	0.574514	0.31862	0.00712669	0.129636	-0.612318	-0.0133415	0.314673	-0.1592	0.468119	-0.0555707	0.163452	0.315532	-1.64414	1.64414	-0.717335	0.717335	0.00753855	0.0727701	63270	Xenobiotics	Food Component/Plant	53185-12-9	65215	HMDB0033453	C10144	72259	fagomine	400	222210	NAMED	YZNNBIPIQWYLDM-HSUXUTPPBM	O[C@@H]1[C@@H](CO)NCC[C@H]1O	fagomine
100004046	-0.124019	0.957114	0.831325	0.46395	0.909026	0.577124	0.629914	0.370725	0.504834	0.560813	0.111873	0.317705	0.222704	0.430809	0.576895	0.358123	0.352332	0.172338	-1.29156	1.29156	-0.36911	0.36911	0.155334	0.334564	43488	Amino Acid	Histidine Metabolism	56353-15-2	8079136	HMDB0012881		9903482	N-acetylcarnosine	209	144001	NAMED	BKAYIFDRRZZKNF-VIFPVBQEBE	OC([C@H](CC1=CN=CN1)NC(CCNC(C)=O)=O)=O	N-acetylcarnosine	1166	269.124
100004054	0.946447	0.611991	0.923155	-0.020746	-0.235086	0.751039	0.656274	0.130825	0.066645	0.000554066	0.0138237	-0.000554373	-0.370642	-0.133775	0.470487	-0.0706581	0.450271	0.161214	-1.84507	1.84507	-0.883675	0.883675	0.0115562	0.0844234	57512	Lipid	Fatty Acid Metabolism (Acyl Carnitine, Long Chain Saturated)	106182-29-0	35015987	HMDB0006210		53477803	margaroylcarnitine (C17)*	402	211213	NAMED		[O-]C(CC(C[N+](C)(C)C)OC(CCCCCCCCCCCCCCCC)=O)=O	margaroylcarnitine (C17)*
100004284	-0.800063	0.332209	-0.620388	0.389247	0.503082	-0.800063	0	-0.800063	-0.800063	-0.128404	0.293106	-0.800063	-0.800063	-0.800063	-0.224505	-0.505925	0.587602	0.474772	-1.38328	1.38328	-0.468091	0.468091	0.34168	0.52598	43424	Xenobiotics	Chemical	67-71-0	5978	HMDB0004983	C11142	6213	dimethyl sulfone	400	157011	NAMED	HHVIBTZHLRERCL-UHFFFAOYAG	CS(C)(=O)=O	dimethyl sulfone
100004322	-0.395435	0.121534	1.95192	-0.356948	2.90038	-0.150329	0.747839	0.0528529	0.0300361	-1.10477	0.89809	-0.561554	-1.10477	-0.796568	0.608977	-0.439923	1.20348	0.779381	-4.60706	4.60706	-2.20385	2.20385	0.0721598	0.21326	43266	Xenobiotics	Food Component/Plant		158022	HMDB0061116		181670	2-aminophenol sulfate	209	143737	NAMED	VSTZVCJQGSLNLL-UHFFFAOYAM	NC1=CC=CC=C1OS(O)(=O)=O	2-aminophenol sulfate
100004326	-0.824832	-0.0258307	1.87038	-0.291796	3.22148	-0.0243938	0.808521	0.0504002	0.106626	-0.824832	1.39328	-0.348719	-0.580104	-0.613696	0.597992	-0.144575	1.33302	0.817591	-3.85762	3.85762	-1.94771	1.94771	0.223439	0.408299	48693	Xenobiotics	Chemical		16230535				3-acetylphenol sulfate	209	207571	NAMED	CGFRVKXGZRODPA-UHFFFAOYAL	CC(C1=CC=CC(OS(=O)(O)=O)=C1)=O	3-acetylphenol sulfate
100004327	0.286572	0.321996	-1.22269	0.593737	0.353807	-0.222722	0.0230015	0.588404	-0.566294	-0.152686	-0.0321063	0.0961843	-0.829077	0.280304	0.0902633	-0.200612	0.596377	0.419226	-1.408	1.408	-0.493651	0.493651	0.30523	0.487477	45966	Lipid	Lysophospholipid		7826051	HMDB0061698		74819135	1-stearoyl-GPS (18:0)*	209	148646	NAMED	ZPDQFUYPBVXUKS-KEKNWZKVBV	O=P(O)(OCC(O)COC(CCCCCCCCCCCCCCCCC)=O)OC[C@@H](C(O)=O)N	1-stearoyl-GPS (18:0)*	5800	524.299
100004329	0.371812	0.0776247	0.357417	0.291319	0.367123	-0.116016	0.207305	-0.0424959	-0.31913	-0.232091	-0.0576942	0.535113	0.0940401	0.301342	0.189261	0.0535966	0.193961	0.3249	-1.11248	1.11248	-0.153773	0.153773	0.391341	0.582995	42459	Lipid	Sphingomyelins						sphingomyelin (d18:2/16:0, d18:1/16:1)*	402	161023	NAMED		CCCCC/C=C/CCCCCCCCC(N[C@@](COP([O-])(OCC[N+](C)(C)C)=O)([C@](O)(/C=C/CCCCCCCCCCCCC)[H])[H])=O	sphingomyelin (d18:2/16:0, d18:1/16:1)*
100004499	-0.303133	-0.558759	1.45697	0.158836	0.803534	0.700182	0.599231	-0.0950602	0.533195	-0.0122503	0.513115	0.152866	-0.315437	-0.497581	0.345226	0.0623179	0.665764	0.423058	-1.50245	1.50245	-0.587319	0.587319	0.352	0.54023	43231	Amino Acid	Lysine Metabolism	34622-39-4	2282737	HMDB0061705		3014237	6-oxopiperidine-2-carboxylate	400	156983	NAMED	FZXCPFJMYOQZCA-UHFFFAOYAC	OC(C1CCCC(N1)=O)=O	6-oxopiperidine-2-carboxylate	1826.6	144.066
100004523	0.128095	0.120634	0.182374	0.00222372	0.0804436	-0.497531	0.159872	-0.0276553	-0.231488	0.195848	-0.148927	-0.14052	0.0198834	0.205657	0.0185571	-0.0165912	0.220973	0.187033	-1.0401	1.0401	-0.0567205	0.0567205	0.753296	0.871681	43249	Amino Acid	Urea cycle; Arginine and Proline Metabolism		8096135	HMDB0003357	C00437	9920500	N-delta-acetylornithine	209	124707	NAMED	SRXKAYJJGAAOBP-UHFFFAOYAF	CC(NCCCC(N)C(O)=O)=O	N-delta-acetylornithine	887	175.108
100004568	-0.114188	0.535278	1.96329	0.122863	2.20436	0.257775	0.991867	0.724583	0.513504	-1.18997	0.525384	-0.303073	-0.0842	-0.329976	0.835729	-0.144722	0.846514	0.63842	-3.2233	3.2233	-1.68854	1.68854	0.0294834	0.128013	44552	Xenobiotics	Chemical	23127-40-4	2616726			119083	S-(3-hydroxypropyl)mercapturic acid (HPMA)	209	144009	NAMED	FMWPQZPFBAHHMB-UHFFFAOYAS	OC(C(CSCCCO)NC(C)=O)=O	S-(3-hydroxypropyl)mercapturic acid (HPMA)
100004635	0.243581	-0.453891	0.226673	-0.0434827	-0.307241	-0.305043	-0.0771455	-0.558807	-0.427445	-0.0536703	-0.257458	0.118877	0.00912704	-0.398275	-0.15942	-0.168141	0.297842	0.225869	-1.02702	1.02702	-0.0384678	0.0384678	0.951345	0.97633	44878	Amino Acid	Methionine, Cysteine, SAM and Taurine Metabolism	820-10-0	63154	HMDB0062174		69961	methionine sulfone	400	157087	NAMED	UCUNFLYVYCGDHP-UHFFFAOYAG	O=S(C)(CCC(N)C(O)=O)=O	methionine sulfone
100004662	-0.110371	0.054171	0.317228	0.211443	-0.0865368	0.132064	0.0794448	0.0349463	0.132208	0.475263	-0.194229	-0.0311564	0.137387	0.132715	0.0790487	0.108698	0.142894	0.222552	1.04264	1.04264	0.0602462	0.0602462	0.782712	0.885793	47127	Amino Acid	Glutathione Metabolism	57564-91-7	3394	HMDB0004645		1048587059524	S-nitrosoglutathione (GSNO)	400	157374	NAMED	HYHSBSXUHZOYLX-UHFFFAOYAZ	OC(C(N)CCC(NC(CSN=O)C(NCC(O)=O)=O)=O)=O	S-nitrosoglutathione (GSNO)
100005350	-0.0720403	-0.390321	-0.238575	-0.390321	-0.390321	-0.390321	-0.390321	-0.390321	0	-0.390321	-0.390321	0.129705	-0.0175143	0.0320262	-0.331567	-0.106071	0.117542	0.225987	1.2706	1.2706	0.345507	0.345507	0.0609529	0.198488	45951	Lipid	Lysophospholipid			HMDB0010388	C04100		1-linolenoyl-GPC (18:3)*	402	159653	NAMED		C[N+](CCOP(OCC(O)COC(CCCCCCC/C=C/C/C=C/C/C=C/CC)=O)([O-])=O)(C)C	1-linolenoyl-GPC (18:3)*
100005372	1.07649	0.0283894	0.263555	1.29384	0.829573	0.103057	0.286518	0.408765	0.471207	0	-0.0227009	0.586023	0.213917	0.459734	0.536274	0.284697	0.470624	0.259529	-1.38585	1.38585	-0.470769	0.470769	0.227912	0.413074	44621	Lipid	Lysoplasmalogen						1-(1-enyl-oleoyl)-GPE (P-18:1)*	402	163990	NAMED		O=P(OCC[NH3+])([O-])OC[C@H](O)CO/C=C/CCCCCC/C=C/CCCCCCCC	1-(1-enyl-oleoyl)-GPE (P-18:1)*	6250	462.299
100005373	0.349746	-0.106949	0.297108	0.0770952	0.406565	0.070462	0.0134951	0.0490852	-0.346691	-0.305686	0.0120603	0.154099	-0.134637	-0.526386	0.144576	-0.191207	0.182683	0.250352	-1.38318	1.38318	-0.467991	0.467991	0.021973	0.110518	46227	Amino Acid	Lysine Metabolism	21291-40-7	110281	HMDB0034879		9839580	fructosyllysine	400	221883	NAMED	BFSYFTQDGRDJNV-QCNRFFRDBO	OC[C@@H](O)[C@@H](O)[C@H](O)C(CNCCCC[C@@H](N)C(O)=O)=O	fructosyllysine
100005389	-0.787328	-0.787328	1.18308	-0.787328	2.54048	-0.787328	-0.787328	-0.716636	-0.762866	-0.787328	0	-0.787328	-0.787328	-0.787328	-0.116215	-0.65203	1.27384	0.319578	-4.27054	4.27054	-2.09442	2.09442	0.285627	0.472634	47114	Xenobiotics	Food Component/Plant	86321-29-1	4878542	HMDB0029200		6305574	ferulic acid 4-sulfate	209	149387	NAMED	PZPATWACAAOHTJ-HWKANZROBD	COC1=C(OS(O)(=O)=O)C=CC(/C=C/C(O)=O)=C1	ferulic acid 4-sulfate
100005391	-0.329932	0.352629	2.40253	-0.0343377	2.98985	0.0632796	0.97989	0.502869	0.556608	-1.18173	1.39595	-0.178576	-0.434487	-0.395147	0.865848	-0.0395634	1.20507	0.896925	-3.58498	3.58498	-1.84197	1.84197	0.133014	0.305913	45415	Xenobiotics	Benzoate Metabolism	86321-32-6	162993	HMDB0094710		187488	3-(3-hydroxyphenyl)propionate sulfate	209	153117	NAMED	IQWLPDPKVFZEOK-UHFFFAOYAQ	OS(OC1=CC=CC(CCC(O)=O)=C1)(=O)=O	3-(3-hydroxyphenyl)propionate sulfate
100005463	-0.164452	-0.336038	-0.205342	-0.062917	0.147775	-0.459647	-0.0453058	0.36101	-0.00295573	-0.127951	-0.178422	-0.162829	0.117441	-0.387984	-0.0956147	-0.123783	0.261437	0.171533	-1.04787	1.04787	-0.067458	0.067458	0.812224	0.906835	45428	Amino Acid	Methionine, Cysteine, SAM and Taurine Metabolism	108646-71-5	167798			11902949	N-acetylmethionine sulfoxide	400	157095	NAMED	NPIMMZJBURSMON-UHFFFAOYAA	OC(C(CCS(C)=O)NC(C)=O)=O	N-acetylmethionine sulfoxide	1400	208.064
100005466	-0.54421	0.75793	0.722491	0.118412	0.807445	0.558604	0.6563	-0.61109	-0.437852	-0.33457	-0.156254	0.000612474	-0.755534	-0.648705	0.308235	-0.388717	0.587335	0.287441	-2.2022	2.2022	-1.13895	1.13895	0.0143126	0.0886684	48187	Amino Acid	Methionine, Cysteine, SAM and Taurine Metabolism		140553	HMDB0240253		159864	N-acetyltaurine	209	153116	NAMED	CXJAAWRLVGAKDV-UHFFFAOYAS	O=S(CCNC(C)=O)(O)=O	N-acetyltaurine	800	166.018
100005717	0.87244	0.119233	-0.40174	0.0667129	-0.429818	-0.128681	-0.0190424	-0.0756844	0.546092	0.167932	-1.12219	0.772907	-0.473847	-0.19715	0.000427482	-0.0510432	0.405076	0.697264	1.04951	1.04951	0.0697184	0.0697184	0.875941	0.938242	45970	Lipid	Lysophospholipid		2548639			3300276	1-palmitoyl-GPG (16:0)*	209	144193	NAMED	BVJSKAUUFXBDOB-UHFFFAOYAJ	O=P(OCC(O)CO)(O)OCC(O)COC(CCCCCCCCCCCCCCC)=O	1-palmitoyl-GPG (16:0)*	5570	483.273
100005814	0.489712	0.588439	-0.944331	-0.944331	-0.944331	0.290076	0.225264	0.003839	-0.298041	0.0277014	-0.944331	0.569879	-0.789398	-0.944331	-0.154458	-0.39642	0.676695	0.612884	-1.28808	1.28808	-0.365218	0.365218	0.498515	0.684448	61826	Lipid	Endocannabinoid					52922081	N-linoleoyltaurine*	209	218246	NAMED		CCCCC/C=C\C/C=C\CCCCCCCC(NCCS(=O)(O)=O)=O	N-linoleoyltaurine*
100005864	0.00987492	0.191859	0.128189	-0.314545	-0.0342887	0.1318	0.37746	-0.219172	0.438439	0.194677	-0.120325	-0.0743327	-0.126839	0.00195161	0.0338972	0.0522619	0.224291	0.223533	1.01893	1.01893	0.0270602	0.0270602	0.882027	0.94016	46144	Xenobiotics	Food Component/Plant			HMDB0029965		4.45238e+16	methyl glucopyranoside (alpha + beta)	209	144231	NAMED		O[C@H]1[C@@H]([C@H]([C@H](O[C@@H]1CO)OC)O)O	methyl glucopyranoside (alpha + beta)	1070	193.072
100005986	0.839593	0.250169	0.437297	0.856483	0.597812	-0.118202	0.312554	0.464012	0.0353794	-0.105136	-0.0717765	0.502694	0.0927437	0.350064	0.454964	0.133995	0.320869	0.242313	-1.40345	1.40345	-0.488973	0.488973	0.0543394	0.190763	47153	Lipid	Sphingomyelins	94359-13-4	24846874	HMDB0012107		44260126	sphingomyelin (d18:1/24:1, d18:2/24:0)*	402	164529	NAMED	WKZHECFHXLTOLJ-QYKFWSDSBN	O[C@H](/C=C/CCCCCCCCCCCCC)[C@H](CO[P](OCC[N+](C)(C)C)([O-])=O)NC(CCCCCCCCCCCCC/C=C\CCCCCCCC)=O	sphingomyelin (d18:1/24:1, d18:2/24:0)*
100006051	0.959341	0.744482	1.17948	0.0188418	0.659033	0.757948	0.987095	-0.400092	-0.280241	-0.151228	0.283336	-0.520791	-0.937477	-0.0192036	0.613266	-0.270934	0.534602	0.422305	-2.50652	2.50652	-1.32569	1.32569	0.00478839	0.0599308	48182	Lipid	Fatty Acid Metabolism (Acyl Carnitine, Monounsaturated)	889848-55-9	34999520	HMDB0240588		129691961	myristoleoylcarnitine (C14:1)*	402	160274	NAMED		O=C(CCCCCCC/C=C\CCCC)O[C@H](CC([O-])=O)C[N+](C)(C)C	myristoleoylcarnitine (C14:1)*
100006056	-0.0256108	-0.2478	-0.774543	0.0249713	-0.774543	-0.113528	0.176636	-0.774543	-0.480926	-0.774543	-0.774543	-0.774543	-0.557983	-0.0437624	-0.31362	-0.567717	0.39994	0.286526	-1.32753	1.32753	-0.408747	0.408747	0.191382	0.369666	48433	Amino Acid	Tyrosine Metabolism	13200-85-6	663938	HMDB0240317		7592567064571	N-formylphenylalanine	209	155077	NAMED	NSTPXGARCQOSAU-VIFPVBQEBQ	OC([C@@H](NC=O)CC1=CC=CC=C1)=O	N-formylphenylalanine
100006095	-1.82494	-0.0342587	1.63577	-0.458339	2.48025	-0.522011	0.478189	0.128794	0.233673	-1.82494	0.983127	-1.82494	-0.743269	-0.680172	0.235432	-0.642754	1.33328	1.11519	-3.17448	3.17448	-1.66652	1.66652	0.205491	0.388065	48410	Amino Acid	Tyrosine Metabolism	376374-66-2	4797737			6070438	4-hydroxycinnamate sulfate	209	160464	NAMED	OYDCCWNLILCHDJ-ZZXKWVIFBY	O=C(O[H])/C=C/C1=CC=C(OS(=O)(O)=O)C=C1	4-hydroxycinnamate sulfate
100006240	-0.031538	0.0851759	-0.668584	0	-0.668584	-0.420377	-0.208407	0.821348	-0.668584	-0.276952	0.568225	-0.668584	-0.351227	0.0842453	-0.136371	-0.218813	0.485246	0.476817	-1.09905	1.09905	-0.13626	0.13626	0.756622	0.871681	48504	Amino Acid	Glutathione Metabolism	99927-70-5		HMDB0240578		92970719	4-hydroxy-nonenal-glutathione	209	154464	NAMED		O=C([C@@](CSC1CC(OC1CCCCC)O)(NC(CC[C@](N)(C(O)=O)[H])=O)[H])NCC(O)=O	4-hydroxy-nonenal-glutathione	3387.5	462.192
100006290	0.831722	0.100522	0.411176	0.724121	0.446325	-0.174887	0.201483	0.400038	-0.160187	-0.234716	-0.512297	0.403081	-0.213755	0.198282	0.367563	-0.0865987	0.326208	0.330359	-1.57303	1.57303	-0.653547	0.653547	0.0268171	0.120823	48490	Lipid	Sphingomyelins		23113477	HMDB0012102		44260124	sphingomyelin (d18:1/20:0, d16:1/22:0)*	402	164042	NAMED	AADLTHQNYQJHQV-SVLGDMRNBJ	CCCCCCCCCCCCC/C=C/[C@@H](O)[C@@H](NC(CCCCCCCCCCCCCCCCCCC)=O)COP([O-])(OCC[N+](C)(C)C)=O	sphingomyelin (d18:1/20:0, d16:1/22:0)*
100006294	0.653101	0.0613661	0.253844	0.506195	0.264472	-0.242121	0.104213	0.227164	-0.274814	-0.183123	-0.279283	0.33504	0.00096338	0.116703	0.228529	-0.0474191	0.273653	0.244719	-1.32658	1.32658	-0.407716	0.407716	0.0715533	0.21326	48492	Lipid	Sphingomyelins		24846873	HMDB0012103		44260125	behenoyl sphingomyelin (d18:1/22:0)*	402	164533	NAMED		CCCCCCCCCCCCC/C=C/[C@@H](O)[C@@H](NC(CCCCCCCCCCCCCCCCCCCCC)=O)COP([O-])(OCC[N+](C)(C)C)=O	behenoyl sphingomyelin (d18:1/22:0)*
100006295	0.568514	0.0278581	0.0162725	0.419489	0.521852	-0.317159	0.0957666	0.399159	-0.424039	-0.827083	-0.366337	0.124203	-0.361297	0.161909	0.216469	-0.282107	0.30863	0.372222	-1.61844	1.61844	-0.694603	0.694603	0.0243785	0.117946	48493	Lipid	Sphingomyelins		29368329	HMDB0012104			sphingomyelin (d18:1/22:1, d18:2/22:0, d16:1/24:1)*	402	164535	NAMED	VBFKEZGCUWHGSK-ADSSWVSQBB	CCCCCCCCCCCCC/C=C/[C@@H](O)[C@@H](NC(CCCCCCCCCCC/C=C\CCCCCCCC)=O)COP([O-])(OCC[N+](C)(C)C)=O	sphingomyelin (d18:1/22:1, d18:2/22:0, d16:1/24:1)*
100006298	0.948232	0.172689	0.483126	0.996618	0.70335	-0.0836942	0.329637	0.539038	0.0842146	-0.00223479	-0.0639542	0.60456	0.14224	0.485402	0.511124	0.208371	0.371592	0.27277	-1.39006	1.39006	-0.47515	0.47515	0.104216	0.270112	57330	Lipid	Sphingomyelins	60037-60-7	24846875				lignoceroyl sphingomyelin (d18:1/24:0)	402	210828	NAMED	QEDPUVGSSDPBMD-XTAIVQBEBF	CCCCCCCCCCCCC/C=C/[C@@H](O)[C@@H](NC(CCCCCCCCCCCCCCCCCCCCCCC)=O)COP([O-])(OCC[N+](C)(C)C)=O	lignoceroyl sphingomyelin (d18:1/24:0)
100006314	0.3054	0.415055	0.599378	0.313499	0.523399	0.174162	0.473258	0.430993	0.145713	-0.66491	-0.125907	-0.66491	-0.00836512	0.317153	0.404393	-0.166871	0.135653	0.413491	-1.66826	1.66826	-0.738342	0.738342	0.0181561	0.100304	52433	Lipid	Sphingomyelins	121999-58-4	28532779				sphingomyelin (d17:1/16:0, d18:1/15:0, d16:1/17:0)*	402	164557	NAMED	LQINJRUGTUOHGS-YPDYIYJKBT	CCCCCCCCCCCCC/C=C/[C@@H](O)[C@@H](NC(CCCCCCCCCCCCCC)=O)COP([O-])(OCC[N+](C)(C)C)=O	sphingomyelin (d17:1/16:0, d18:1/15:0, d16:1/17:0)*
100006363	0.37968	-0.835369	2.75713	0.321456	2.88218	-0.0856814	0.742876	-0.516371	0.567247	-1.00646	1.20275	-0.388094	-1.00646	-1.00646	0.705738	-0.272913	1.39874	0.949842	-4.42286	4.42286	-2.14498	2.14498	0.145507	0.319988	48728	Xenobiotics	Food Component/Plant					12114465	daidzein sulfate (2)	209	155111	NAMED		OC1=CC2=C(C(C(C3=CC=C(OS(=O)(O)=O)C=C3)=CO2)=O)C=C1	daidzein sulfate (2)
100006374	-0.662361	-0.662361	1.01765	-0.662361	2.12136	0.0251035	0.931995	-0.02575	-0.662361	-0.662361	-0.0891239	-0.662361	-0.662361	-0.662361	0.260409	-0.566821	1.01273	0.234023	-3.69227	3.69227	-1.88451	1.88451	0.0561987	0.19421	48762	Xenobiotics	Chemical			HMDB0060018,HMDB0060016		9201366254110620	1,2,3-benzenetriol sulfate (2)	209	155125	NAMED		OC1=C(O)C(OS(=O)(O)=O)=CC=C1	1,2,3-benzenetriol sulfate (2)
100006379	0.00465637	0.314549	0.445632	0.328805	0.630341	0.293982	0.587337	0.256497	0.0286298	-0.00467815	0.330609	0.133186	0.142148	0.1378	0.357725	0.127949	0.198724	0.117347	-1.27239	1.27239	-0.347542	0.347542	0.0198328	0.106053	48782	Amino Acid	Tryptophan Metabolism	180509-18-6	9157171	HMDB0240296		10981970	C-glycosyltryptophan	400	157831	NAMED	CPXSBHKDEPPWIX-RAYCSJGIBM	N[C@H](C(O)=O)CC1=C([C@H]([C@H]([C@@H](O)[C@@H]2O)O)O[C@@H]2CO)NC3=CC=CC=C13	C-glycosyltryptophan	1907	367.15
100006435	-0.100411	-0.0790006	0.53019	0.182272	0.23819	0.0593964	0.447251	-1.02209	0.0591005	-0.242159	0.311773	0.0525147	0.113804	-0.00221903	0.0319746	0.0488023	0.482173	0.17931	-1.0552	1.0552	-0.077514	0.077514	0.929638	0.967738	46539	Carbohydrate	Aminosugar Metabolism			HMDB0000212,HMDB0000215	C01074	43917484265	N-acetylglucosamine/N-acetylgalactosamine	400	166536	NAMED		O[C@@H]1[C@H]([C@@H](O[C@@H]([C@H]1O)CO)O)NC(C)=O	N-acetylglucosamine/N-acetylgalactosamine
100006679	-0.838838	-0.674182	0.916957	0.108908	2.30882	-0.311554	0.487121	-0.634133	-0.838838	-0.838838	0.0922615	-0.101647	-0.568772	-0.658714	0.170388	-0.485758	1.05869	0.391863	-3.3265	3.3265	-1.73401	1.73401	0.140159	0.31382	52747	Amino Acid	Tyrosine Metabolism	17685-05-1	78692	HMDB0060014		87235	phenol glucuronide	209	166417	NAMED	WVHAUDNUGBNUDZ-GOVZDWNOBK	O[C@H]1[C@H](OC2=CC=CC=C2)O[C@H](C(O)=O)[C@@H](O)[C@@H]1O	phenol glucuronide
100006726	0.0250572	0.394082	-0.665253	-0.176686	-0.260619	-0.209981	0.395923	0.00796808	0.257886	0.0759393	-1.08334	0.228358	-1.18346	0.175813	-0.0611886	-0.254802	0.352256	0.684106	-1.08874	1.08874	-0.122664	0.122664	0.546789	0.723357	52608	Lipid	Endocannabinoid	68171-52-8	4446566	HMDB0012252		5283446	linoleoyl ethanolamide	209	166573	NAMED	KQXDGUVSAAQARU-HZJYTTRNBB	CCCCC/C=C\C/C=C\CCCCCCCC(NCCO)=O	linoleoyl ethanolamide	6150	322.275
100008903	0.126323	-0.188627	0.122359	-0.574755	-0.760135	-0.403432	-0.12796	-0.277152	-0.290854	-0.100369	0.162288	0.291435	-0.232134	-0.112798	-0.260422	-0.0470721	0.313515	0.227709	1.2138	1.2138	0.279536	0.279536	0.166022	0.344241	52603	Lipid	Phosphatidylcholine (PC)	998-06-1	4450312	HMDB0008138		5288075	1,2-dilinoleoyl-GPC (18:2/18:2)	402	165331	NAMED	FVXDQWZBHIXIEJ-LNDKUQBDBA	CCCCC/C=C\C/C=C\CCCCCCCC(OC[C@@H](OC(CCCCCCC/C=C\C/C=C\CCCCC)=O)COP([O-])(OCC[N+](C)(C)C)=O)=O	1,2-dilinoleoyl-GPC (18:2/18:2)
100008904	0.511361	0.01301	0.251459	0.247338	0.113544	-0.251115	0.0439476	0.166792	-0.159596	-0.381453	-0.188195	0.211025	-0.263643	0.091084	0.137042	-0.11513	0.220883	0.223249	-1.28678	1.28678	-0.36376	0.36376	0.0598189	0.198488	52438	Lipid	Phosphatidylcholine (PC)	56421-10-4	24766704	HMDB0008038		24778825	1-stearoyl-2-oleoyl-GPC (18:0/18:1)	402	164562	NAMED	ATHVAWFAEPLPPQ-VRDBWYNSBX	O=C(CCCCCCCCCCCCCCCCC)OC[C@]([H])(COP(OCC[N+](C)(C)C)([O-])=O)OC(CCCCCCC/C=C\CCCCCCCC)=O	1-stearoyl-2-oleoyl-GPC (18:0/18:1)
100008914	0.0329968	0.0139324	-0.0049933	-0.0219363	-0.0797733	-0.0545614	-0.0030238	0.00301468	0.0322593	-0.0581055	-0.0336443	0.0280786	-0.117675	-0.0195959	-0.014293	-0.0281138	0.0368659	0.0562608	-1.01319	1.01319	-0.0189022	0.0189022	0.614691	0.76535	52462	Lipid	Phosphatidylcholine (PC)	35418-58-7	8923140	HMDB0007982	C05208	10747814	1-palmitoyl-2-arachidonoyl-GPC (16:0/20:4n6)	402	165128	NAMED	IIZPXYDJLKNOIY-JXPKJXOSBS	CCCCCCCCCCCCCCCC(OC[C@@]([H])(OC(CCC/C=C\C/C=C\C/C=C\C/C=C\CCCCC)=O)COP([O-])(OCC[N+](C)(C)C)=O)=O	1-palmitoyl-2-arachidonoyl-GPC (16:0/20:4n6)
100008915	0.0471311	-0.0401752	0.0194033	-0.0139294	0.0338155	0.0106067	-0.0673144	0.0517572	0.0309989	-0.0432144	-0.0788692	-0.0126085	-0.0188121	0.00547807	0.00516184	-0.0195045	0.0425252	0.0382337	-1.02516	1.02516	-0.0358434	0.0358434	0.278198	0.467962	52610	Lipid	Phosphatidylcholine (PC)	59403-54-2	4946007	HMDB0007991		6441886	1-palmitoyl-2-docosahexaenoyl-GPC (16:0/22:6)	402	165342	NAMED	IESVDEZGAHUQJU-ZLBXKVHBBA	CCCCCCCCCCCCCCCC(OC[C@](OC(CC/C=C\C/C=C\C/C=C\C/C=C\C/C=C\C/C=C\CC)=O)([H])COP([O-])(OCC[N+](C)(C)C)=O)=O	1-palmitoyl-2-docosahexaenoyl-GPC (16:0/22:6)
100008916	0.511725	0.154478	0.209946	-0.00652011	-0.321683	-0.0415571	0.0734558	0.018603	0.0916423	-0.111621	-0.039533	0.191419	0.133654	0.0589764	0.0748061	0.0540896	0.237856	0.112115	-1.0416	1.0416	-0.0588046	0.0588046	0.832852	0.921763	52611	Lipid	Phosphatidylcholine (PC)	59403-52-0		HMDB0008057		24778876	1-stearoyl-2-docosahexaenoyl-GPC (18:0/22:6)	402	165343	NAMED		O=C(CC/C=C\C/C=C\C/C=C\C/C=C\C/C=C\C/C=C\CC)O[C@H](COC(CCCCCCCCCCCCCCCCC)=O)CO[P](OCC[N+](C)(C)C)([O-])=O	1-stearoyl-2-docosahexaenoyl-GPC (18:0/22:6)
100008919	1.38085	0.36275	0.827392	1.5428	1.13675	-0.0834147	0.585033	1.12247	0.424898	0.197768	0.0769892	1.02843	0.344173	0.79981	0.859329	0.478677	0.547323	0.365129	-1.55578	1.55578	-0.637641	0.637641	0.145324	0.319988	52614	Lipid	Plasmalogen	144371-68-6	24769260	HMDB0011375		42607457	1-(1-enyl-stearoyl)-2-oleoyl-GPE (P-18:0/18:1)	402	165346	NAMED	XVYPOHCSLJZFED-QZEVRULJBC	[H][C@@](COP([O-])(OCC[NH3+])=O)(OC(CCCCCCC/C=C\CCCCCCCC)=O)CO/C=C\CCCCCCCCCCCCCCCC	1-(1-enyl-stearoyl)-2-oleoyl-GPE (P-18:0/18:1)
100008920	0.161041	0.153091	0.234336	0.160439	0.0496628	0.0282511	0.164395	0.0443512	0.183063	-0.215772	-0.408619	0.00213944	-0.195266	0.022495	0.124446	-0.101993	0.0740542	0.211311	-1.2342	1.2342	-0.303574	0.303574	0.0462735	0.171583	52615	Lipid	Sphingomyelins	121999-64-2				46891763	sphingomyelin (d18:1/17:0, d17:1/18:0, d19:1/16:0)	402	165347	NAMED		O=C(N[C@@]([C@]([H])(O)/C=C/CCCCCCCCCCCCC)([H])COP([O-])(OCC[N+](C)(C)C)=O)CCCCCCCCCCCCCCCC	sphingomyelin (d18:1/17:0, d17:1/18:0, d19:1/16:0)
100008921	0.569595	0.26747	0.268049	0.463512	0.284449	0.263178	0.144522	0.392452	-0.244387	-0.236072	-0.463816	0.288909	-0.0679959	-0.0769651	0.331653	-0.133388	0.135119	0.252128	-1.56164	1.56164	-0.643062	0.643062	0.00438184	0.0585783	52616	Lipid	Phosphatidylcholine (PC)	59403-51-9	24766643	HMDB0007970	C03889	24778686	1-palmitoyl-2-stearoyl-GPC (16:0/18:0)	402	165348	NAMED	PZNPLUBHRSSFHT-RRHRGVEJBV	O=C(CCCCCCCCCCCCCCC)OC[C@]([H])(COP(OCC[N+](C)(C)C)([O-])=O)OC(CCCCCCCCCCCCCCCCC)=O	1-palmitoyl-2-stearoyl-GPC (16:0/18:0)
100008929	0.0760932	0.291129	0.733739	0.00405939	0.610853	0.0229419	-0.0911924	0.0709247	0.364427	-0.1418	0.236633	-0.164316	0.0241259	-0.336874	0.214819	-0.00296729	0.303968	0.264546	-1.26054	1.26054	-0.334037	0.334037	0.179155	0.35831	52282	Energy	TCA Cycle			HMDB0003518,HMDB0000379	C01251	439459515	2-methylcitrate/homocitrate	209	164310	NAMED		CC(C(O)=O)C(C(O)=O)(O)CC(O)=O	2-methylcitrate/homocitrate	575	205.035
100008930	0.287174	0.691515	-0.313306	0.108437	0.319086	0.061771	0.559563	-0.0302572	0.244028	0.219425	-0.267748	0.617371	-0.300392	0.602674	0.210498	0.185893	0.324205	0.401658	-1.00552	1.00552	-0.00794562	0.00794562	0.904693	0.951519	52285	Lipid	Long Chain Monounsaturated Fatty Acid			HMDB0003231,HMDB0000573,HMDB0240219,HMDB0000207	C21944,C08367,C01712,C00712	5.28276e+25	oleate/vaccenate (18:1)	209	164313	NAMED		OC(CCCCCCC/C=C\CCCCCCCC)=O	oleate/vaccenate (18:1)	5655	281.249
100008954	0.401751	0.121724	0.411711	0.221108	0.355477	0.013047	0.336138	-0.0524435	0.024575	-0.168582	-0.142405	0.301753	-0.0145564	0.282783	0.226064	0.0472612	0.180495	0.203536	-1.1914	1.1914	-0.252659	0.252659	0.118332	0.283551	52434	Lipid	Dihydrosphingomyelins		8115586	HMDB0010168		9939965	palmitoyl dihydrosphingomyelin (d18:0/16:0)*	402	164558	NAMED	QHZIGNLCLJPLCU-QPPIDDCLBH	[H][C@](NC(CCCCCCCCCCCCCCC)=O)(COP(OCC[N+](C)(C)C)([O-])=O)[C@@](O)([H])CCCCCCCCCCCCCCC	palmitoyl dihydrosphingomyelin (d18:0/16:0)*
100008955	0.491577	0.140431	0.302676	0.170715	-0.0803293	-0.160868	0.0771693	0.0140042	-0.0792468	-0.146122	-0.124384	0.156685	-0.126116	0.022343	0.119422	-0.0494735	0.209256	0.117789	-1.20032	1.20032	-0.263413	0.263413	0.0811893	0.227599	52436	Lipid	Sphingomyelins			HMDB0012105			tricosanoyl sphingomyelin (d18:1/23:0)*	402	164560	NAMED		[H][C@](NC(CCCCCCCCCCCCCCCCCCCCCC)=O)(COP(OCC[N+](C)(C)C)([O-])=O)[C@@](O)([H])/C=C/CCCCCCCCCCCCC	tricosanoyl sphingomyelin (d18:1/23:0)*
100008957	0.722534	0.185264	0.513161	0.810777	0.647318	-0.063073	0.402427	0.442456	0.108438	-0.191963	-0.113323	0.48921	0.0515484	0.296661	0.457608	0.106762	0.28848	0.254186	-1.43012	1.43012	-0.516133	0.516133	0.033485	0.141753	52437	Lipid	Sphingomyelins					85336023	sphingomyelin (d18:2/24:1, d18:1/24:2)*	402	164561	NAMED		[H][C@](NC(CCCCCCCCCCCCC/C=C\CCCCCCCC)=O)(COP(OCC[N+](C)(C)C)([O-])=O)[C@@](O)([H])/C=C/CCCCCCCC/C=C\CCC	sphingomyelin (d18:2/24:1, d18:1/24:2)*
100008976	0.262931	-0.160109	0.0443296	-0.242639	-0.286131	-0.319928	-0.104752	-0.101375	-0.316141	-0.0569603	0.148781	0.347138	-0.174822	0.00137127	-0.113459	-0.00843887	0.192018	0.234933	1.11781	1.11781	0.16068	0.16068	0.393421	0.584379	52446	Lipid	Phosphatidylethanolamine (PE)		7825699	HMDB0008994		9546749	1-stearoyl-2-linoleoyl-GPE (18:0/18:2)*	402	165108	NAMED	YDTWOEYVDRKKCR-KNERPIHHBL	O=C(CCCCCCCCCCCCCCCCC)OC[C@]([H])(COP(OCCN)(O)=O)OC(CCCCCCC/C=C\C/C=C\CCCCC)=O	1-stearoyl-2-linoleoyl-GPE (18:0/18:2)*
100008977	0.237734	-0.0508593	-0.0679236	-0.282785	-0.430753	-0.203709	-0.0345141	-0.171571	-0.123553	-0.0970588	0.138806	0.199819	-0.204117	-0.0420553	-0.125548	-0.0213599	0.1983	0.157845	1.10209	1.10209	0.140247	0.140247	0.295527	0.481178	52447	Lipid	Phosphatidylethanolamine (PE)		4451158	HMDB0009003	C05210	5289133	1-stearoyl-2-arachidonoyl-GPE (18:0/20:4)	402	165110	NAMED	ANRKEHNWXKCXDB-BHFWLYLHBY	O=C(CCCCCCCCCCCCCCCCC)OC[C@]([H])(COP(OCCN)(O)=O)OC(CCC/C=C\C/C=C\C/C=C\C/C=C\CCCCC)=O	1-stearoyl-2-arachidonoyl-GPE (18:0/20:4)
100008980	0.207461	-0.0741826	0.096029	-0.281708	-0.384394	-0.271671	-0.0242074	-0.181177	-0.210821	-0.104205	0.157125	0.19361	-0.153801	-0.0157	-0.114231	-0.0222989	0.202734	0.16637	1.08913	1.08913	0.123178	0.123178	0.370442	0.558411	52452	Lipid	Phosphatidylcholine (PC)			HMDB0008039		6441487	1-stearoyl-2-linoleoyl-GPC (18:0/18:2)*	402	165115	NAMED		CCCCCCCCCCCCCCCCCC(OCC(OC(CCCCCCC/C=C/C/C=C/CCCCC)=O)COP([O-])(OCC[N+](C)(C)C)=O)=O	1-stearoyl-2-linoleoyl-GPC (18:0/18:2)*
100008981	0.13215	0.00925367	0.114443	-0.206977	-0.216323	-0.0953198	0.0525869	-0.0982617	-0.181699	-0.22554	0.132266	0.0579087	-0.113295	-0.102242	-0.0385559	-0.0721001	0.136222	0.139161	-1.03397	1.03397	-0.0481937	0.0481937	0.661352	0.811056	52453	Lipid	Phosphatidylcholine (PC)			HMDB0008105		24778939	1-oleoyl-2-linoleoyl-GPC (18:1/18:2)*	402	165118	NAMED		CCCCCCCC/C=C/CCCCCCCC(OCC(OC(CCCCCCC/C=C/C/C=C/CCCCC)=O)COP([O-])(OCC[N+](C)(C)C)=O)=O	1-oleoyl-2-linoleoyl-GPC (18:1/18:2)*
100008984	-0.244978	-0.0795194	-0.0759308	-0.161911	0.105512	-0.216093	0.030875	-0.0787428	-0.07901	0.0936753	-0.080801	0.0306167	-0.0557011	0.327641	-0.0900985	0.0394034	0.118538	0.157238	1.14356	1.14356	0.193527	0.193527	0.125425	0.296353	52470	Lipid	Phosphatidylcholine (PC)			HMDB0007969		6443788	1-palmitoyl-2-palmitoleoyl-GPC (16:0/16:1)*	402	165143	NAMED		CCCCCCCCCCCCCCCC(OCC(OC(CCCCCCC/C=C/CCCCCC)=O)COP([O-])(OCC[N+](C)(C)C)=O)=O	1-palmitoyl-2-palmitoleoyl-GPC (16:0/16:1)*
100008985	0.0825589	0.0768175	0.0367464	-0.104168	0.0910639	0.00818811	0.0862925	-0.00386016	-0.264142	-0.0940335	-0.155283	-0.0400437	-0.387895	0.020811	0.0342049	-0.153431	0.0669535	0.150982	-1.19754	1.19754	-0.260074	0.260074	0.027114	0.120823	52454	Lipid	Phosphatidylcholine (PC)						1-palmitoyl-2-dihomo-linolenoyl-GPC (16:0/20:3n3 or 6)*	402	165119	NAMED		CCCCCCCCCCCCCCCC(OC[C@@H](OC(CCCCCC/C=C\C/C=C\C/C=C\CCCCC)=O)COP([O-])(OCC[N+](C)(C)C)=O)=O	1-palmitoyl-2-dihomo-linolenoyl-GPC (16:0/20:3n3 or 6)*
100008990	-0.0529414	-0.0516637	-0.147497	-0.155195	-0.0246789	-0.153236	0.0276689	-0.166158	-0.095124	-0.00587243	0.0510153	0.0604232	-0.275811	0.0510064	-0.0904627	-0.0357271	0.0739781	0.131416	1.06098	1.06098	0.0853947	0.0853947	0.388169	0.579969	52464	Lipid	Phosphatidylethanolamine (PE)		7825750	HMDB0005323	C05210	9546800	1-palmitoyl-2-arachidonoyl-GPE (16:0/20:4)*	402	165131	NAMED	DRIVXEVMDWCWLI-CAQMIEAIBF	O=C(CCCCCCCCCCCCCCC)OC[C@]([H])(COP(OCCN)(O)=O)OC(CCC/C=C\C/C=C\C/C=C\C/C=C\CCCCC)=O	1-palmitoyl-2-arachidonoyl-GPE (16:0/20:4)*
100008991	0.0073767	0.074147	0.074146	-0.0426998	-0.08657	-0.100938	-0.0136449	0.00107092	-0.213396	-0.185041	-0.388812	-0.160288	-0.166436	-0.0338615	-0.010889	-0.191306	0.065241	0.114809	-1.1935	1.1935	-0.255201	0.255201	0.00974435	0.0809224	52465	Lipid	Phosphatidylethanolamine (PE)		7825749	HMDB0008946		9546799	1-palmitoyl-2-docosahexaenoyl-GPE (16:0/22:6)*	402	165133	NAMED	MPWUZHVZZKSTPV-MADBQMNMBW	O=C(CCCCCCCCCCCCCCC)OC[C@]([H])(COP(OCCN)(O)=O)OC(CC/C=C\C/C=C\C/C=C\C/C=C\C/C=C\C/C=C\CC)=O	1-palmitoyl-2-docosahexaenoyl-GPE (16:0/22:6)*
100008992	0.165757	0.041585	0.0125144	-0.198807	-0.258565	-0.0442041	-0.0391776	-0.0723157	-0.193056	-0.109221	-0.172067	-0.0348381	-0.0863945	-0.125827	-0.0491517	-0.120234	0.133702	0.0575845	-1.08056	1.08056	-0.111777	0.111777	0.207801	0.390974	52466	Lipid	Phosphatidylethanolamine (PE)		7825748	HMDB0009012		9546798	1-stearoyl-2-docosahexaenoyl-GPE (18:0/22:6)*	402	165134	NAMED	XYYHNDVKALDFHQ-OXHZBIAZBI	O=C(CCCCCCCCCCCCCCCCC)OC[C@]([H])(COP(OCCN)(O)=O)OC(CC/C=C\C/C=C\C/C=C\C/C=C\C/C=C\C/C=C\CC)=O	1-stearoyl-2-docosahexaenoyl-GPE (18:0/22:6)*
100008993	-0.13929	-0.0791778	-0.0563416	-0.199377	-0.0287532	-0.142959	-0.145884	0.00537378	0.170455	-0.0519073	-0.280975	0.00266905	-0.0298631	0.0345713	-0.0983011	-0.0258417	0.0695564	0.147502	1.08238	1.08238	0.114202	0.114202	0.303788	0.487477	52467	Lipid	Phosphatidylinositol (PI)		24767674	HMDB0009789			1-palmitoyl-2-arachidonoyl-GPI (16:0/20:4)*	402	208085	NAMED	KIQYUSYSJTUGFZ-GWAZTMTOBN	O=C(CCCCCCCCCCCCCCC)OC[C@@]([H])(OC(CCC/C=C\C/C=C\C/C=C\C/C=C\CCCCC)=O)COP(O[C@H]1[C@H](O)[C@@H](O)[C@H](O)[C@@H](O)[C@H]1O)(O)=O	1-palmitoyl-2-arachidonoyl-GPI (16:0/20:4)*
100008994	0.417058	-0.0507243	0.242459	-0.302035	-0.645287	-0.497204	-0.0297266	-0.272051	-0.378062	-0.0443491	-0.105573	0.198878	-0.0303684	-0.157194	-0.142189	-0.0861114	0.359222	0.188009	1.0138	1.0138	0.0197711	0.0197711	0.712706	0.851893	52468	Lipid	Phosphatidylinositol (PI)		24767694	HMDB0009809			1-stearoyl-2-linoleoyl-GPI (18:0/18:2)	402	208084	NAMED	KZVRAFHIKMDULK-PDPKURFXBD	O=C(CCCCCCCCCCCCCCCCC)OC[C@@]([H])(OC(CCCCCCC/C=C\C/C=C\CCCCC)=O)COP(O[C@H]1[C@H](O)[C@@H](O)[C@H](O)[C@@H](O)[C@H]1O)(O)=O	1-stearoyl-2-linoleoyl-GPI (18:0/18:2)
100008999	0.231011	-0.00376131	0.256995	0.297096	0.185725	-0.114547	0.0831043	0.0397679	-0.0712931	-0.360492	-0.245086	0.0730662	-0.0850841	-0.0476407	0.121924	-0.122755	0.143861	0.154622	-1.27613	1.27613	-0.35178	0.35178	0.0123352	0.0844234	52475	Lipid	Plasmalogen		7826008	HMDB0005779		9547058	1-(1-enyl-stearoyl)-2-arachidonoyl-GPE (P-18:0/20:4)*	402	165154	NAMED	URPXXNCTXCOATD-FXMFQVEGBH	[H][C@](OC(CCC/C=C\C/C=C\C/C=C\C/C=C\CCCCC)=O)(COP(OCCN)(O)=O)CO/C=C\CCCCCCCCCCCCCCCC	1-(1-enyl-stearoyl)-2-arachidonoyl-GPE (P-18:0/20:4)*
100009002	0.0383889	0.0673954	0.245222	0.189178	0.219225	0.0343915	0.204148	-0.0267926	-0.0382442	-0.15339	-0.0674536	0.0127827	-0.0536414	0.0986233	0.121394	-0.0335538	0.103979	0.0843246	-1.16961	1.16961	-0.226032	0.226032	0.00970559	0.0809224	52673	Lipid	Plasmalogen		24769238	HMDB0011352		52925126	1-(1-enyl-palmitoyl)-2-arachidonoyl-GPE (P-16:0/20:4)*	402	165435	NAMED	UUYSKERSKRMYME-MAIXUNBTBG	[H][C@](OC(CCC/C=C\C/C=C\C/C=C\C/C=C\CCCCC)=O)(COP(OCCN)(O)=O)CO/C=C\CCCCCCCCCCCCCC	1-(1-enyl-palmitoyl)-2-arachidonoyl-GPE (P-16:0/20:4)*
100009005	0.452902	-0.0281886	0.207908	0.501209	0.413907	-0.289505	0.0768847	0.255929	-0.0761471	-0.0999179	-0.222617	0.349491	-0.0676035	0.196578	0.198881	0.0132972	0.270044	0.214307	-1.21648	1.21648	-0.28271	0.28271	0.177531	0.356465	52477	Lipid	Plasmalogen		24769228	HMDB0011342		52925128	1-(1-enyl-palmitoyl)-2-oleoyl-GPE (P-16:0/18:1)*	402	165158	NAMED	ZVVYJAAMWXATNY-PRWZWGSOBE	[H][C@](OC(CCCCCCC/C=C\CCCCCCCC)=O)(COP(OCCN)(O)=O)CO/C=C\CCCCCCCCCCCCCC	1-(1-enyl-palmitoyl)-2-oleoyl-GPE (P-16:0/18:1)*
100009007	0.252726	-0.0129498	0.0803333	-0.105539	-0.0217955	-0.142983	0.104745	-0.0420733	0.0520931	-0.131802	-0.372123	0.0665842	-0.237716	0.0946967	0.014058	-0.0880444	0.127453	0.190767	-1.09928	1.09928	-0.136561	0.136561	0.288376	0.474142	52478	Lipid	Plasmalogen			HMDB0007996		34779384	1-(1-enyl-palmitoyl)-2-oleoyl-GPC (P-16:0/18:1)*	402	165160	NAMED		[H][C@](OC(CCCCCCC/C=C\CCCCCCCC)=O)(CO[P-](OCC[N+](C)(C)C)([O])=O)CO/C=C\CCCCCCCCCCCCCC	1-(1-enyl-palmitoyl)-2-oleoyl-GPC (P-16:0/18:1)*
100009009	0.048035	-0.163708	-0.054393	-0.479234	-0.233811	-0.121946	-0.146498	-0.145355	0.119536	0.0313246	0.118541	0.262086	-0.104322	0.238009	-0.162114	0.110862	0.152883	0.135499	1.31087	1.31087	0.390527	0.390527	0.00437734	0.0585783	52682	Lipid	Plasmalogen		24767486	HMDB0011211		24779386	1-(1-enyl-palmitoyl)-2-linoleoyl-GPC (P-16:0/18:2)*	402	165449	NAMED	QLEHHUPUHJPURI-PWYDUFMYBJ	[H][C@](OC(CCCCCCC/C=C\C/C=C\CCCCC)=O)(COP(OCC[N+](C)(C)C)([O-])=O)CO/C=C\CCCCCCCCCCCCCC	1-(1-enyl-palmitoyl)-2-linoleoyl-GPC (P-16:0/18:2)*
100009014	-0.00631213	0.0174123	0.0972409	0.337137	0.210042	0.190701	0.255361	0.192174	0.423661	0.00627253	0.0536579	0.0388174	0.28851	0.0287366	0.161719	0.139942	0.117631	0.173478	-1.01482	1.01482	-0.0212177	0.0212177	0.797334	0.896119	52689	Lipid	Plasmalogen		24767495	HMDB0011220			1-(1-enyl-palmitoyl)-2-arachidonoyl-GPC (P-16:0/20:4)*	402	165459	NAMED	IOYKZPNDXIIXLN-LOQSCQKMBD	[H][C@](OC(CCC/C=C\C/C=C\C/C=C\C/C=C\CCCCC)=O)(COP(OCC[N+](C)(C)C)([O-])=O)CO/C=C\CCCCCCCCCCCCCC	1-(1-enyl-palmitoyl)-2-arachidonoyl-GPC (P-16:0/20:4)*
100009025	0.50543	0.108384	-1.6074	-0.221574	-0.00695163	-1.6074	-1.6074	-1.6074	-0.720719	-1.6074	-1.6074	-1.6074	-0.559142	-1.6074	-0.75554	-1.28491	0.932323	0.502206	-2.16488	2.16488	-1.11429	1.11429	0.199602	0.382576	52495	Lipid	Sphingomyelins						sphingomyelin (d18:1/21:0, d17:1/22:0, d16:1/23:0)*	402	165187	NAMED		[H][C@](NC(CCCCCCCCCCCCCCCCCCCC)=O)(COP(OCC[N+](C)(C)C)([O-])=O)[C@@](O)([H])/C=C/CCCCCCCCCCCCC	sphingomyelin (d18:1/21:0, d17:1/22:0, d16:1/23:0)*
100009027	0.94879	-0.121252	0.496982	1.07538	0.736726	-0.300095	0.229146	0.706037	0.197716	-0.132892	-0.281564	0.772995	-0.162267	0.584367	0.471464	0.163059	0.496261	0.434013	-1.38625	1.38625	-0.471187	0.471187	0.24056	0.421395	57473	Lipid	Dihydrosphingomyelins		24846878	HMDB0012087		44260130	sphingomyelin (d18:0/18:0, d19:0/17:0)*	402	211136	NAMED		[H][C@](NC(CCCCCCCCCCCCCCCCC)=O)(COP(OCC[N+](C)(C)C)([O-])=O)[C@@](O)([H])CCCCCCCCCCCCCCC	sphingomyelin (d18:0/18:0, d19:0/17:0)*
100009055	0.177779	0.126219	-0.0249611	-0.0618574	0.201978	-0.206651	0.208931	-0.235914	0.250184	0.0922423	0.0194631	0.389849	-0.0611818	0.336069	0.0231904	0.171104	0.181459	0.181377	1.15889	1.15889	0.212745	0.212745	0.159475	0.336592	52634	Lipid	Diacylglycerol			HMDB0007103		131801744	palmitoyl-linoleoyl-glycerol (16:0/18:2) [2]*	402	165387	NAMED		CCCCCCCCCCCCCCCC(OCC(O)COC(CCCCCCC/C=C\C/C=C\CCCCC)=O)=O	palmitoyl-linoleoyl-glycerol (16:0/18:2) [2]*
100009069	0.00292151	-0.204716	0.0678475	-0.00293007	0.121266	-0.230388	0.0110762	-0.168659	-0.305831	-0.106909	-0.215388	0.0896428	-0.282859	-0.069765	-0.0504478	-0.148518	0.132299	0.149613	-1.10088	1.10088	-0.138663	0.138663	0.230931	0.413074	52677	Lipid	Plasmalogen		24769229	HMDB0011343		52925127	1-(1-enyl-palmitoyl)-2-linoleoyl-GPE (P-16:0/18:2)*	402	165443	NAMED		[H][C@](OC(CCCCCCC/C=C\C/C=C\CCCCC)=O)(COP(OCCN)(O)=O)CO/C=C\CCCCCCCCCCCCCC	1-(1-enyl-palmitoyl)-2-linoleoyl-GPE (P-16:0/18:2)*
100009078	0.079436	-0.0894997	0.120713	-0.228982	-0.181723	-0.29124	-0.0372698	-0.119361	-0.160402	0.0119699	0.444626	0.345412	-0.101471	0.0843301	-0.0934908	0.104077	0.143865	0.243018	1.23814	1.23814	0.308172	0.308172	0.116306	0.280366	52687	Lipid	Phosphatidylethanolamine (PE)		7825703	HMDB0005349		9546753	1-oleoyl-2-linoleoyl-GPE (18:1/18:2)*	402	165457	NAMED		O=C(CCCCCCC/C=C\CCCCCCCC)OC[C@]([H])(COP(OCCN)(O)=O)OC(CCCCCCC/C=C\C/C=C\CCCCC)=O	1-oleoyl-2-linoleoyl-GPE (18:1/18:2)*
100009130	0.218287	0.181088	0.154931	0.0206653	0.04649	0.011493	-0.0202491	0.13008	0.0154087	-0.292934	-0.0379595	-0.0344078	-0.108473	-0.114839	0.0928481	-0.0955342	0.0890672	0.108505	-1.20577	1.20577	-0.269955	0.269955	0.0064552	0.0653295	52697	Lipid	Phosphatidylcholine (PC)		24766785	HMDB0008123		24778955	1-oleoyl-2-docosahexaenoyl-GPC (18:1/22:6)*	402	165470	NAMED		O=C(CCCCCCC/C=C\CCCCCCCC)OC[C@]([H])(COP(OCC[N+](C)(C)C)([O-])=O)OC(CC/C=C\C/C=C\C/C=C\C/C=C\C/C=C\C/C=C\CC)=O	1-oleoyl-2-docosahexaenoyl-GPC (18:1/22:6)*
100009131	0.144316	-0.0481064	0.00857374	-0.267649	-0.257387	-0.159613	-0.0266275	-0.0722061	-0.282551	-0.300333	-0.287249	0.0405768	-0.454	-0.175017	-0.0848374	-0.243096	0.138831	0.165147	-1.16764	1.16764	-0.223591	0.223591	0.0877135	0.239562	52710	Lipid	Phosphatidylcholine (PC)		24766809	HMDB0008147	C05208	24778979	1-linoleoyl-2-arachidonoyl-GPC (18:2/20:4n6)*	402	165488	NAMED		O=C(CCCCCCC/C=C\C/C=C\CCCCC)OC[C@]([H])(COP(OCC[N+](C)(C)C)([O-])=O)OC(CCC/C=C\C/C=C\C/C=C\C/C=C\CCCCC)=O	1-linoleoyl-2-arachidonoyl-GPC (18:2/20:4n6)*
100009139	0.0355106	-0.250534	0.533078	0.344075	0.466215	-0.426263	0.627059	-0.148288	-0.14161	-0.193495	-0.672504	-0.145299	-0.411726	0.0402893	0.147606	-0.254058	0.397588	0.250894	-1.55799	1.55799	-0.639685	0.639685	0.0399222	0.156004	53195	Lipid	Phosphatidylcholine (PC)		24766559	HMDB0007883		24778634	1-myristoyl-2-arachidonoyl-GPC (14:0/20:4)*	402	166625	NAMED		O=C(CCCCCCCCCCCCC)OC[C@]([H])(COP(OCC[N+](C)(C)C)([O-])=O)OC(CCC/C=C\C/C=C\C/C=C\C/C=C\CCCCC)=O	1-myristoyl-2-arachidonoyl-GPC (14:0/20:4)*
100009160	-0.724123	-0.724123	-0.724123	-0.724123	0.242072	-0.724123	0.0732664	-0.399363	-0.16237	-0.0739766	-0.333971	-0.306028	-0.127742	0.302407	-0.46308	-0.116947	0.401726	0.229231	1.33824	1.33824	0.420342	0.420342	0.0658017	0.205554	52713	Lipid	Plasmalogen		24767482	HMDB0011207		52923882	1-(1-enyl-palmitoyl)-2-palmitoleoyl-GPC (P-16:0/16:1)*	402	165492	NAMED		[H][C@](OC(CCCCCCC/C=C\CCCCCC)=O)(COP(OCC[N+](C)(C)C)([O-])=O)CO/C=C\CCCCCCCCCCCCCC	1-(1-enyl-palmitoyl)-2-palmitoleoyl-GPC (P-16:0/16:1)*
100009162	0.224111	-0.047867	0.0496476	-0.285331	-0.116647	-0.268647	0.072356	-0.121122	0.00717504	-0.0113789	-0.168906	0.178501	-0.21459	0.0353409	-0.0616874	-0.0289763	0.173879	0.143411	1.02833	1.02833	0.0402978	0.0402978	0.70684	0.848877	52716	Lipid	Plasmalogen		9322076	HMDB0011206		11146967	1-(1-enyl-palmitoyl)-2-palmitoyl-GPC (P-16:0/16:0)*	402	165495	NAMED		[H][C@](OC(CCCCCCCCCCCCCCC)=O)(COP(OCC[N+](C)(C)C)([O-])=O)CO/C=C\CCCCCCCCCCCCCC	1-(1-enyl-palmitoyl)-2-palmitoyl-GPC (P-16:0/16:0)*
100009204	0.0919043	-0.109232	0.22749	-0.365456	0.280269	-0.328018	-0.365456	-0.365456	-0.365456	-0.365456	-0.365456	-0.365456	-0.365456	-0.0507332	-0.116744	-0.313002	0.280284	0.128485	-1.25121	1.25121	-0.323327	0.323327	0.109624	0.278029	57341	Lipid	Phosphatidylethanolamine (PE)		393103	HMDB0008923		445468	1,2-dipalmitoyl-GPE (16:0/16:0)*	402	210842	NAMED		O=C(CCCCCCCCCCCCCCC)OC[C@]([H])(COP(OCCN)(O)=O)OC(CCCCCCCCCCCCCCC)=O	1,2-dipalmitoyl-GPE (16:0/16:0)*
100009217	0.0377243	-0.284536	0.0141372	-0.643366	-0.707025	-0.475443	-0.252918	-0.389914	-0.307335	-0.16049	0.0867492	0.312137	-0.280482	-0.233313	-0.337668	-0.0971221	0.274195	0.245632	1.26383	1.26383	0.337799	0.337799	0.111283	0.278481	53174	Lipid	Phosphatidylethanolamine (PE)		7825762	HMDB0009093		9546812	1,2-dilinoleoyl-GPE (18:2/18:2)*	402	166599	NAMED		O=C(CCCCCCC/C=C\C/C=C\CCCCC)OC[C@]([H])(COP(OCCN)(O)=O)OC(CCCCCCC/C=C\C/C=C\CCCCC)=O	1,2-dilinoleoyl-GPE (18:2/18:2)*
100009220	0.00602496	0.125628	0.0866422	-0.0673808	-0.0614035	-0.0339655	-0.0707729	0.0933247	0.0799713	-0.00606148	0.198799	0.137932	0.0437434	0.190304	0.00976216	0.107448	0.08084	0.0822642	1.10253	1.10253	0.140824	0.140824	0.0491818	0.17846	53209	Lipid	Phosphatidylethanolamine (PE)		24768542	HMDB0009078		52922113	1-oleoyl-2-docosahexaenoyl-GPE (18:1/22:6)*	402	166647	NAMED		O=C(CCCCCCC/C=C\CCCCCCCC)OC[C@]([H])(COP(OCCN)(O)=O)OC(CC/C=C\C/C=C\C/C=C\C/C=C\C/C=C\C/C=C\CC)=O	1-oleoyl-2-docosahexaenoyl-GPE (18:1/22:6)*
100009222	0.0671015	-0.068919	0.00324136	-0.876455	-0.365294	-0.176461	-0.0315789	-0.0032519	-1.935	0.0967974	0.31026	0.235533	-0.44699	-0.0655119	-0.181452	-0.300818	0.311591	0.844567	1.05037	1.05037	0.0708938	0.0708938	0.75273	0.871681	53189	Lipid	Phosphatidylethanolamine (PE)		24768565	HMDB0009102		348279332	1-linoleoyl-2-arachidonoyl-GPE (18:2/20:4)*	402	166619	NAMED		O=C(CCCCCCC/C=C\C/C=C\CCCCC)OC[C@]([H])(COP(OCCN)(O)=O)OC(CCC/C=C\C/C=C\C/C=C\C/C=C\CCCCC)=O	1-linoleoyl-2-arachidonoyl-GPE (18:2/20:4)*
100009227	0.742475	0.0239457	-0.255386	-0.0245332	-0.321532	-0.237845	-0.331298	-0.343156	-0.153287	-0.0930824	-0.798812	0.268425	-0.953635	-0.136111	-0.0934161	-0.311084	0.365537	0.466823	-1.22522	1.22522	-0.293035	0.293035	0.368531	0.558411	54885	Lipid	Lysophospholipid						1-linoleoyl-GPG (18:2)*	209	207774	NAMED		[H][C@@](CO)(O)COP(OC[C@]([H])(O)COC(CCCCCCC/C=C\C/C=C\CCCCC)=O)(O)=O	1-linoleoyl-GPG (18:2)*	5516	507.273
100009232	0.184048	-0.0397264	0.280754	0.358532	0.301925	0.126947	0.311616	0.0982927	-0.00595873	0.00209932	-0.0269796	0.0913425	0.128151	0.0372085	0.202798	0.0376438	0.135141	0.0606894	-1.18696	1.18696	-0.24727	0.24727	0.0115667	0.0844234	53231	Xenobiotics	Chemical	34592-47-4	84120			93176	thioproline	400	179281	NAMED	DZLNHFMRPBPULJ-VKHMYHEABX	O=C(O)[C@]1(NCSC1)[H]	thioproline
100009246	-0.0389475	-0.368416	-0.141081	0.118793	0.372095	0.105545	0.563504	0.111571	-0.153871	0.0294379	-0.229616	0.134143	0.320076	-0.171496	0.0903829	-0.0118877	0.289208	0.212731	-1.12713	1.12713	-0.172657	0.172657	0.460585	0.659091	53229	Amino Acid	Glycine, Serine and Threonine Metabolism		85112		C02115	94309	2-methylserine	400	179277	NAMED	CDUUKBXTEOFITR-UHFFFAOYAW	OCC(N)(C)C(O)=O	2-methylserine
100009271	-0.210423	-0.322528	-0.171865	-0.571348	-0.763492	-0.107506	-0.225338	-0.168974	-0.2915	-0.573819	-0.322124	-0.325827	-0.0280228	-0.379457	-0.317684	-0.320125	0.230124	0.175534	-1.01078	1.01078	-0.0154675	0.0154675	0.98241	0.997908	52984	Lipid	Fatty Acid Metabolism (Acyl Carnitine, Hydroxy)			HMDB0013127		71464477	(S)-3-hydroxybutyrylcarnitine	400	166220	NAMED		CC(O)CC(OC(C[N+](C)(C)C)CC([O-])=O)=O	(S)-3-hydroxybutyrylcarnitine	1372	248.149
100009343	-0.00188596	-0.466526	0.0287237	-0.515698	-0.603259	-0.496488	-0.175065	-0.482094	-0.258972	-0.116452	-0.116744	0.205571	-0.429174	0.00188241	-0.339036	-0.118982	0.250239	0.21715	1.23529	1.23529	0.304847	0.304847	0.105121	0.271074	53176	Lipid	Phosphatidylcholine (PC)		24766802	HMDB0008141		52922731	1-linoleoyl-2-linolenoyl-GPC (18:2/18:3)*	402	166602	NAMED		O=C(CCCCCCC/C=C\C/C=C\CCCCC)OC[C@]([H])(COP(OCC[N+](C)(C)C)([O-])=O)OC(CCCCCCC/C=C\C/C=C\C/C=C\CC)=O	1-linoleoyl-2-linolenoyl-GPC (18:2/18:3)*
100009345	-0.267336	-0.440801	0.110816	-0.458887	-0.464513	-0.500065	-0.141175	-0.43341	-0.299042	-0.0973306	-0.240176	0.0735136	-0.379995	0.0306286	-0.324422	-0.152067	0.213892	0.183617	1.1792	1.1792	0.23781	0.23781	0.132142	0.305913	53180	Lipid	Phosphatidylcholine (PC)		24766677	HMDB0008008		52922452	1-palmitoleoyl-2-linolenoyl-GPC (16:1/18:3)*	402	166609	NAMED		O=C(CCCCCCC/C=C\CCCCCC)OC[C@]([H])(COP(OCC[N+](C)(C)C)([O-])=O)OC(CCCCCCC/C=C\C/C=C\C/C=C\CC)=O	1-palmitoleoyl-2-linolenoyl-GPC (16:1/18:3)*
100009394	0.137145	0.272163	-0.115047	-0.284921	-0.0859841	-0.218897	0.136633	-0.266963	-0.0647608	0.0506499	0.04124	0.429339	0.0901525	0.190157	-0.0532337	0.122796	0.210399	0.171234	1.18426	1.18426	0.243988	0.243988	0.110555	0.278029	57652	Lipid	Long Chain Polyunsaturated Fatty Acid (n3 and n6)	28290-73-5	13628094	HMDB0000477		13932172	hexadecadienoate (16:2n6)	209	212703	NAMED	WPJGPAAPSBVXNU-HZJYTTRNBL	CCCCC/C=C\C/C=C\CCCCCC(O)=O	hexadecadienoate (16:2n6)	5398	251.202
100009406	0.856995	0.494032	0.941183	-0.378538	0.0255433	0.62707	0.690547	-0.208437	-0.166197	0.312277	0.313469	-0.0665416	-0.79975	0.29794	0.381049	-0.0181338	0.501456	0.436858	-1.53802	1.53802	-0.621074	0.621074	0.139198	0.31382	53223	Lipid	Fatty Acid Metabolism (Acyl Carnitine, Monounsaturated)		28639183			71464547	palmitoleoylcarnitine (C16:1)*	402	178791	NAMED	JFAGPSOZZSTLRF-KHPPLWFEBO	O=C(OC(CC([O-])=O)C[N+](C)(C)C)CCCCCCC/C=C\CCCCCC	palmitoleoylcarnitine (C16:1)*
100010805	-0.604012	-0.265264	-0.604012	-0.346056	-0.337928	-0.604012	-0.50854	-0.278252	0.152555	-0.187099	-0.604012	0.172435	0.579435	0.438142	-0.44351	0.0919092	0.15177	0.431248	1.81611	1.81611	0.860854	0.860854	0.0273518	0.120823	54675	Cofactors and Vitamins	Pantothenate and CoA Metabolism		168079			193680	3'-dephospho-acetyl-CoA	209	180873	NAMED	XEFUABMMGJVHSD-ZSJPKINUBB	O[C@@H]([C@H](N1C2=NC=NC(N([H])[H])=C2N=C1)O[C@@H]3COP(OP(OCC(C)(C)[C@H](C(N([H])CCC(N([H])CCSC(C)=O)=O)=O)O)(O)=O)(O)=O)[C@@H]3O	3'-dephospho-acetyl-CoA	2313	728.152
100010839	1.14699	0.273375	0.717922	1.34983	1.21881	-0.0261567	0.550397	0.950156	0.250872	0.129374	0.0254899	0.934584	0.260517	0.729129	0.772666	0.388328	0.484562	0.360133	-1.52524	1.52524	-0.609039	0.609039	0.114416	0.279563	54691	Lipid	Lysoplasmalogen		24769325	HMDB0011441		53480897	1-(1-enyl-oleoyl)-2-oleoyl-GPE (P-18:1/18:1)*	402	180906	NAMED		O=P(O)(OCCN)OC[C@@](OC(CCCCCCC/C=C\CCCCCCCC)=O)([H])CO/C=C\CCCCCC/C=C\CCCCCCCC	1-(1-enyl-oleoyl)-2-oleoyl-GPE (P-18:1/18:1)*
100010901	0.363363	0.293032	-0.0529563	0.311837	0.528748	-0.0487316	0.46405	-0.0545424	-0.770559	-0.491109	-0.770559	-0.0124993	0.12977	-0.510188	0.2256	-0.404191	0.242325	0.380993	-1.80811	1.80811	-0.854482	0.854482	0.00759216	0.0727701	55015	Peptide	Gamma-glutamyl Amino Acid		58747			65254	gamma-glutamyl-alpha-lysine	400	208464	NAMED	LNLLNTMHVMIMOG-YUMQZZPRBS	O=C(N[C@@H](CCCCN)C(O)=O)CC[C@H](N)C(O)=O	gamma-glutamyl-alpha-lysine
100010915	0.507484	0.220827	-0.0189151	-0.0227767	-0.562611	0.0307863	-0.182896	0.0626645	-0.0163041	-0.562611	-0.562611	0	-0.111934	-0.562611	0.00432043	-0.302678	0.307499	0.287299	-1.36777	1.36777	-0.451829	0.451829	0.0804613	0.227583	54941	Lipid	Diacylglycerol						palmitoyl-dihomo-linolenoyl-glycerol (16:0/20:3n3 or 6) [2]*	402	208026	NAMED		OC[C@](OC(CCCCCC/C=C\C/C=C\C/C=C\CCCCC)=O)(COC(CCCCCCCCCCCCCCC)=O)[H]	palmitoyl-dihomo-linolenoyl-glycerol (16:0/20:3n3 or 6) [2]*
100010917	0.133242	-0.0562343	-0.134518	-0.311304	-0.011886	-0.275231	0.0366375	-0.522988	0.121434	0.0250616	-0.0405014	0.37782	-0.169277	0.163484	-0.142785	0.0796702	0.214999	0.188181	1.24353	1.24353	0.314439	0.314439	0.0626954	0.202861	54942	Lipid	Diacylglycerol			HMDB0007102	C13861	5282283	palmitoyl-oleoyl-glycerol (16:0/18:1) [2]*	402	208027	NAMED		CCCCCCCC/C=C\CCCCCCCC(O[C@@H](CO)COC(CCCCCCCCCCCCCCC)=O)=O	palmitoyl-oleoyl-glycerol (16:0/18:1) [2]*
100010919	0.212362	0.665235	-0.054529	-0.321579	0.77131	-0.209154	0.823232	-0.234843	0.322208	0.178868	0.783415	0.752353	-0.000544148	0.919691	0.206504	0.492665	0.481722	0.375527	1.27203	1.27203	0.347133	0.347133	0.235649	0.418241	54946	Lipid	Diacylglycerol			HMDB0007218		9543716	oleoyl-oleoyl-glycerol (18:1/18:1) [2]*	402	208031	NAMED		OCC(OC(CCCCCCC/C=C\CCCCCCCC)=O)COC(CCCCCCC/C=C\CCCCCCCC)=O	oleoyl-oleoyl-glycerol (18:1/18:1) [2]*
100010921	0.295249	0.358912	0.315997	0.207467	0.0752843	-0.245016	-0.937029	-0.482318	0.332697	-0.0111435	-0.165514	0.410273	-0.326482	-0.937029	-0.0514315	-0.1162	0.465077	0.491961	-1.05708	1.05708	-0.0800829	0.0800829	0.807742	0.903817	54947	Lipid	Diacylglycerol						stearoyl-linoleoyl-glycerol (18:0/18:2) [2]*	402	208032	NAMED		CCCCCCCCCCCCCCCCCC(OCC(CO)OC(CCCCCCC/C=C/C/C=C/CCCCC)=O)=O	stearoyl-linoleoyl-glycerol (18:0/18:2) [2]*
100010923	0.181375	0.701505	0.0702497	-0.374891	0.441689	-0.136424	0.346781	-0.13792	-0.00135002	0.202366	0.599992	0.548745	0.0984994	0.984831	0.136546	0.405514	0.353413	0.37283	1.31513	1.31513	0.395208	0.395208	0.200325	0.382576	54956	Lipid	Diacylglycerol			HMDB0007257		9543796	linoleoyl-arachidonoyl-glycerol (18:2/20:4) [2]*	402	208041	NAMED		OC[C@](COC(CCCCCCC/C=C\C/C=C\CCCCC)=O)([H])OC(CCC/C=C\C/C=C\C/C=C\C/C=C\CCCCC)=O	linoleoyl-arachidonoyl-glycerol (18:2/20:4) [2]*
100010925	0.151926	0.0831659	0.0596653	-0.0989961	0.0271335	-0.0353656	0.0254498	-0.0336748	-0.00970127	-0.142616	-0.32697	0.00372066	-0.148746	0.0433157	0.0224129	-0.0968328	0.0784748	0.137912	-1.12103	1.12103	-0.164827	0.164827	0.0969116	0.256412	54958	Lipid	Diacylglycerol			HMDB0007112		9543736	palmitoyl-arachidonoyl-glycerol (16:0/20:4) [2]*	402	208043	NAMED		CCCCCCCCCCCCCCCC(OCC(CO)OC(CCC/C=C/C/C=C/C/C=C/C/C=C/CCCCC)=O)=O	palmitoyl-arachidonoyl-glycerol (16:0/20:4) [2]*
100010927	0.251179	1.09496	0.00766719	-0.0135815	1.32728	-0.160716	1.23559	0.161022	0.570355	0.476092	0.891645	1.01771	-0.107479	1.30996	0.487924	0.693047	0.620807	0.495659	1.13406	1.13406	0.181502	0.181502	0.505176	0.691132	54964	Lipid	Diacylglycerol			HMDB0007250		9543737	linoleoyl-linolenoyl-glycerol (18:2/18:3) [2]*	402	208049	NAMED		OC[C@](COC(CCCCCCC/C=C\C/C=C\CCCCC)=O)([H])OC(CCCC/C=C/C/C=C\C/C=C\CCCCC)=O	linoleoyl-linolenoyl-glycerol (18:2/18:3) [2]*
100010929	0.0585497	0.126681	-0.100227	-0.309625	-0.115301	-0.331258	-0.0893722	-0.242889	0.0590547	-0.117346	-0.00137475	0.30652	0.255172	0.404849	-0.12543	0.151146	0.164549	0.201573	1.32502	1.32502	0.406019	0.406019	0.0215331	0.110263	54950	Lipid	Diacylglycerol			HMDB0007266		9543899	linoleoyl-docosahexaenoyl-glycerol (18:2/22:6) [2]*	402	208035	NAMED		CCCCC/C=C/C/C=C/CCCCCCCC(OCC(CO)OC(CC/C=C/C/C=C/C/C=C/C/C=C/C/C=C/C/C=C/CC)=O)=O	linoleoyl-docosahexaenoyl-glycerol (18:2/22:6) [2]*
100010930	-0.632673	0.833821	-0.0435887	-0.632673	1.29276	-0.322459	1.08891	-0.447833	-0.421321	0.225652	1.0021	0.512723	-0.632673	1.36854	0.142034	0.342503	0.80159	0.782923	1.16691	1.16691	0.222695	0.222695	0.647973	0.798957	54967	Lipid	Diacylglycerol			HMDB0007132		9543699	palmitoleoyl-linoleoyl-glycerol (16:1/18:2) [1]*	402	208052	NAMED		CCCCCC/C=C/CCCCCCCC(OCC(OC(CCCCCCC/C=C/C/C=C/CCCCC)=O)CO)=O	palmitoleoyl-linoleoyl-glycerol (16:1/18:2) [1]*
100010935	-0.120297	0.107367	-0.328624	-0.48599	0.58289	-0.490528	0.139453	-0.737923	0.262687	0.522246	0.527267	0.610454	-0.153039	0.973977	-0.166706	0.457265	0.429652	0.376806	1.81518	1.81518	0.860116	0.860116	0.0140805	0.0883076	54954	Lipid	Diacylglycerol						diacylglycerol (14:0/18:1, 16:0/16:1) [2]*	402	208039	NAMED		CCCCCCCCCCCCCC(OCC(OC(CCCCCCCCC/C=C/CCCCCC)=O)CO)=O	diacylglycerol (14:0/18:1, 16:0/16:1) [2]*
100010937	0.03036	0.0702607	-0.0689063	-0.195545	0.0151134	-0.0555633	0.0169444	-0.105641	-0.267108	-0.00649952	-0.0755683	0.190992	-0.01026	0.199864	-0.0366221	0.00523672	0.0869134	0.175193	1.05251	1.05251	0.0738374	0.0738374	0.607785	0.760523	54961	Lipid	Diacylglycerol			HMDB0007228		9543786	oleoyl-arachidonoyl-glycerol (18:1/20:4) [2]*	402	208046	NAMED		CCCCCCCC/C=C/CCCCCCCC(OCC(OC(CCC/C=C/C/C=C/C/C=C/C/C=C/CCCCC)=O)CO)=O	oleoyl-arachidonoyl-glycerol (18:1/20:4) [2]*
100010939	0	0.425705	-0.00443653	0.150493	0.515067	-0.342535	0.399964	-0.282398	0.349656	0.299738	0.490008	0.455755	-0.0372048	0.686909	0.107733	0.374144	0.323681	0.242178	1.27763	1.27763	0.353469	0.353469	0.103581	0.270112	54965	Lipid	Diacylglycerol			HMDB0007104,HMDB0007105		3.48277e+17	palmitoyl-linolenoyl-glycerol (16:0/18:3) [2]*	402	208050	NAMED		CCCCCCCCCCCCCCCC(OCC(OC(CCCC/C=C/C/C=C/C/C=C/CCCCC)=O)CO)=O	palmitoyl-linolenoyl-glycerol (16:0/18:3) [2]*
100010940	-0.30418	1.17312	0.0189731	-0.129776	1.61351	-0.0582463	1.27022	0.0404055	0.200556	0.829772	1.49057	1.03711	-0.0193401	1.72855	0.453003	0.87787	0.762153	0.691443	1.41081	1.41081	0.496525	0.496525	0.298637	0.484689	54966	Lipid	Diacylglycerol						diacylglycerol (16:1/18:2 [2], 16:0/18:3 [1])*	402	208051	NAMED		CCCCCC/C=C/CCCCCCCC(OCC(OC(CCCCCCC/C=C/C/C=C/CCCCC)=O)CO)=O	diacylglycerol (16:1/18:2 [2], 16:0/18:3 [1])*
100010941	0.183995	0.580614	0.319369	-0.312159	0.624406	0.0269087	0.956997	-0.0227469	-0.00509311	0.105504	0.458126	0.671374	-0.0435726	0.626562	0.294673	0.30215	0.411047	0.322022	-1.02444	1.02444	-0.0348294	0.0348294	0.970194	0.989676	54968	Lipid	Diacylglycerol			HMDB0007248		9543729	linoleoyl-linoleoyl-glycerol (18:2/18:2) [1]*	402	208053	NAMED		CCCCC/C=C/C/C=C/CCCCCCCC(OCC(OC(CCCCCCC/C=C/C/C=C/CCCCC)=O)CO)=O	linoleoyl-linoleoyl-glycerol (18:2/18:2) [1]*
100010942	0.133859	0.75481	-0.0920868	-0.278517	0.954267	-0.287961	1.06475	-0.176334	0.401879	0.189839	1.05417	0.918909	0.203357	1.10642	0.259099	0.645764	0.572587	0.428179	1.3671	1.3671	0.451115	0.451115	0.173891	0.353346	54969	Lipid	Diacylglycerol			HMDB0007248		9543729	linoleoyl-linoleoyl-glycerol (18:2/18:2) [2]*	402	208054	NAMED		CCCCC/C=C/C/C=C/CCCCCCCC(OCC(OC(CCCCCCC/C=C/C/C=C/CCCCC)=O)CO)=O	linoleoyl-linoleoyl-glycerol (18:2/18:2) [2]*
100010948	-0.0428754	-0.347361	-0.262086	-0.526355	-0.39463	-0.528831	-0.316494	-0.565791	0.257486	0.166475	-0.0944985	0.383197	-0.0634974	0.200591	-0.373053	0.141626	0.173441	0.186389	1.67417	1.67417	0.743449	0.743449	0.000314726	0.0178803	54990	Lipid	Diacylglycerol			HMDB0007098		644078	palmitoyl-palmitoyl-glycerol (16:0/16:0) [2]*	402	208081	NAMED		CCCCCCCCCCCCCCCC(OCC(CO)OC(CCCCCCCCCCCCCCC)=O)=O	palmitoyl-palmitoyl-glycerol (16:0/16:0) [2]*
100010951	-0.105613	-0.0645158	0.0884651	-0.178413	0.138473	-0.441196	0.046424	0.0241808	-0.132306	-0.19805	-0.417541	-0.02478	-0.266732	0.0365812	-0.0615244	-0.167138	0.18565	0.165261	-1.11471	1.11471	-0.15667	0.15667	0.284635	0.472634	54994	Lipid	Phosphatidylinositol (PI)						1-oleoyl-2-arachidonoyl-GPI (18:1/20:4)*	402	208087	NAMED		CCCCCCCC/C=C/CCCCCCCC(OCC(OC(CCC/C=C/C/C=C/C/C=C/C/C=C/CCCCC)=O)COP(O)(OC1C(O)C(O)C(O)C(O)C1O)=O)=O	1-oleoyl-2-arachidonoyl-GPI (18:1/20:4)*
100015619	-0.11646	0.143102	-0.289928	-0.00921367	-0.124109	0.011982	-0.275173	-0.050354	-0.0177479	-0.0646292	0.0629151	-0.11945	0.078288	-0.0346453	-0.0887692	-0.0158782	0.14587	0.0755447	1.06821	1.06821	0.0951988	0.0951988	0.250661	0.434285	57374	Lipid	Diacylglycerol			HMDB0007121		9543827	palmitoyl-docosahexaenoyl-glycerol (16:0/22:6) [2]*	402	210901	NAMED		CCCCCCCCCCCCCCCC(OCC(OC(CC/C=C/C/C=C/C/C=C/C/C=C/C/C=C/C/C=C/CC)=O)CO)=O	palmitoyl-docosahexaenoyl-glycerol (16:0/22:6) [2]*
100015737	0.148711	0.04725	0.384058	-0.0146377	0.0109386	0.153797	0.10113	0.217786	0.645998	0.279484	0.0559287	0.00463158	0.00378216	0.376627	0.131129	0.227742	0.128694	0.256608	1.12501	1.12501	0.16994	0.16994	0.426015	0.621883	57434	Lipid	Ceramides						ceramide (d18:1/17:0, d17:1/18:0)*	402	211088	NAMED		OC(/C=C/CCCCCCCCCCCCC)C(CO)NC(CCCCCCCCCCCCCCCC)=O	ceramide (d18:1/17:0, d17:1/18:0)*
100015744	0.175416	0.174005	0.494706	0.320467	0.269336	0.152353	0.287563	0.017696	0.220329	-0.0589325	0.0521143	0.250223	-0.200853	0.209462	0.236443	0.0787239	0.141421	0.181316	-1.16572	1.16572	-0.221216	0.221216	0.110429	0.278029	57443	Lipid	Ceramides						ceramide (d18:2/24:1, d18:1/24:2)*	402	211097	NAMED		CCCCCCCCCCCCC/C=C/C(O)C(NC(CCC/C=C/CC/C=C/CCCCCCCCCCCCCC)=O)CO	ceramide (d18:2/24:1, d18:1/24:2)*
100015745	1.23915	0.262904	0.805314	1.45589	1.50971	-0.171918	0.697402	1.04057	0	-0.130289	-0.333541	0.88188	0.028514	0.648334	0.854878	0.182483	0.586049	0.474824	-2.02673	2.02673	-1.01916	1.01916	0.0356142	0.148295	57453	Lipid	Hexosylceramides (HCER)						glycosyl ceramide (d18:2/24:1, d18:1/24:2)*	402	211107	NAMED		OC(/C=C/CCCCCCCC/C=C\CCC)C(COC1C(O)C(O)C(O)C(CO)O1)NC(CCCCCCCCCCCCC/C=C\CCCCCCCC)=O	glycosyl ceramide (d18:2/24:1, d18:1/24:2)*
100015785	0.883135	0.563624	-0.394683	0.228497	-0.235104	-0.297968	0.15928	-0.222843	0.496476	0.0366143	-0.612431	0.592071	-0.607848	0.289319	0.0854922	0.0323669	0.457665	0.532982	-1.04325	1.04325	-0.0610839	0.0610839	0.848637	0.928291	57810	Lipid	Long Chain Polyunsaturated Fatty Acid (n3 and n6)	68378-49-4	9967286	HMDB0013025		11792612	nisinate (24:6n3)	209	213739	NAMED	YHGJECVSSKXFCJ-KUBAVDMBBQ	OC(CCCC/C=C\C/C=C\C/C=C\C/C=C\C/C=C\C/C=C\CC)=O	nisinate (24:6n3)	5657	355.264
100015786	1.42561	-0.591383	0.705083	1.42092	0.854364	-0.867712	0.176303	0.58853	-0.214183	-0.867712	-0.867712	0.9149	-0.331327	0.72431	0.463965	-0.106954	0.848231	0.768704	-1.80252	1.80252	-0.850014	0.850014	0.214112	0.396967	57476	Lipid	Dihydrosphingomyelins						sphingomyelin (d18:0/20:0, d16:0/22:0)*	402	211139	NAMED		CCCCCCCCCCCCCCC[C@@H](O)[C@@H](NC(CCCCCCCCCCCCCCCCCCC)=O)COP([O-])(OCC[N+](C)(C)C)=O	sphingomyelin (d18:0/20:0, d16:0/22:0)*
100015787	0.408215	0.221242	0.481188	0.206629	0.0864986	0.245131	0.29529	0.252	-0.174146	-0.465106	-0.78362	-0.154938	-0.312969	-0.701859	0.274524	-0.432106	0.122584	0.266449	-1.98287	1.98287	-0.987593	0.987593	0.000657498	0.0238578	57475	Lipid	Sphingomyelins						sphingomyelin (d18:1/19:0, d19:1/18:0)*	402	211138	NAMED		CCCCCCCCCCCCCCCCCCC(N[C@H]([C@H](O)/C=C/CCCCCCCCCCCCC)COP([O-])(OCC[N+](C)(C)C)=O)=O	sphingomyelin (d18:1/19:0, d19:1/18:0)*
100015831	1.29972	0.668767	1.58441	-0.0506294	0	1.16909	0.942096	0.0636832	-0.225861	0.0372201	-0.305643	-0.866846	-1.67488	-0.060302	0.709643	-0.516052	0.641325	0.649344	-3.5116	3.5116	-1.81213	1.81213	0.00495491	0.0599308	57511	Lipid	Fatty Acid Metabolism (Acyl Carnitine, Polyunsaturated)						linolenoylcarnitine (C18:3)*	402	211212	NAMED		O=C(OC(C[N+](C)(C)C)CC([O-])=O)CCCCCCC/C=C\C/C=C\C/C=C\CC	linolenoylcarnitine (C18:3)*
100015833	1.07617	0.554042	0.758188	-0.168162	-0.317272	0.305228	0.447666	0.324457	0.362497	-0.0825934	0.186916	-0.0822011	-0.322773	-0.155263	0.37254	-0.0155695	0.456297	0.247691	-1.5689	1.5689	-0.649758	0.649758	0.0659028	0.205554	57513	Lipid	Fatty Acid Metabolism (Acyl Carnitine, Long Chain Saturated)		28639199	HMDB0006460		53477833	arachidoylcarnitine (C20)*	402	211214	NAMED	SVJLJQBGUITFLI-UHFFFAOYAV	O=C(OC(C[N+](C)(C)C)CC([O-])=O)CCCCCCCCCCCCCCCCCCC	arachidoylcarnitine (C20)*
100015837	0.884268	0.682457	0.609019	0.241366	-0.0379088	0.516483	0.502523	0.0115975	0.0619447	-0.269279	0.167503	0.11005	-0.791667	-0.0762896	0.426225	-0.132956	0.326091	0.358611	-1.74555	1.74555	-0.803683	0.803683	0.0129218	0.0854826	57518	Lipid	Fatty Acid Metabolism (Acyl Carnitine, Polyunsaturated)			HMDB0006455		136212424	arachidonoylcarnitine (C20:4)	402	211219	NAMED		CCCCC/C=C\C/C=C\C/C=C\C/C=C\CCCC(OC(C[N+](C)(C)C)CC([O-])=O)=O	arachidonoylcarnitine (C20:4)
100015838	1.23534	0.609759	1.08472	-0.504507	-0.538209	0.694628	0.665985	0.34657	0.177206	0.00280294	0.513354	-0.111332	-0.594173	-0.00281081	0.449286	-0.00249209	0.660084	0.363414	-1.75745	1.75745	-0.813481	0.813481	0.130019	0.305786	57519	Lipid	Fatty Acid Metabolism (Acyl Carnitine, Monounsaturated)						eicosenoylcarnitine (C20:1)*	402	211220	NAMED		O=C(OC(CC([O-])=O)C[N+](C)(C)C)CCCCCCCCC/C=C/CCCCCCCC	eicosenoylcarnitine (C20:1)*
100015839	1.30563	0.61235	1.45414	-0.535509	-0.173903	0.85769	0.969171	0.490792	-0.0431225	0.00263798	0.252306	-0.228867	-0.623535	0.0813573	0.622544	-0.0932037	0.689355	0.30371	-2.36618	2.36618	-1.24256	1.24256	0.0254348	0.120823	57520	Lipid	Fatty Acid Metabolism (Acyl Carnitine, Polyunsaturated)						dihomo-linoleoylcarnitine (C20:2)*	402	211221	NAMED		O=C(CCCCCCCCC/C=C\C/C=C\CCCCC)OC(C[N+](C)(C)C)CC([O-])=O	dihomo-linoleoylcarnitine (C20:2)*
100015840	1.10866	0.884781	0.895714	-0.127746	-0.51462	0.674506	0.728038	0.158597	0.184158	0.00254763	-0.00255414	-0.0578182	-1.66439	-0.378348	0.475991	-0.319402	0.572342	0.683889	-2.17898	2.17898	-1.12365	1.12365	0.0444638	0.167316	57521	Lipid	Fatty Acid Metabolism (Acyl Carnitine, Polyunsaturated)						dihomo-linolenoylcarnitine (C20:3n3 or 6)*	402	211222	NAMED		O=C(CCCCCC/C=C/C/C=C/C/C=C/CCCCC)OC(CC([O-])=O)C[N+](C)(C)C	dihomo-linolenoylcarnitine (C20:3n3 or 6)*
100015842	1.03229	0.588805	0.914577	-0.0247966	-0.500695	0.644363	0.671712	0.175255	0.254012	-0.143509	0.189265	-0.150628	-0.653828	0.0617373	0.437689	-0.0738253	0.516115	0.329311	-1.77442	1.77442	-0.82735	0.82735	0.0438162	0.167316	57522	Lipid	Fatty Acid Metabolism (Acyl Carnitine, Long Chain Saturated)			HMDB0062517		123132011	pentadecanoylcarnitine (C15)*	402	211223	NAMED		O=C(CCCCCCCCCCCCCC)OC(C[N+](C)(C)C)CC([O-])=O	pentadecanoylcarnitine (C15)*
100015845	1.00654	1.03746	0.743724	-0.247696	-0.173683	1.2314	0.733295	-0.144923	0.418512	0.183009	0.392184	-0.0354593	-0.974599	0.0154372	0.523265	-0.000152699	0.611639	0.512599	-1.79028	1.79028	-0.840186	0.840186	0.108	0.277091	57523	Lipid	Fatty Acid Metabolism (Acyl Carnitine, Polyunsaturated)						docosahexaenoylcarnitine (C22:6)*	402	211224	NAMED		O=C(CC/C=C\C/C=C\C/C=C\C/C=C\C/C=C\C/C=C\CC)OC(C[N+](C)(C)C)CC([O-])=O	docosahexaenoylcarnitine (C22:6)*
100015848	0.775459	-0.0209231	0.956335	-0.865916	-0.865916	0.278031	0.441594	0.439599	0.0543294	-0.257163	-0.0703552	-0.538435	-0.865916	-0.188585	0.142283	-0.311021	0.688639	0.337318	-1.7996	1.7996	-0.847673	0.847673	0.134266	0.307239	57526	Lipid	Fatty Acid Metabolism (Acyl Carnitine, Polyunsaturated)					71464511	docosadienoylcarnitine (C22:2)*	402	211227	NAMED		CCCCC/C=C\C/C=C\CCCCCCCCCCCC(OC(C[N+](C)(C)C)CC([O-])=O)=O	docosadienoylcarnitine (C22:2)*
100015851	1.18471	1.11582	0.665882	0.103019	-0.482785	1.05348	0.682877	0.209042	-0.0893699	-0.238933	0.542798	-0.0510058	-1.10323	-0.429126	0.566505	-0.228145	0.584085	0.538754	-2.25076	2.25076	-1.17041	1.17041	0.0226641	0.111133	57529	Lipid	Fatty Acid Metabolism (Acyl Carnitine, Polyunsaturated)					71464594	docosapentaenoylcarnitine (C22:5n3)*	402	211230	NAMED		O=C(OC(CC([O-])=O)C[N+](C)(C)C)CCCCC/C=C\C/C=C\C/C=C\C/C=C\C/C=C\CC	docosapentaenoylcarnitine (C22:5n3)*
100015882	1.37221	0.0509681	0.889155	1.64041	1.40389	-0.160562	0.710832	1.2003	0.221881	-0.0537061	-0.188843	1.01196	0.178668	0.88415	0.888402	0.342351	0.65419	0.49442	-1.82607	1.82607	-0.868739	0.868739	0.100624	0.264854	57595	Lipid	Hexosylceramides (HCER)						glycosyl ceramide (d18:1/20:0, d16:1/22:0)*	402	212143	NAMED		OCC(NC(CCCCCCCCCCCCCCCCCCC)=O)C(OC1OC(CO)C(O)C(O)C1O)/C=C/CCCCCCCCCCCCC	glycosyl ceramide (d18:1/20:0, d16:1/22:0)*
100015962	-0.00971162	0.137199	-0.0546602	0.0140522	0.0890005	-0.162886	-0.0420517	0.0262757	-0.0427426	-0.0964393	-0.235986	0.0389322	-0.105248	-0.000684052	-0.000347703	-0.0736946	0.091818	0.0967728	-1.07592	1.07592	-0.105573	0.105573	0.180332	0.359249	57687	Amino Acid	Lysine Metabolism		34236878			14274897	N,N,N-trimethyl-5-aminovalerate	400	213101	NAMED	CDLVFVFTRQPQFU-UHFFFAOYAF	C[N+](C)(C)CCCCC([O-])=O	N,N,N-trimethyl-5-aminovalerate
100015965	-0.222508	0.0932115	-0.130988	0.241158	0.46844	-0.222508	-0.222508	-0.222508	-0.222508	-0.0174075	-0.222508	0.0626083	-0.184208	-0.222508	-0.027276	-0.134422	0.266063	0.125115	-1.14293	1.14293	-0.192732	0.192732	0.339423	0.524093	63152	Xenobiotics	Food Component/Plant	34625-23-5	378664	HMDB0029968		11127487	ethyl alpha-glucopyranoside	400	221889	NAMED	WYUFTYLVLQZQNH-UHFFFAOYAZ	CCOC1C(O)C(O)C(O)C(CO)O1	ethyl alpha-glucopyranoside
100016038	0.260022	0.0320804	0.639256	0.480701	0.907367	-0.159	0.274764	0.147541	0.0282116	-0.135363	0.453052	0.151254	0.156916	0.0292058	0.322841	0.113879	0.342347	0.197442	-1.27756	1.27756	-0.353389	0.353389	0.177524	0.356465	57814	Amino Acid	Polyamine Metabolism			HMDB0002189,HMDB0001276	C01029,C00612	496123689	(N(1) + N(8))-acetylspermidine	400	213597	NAMED		CC(NCCCNCCCCN)=O	(N(1) + N(8))-acetylspermidine
100016058	-0.719174	-0.277281	-0.719174	0.000627901	-0.719174	-0.325816	-0.719174	-0.719174	-0.0975003	-0.27924	-0.719174	-0.719174	0	-0.245276	-0.524793	-0.343394	0.284314	0.308074	1.19883	1.19883	0.261631	0.261631	0.285215	0.472634	61778	Lipid	Fatty Acid Metabolism (Acyl Carnitine, Monounsaturated)						butenoylcarnitine (C4:1)	400	218150	NAMED		C/C=C/C(OC(CC([O-])=O)C[N+](C)(C)C)=O	butenoylcarnitine (C4:1)
100016069	0.408882	0.00857817	0.539795	-1.12154	-0.120965	-0.00865239	0.142089	-1.17873	-1.10014	-1.17873	-1.17873	-1.17873	-1.17873	-1.17873	-0.166318	-1.16563	0.645811	0.0320876	-3.16366	3.16366	-1.66159	1.66159	0.0032254	0.0481912	61769	Lipid	Fatty Acid Metabolism (Acyl Carnitine, Monounsaturated)			HMDB13326		91825571	5-dodecenoylcarnitine (C12:1)	402	218137	NAMED		CCCCCC/C=C\CCCC(O[C@@H](C[N+](C)(C)C)CC([O-])=O)=O	5-dodecenoylcarnitine (C12:1)
100016110	-0.396757	0	1.44004	0.283029	1.01849	0.504728	0.873621	0.385411	0.520152	-0.553745	0.135366	-0.874187	-0.500122	-0.485057	0.513571	-0.292932	0.586154	0.515803	-2.30769	2.30769	-1.20645	1.20645	0.0187659	0.102506	61785	Lipid	Fatty Acid Metabolism (Acyl Glycine)	71428-89-2	4877902			6303498	2-butenoylglycine	209	218163	NAMED	WWJXRJJBIVSSNF-NSCUHMNNBT	OC(CN([H])C(/C=C/C)=O)=O	2-butenoylglycine
100019800	0.460253	0.175986	0.299273	-0.592891	-0.292992	0.264098	0.346424	-0.282357	-0.191018	-0.217818	-0.0673238	-0.23361	-0.34358	0.124257	0.0472243	-0.154849	0.381983	0.162884	-1.28328	1.28328	-0.359832	0.359832	0.209201	0.391811	61839	Lipid	Fatty Acid Metabolism (Acyl Carnitine, Hydroxy)			HMDB0013336		126456228	3-hydroxypalmitoylcarnitine	402	218537	NAMED		CCCCCCCCCCCCCC(O)CC(OC([N+](C)(C)C)CCC([O-])=O)=O	3-hydroxypalmitoylcarnitine
100019801	0.224475	0.0683956	0.220531	-0.77827	-0.092003	-0.074971	0.385622	-0.616187	-0.176998	-0.460689	-0.0144659	-0.108001	-0.309158	0.0429826	-0.082801	-0.171055	0.413527	0.18831	-1.1519	1.1519	-0.204012	0.204012	0.604486	0.760097	61840	Lipid	Fatty Acid Metabolism (Acyl Carnitine, Hydroxy)		48061587			129637446	3-hydroxyoleoylcarnitine	402	218539	NAMED	YBCVTTMMURGSEY-LMLDZDDJBA	CCCCCCCC/C=C\CCCCCC(O)CC(O[C@@H](C[N+](C)(C)C)CC([O-])=O)=O	3-hydroxyoleoylcarnitine
100019884	-0.942802	0.0550068	0.980612	-0.541456	0.94509	0.0959066	0.556463	-0.196011	0	-0.942802	0.372765	-0.942802	-0.942802	-0.272037	0.119101	-0.454613	0.684905	0.572634	-1.87138	1.87138	-0.9041	0.9041	0.114467	0.279563	61798	Lipid	Fatty Acid Metabolism (Acyl Glycine)		25033670				trans-2-hexenoylglycine	209	218189	NAMED	AAPHATPOQGNLOZ-SNAWJCMRBI	CCC/C=C/C(NCC(O)=O)=O	trans-2-hexenoylglycine
100019953	-0.866814	0.604688	-0.00748324	-0.866814	-0.866814	0.273826	0.952035	0.403118	0.185939	-0.261501	0.00742766	0.24536	-0.755349	0.461144	-0.0467821	-0.0194965	0.731549	0.434543	-1.12658	1.12658	-0.171944	0.171944	0.932162	0.968381	62781	Lipid	Fatty Acid, Branched		3584985			4383090	18-methylnonadecanoate (i20:0)	209	220394	NAMED	UCDAVJCKGYOYNI-UHFFFAOYAP	OC(CCCCCCCCCCCCCCCCC(C)C)=O	18-methylnonadecanoate (i20:0)
100019966	-0.0007478	0.233496	0.0487996	-0.334535	-0.109322	-0.205986	0.0293439	-0.300731	-0.159053	-0.137391	-0.165734	0.519903	-0.370495	-0.0455327	-0.0799601	-0.0597171	0.193962	0.303277	1.04766	1.04766	0.0671709	0.0671709	0.889807	0.945653	61843	Lipid	Fatty Acid, Monohydroxy						3-hydroxyoleate*	209	218451	NAMED		CCCCCCCC/C=C/CCCCCC(O)CC(O)=O	3-hydroxyoleate*	5508	297.244
100019978	0.0125435	-0.18596	0.142357	-0.123499	0.26262	0.0441791	-0.0607841	-0.645898	-0.051039	0.124291	0.0820466	0.441609	-0.157135	0.0625289	-0.0693053	0.0837168	0.273504	0.203152	1.15163	1.15163	0.203675	0.203675	0.252858	0.43543	61861	Lipid	Fatty Acid, Dicarboxylate					9543674	octadecenedioate (C18:1-DC)	209	218578	NAMED		O=C(O)CCCCCCCCCCCCCC/C=C/C(O)=O	octadecenedioate (C18:1-DC)
100020204	-0.477329	-0.0203084	0.532522	0	0.45902	-0.28175	0.410721	0.160302	-0.161983	0.138008	0.100198	0.180809	0.102112	0.0358407	0.0978973	0.0658308	0.362459	0.12143	-1.08466	1.08466	-0.117243	0.117243	0.820708	0.914297	62059	Lipid	Fatty Acid, Amino		86248	HMDB0059745		95555	N-acetyl-2-aminooctanoate*	209	218862	NAMED		OC(C(CCCCCC)N([H])C(C)=O)=O	N-acetyl-2-aminooctanoate*	4639	202.144
100020217	0.0562375	0.140792	0.12671	0.00964726	-0.0720663	-0.0791595	0.113297	-0.0241854	-0.0323113	-0.0192921	0.136882	0.00419336	0.0894156	-0.0872752	0.0339091	0.0152687	0.0884921	0.0829262	-1.01935	1.01935	-0.0276507	0.0276507	0.69349	0.8368	62947	Amino Acid	Urea cycle; Arginine and Proline Metabolism			HMDB0240365			N,N,N-trimethyl-alanylproline betaine (TMAP)	400	220818	NAMED		O=C(C([N+](C)(C)C)C)N1CCCC1C([O-])=O	N,N,N-trimethyl-alanylproline betaine (TMAP)	1282	229.155
100020219	-0.56175	-0.56175	0.331024	-0.56175	-0.56175	-0.56175	-0.422431	-0.115475	-0.56175	-0.56175	-0.56175	-0.336754	-0.240933	-0.56175	-0.376954	-0.470781	0.325668	0.144149	-1.14853	1.14853	-0.199787	0.199787	0.484451	0.679838	62863	Xenobiotics	Food Component/Plant	487-89-8	9838	HMDB29737	C08493	10256	3-formylindole	209	220649	NAMED	OLNJUISKUQQNIM-UHFFFAOYAL	O=CC1=CNC2=CC=CC=C12	3-formylindole	3619	146.06
100020343	0.274699	0.364496	0.245085	-0.067058	-0.365774	0.0982347	0.2823	-0.0715742	0.0245052	0.0619852	0.192116	0.405348	0.194661	0.158279	0.095051	0.172816	0.247519	0.133725	1.06202	1.06202	0.0868119	0.0868119	0.466511	0.662516	62850	Lipid	Long Chain Polyunsaturated Fatty Acid (n3 and n6)	39039-37-7	4471834	HMDB0000560		5312409	tetradecadienoate (14:2)*	209	220619	NAMED	HXHZGHRLVRFQDR-HZJYTTRNBB	OC(CCC/C=C\C/C=C\CCCCC)=O	tetradecadienoate (14:2)*	5292	223.17
100020361	-0.645838	0.637314	1.03106	0.611973	1.03117	0.655361	1.66985	1.00081	-0.391068	-0.765599	0.482369	0.0714507	-1.09451	-0.461387	0.748963	-0.35979	0.660751	0.567625	-3.09747	3.09747	-1.63109	1.63109	0.00576494	0.0623105	62853	Amino Acid	Urea cycle; Arginine and Proline Metabolism	1892-22-4	4371576	HMDB0000323		5200225	3-amino-2-piperidone	400	220624	NAMED	YCCMTCQQDULIFE-UHFFFAOYAX	NC1CCCNC1=O	3-amino-2-piperidone
100020371	0.142176	-0.104232	0.362595	0.727892	1.08046	-0.15697	0.609569	-0.0996164	-0.523298	0.201803	0.0207321	-0.170915	0.0885429	0.0192271	0.320234	-0.0606513	0.454424	0.257039	-1.56774	1.56774	-0.648686	0.648686	0.0718559	0.21326	63151	Amino Acid	Alanine and Aspartate Metabolism	2812-31-9	4589713			5488191	N,N-dimethylalanine	400	221884	NAMED	QCYOIFVBYZNUNW-BYPYZUCNBG	C[C@@](C(O)=O)(N(C)C)[H]	N,N-dimethylalanine
100020377	-0.226712	-0.339416	0.0755012	-0.273895	-0.238983	-0.74502	0.343449	-0.464336	0.363149	0.302855	-0.285009	0.176067	0.270003	0	-0.233676	0.137844	0.32868	0.242785	1.41302	1.41302	0.498787	0.498787	0.0315921	0.134864	64131	Xenobiotics	Food Component/Plant		108559	HMDB0029968		121667	ethyl beta-glucopyranoside	400	233913	NAMED	WYUFTYLVLQZQNH-JAJWTYFOBO	O[C@H]([C@H]1O)[C@@H]([C@@H](CO)O[C@H]1OCC)O	ethyl beta-glucopyranoside
100020409	-0.777894	0.380636	1.77108	-0.00819389	1.74924	0.00812729	0.785843	0.721887	0.281956	-0.683273	1.12269	-0.469629	-0.383986	0.348085	0.578841	0.0359741	0.87871	0.67649	-1.94741	1.94741	-0.961554	0.961554	0.216102	0.3992	63687	Cofactors and Vitamins	Ascorbate and Aldarate Metabolism		9600241			11425365	ascorbic acid 3-sulfate*	209	223112	NAMED	FBFZPSQPKNIVMT-ZAFYKAAXBA	O=C1O[C@@]([C@@H](O)CO)([H])C(OS(=O)(O)=O)=C1O	ascorbic acid 3-sulfate*
100020419	0.366489	0.0064824	0.0875661	-0.0065247	0.00727384	-0.314015	-0.0449952	0.310133	0.304969	-0.363242	-0.228187	-0.14827	-0.172819	-0.126882	0.0515512	-0.122405	0.21303	0.225864	-1.18618	1.18618	-0.246325	0.246325	0.173138	0.35323	62566	Amino Acid	Phenylalanine Metabolism		19276386			59100900	1-carboxyethylphenylalanine	209	219917	NAMED		O=C(O)C(NC(C)C(O)=O)CC1=CC=CC=C1	1-carboxyethylphenylalanine
100020423	0.0898997	-0.122094	0.0771831	0.130679	0.202779	0.224453	0.33579	0.377006	0.165485	-0.286367	0.0236991	-0.34726	-0.181462	-0.110301	0.164462	-0.122701	0.158578	0.192512	-1.32611	1.32611	-0.407199	0.407199	0.0145371	0.0889741	62562	Amino Acid	Leucine, Isoleucine and Valine Metabolism						1-carboxyethylvaline	209	219913	NAMED		CC(C)C(NC(C)C(O)=O)C(O)=O	1-carboxyethylvaline	2008	188.093
100020425	0.283287	-0.0060046	0.231977	-0.265084	0.0580246	-0.256154	-0.0805996	0.234925	0.131964	-0.057031	-0.061408	-0.118669	0.0166946	-0.15082	0.0250465	-0.0398782	0.21713	0.101984	-1.08412	1.08412	-0.116525	0.116525	0.473591	0.669558	62559	Amino Acid	Leucine, Isoleucine and Valine Metabolism						1-carboxyethylleucine	209	219910	NAMED		O=C(O)C(NC(C)C(O)=O)CC(C)C	1-carboxyethylleucine
100020427	0.237023	0.0239375	0.926512	-0.2892	0.701013	-0.239552	-0.202647	0.240698	0.288802	-0.0120231	-0.315685	-0.40768	-0.109821	-0.180847	0.174723	-0.122876	0.447596	0.246409	-1.43969	1.43969	-0.525755	0.525755	0.140231	0.31382	62558	Amino Acid	Leucine, Isoleucine and Valine Metabolism						1-carboxyethylisoleucine	209	219909	NAMED		O=C(O)C(C(C)CC)NC(C)C(O)=O	1-carboxyethylisoleucine
100020478	-0.0657794	0.562688	0.302087	0.245213	-0.538799	-0.538799	-0.161401	-0.538799	-0.120899	-0.198643	-0.0389811	-0.538799	-0.538799	0.697745	-0.0916987	-0.123063	0.431281	0.454354	-1.01691	1.01691	-0.0241977	0.0241977	0.898526	0.951238	62276	Lipid	Fatty Acid, Dicarboxylate					25480	dodecadienoate (12:2)*	209	219247	NAMED		CCCCC/C=C\C/C=C\CC(O)=O	dodecadienoate (12:2)*	5146	195.139
100020632	0.00107922	0.66911	2.20402	-0.0319147	1.85924	0.26748	1.12711	0.606658	0.496606	-0.998968	0.709624	-1.19701	-0.673265	-0.0156636	0.837848	-0.279779	0.833002	0.795591	-3.29085	3.29085	-1.71846	1.71846	0.0267152	0.120823	62736	Lipid	Fatty Acid Metabolism (Acyl Glycine)						4-methylhexanoylglycine	209	220263	NAMED		CCC(C)CCC(NCC(O)=O)=O	4-methylhexanoylglycine
100020633	-0.588081	0.59118	1.6628	0.0947417	1.44666	0.840243	1.17211	0.602181	0.55636	-1.17187	0.838813	-0.883865	-0.225286	-0.024827	0.727729	-0.151779	0.733659	0.784957	-2.32914	2.32914	-1.2198	1.2198	0.0574575	0.197219	64388	Lipid	Fatty Acid Metabolism (Acyl Glycine)						3-hydroxyoctanoylglycine	209	237464	NAMED		O=C(NCC(O)=O)CC(O)CCCCC	3-hydroxyoctanoylglycine
100020826	-0.172375	0.184579	0.191814	-0.0560547	-0.343552	0.331775	0.0530786	0.149068	-0.244416	-0.745248	-0.398001	-0.745248	0.121695	-0.745248	0.0422916	-0.459411	0.221214	0.355749	-1.59414	1.59414	-0.672778	0.672778	0.0163921	0.0957147	62556	Lipid	Fatty Acid Metabolism (Acyl Carnitine, Hydroxy)						3-hydroxyhexanoylcarnitine (2)	400	219907	NAMED		C[N+](C)(C)CC(OC(CC(O)CCC)=O)CC([O-])=O	3-hydroxyhexanoylcarnitine (2)
100020837	-0.774019	0.0496544	1.42438	-0.774019	1.83796	-0.774019	0	-0.212075	-0.336773	-0.774019	0.23013	-0.165151	-0.774019	-0.774019	0.0972327	-0.432309	1.0125	0.417043	-2.6193	2.6193	-1.38918	1.38918	0.211716	0.393963	63042	Xenobiotics	Drug - Topical Agents	303-07-1	8974	HMDB0013676		9338	2,6-dihydroxybenzoic acid	209	221621	NAMED	AKEUNCKRJATALU-UHFFFAOYAG	OC(C1=C(O)C=CC=C1O)=O	2,6-dihydroxybenzoic acid
100020896	0.667671	0.635747	0.506835	-0.0825627	-0.832985	0.564666	0.276448	-0.232457	0.0534307	0.190838	-0.123467	0.628178	-0.194458	-0.182926	0.18792	0.0619328	0.531079	0.3154	-1.20412	1.20412	-0.267974	0.267974	0.590558	0.751888	62802	Amino Acid	Urea cycle; Arginine and Proline Metabolism			HMDB0001260		49346173712	N-(ADP-ribosyl)-arginine (1)*	209	220426	NAMED		NC1=NC=NC2=C1N=CN2C3C(O)C(O)C(COP(O)(OP(OCC4C(O)C(O)C(NC(NCCCC(N)C(O)=O)=N)O4)(O)=O)=O)O3	N-(ADP-ribosyl)-arginine (1)*
100020897	0.813748	0.302591	-0.14077	0.173969	-0.493378	0.436808	0.384779	-0.0172458	-0.719872	-0.295613	0.0457982	-0.101113	-0.248498	-0.25374	0.182563	-0.262173	0.399959	0.257547	-1.62729	1.62729	-0.70247	0.70247	0.0269774	0.120823	62803	Amino Acid	Urea cycle; Arginine and Proline Metabolism						N-(ADP-ribosyl)-arginine (2)*	209	220427	NAMED		NC1=NC=NC2=C1N=CN2C3C(O)C(O)C(COP(O)(OP(OCC4C(O)C(O)C(NC(NCCCC(N)C(O)=O)=N)O4)(O)=O)=O)O3	N-(ADP-ribosyl)-arginine (2)*	1121	714.166
100020967	0.227359	0.0680751	0.305395	-1.068	-0.458471	-0.108499	-0.0958388	-0.0291551	0.098226	0.0639156	0.0283291	-1.068	0.247717	-0.209081	-0.144892	-0.139816	0.43985	0.478112	1.01025	1.01025	0.0147102	0.0147102	0.984158	0.997908	63009	Amino Acid	Glutathione Metabolism	1115-52-2	7978145			9802383	S-(1,2-dicarboxyethyl)glutathione	209	221130	NAMED	PWCIUOASSAHGHI-WPZUCAASBB	O=C(CC[C@@H](C(O)=O)N([H])[H])N([H])[C@H](C(N([H])CC(O)=O)=O)CSC(C(O)=O)CC(O)=O	S-(1,2-dicarboxyethyl)glutathione
100021123	0.456331	0.150221	0.499671	0.084973	0.207777	0.350113	0.435973	0.0274915	-0.404439	-0.253188	-0.330563	-0.120025	-0.0975888	-0.749626	0.276569	-0.325905	0.18219	0.238969	-1.81236	1.81236	-0.857867	0.857867	0.000584197	0.0238578	62959	Amino Acid	Lysine Metabolism						hydroxy-N6,N6,N6-trimethyllysine*	400	220848	NAMED		[O-]C([C@@H](N)C(O)CCC[N+](C)(C)C)=O	hydroxy-N6,N6,N6-trimethyllysine*
100021141	-0.0566482	0.220165	-0.0595206	-0.191849	-0.296246	0.205487	0.384128	-0.613161	-0.244442	-0.104529	0.0195424	-0.277869	0.182415	0.446193	-0.0509556	0.00355185	0.321773	0.275884	1.04501	1.04501	0.0635211	0.0635211	0.739522	0.871375	63358	Lipid	Fatty Acid Metabolism (Acyl Carnitine, Hydroxy)		59664325	HMDB0061636		121454166	3-hydroxydecanoylcarnitine	402	222426	NAMED	VCRSQDIROUELAR-UHFFFAOYAT	OC(CCCCCCC)CC(OC(CC([O-])=O)C[N+](C)(C)C)=O	3-hydroxydecanoylcarnitine
100021990	0.0173358	0.0104638	0.0600529	-0.0105745	-0.184165	0.411973	0.0946387	-0.0622262	-0.475061	-0.444712	-0.12661	-0.582541	-0.0130521	-0.156018	0.0421873	-0.299666	0.171696	0.230022	-1.39603	1.39603	-0.481328	0.481328	0.0137433	0.0877213	64393	Lipid	Fatty Acid Metabolism (Acyl Carnitine, Hydroxy)						3-hydroxyoctanoylcarnitine (1)	400	237477	NAMED		[O-]C(CC(OC(C(O)CCCCCC)=O)C[N+](C)(C)C)=O	3-hydroxyoctanoylcarnitine (1)
100021991	0.350416	-0.208737	0.231873	0.300347	0.196642	0.449797	0.444012	-0.0731263	-0.178452	-0.352298	-0.74916	-1.25774	-0.294369	0.0192814	0.211403	-0.46879	0.237933	0.462073	-1.86824	1.86824	-0.901678	0.901678	0.0132748	0.0864567	64394	Lipid	Fatty Acid Metabolism (Acyl Carnitine, Hydroxy)						3-hydroxyoctanoylcarnitine (2)	400	237478	NAMED		[O-]C(CC(OC(C(O)CCCCCC)=O)C[N+](C)(C)C)=O	3-hydroxyoctanoylcarnitine (2)
100022041	0.268439	0.288204	0.237775	0.191634	-0.00789689	0.183078	0.244102	0.148966	0.00880608	0.0211394	0.2166	0.146064	0.167859	-0.0689919	0.194288	0.0819129	0.0939274	0.110863	-1.11739	1.11739	-0.160135	0.160135	0.0737348	0.215272	64571	Peptide	Modified Peptides						N,N-dimethyl-pro-pro	400	238237	NAMED		O=C(N1CCCC1C([O-])=O)C2CCC[N+]2(C)C	N,N-dimethyl-pro-pro

## Sheet: WT_TA vs mKO_TA
ID	TA_1	TA_12	TA_2	TA_5	TA_6	TA_9	TA_10	TA_13	TA_3	TA_4	TA_14	TA_7	TA_8	TA_11	mean_WT_TA	mean_mKO_TA	sd_WT_TA	sd_mKO_TA	FC_ex_WT_TA_mKO_TA	|FC_ex_WT_TA_mKO_TA|	LFC_ex_WT_TA_mKO_TA	|LFC_ex_WT_TA_mKO_TA|	welch_rawP_WT_TA_mKO_TA	welch_BH_WT_TA_mKO_TA	COMP_ID_j	SUPER_PATHWAY_j	SUB_PATHWAY_j	CAS_j	CHEMSPIDER_j	HMDB_j	KEGG_j	PUBCHEM_j	BIOCHEMICAL_j	LIB_ID	CHRO_LIB_ENTRY_ID	TYPE	INCHIKEY	SMILES	PLOT_NAME	RI	MASS
50	0.0661315	-0.192841	0.488983	0.210095	0.049382	-0.200088	-0.0133415	0.0693581	-0.407688	0.0131658	-0.159955	0.0626522	-0.146332	-0.0725801	0.0597098	-0.118456	0.2216	0.166363	-1.20872	1.20872	-0.27348	0.27348	0.111427	0.407228	485	Amino Acid	Polyamine Metabolism	124-20-9	1071	HMDB0001257	C00315	1102	spermidine	400	155305	NAMED	ATHGHQPFGPMSJY-UHFFFAOYAK	NCCCCNCCCN	spermidine	533.5	146.165
98	1.52207	-1.13936	-0.16662	-1.13936	-0.433335	1.05848	-1.13936	-0.541305	-0.508767	-1.13936	-0.486685	0.85569	-0.540884	-1.13936	-0.247349	-0.493229	1.02474	0.728988	-1.64374	1.64374	-0.716986	0.716986	0.609547	0.842208	1417	Amino Acid	Tryptophan Metabolism	492-27-3	3712	HMDB0000715	C01717	3845	kynurenate	209	124553	NAMED	HCZHHEIFKROPDY-UHFFFAOYAN	OC1=C(C=CC=C2)C2=NC(C(O)=O)=C1	kynurenate
111	0.482541	0.502318	0.40154	-0.463698	-0.0963285	-0.856051	-0.331493	0.282746	-0.288879	-1.65162	-1.14026	0.163971	-1.65162	-0.271331	-0.00980312	-0.806623	0.506047	0.779231	-1.93939	1.93939	-0.955602	0.955602	0.0602092	0.287298	1549	Amino Acid	Leucine, Isoleucine and Valine Metabolism	2068-83-9	10140307	HMDB0000023,HMDB0000336	C01188,C06001	11966314	3-hydroxyisobutyrate	400	155394	NAMED	DBXBTMSZEOQQDU-REWHXWOFAW	CC(C(O)=O)CO	3-hydroxyisobutyrate
132	-0.23777	0.251865	1.05246	0.860476	0.857616	-0.35822	0.251803	0.599887	-0.480846	0.646193	0.545926	0.403001	0.0437389	0.586384	0.409765	0.290733	0.522617	0.435392	-1.17578	1.17578	-0.233615	0.233615	0.650908	0.865273	1414	Carbohydrate	Glycolysis, Gluconeogenesis, and Pyruvate Metabolism	80731-10-8	10669764	HMDB0000807	C00597	724	3-phosphoglycerate	209	124549	NAMED	IACAHGYCKIUESG-REWHXWOFAW	OC(C(O)=O)COP(O)(O)=O	3-phosphoglycerate	583	184.986
143	-0.28274	1.07899	0.426807	0.466913	1.0887	-0.2206	0.220087	-0.00550805	-0.508079	-0.640333	0.265123	0.491321	0.00547788	0.691013	0.346582	0.0507538	0.529931	0.537016	-1.36204	1.36204	-0.445771	0.445771	0.327333	0.667813	38309	Lipid	Fatty Acid, Oxidized	128946-65-6,75899-68-2	1630	HMDB0004362	C21642	5283344	4-hydroxynonenal	209	143797	NAMED	JVJFIQYAHPMBBX-UHFFFAOYAI	CCCCCC(/C=C/C=O)O	4-hydroxynonenal	4745	155.108
166	-0.63317	0.170643	-0.0483007	0.831333	-0.074254	-0.31446	-0.247111	0.149175	-0.63317	-0.0150878	-0.31487	-0.351146	0.118521	0	-0.0207682	-0.199292	0.432226	0.282603	-1.26589	1.26589	-0.340153	0.340153	0.369745	0.686247	36840	Carbohydrate	Pentose Phosphate Pathway	108321-05-7	1012	HMDB0000280	C00119	7339	5-phosphoribosyl diphosphate (PRPP)	209	144971	NAMED	PQGCEDQWHSBAJP-UHFFFAOYAP	OC1C(C(OP(O)(OP(O)(O)=O)=O)OC1COP(O)(O)=O)O	5-phosphoribosyl diphosphate (PRPP)
171	0.227604	-0.146131	-0.697074	-0.641449	-0.548555	-0.180514	-0.225134	-0.221658	-0.237401	-0.462144	-0.290678	-0.248317	-0.25816	-0.497749	-0.304114	-0.332408	0.30798	0.116208	-1.06713	1.06713	-0.09374	0.09374	0.816804	0.938771	3127	Nucleotide	Purine Metabolism, (Hypo)Xanthine/Inosine containing	68-94-0	768	HMDB0000157	C00262	790135398638	hypoxanthine	209	124615	NAMED	FDGQSTZJBFJUBT-UHFFFAOYAJ	O=C1C(N=CN2)=C2N=CN1	hypoxanthine	1291.2	135.031
180	0.731923	-0.616225	-0.611018	-0.0589633	-0.510616	-0.453281	-0.621003	-0.318328	-0.266319	-0.137706	-0.0585542	0.146838	-0.290387	0.3538	-0.307189	-0.0420547	0.461444	0.250506	1.19329	1.19329	0.254945	0.254945	0.195496	0.553043	1105	Lipid	Long Chain Polyunsaturated Fatty Acid (n3 and n6)	60-33-3	4444105	HMDB0006270,HMDB0000673	C01595	5280450	linoleate (18:2n6)	209	125969	NAMED	OYHQOLUKZRVURQ-HZJYTTRNBX	OC(CCCCCCC/C=C\C/C=C\CCCCC)=O	linoleate (18:2n6)	5535	279.233
189	0.174987	-0.193085	-0.241823	-0.0591213	-0.116184	0.0214552	0.0912963	-0.0053913	-0.857875	-0.0955088	0.00536239	-0.191792	-0.119705	-0.112965	-0.0409832	-0.228747	0.140795	0.31465	-1.17496	1.17496	-0.232613	0.232613	0.218163	0.577224	1498	Amino Acid	Lysine Metabolism	23284-33-5	140379	HMDB0001325	C03793	440120	N6,N6,N6-trimethyllysine	400	155380	NAMED	MXNRLFUSFKVQSK-UHFFFAOYAO	C[N+](C)(CCCCC(C([O-])=O)N)C	N6,N6,N6-trimethyllysine	690	189.16
192	0.625722	-0.551292	0.153361	-0.551292	-0.551292	-0.551292	-0.551292	-0.551292	-0.551292	-0.551292	-0.551292	-0.551292	-0.136361	-0.540392	-0.316083	-0.48032	0.453449	0.168561	-1.29511	1.29511	-0.373071	0.373071	0.370141	0.686247	37496	Amino Acid	Polyamine Metabolism	18233-70-0	109095	HMDB0002064	C02714	122356	N-acetylputrescine	400	156406	NAMED	KLZGKIDSEJWEDW-UHFFFAOYAE	CC(NCCCCN)=O	N-acetylputrescine
194	0.53695	-0.0256447	-0.0591712	-0.362143	0.0530938	0.119053	-0.249598	-0.0735293	-0.56574	-0.175042	0.0409617	-0.189039	0.222075	-0.293746	-0.00762377	-0.160088	0.269352	0.272011	-1.16865	1.16865	-0.224844	0.224844	0.319954	0.667813	2829	Amino Acid	Methionine, Cysteine, SAM and Taurine Metabolism	4289-98-9	388809	HMDB0001015	C03145	439750	N-formylmethionine	209	124831	NAMED	PYUSHNKNPOHWEZ-YFKPBYRVBS	CSCCC(C(O)=O)NC=O	N-formylmethionine	1543.8	176.039
197	0.0821522	0.184752	0.00456595	-0.00837363	0.112156	0.0961395	0.18441	-0.0163306	-0.329235	0.185685	0.0404388	0.138315	0.207534	0.0257607	0.079934	0.0447496	0.0810232	0.197666	-1.02326	1.02326	-0.0331727	0.0331727	0.694834	0.87884	42382	Amino Acid	Methionine, Cysteine, SAM and Taurine Metabolism	979-92-0	16788012	HMDB00939	C00021	439155	S-adenosylhomocysteine (SAH)	209	124939	NAMED		OC1C(N2C=NC3=C2N=CN=C3N)OC(CSCCC(N)C(O)=O)C1O	S-adenosylhomocysteine (SAH)	1832.4	383.114
208	-0.166568	0.14759	0.0173765	-0.0347316	-0.0115568	0.197005	0.204979	-0.0983736	-0.143193	0.00260215	0.0273836	0.115225	-0.000694502	0.0852511	0.031965	0.014429	0.138099	0.0900631	-1.02283	1.02283	-0.0325643	0.0325643	0.779139	0.926938	3108	Nucleotide	Purine Metabolism, Adenine containing	20398-34-9	5800	HMDB0001341	C00008	6022	adenosine 5'-diphosphate (ADP)	209	126001	NAMED	XTWYTFMLZFPYCI-KQYNXXCUBP	NC1=NC=NC2=C1N=CN2[C@@]3([H])[C@@](O)([H])[C@@](O)([H])[C@](COP(OP(O)(O)=O)(O)=O)([H])O3	ADP	680	426.022
209	-0.134323	0.222366	-0.0998231	0.0317597	-0.0548992	0.36988	0.377039	0.0562381	-0.215672	-0.000555034	-0.167415	0.10645	0.236753	0.055679	0.0960296	0.00254003	0.203482	0.170287	-1.10511	1.10511	-0.144191	0.144191	0.368797	0.686247	32342	Nucleotide	Purine Metabolism, Adenine containing	149022-20-8	10239183	HMDB0000045	C00020	6083	adenosine 5'-monophosphate (AMP)	400	155907	NAMED	UDMBCSSLTHHNCD-RWLQFSFNBF	NC1=NC=NC2=C1N=CN2C3OC(C(C3O)O)COP(O)(O)=O	AMP	1208	348.07
212	0.0246172	0.0689728	0.0566545	0.0640645	0.218131	0.0051843	0.194287	0.0205967	-0.292602	0.240695	-0.0904643	0.19522	0.264349	0.0316055	0.0815635	0.0581337	0.0803884	0.219293	-1.00717	1.00717	-0.0103141	0.0103141	0.811319	0.934581	1419	Amino Acid	Polyamine Metabolism	2457-80-9	388321	HMDB0001173	C00170	439176	5-methylthioadenosine (MTA)	400	155365	NAMED	WUUGFSXJNOTRMR-IOSLPCCCBD	NC1=NC=NC2=C1N=CN2[C@H]3[C@H](O)[C@H](O)[C@@H](CSC)O3	5-methylthioadenosine (MTA)	2444.9	298.097
215	0.218776	0.114033	0.103258	0.387383	0.0257461	0.0718547	0.0454071	0.0590482	-0.380781	0.178151	0.228362	0.011001	-0.0746596	0.358012	0.128188	0.0533475	0.120423	0.262935	-1.05563	1.05563	-0.0781053	0.0781053	0.538867	0.809283	558	Cofactors and Vitamins	Nicotinate and Nicotinamide Metabolism	68414-18-6	3674071	HMDB0001178	C00301	192	adenosine 5'-diphosphoribose (ADP-ribose)	209	125963	NAMED	SDMADEZQMYCSNO-UHFFFAOYAX	NC1=NC=NC2=C1N=CN2C3OC(C(C3O)O)COP(O)(OP(O)(OC4OC(C(C4O)O)CO)=O)=O	adenosine 5'-diphosphoribose (ADP-ribose)	920	558.064
216	-0.325922	0.795128	0.171667	1.42901	0.378124	0.0941609	0.176153	0.913206	-0.456261	0.110667	-0.176643	0.00910813	0.153154	0.231483	0.453941	-0.0214153	0.557843	0.255341	-1.8105	1.8105	-0.85639	0.85639	0.0580788	0.287298	38325	Nucleotide	Purine Metabolism, (Hypo)Xanthine/Inosine containing	3031-94-5	195	HMDB0001517	C04677	65110	AICA ribonucleotide	400	156507	NAMED	4000	NC(C1=C(N(C2OC(C(C2O)O)COP(O)(O)=O)C=N1)N)=O	AICA ribonucleotide	1120	339.07
229	0.319873	-0.208161	-0.402554	0.177381	-0.0743604	-0.0421729	-0.226532	0.108435	-0.129064	-0.104008	-0.0618459	0.36093	-0.0302518	0.373938	-0.0435114	0.0682831	0.237367	0.234239	1.11728	1.11728	0.159989	0.159989	0.398355	0.702654	1110	Lipid	Long Chain Polyunsaturated Fatty Acid (n3 and n6)	506-32-1	392692	HMDB0001043	C00219	444899	arachidonate (20:4n6)	209	125971	NAMED	YZXBAPSDXZZRGB-DOFZRALJBE	CCCCC/C=C\C/C=C\C/C=C\C/C=C\CCCC(O)=O	arachidonate (20:4n6)	5535	303.233
231	0.230933	-0.113595	-0.384885	0.0793564	0.00325255	0.105839	0.0368857	-0.0743617	-0.474827	0.0369723	-0.119675	-0.0335835	0.00208588	-0.116313	-0.0145719	-0.117557	0.184031	0.185953	-1.10934	1.10934	-0.149705	0.149705	0.325395	0.667813	1638	Amino Acid	Urea cycle; Arginine and Proline Metabolism	1119-34-2	227	HMDB0000517	C00062	6322	arginine	400	155435	NAMED	ODKSFYDXXFIFQN-UHFFFAOYAT	N=C(N)NCCCC(N)C(O)=O	arginine	700	175.119
232	0.507841	0.198478	-0.44851	-0.070818	-0.0330912	0.237073	-0.0174576	-0.11338	-0.476588	0.269645	-0.104526	0.145474	0.473478	-0.193386	0.0325169	0.0190163	0.284221	0.343902	-1.00062	1.00062	-0.000896339	0.000896339	0.939274	0.983518	15497	Amino Acid	Urea cycle; Arginine and Proline Metabolism	156637-58-0	805	HMDB0000052	C03406	60150382	argininosuccinate	400	155552	NAMED	KDZOASGQNOPSCU-UHFFFAOYAF	NC(C(O)=O)CCCNC(NC(C(O)=O)CC(O)=O)=N	argininosuccinate
233	0.0661015	-0.0893258	-0.145403	-0.16201	-0.17903	0.0775309	0.117117	0.00704667	-0.782308	-0.226045	-0.189745	-0.101349	0.0699713	-0.0961918	-0.0384965	-0.220944	0.11935	0.293471	-1.16972	1.16972	-0.226161	0.226161	0.199021	0.555509	32354	Cofactors and Vitamins	Ascorbate and Aldarate Metabolism	134-03-2	10189562	HMDB0000044	D00018,C00072	54670067	ascorbate (Vitamin C)	400	155914	NAMED	CIWBSHSKHKDKBQ-JLAZNSOCBT	OCC(O)C1OC(C(O)=C1O)=O	ascorbate (Vitamin C)
234	-0.0674006	-0.047802	-0.213692	0.219667	0.0963291	0.334045	0.0765309	-0.0410277	-0.398532	-0.241811	-0.103951	0.160118	0.101837	-0.22962	0.0445812	-0.11866	0.174541	0.215573	-1.17031	1.17031	-0.226893	0.226893	0.161432	0.490804	443	Amino Acid	Alanine and Aspartate Metabolism	56-84-8	5745	HMDB0000191	C00049	5960	aspartate	400	155304	NAMED	CKLJMWTZIZZHCS-REOHCLBHBW	NC(C(O)=O)CC(O)=O	aspartate	668	134.045
240	0.412921	0.0285321	-0.195422	-0.33644	-0.0412721	-0.115893	-0.232476	-0.0790957	0.301732	0.0966434	0.219456	0.0855814	0.0860563	-0.0155089	-0.0698933	0.128993	0.226481	0.112852	1.19715	1.19715	0.259598	0.259598	0.0549279	0.285783	32197	Amino Acid	Tyrosine Metabolism	6482-98-0	9010	HMDB0000755	C03672	9378	3-(4-hydroxyphenyl)lactate	209	123321	NAMED	JVGVDSSUAVXRDY-UHFFFAOYAV	OC(C(O)=O)CC1=CC=C(O)C=C1	3-(4-hydroxyphenyl)lactate (HPLA)	1379	181.051
244	0.43477	-0.246773	0.0229251	-0.180959	-0.0027448	0.00273729	-0.0758377	0.0194263	-0.641509	-0.467257	-0.858431	-0.297456	-0.26275	-0.824618	-0.003307	-0.55867	0.203277	0.257529	-1.7288	1.7288	-0.789772	0.789772	0.00167973	0.0406334	55	Nucleotide	Pyrimidine Metabolism, Uracil containing	107-95-9,56-41-7	234	HMDB0000056	C00099	239	beta-alanine	400	155295	NAMED	UCMIRNVEIXFBKS-UHFFFAOYAL	NCCC(O)=O	beta-alanine
249	0.00114838	-0.0387107	-0.0011497	-0.055012	-0.115351	-0.14327	-0.0479799	-0.0529825	-0.299826	-0.205635	-0.395988	-0.161435	-0.0977877	-0.250498	-0.0566635	-0.235195	0.0504026	0.105319	-1.19131	1.19131	-0.252548	0.252548	0.00692035	0.0925142	1768	Amino Acid	Histidine Metabolism	305-84-0	388363	HMDB0000033	C00386	439224	carnosine	400	155446	NAMED	CQOVPNPJLQNMDC-ZETCQYMHBX	OC([C@H](CC1=CNC=N1)NC(CCN)=O)=O	carnosine	804	225.099
254	0.0284189	0.411281	-0.233349	-1.22916	-1.22058	0.320253	0.565969	0.0774482	-0.546818	-0.0205762	-1.40415	-1.49761	0.370358	0.0201614	-0.159965	-0.513107	0.701961	0.783814	-1.35716	1.35716	-0.440586	0.440586	0.403258	0.706397	542	Lipid	Ketone Bodies	625-72-9	428	HMDB0000442,HMDB0000357,HMDB0000011	C03197,C01089	9431844192135	3-hydroxybutyrate (BHBA)	209	123171	NAMED	WHBMMWSBFZVSSR-UHFFFAOYAO	CC(O)CC(O)=O	3-hydroxybutyrate (BHBA)	743.2	103.04
266	0.102754	-0.390103	-0.200707	0.0324949	0.0455752	-0.152768	-0.070395	-0.0434334	-0.436098	0.0970136	-0.0278913	0.00355826	-0.0853254	-0.290002	-0.0845729	-0.123124	0.159962	0.200404	-1.03379	1.03379	-0.0479498	0.0479498	0.706946	0.879555	63	Lipid	Sterol	57-88-5	4937803	HMDB0000067	C00187	5.99764e+18	cholesterol	402	164177	NAMED	HVYWMOMLDIMFJA-LBHVWCRMBB	CC1(C2C(C)CCCC(C)C)C(CC2)C(CC=C3C4(CC[C@H](O)C3)C)C4CC1	cholesterol
267	-0.0480943	-0.107264	-0.0883792	-0.338646	-0.16935	0.0782895	-0.0606242	-0.045228	-0.210684	-0.125702	-0.223626	0.177548	-0.0534685	-0.229125	-0.0974121	-0.110843	0.120076	0.157074	-1.00877	1.00877	-0.0125922	0.0125922	0.865185	0.953393	34396	Lipid	Phospholipid Metabolism	72556-74-2	119298	HMDB0001565	C00588	1014	choline phosphate	400	156099	NAMED	YHHSONZFOIEMCP-UHFFFAOYAD	C[N+](C)(CCOP(O)([O-])=O)C	phosphocholine	692.5	184.073
272	0.139277	-0.0902333	-0.0150796	0.364891	0.149441	0.000292567	0.298735	0.0876425	-0.063192	-0.0250752	-0.226881	0.110899	0.0127659	-0.169428	0.116871	-0.0601519	0.15625	0.122927	-1.19912	1.19912	-0.261973	0.261973	0.0353803	0.228562	5983	Lipid	Corticosteroids	50-22-6	5550	HMDB0001547	C02140	5753	corticosterone	209	126005	NAMED	OMFXVFTZEKFJBZ-HJTSIMOOBD	CC(C(CC1)=CC2=O)(CC2)C3C1C(CCC4C(CO)=O)C4(C)CC3O	corticosterone	4851.2	347.222
275	-0.0512564	-0.0233042	-0.037896	-0.00844673	0.0862286	-0.130075	0.159266	0.0105442	-0.216216	0.0478506	-0.154946	0.223174	0.00837598	0.153932	0.000632509	0.0103618	0.0882418	0.170865	1.01848	1.01848	0.0264203	0.0264203	0.902266	0.970926	513	Amino Acid	Creatine Metabolism	60-27-5	568	HMDB0000562	C00791	588	creatinine	400	155307	NAMED	DDRJAANPRJIHGJ-UHFFFAOYAV	CN(C(N1)=N)CC1=O	creatinine	730.8	114.066
278	0.0173233	-0.0362496	-0.602404	-0.418009	-0.178809	0.265278	0.331733	-0.0895303	-0.065045	-0.285925	-0.24008	0.272339	-0.0729151	0.0358744	-0.0888335	-0.059292	0.315439	0.201644	1.0048	1.0048	0.00691224	0.00691224	0.834873	0.946686	35637	Amino Acid	Glutathione Metabolism	19246-18-5	58762	HMDB0000078	C01419	439498	cysteinylglycine	400	156206	NAMED	ZUKPVRWZDMRIEO-UHFFFAOYAS	NC(C(NCC(O)=O)=O)CS	cysteinylglycine
282	0.0326614	0.151831	0.0773243	0.214177	0.0279952	0.0816891	0.131775	0.0915926	-0.396538	0.0439274	-0.0703453	0.00977889	-0.0442424	0.151126	0.101131	-0.0510488	0.0625205	0.186213	-1.15066	1.15066	-0.202457	0.202457	0.104183	0.392035	2372	Nucleotide	Pyrimidine Metabolism, Cytidine containing	63-37-6	5414497	HMDB0000095	C00055	6131	cytidine 5'-monophosphate (5'-CMP)	400	155469	NAMED	IERHLVCPSMICTF-FHLVPPQOBD	NC1=NC(N(C2OC(C(C2O)O)COP(O)(O)=O)C=C1)=O	CMP	890	324.059
297	0.221639	-0.26037	-0.424254	-0.110141	-0.119826	-0.10886	-0.250686	-0.222694	-0.158746	-0.0601599	0.117496	0.0429094	-0.0143108	-0.0379305	-0.159399	-0.018457	0.186861	0.0938781	1.13722	1.13722	0.185515	0.185515	0.0925756	0.37257	17747	Lipid	Sphingosines	123-78-4	4510275	HMDB0000252	C00319	5280335	sphingosine	402	158164	NAMED	WWUZIQQURGPMPG-CCEZHUSRBL	CCCCCCCCCCCCC/C=C/C(C(CO)N)O	sphingosine
301	0.106577	0.268619	0.00548534	-0.267181	-0.00558724	0.11554	0.426013	0.102787	-0.357621	-0.0198601	-0.00551559	0.15375	0.334569	-0.37001	0.0940316	-0.0441145	0.20341	0.278971	-1.132	1.132	-0.178869	0.178869	0.332481	0.6738	34302	Cofactors and Vitamins	Ascorbate and Aldarate Metabolism	490-83-5	812	HMDB0001264	C05422	440667	dehydroascorbate	209	126135	NAMED	SBJKKFFYIZUCET-UHFFFAOYAZ	OCC(C1OC(C(C1=O)=O)=O)O	dehydroascorbate	739.6	173.009
309	-4.19611	-0.769829	0.978257	0.887891	1.10471	-1.19978	-0.597636	0.127788	-0.146544	0.902358	0.89287	0.801515	-1.23084	1.0808	-0.458088	0.38336	1.74437	0.902958	1.41721	1.41721	0.503057	0.503057	0.266428	0.618928	15522	Carbohydrate	Glycolysis, Gluconeogenesis, and Pyruvate Metabolism	102783-56-2	3833110	HMDB0001473	C00111	668	dihydroxyacetone phosphate (DHAP)	400	155557	NAMED	GNGACRATGGDKBX-NUQVWONBAJ	OCC(COP(O)(O)=O)=O	dihydroxyacetone phosphate (DHAP)	603	168.991
310	0.331182	-0.0172775	0.115049	-0.0211587	0.154347	0.208199	0.375642	-0.0213662	-0.40952	-0.634563	-0.0556406	-0.108907	0.00919214	-0.00927742	0.140577	-0.201453	0.157798	0.261536	-1.38623	1.38623	-0.471168	0.471168	0.022728	0.189276	15705	Amino Acid	Methionine, Cysteine, SAM and Taurine Metabolism	535-34-2	811	HMDB0000099	C02291	439258	cystathionine	400	155581	NAMED	ILRYLPWNYFXEMH-UHFFFAOYAH	OC(C(CCSCC(N)C(O)=O)N)=O	cystathionine
311	-1.06283	0.109692	0.297774	-0.402267	0.413465	0.159597	0.399848	0.381799	-0.51746	0.255474	0.0939358	0.124162	-0.104191	0.229769	0.037135	0.0136151	0.518675	0.289762	-1.08951	1.08951	-0.123675	0.123675	0.916061	0.971522	15128	Amino Acid	Methionine, Cysteine, SAM and Taurine Metabolism	454-29-5	757	HMDB0000742	C00155	778	homocysteine	400	155533	NAMED	FFFHZYDWPBMWHY-UHFFFAOYAS	O=C(C(CCS)N)O	homocysteine
313	0.23786	0.258658	-0.121068	-0.124284	-0.173816	-0.468414	-0.622737	-0.622737	-0.622737	-0.276305	0.0213713	0.113481	-0.407116	0.138652	-0.204567	-0.172109	0.34724	0.311358	1.01881	1.01881	0.0268859	0.0268859	0.857464	0.949328	17769	Lipid	Sphingolipid Synthesis	3102-56-5	3014	HMDB0000269	C00836	3126	sphinganine	402	158166	NAMED	OTKJDMGTUTTYMP-UHFFFAOYAS	CCCCCCCCCCCCCCCC(C(CO)N)O	sphinganine
327	-0.189412	0.203474	-0.129093	0.0815526	0.038465	0.0882422	0.0496466	0.108698	-0.299075	0.17683	0.181582	0.19953	0.199974	0.301637	0.0314468	0.126746	0.128857	0.213582	1.11109	1.11109	0.151972	0.151972	0.362159	0.686247	2134	Cofactors and Vitamins	Riboflavin Metabolism	146-14-5,84366-81-4	559059	HMDB0001248	C00016	643975	flavin adenine dinucleotide (FAD)	209	124607	NAMED	VWWQXMAJTJZDQX-UYBVJOGSBL	OC(C(O)C(O)COP(OP(OC[C@H]1O[C@@H](N(C=N2)C3=C2C(N)=NC=N3)[C@H](O)[C@@H]1O)(O)=O)(O)=O)CN(C(C=C(C)C(C)=C4)=C4N=C5C(N6)=O)C5=NC6=O	FAD	2425	784.15
331	-0.297262	-0.640304	-0.640304	-0.371767	-0.245997	-0.488021	-0.363202	-0.424859	-0.493978	-0.291271	-0.202622	0	-0.215274	-0.252089	-0.433964	-0.242539	0.146898	0.159279	1.2125	1.2125	0.277988	0.277988	0.0433112	0.255838	36738	Peptide	Gamma-glutamyl Amino Acid	1116-22-9	83831	HMDB0011737	C05282	92865	gamma-glutamylglutamate	400	156248	NAMED	OWQDWQKWSLFFFR-WDSKDSINBR	O=C(O)C(N)CCC(NC(C(O)=O)CCC(O)=O)=O	gamma-glutamylglutamate	1045	277.103
340	0.0194671	-0.273144	-0.0532889	-0.154411	-0.108342	0.00917893	-0.0471209	-0.00608869	-0.359121	-0.184229	-0.135962	-0.0319243	-0.0285285	-0.0960389	-0.0767187	-0.139301	0.0990403	0.123307	-1.06251	1.06251	-0.0874763	0.0874763	0.332921	0.6738	58	Amino Acid	Glycine, Serine and Threonine Metabolism	56-40-6	730	HMDB0000123	C00037	750	glycine	400	160611	NAMED	DHMQDGOQFOQNFH-UHFFFAOYAW	NCC(O)=O	glycine	700	263.147
344	0.534036	-0.30514	0.00219285	-0.170292	-0.06115	-0.110951	-0.161996	-0.217531	0.230523	-0.205086	-0.0760244	-0.0562051	0.0380355	-0.0507359	-0.0613539	-0.0199155	0.258237	0.145451	1.01731	1.01731	0.0247579	0.0247579	0.710626	0.879555	43802	Amino Acid	Creatine Metabolism	352-97-6	743	HMDB0000128	C00581	763	guanidinoacetate	400	157048	NAMED	BPMFZUMJYQTVII-UHFFFAOYAQ	NC(NCC(O)=O)=N	guanidinoacetate	711.2	118.061
347	-0.0429936	0.0382743	-0.0122586	-0.0183856	0.00327935	0.0972274	0.144265	0.0220309	-0.290069	-0.0494559	-0.0798442	0.0952312	-0.0566989	0.0481864	0.0289299	-0.0554418	0.0630962	0.13351	-1.08215	1.08215	-0.113897	0.113897	0.197049	0.553043	2849	Nucleotide	Purine Metabolism, Guanine containing	5550-12-09	741	HMDB0001397	C00144	6804	guanosine 5'-monophosphate (5'-GMP)	400	155481	NAMED	RQFCJASXJCIDSX-UHFFFAOYAQ	NC1=NC2=C(C(N1)=O)N=CN2C3OC(C(C3O)O)COP(O)(O)=O	5'- GMP	1300	364.065
354	0.713257	-0.0660891	-0.182622	-0.180887	-0.381893	-0.101111	-0.0282372	-0.163372	-0.577759	-0.338827	-0.39861	-0.18942	-0.176445	-0.262229	-0.0488692	-0.323882	0.325932	0.150917	-1.37878	1.37878	-0.46339	0.46339	0.060586	0.287298	1574	Amino Acid	Histidine Metabolism	51-45-6	753	HMDB0000870	C00388	774	histamine	400	155412	NAMED	NTYJJOPFIAHURM-UHFFFAOYAP	NCCC1=CNC=N1	histamine	579	112.087
355	0.0173174	0.0442837	-0.0116193	-0.0589624	-0.0620496	0.143299	0.0702388	-0.0441387	-0.183104	0.00182309	0.0171233	0.00326976	-0.00182642	-0.0302269	0.0122961	-0.0321568	0.0716433	0.0755603	-1.04544	1.04544	-0.0641113	0.0641113	0.290067	0.639361	59	Amino Acid	Histidine Metabolism	5934-29-2	752	HMDB0000177	C00135	6274	histidine	209	123153	NAMED	HNDVDQJCIGZPNO-UHFFFAOYAG	NC(C(O)=O)CC1=CN=CN1	histidine	755.9	154.062
358	-0.0725657	0.00493682	-0.239779	-0.269292	-0.238097	-0.204931	-0.0729061	-0.19987	0.834771	-0.179243	0.0127878	0.00588269	-0.00496131	0.114466	-0.161563	0.130617	0.100308	0.357751	1.4188	1.4188	0.504671	0.504671	0.103387	0.391946	590	Amino Acid	Methionine, Cysteine, SAM and Taurine Metabolism	300-84-5	96959	HMDB0000965	C00519	107812	hypotaurine	400	155331	NAMED	VVIUBCNYACGLLV-UHFFFAOYAM	NCCS(O)=O	hypotaurine	690	110.027
361	0.476291	-0.133504	-0.234051	-0.0603323	-0.133408	0.13379	-0.138323	-0.102769	-0.207315	-0.0320791	0.0105896	-0.0956917	-0.174096	-0.010703	-0.0240384	-0.0848825	0.227993	0.0899681	-1.08622	1.08622	-0.119319	0.119319	0.508368	0.79186	1123	Nucleotide	Purine Metabolism, (Hypo)Xanthine/Inosine containing	58-63-9	21241953	HMDB0000195	C00294	6021	inosine	209	123191	NAMED	UGQMRVRMYYASKQ-DGPXGRDGBU	O[C@H]1[C@H](N2C(N=CN=C3O)=C3N=C2)O[C@H](CO)[C@H]1O	inosine	1602.1	267.073
362	-0.0455174	0.0700978	0.0254771	-0.0532604	0.0164209	0.0753199	0.0211569	0.10636	-0.119673	0.0638775	0.0517591	0.0796237	0.0191526	0.0639874	0.0270068	0.0264545	0.0564916	0.0744086	1.00028	1.00028	0.000410595	0.000410595	0.988208	0.99358	2133	Nucleotide	Purine Metabolism, (Hypo)Xanthine/Inosine containing	4691-65-0	5482599	HMDB0000175	C00130	8582	inosine 5'-monophosphate (IMP)	209	124823	NAMED	GRSZFWQUAKGDAV-RWLQFSFNBK	OC1C(C(N2C=NC3=C2N=CNC3=O)OC1COP(O)(O)=O)O	inosine 5'-monophosphate (IMP)	650	347.04
376	0.14111	-0.0673312	-0.103839	-0.257469	-0.169503	0.0200832	0.164239	-0.03989	-0.348757	-0.0986922	-0.0372919	-0.0778793	-0.151324	-0.00394609	-0.0390751	-0.119649	0.144916	0.123165	-1.08734	1.08734	-0.120798	0.120798	0.28413	0.638663	1125	Amino Acid	Leucine, Isoleucine and Valine Metabolism	73-32-5	769	HMDB0000172	C06418,C00407,C16424	6306	isoleucine	400	155350	NAMED	AGPKZVBTJJNPAG-UHFFFAOYAW	NC(C(O)=O)C(C)CC	isoleucine	1599	132.102
381	-0.0122041	-0.393625	-0.206192	-0.313411	-0.0231408	-0.00251171	-0.264142	-0.349929	-0.607808	-0.0258295	0.0325846	-0.0721704	0.0393293	-0.131996	-0.195644	-0.127648	0.161413	0.243956	1.0818	1.0818	0.113437	0.113437	0.569588	0.825566	6146	Amino Acid	Lysine Metabolism	1118-90-7,542-32-5	456	HMDB0000510	C00956	92136	2-aminoadipate	400	155500	NAMED	OYIFNHCXNCRBQI-UHFFFAOYAC	OC(CCCC(N)C(O)=O)=O	2-aminoadipate	793.3	162.076
391	-0.190755	-0.115342	-0.153458	-0.112426	0.0934209	-0.0258148	0.0303754	-0.0519478	-0.324942	0.0722481	-0.10818	0.113991	0.000478376	0.140302	-0.0657433	-0.0176836	0.0958553	0.175107	1.05774	1.05774	0.0809828	0.0809828	0.562099	0.825278	2132	Amino Acid	Urea cycle; Arginine and Proline Metabolism	372-75-8	810	HMDB0000904	C00327	9750	citrulline	400	155460	NAMED	RHGKLRLOHDJJDR-UHFFFAOYAQ	NC(C(O)=O)CCCNC(N)=O	citrulline	730.3	176.103
397	0.159071	-0.0541129	-0.110511	-0.257547	-0.235553	-0.0154374	0.123768	-0.0681585	-0.393481	-0.0534318	-0.0315608	-0.127218	-0.20577	-0.0671223	-0.0573103	-0.146431	0.149374	0.136424	-1.09582	1.09582	-0.132014	0.132014	0.269258	0.618928	60	Amino Acid	Leucine, Isoleucine and Valine Metabolism	61-90-5	5880	HMDB0000687	C00123	6106	leucine	400	155300	NAMED		O=C([C@H](CC(C)C)N)O	leucine	1680.2	132.102
407	0.291555	-0.0115035	-0.316425	0.146332	0.0767429	0.137149	0.0750888	0.0692525	-0.45361	0.098907	-0.0381044	-0.0384066	0.0837734	0.0178509	0.0585241	-0.0549317	0.175013	0.203815	-1.1166	1.1166	-0.159119	0.159119	0.299801	0.653643	1301	Amino Acid	Lysine Metabolism	56-87-1	5747	HMDB0003405	C00739,C00047	5962	lysine	400	155354	NAMED	KDXKERNSBIXSRK-YFKPBYRVBE	NC(C(O)=O)CCCCN	lysine	613.8	147.113
409	-0.0430068	0.0927542	0.0883923	0.0288221	0.055067	0.0539115	-0.0618122	0.0329154	-0.0296775	0.128246	0.181895	0.218066	0.24673	0.0386386	0.0308804	0.13065	0.0564561	0.107628	1.10865	1.10865	0.148803	0.148803	0.0771728	0.329444	1303	Energy	TCA Cycle	6915-15-7	510	HMDB0031518,HMDB0000156,HMDB0000744	C00149,C00711,C00497	525	malate	209	123199	NAMED	BJEPYKJPYRNKOW-UHFFFAOYAM	OC(C(O)=O)CC(O)=O	malate	615.6	133.014
415	-0.0273725	0.00897227	-0.215491	-0.322027	-0.0776756	0.00831915	0.0287431	0.0101253	-0.216706	-0.0272387	-0.00838894	0.0588989	-0.0508731	-0.101063	-0.0733008	-0.0575619	0.128182	0.0939837	1.01256	1.01256	0.0180139	0.0180139	0.795466	0.929659	1302	Amino Acid	Methionine, Cysteine, SAM and Taurine Metabolism	63-68-3	5907	HMDB0000696	C00073	6137	methionine	400	155355	NAMED	FFEARJCKVFRZRR-BYPYZUCNBW	CSCCC(N)C(O)=O	methionine	1250	150.058
432	-0.0300262	0.0602258	0.00158725	0.117513	0.064195	0.0857089	0.104488	0.0833962	-0.164504	0.082746	0.0385632	0.145134	-0.0179623	0.175437	0.060886	0.0432357	0.0507422	0.123567	-1.01264	1.01264	-0.0181268	0.0181268	0.752389	0.907871	594	Cofactors and Vitamins	Nicotinate and Nicotinamide Metabolism	98-92-0	911	HMDB0001406	C00153	936	nicotinamide	400	155332	NAMED	DFPAKSUCGFBDDF-UHFFFAOYAZ	NC(C1=CN=CC=C1)=O	nicotinamide	1271.1	123.055
444	0.778523	0.0271842	-0.0816503	-0.0236622	-0.0490057	-0.0159602	0.160761	-0.0812706	-0.0212439	-0.099851	0.00568415	-0.0745872	-0.0228718	0.0251649	0.0893649	-0.0312842	0.289156	0.0475422	-1.17728	1.17728	-0.235457	0.235457	0.281856	0.638074	1493	Amino Acid	Urea cycle; Arginine and Proline Metabolism	3184-13-2	6026	HMDB0000214	C00077	6262	ornithine	400	155375	NAMED	AHLPHDHHMVZTML-BYPYZUCNBZ	O=C(O)[C@@H](N)CCCN	ornithine	614	133.097
445	0.964931	-0.199992	0.470393	-0.7329	-0.161027	-0.638163	-0.060615	-0.161993	-0.00327428	-0.328457	0.621729	-0.435974	0.419667	-0.0724179	-0.0649206	0.0335456	0.555348	0.414518	1.02383	1.02383	0.033975	0.033975	0.71068	0.879555	1505	Nucleotide	Pyrimidine Metabolism, Orotate containing	50887-69-9	942	HMDB0000226	C00295	967	orotate	209	125979	NAMED	PXQPEWDEAKTCGB-UHFFFAOYAD	O=C(C1=CC(O)=NC(O)=N1)O	orotate
448	0.271182	0.0161769	-0.700674	-0.456614	-0.497787	0.197408	-0.0225803	-0.211045	-0.165406	-0.284667	-0.0540682	0.0454825	0.224647	-0.22663	-0.175492	-0.0767736	0.35024	0.189657	1.06403	1.06403	0.0895326	0.0895326	0.512838	0.79186	27727	Amino Acid	Glutathione Metabolism	103239-24-3	58835	HMDB0003337	D00031,C00127	65359	glutathione, oxidized (GSSG)	400	155840	NAMED	YPZRWBKMTBYPTK-BJDJZHNGBD	O=C([C@@H](NC(CC[C@@H](C(O)=O)N)=O)CSSC[C@@H](C(NCC(O)=O)=O)NC(CC[C@@H](C(O)=O)N)=O)NCC(O)=O	glutathione, oxidized (GSSG)	1512	307.083
452	0.896579	-0.88391	-0.928079	-0.582614	-0.699953	-1.04491	-0.833103	-0.650337	-0.699148	-0.0405316	0.183968	-0.155875	-0.733125	0.508082	-0.590791	-0.156105	0.620186	0.489489	1.34149	1.34149	0.423841	0.423841	0.168707	0.498274	33447	Lipid	Long Chain Monounsaturated Fatty Acid	373-49-9	393216	HMDB0003229	C08362	445638	palmitoleate (16:1n7)	209	126083	NAMED	SECPZKHBENQXJG-FPLPWBNLBE	CCCCCC\C=C/CCCCCCCC(O)=O	palmitoleate (16:1n7)	5475	253.217
460	0.244632	0.00829959	-0.0580807	-0.128361	-0.183708	-0.0536257	0.0780282	-0.00836905	-0.193143	-0.068721	-0.0721444	0.012221	-0.190169	-0.0921552	-0.0126482	-0.100685	0.13162	0.0790097	-1.09773	1.09773	-0.134526	0.134526	0.146837	0.484372	64	Amino Acid	Phenylalanine Metabolism	63-91-2	5910	HMDB0000159	C00079	6140	phenylalanine	400	155301	NAMED	COLNVLDHVKWLRT-QMMMGPOBBC	NC(C(O)=O)CC1=CC=CC=C1	phenylalanine	2050	166.086
461	-0.0290821	0.0609783	-0.0824335	0.000121128	-0.0838121	-0.000121142	0.0889001	0.00955412	-0.235817	-0.0165042	0.0277433	0.0508514	0.0567386	0.00981827	-0.0044869	-0.0178616	0.0611991	0.110126	-1.01027	1.01027	-0.014747	0.014747	0.796066	0.929659	42109	Energy	Oxidative Phosphorylation	7664-38-2	1032	HMDB0001429	C00009	1061	phosphate	209	126986	NAMED	NBIIXXVUZAFLBC-DFZHHIFOAA	O=P(O)(O)O	phosphate	608	96.9696
463	-0.163554	0.381347	0.971649	0.769746	0.833236	-0.123526	0.304192	0.640035	-0.292881	0.605132	0.532817	0.4577	0.0245167	0.549141	0.451641	0.312738	0.429064	0.363504	-1.1793	1.1793	-0.237934	0.237934	0.52537	0.800813	597	Carbohydrate	Glycolysis, Gluconeogenesis, and Pyruvate Metabolism	10526-80-4	980	HMDB0000263	C00074	1005	phosphoenolpyruvate (PEP)	209	124535	NAMED	DTBNBXWJWCWCIK-UHFFFAOYAU	O=P(O)(OC(C(O)=O)=C)O	phosphoenolpyruvate (PEP)	587.3	166.975
480	0.155363	-0.0794841	0.0131827	-0.144316	-0.0665733	0.14999	0.163172	-0.0133588	-0.363519	-0.158514	-0.25525	-0.124345	-0.20975	-0.217646	0.0222469	-0.221504	0.120255	0.0835077	-1.28047	1.28047	-0.356674	0.356674	0.000766917	0.0266623	1898	Amino Acid	Urea cycle; Arginine and Proline Metabolism	147-85-3	128566	HMDB0000162,HMDB0003411	C00148,C000763	8988145742614	proline	400	155455	NAMED	ONIBWKKTOPOVIA-BYPYZUCNBZ	OC(C1CCCN1)=O	proline	805	116.071
482	-0.141926	0.0937444	0.107814	0.143064	0.0562149	-0.220343	-0.0491512	-0.0159659	-0.503856	0.139618	0.251681	0.120367	0.0579296	0.192066	-0.00331846	0.0429676	0.12835	0.275813	1.06926	1.06926	0.0966124	0.0966124	0.714925	0.879555	527	Carbohydrate	Glycolysis, Gluconeogenesis, and Pyruvate Metabolism	79-33-4	592	HMDB0000190	C00186	612	lactate	209	123163	NAMED	JVTAAEKCZFNVCJ-UHFFFAOYAX	CC(O)C(O)=O	lactate	681.6	89.0244
492	-0.131268	0.0747043	-0.00303351	-0.287105	-0.0344759	-0.117282	-0.13015	-0.0885096	-0.910714	-0.0527523	0.0198235	0.0425073	-0.103562	0.00302433	-0.0896399	-0.166946	0.107361	0.36821	-1.03648	1.03648	-0.0516953	0.0516953	0.636884	0.858189	5331	Cofactors and Vitamins	Vitamin B6 Metabolism	41468-25-1	1022	HMDB0001491	C00018	1051	pyridoxal phosphate	209	152420	NAMED	NGVDGCNFYWLIFO-UHFFFAOYAW	O=P(O)(O)OCC1=CN=C(C)C(O)=C1C([H])=O	pyridoxal phosphate	943	246.017
493	-0.180358	0.160138	-0.394746	0.0228191	-0.130751	0.22287	0.17552	0.0440178	-0.023352	0.15839	0.263025	0.314346	0.267254	0.321844	-0.0100612	0.216918	0.211532	0.13139	1.24002	1.24002	0.310366	0.310366	0.0301337	0.220746	3138	Cofactors and Vitamins	Vitamin B6 Metabolism	529-96-4	1024	HMDB0001555	C00647	1053	pyridoxamine phosphate	400	155486	NAMED	ZMJGSOSNSPKHNH-UHFFFAOYAM	NCC1=C(COP(O)(O)=O)C=NC(C)=C1O	pyridoxamine phosphate
496	-0.0215237	-0.098395	-0.330585	-0.331574	-0.402091	-0.0254709	-0.103582	-0.165208	-0.354743	-0.25558	-0.0670724	-0.0979602	0.0146385	-0.103696	-0.184804	-0.144069	0.149524	0.135419	1.03934	1.03934	0.0556629	0.0556629	0.604516	0.839556	2127	Amino Acid	Glutathione Metabolism	70-18-8	111188	HMDB0000125	D00014,C00051	124886	glutathione, reduced (GSH)	400	155459	NAMED	RWSXRVCMGQZWBV-WDSKDSINBK	O=C(N[C@@H](CS)C(NCC(O)=O)=O)CC[C@@H]([C@@](O)=O)N	glutathione, reduced (GSH)	1270	308.091
503	0.104356	-0.160204	-0.142431	-0.283742	-0.104045	0.0445189	0.00139935	-0.0419088	-0.196875	-0.103648	-0.0419482	-0.00140131	-0.10092	-0.125359	-0.0727569	-0.0950253	0.12511	0.0678015	-1.02751	1.02751	-0.0391541	0.0391541	0.67767	0.871847	1648	Amino Acid	Glycine, Serine and Threonine Metabolism	56-45-1	5736	HMDB0000187	C00065	5951	serine	400	155437	NAMED	MTCFGRXMJLQNBG-REOHCLBHBX	OC([C@@H](N)CO)=O	serine	676.7	106.05
504	0.10559	-0.186896	-0.216103	0.178071	-0.0763729	-0.349574	0.012662	0.0624519	-0.399794	-0.136569	0.108988	-0.133447	0.0311994	0.0173347	-0.0587713	-0.0853814	0.180852	0.182048	-1.02783	1.02783	-0.0396071	0.0396071	0.791149	0.929659	2342	Amino Acid	Tryptophan Metabolism	153-98-0	5013	HMDB0000259	C00780	5202	serotonin	400	155468	NAMED	QZAYGJVTTNCVMB-UHFFFAOYAX	NCCC1=CNC(C=C2)=C1C=C2O	serotonin
507	-0.154572	0.139253	0.519115	0.515645	0.84503	-0.279278	0.0523273	0.358204	-0.5644	0.483423	0.65824	0.829643	-0.5644	0.797349	0.249466	0.273309	0.378703	0.660297	1.12257	1.12257	0.16681	0.16681	0.938946	0.983518	603	Amino Acid	Polyamine Metabolism	71-44-3	1072	HMDB0001256	C00750	1103	spermine	400	155336	NAMED	PFNFFQXMRSDOHW-UHFFFAOYAC	NCCCNCCCCNCCCN	spermine	500.4	203.223
512	0.00136767	0.0118166	-0.0214869	0.00647202	-0.0187226	-0.00550029	0.0373897	0.0127281	-0.193478	0.00919003	-0.0104703	0.0232471	0.0204215	0.0508665	0.00300805	-0.0167039	0.0189491	0.0888805	-1.01686	1.01686	-0.024118	0.024118	0.614669	0.842665	2125	Amino Acid	Methionine, Cysteine, SAM and Taurine Metabolism	107-35-7	1091	HMDB0000251	C00245	1123	taurine	400	155458	NAMED	XOAAWQZATWQOTB-UHFFFAOYAA	NCCS(=O)(O)=O	taurine	692	126.022
533	0.262468	0.0285638	-0.0116825	-0.0639472	-0.0780783	-0.0179582	-0.0183614	0.0206377	-0.407605	0.0511429	-0.0418751	-0.0914779	0.0345871	-0.0809378	0.0152053	-0.0893609	0.106411	0.166562	-1.10407	1.10407	-0.142832	0.142832	0.21536	0.577224	1670	Amino Acid	Urea cycle; Arginine and Proline Metabolism	57-13-6	1143	HMDB0000294	C00086	1176	urea	400	155443	NAMED	XSQUKJJJFZCRTK-UHFFFAOYAF	O=C(N)N	urea	739	121.072
535	0.364719	-0.0378375	-0.123645	-0.0945115	-0.0761496	-0.0531526	-0.0216121	-0.103765	-0.306621	-0.118434	0.0287108	-0.0411282	-0.0533946	-0.0111899	-0.0182443	-0.0836762	0.158505	0.119604	-1.07453	1.07453	-0.103707	0.103707	0.395994	0.701561	606	Nucleotide	Pyrimidine Metabolism, Uracil containing	58-96-8	5807	HMDB0000296	C00299	6029	uridine	209	123185	NAMED	DRTQHJPVMGBUCF-XVFCMESIBG	OC1C(N(C=CC2=O)C(N2)=O)OC(CO)C1O	uridine	1457.6	243.062
536	0.110844	-0.00177375	0.000902312	0.284121	0.15197	0.0903954	0.280195	-0.0839547	-0.139362	-0.240954	-0.133819	-0.0547639	-0.0124241	-0.114882	0.104087	-0.116034	0.132646	0.078684	-1.2527	1.2527	-0.325036	0.325036	0.00237659	0.0447784	52602	Nucleotide	Pyrimidine Metabolism, Uracil containing	951-78-0	13118	HMDB0000012	C00526	13712	2'-deoxyuridine	209	165330	NAMED	MXHRCPNRJAMMIM-SHYZEUOFBK	O=C(NC1=O)N(C=C1)C(CC2O)OC2CO	2'-deoxyuridine	1586	227.067
537	1.54392	-0.18642	0.000790486	-0.00751772	-0.0738341	-0.129029	-0.0212119	-0.165562	-0.018447	-0.234924	0.564443	0.259893	0.146225	-0.262753	0.120141	0.0757395	0.579775	0.315491	-1.23708	1.23708	-0.306939	0.306939	0.857759	0.949328	607	Amino Acid	Histidine Metabolism	104-98-3	643824	HMDB0000301	C00785	736715	trans-urocanate	400	155340	NAMED	LOIYMIARKYCTBW-OWOJBTEDBA	O=C(O)/C=C/C1=CNC=N1	trans-urocanate	1125.4	139.05
561	-0.455877	-0.622929	-0.471	-0.469559	-0.234246	0.157837	-0.0157	-0.443477	-0.423806	0.103567	0.134893	0.121596	0.0154573	0.157085	-0.319369	0.0181321	0.266973	0.221929	1.38099	1.38099	0.465708	0.465708	0.0243817	0.19353	57	Amino Acid	Glutamate Metabolism	56-86-0	591	HMDB0000148	C00025,C00217	33032	glutamate	400	155297	NAMED	WHUUTDBJXJRKMK-UHFFFAOYAD	O=C(O)[C@@H](N)CCC(O)=O	glutamate	710	148.06
563	-0.118272	-0.165777	-0.227685	-0.201012	-0.00232126	-0.0343965	-0.026435	-0.15653	-0.402088	0.016937	0.00231588	0.0750041	0.0344663	0.0933518	-0.116553	-0.0300021	0.0857133	0.185523	1.10117	1.10117	0.139038	0.139038	0.325931	0.667813	53	Amino Acid	Glutamate Metabolism	56-85-9	5746	HMDB0000641	C00064	5961	glutamine	400	155293	NAMED	ZDXPYRJPNDTMRX-VKHMYHEABV	OC([C@@H](N)CCC(N)=O)=O	glutamine	680	147.076
564	0.0177845	-0.0393123	-0.169191	-0.226451	-0.0910907	0.0194436	0.0388068	-0.0671456	-0.386874	-0.121034	-0.135156	-0.0158119	-0.064211	-0.126547	-0.0646444	-0.141606	0.094888	0.128578	-1.07711	1.07711	-0.107166	0.107166	0.248426	0.604101	1284	Amino Acid	Glycine, Serine and Threonine Metabolism	72-19-5	6051	HMDB0000167	C00188	6288	threonine	400	155352	NAMED	AYFVYJQAPQTCCC-GBXIJSLDBG	N[C@H](C(O)=O)[C@H](O)C	threonine	701.5	120.066
565	0.162033	-0.0424884	0.0381224	-0.106795	-0.131164	0.111496	0.262353	-0.0132469	-0.112084	-0.194402	-0.219412	-0.0290665	-0.212618	-0.115999	0.0350388	-0.147263	0.136139	0.0746782	-1.20705	1.20705	-0.271485	0.271485	0.00826618	0.0999814	54	Amino Acid	Tryptophan Metabolism	73-22-3	6066	HMDB0000929	C00078	6305	tryptophan	400	155294	NAMED	QIVBCDIJIAJPQS-VIFPVBQEBP	O=C(O)[C@@H](N)CC1=CNC2=C1C=CC=C2	tryptophan	2291	203.083
566	0.184879	0.0226074	-0.0765832	-0.236042	-0.242256	0.0368672	0.168148	-0.0348648	-0.453808	-0.0427558	-0.0689007	-0.0521873	-0.116602	-0.105227	-0.0221555	-0.139913	0.161193	0.156496	-1.12703	1.12703	-0.172525	0.172525	0.196108	0.553043	1649	Amino Acid	Leucine, Isoleucine and Valine Metabolism	72-18-4	6050	HMDB0000883	C00183	6287	valine	400	155438	NAMED	KZSNJWFQEVHDMF-BYPYZUCNBW	N[C@H](C(O)=O)C(C)C	valine	1042.1	118.086
572	0.000180525	-0.175923	-0.0441242	0.0304862	-0.000180557	-0.201155	-0.208814	0.0065037	-0.624826	0.0730772	0.120998	-0.0167751	-0.183449	0.2796	-0.0741284	-0.0585624	0.1028	0.316835	1.05028	1.05028	0.0707739	0.0707739	0.911677	0.970926	20488	Carbohydrate	Glycolysis, Gluconeogenesis, and Pyruvate Metabolism	50-99-7	71358	HMDB0000122	C00031	5793	glucose	209	124669	NAMED	WQZGKKKJIJFFOK-DVKNGEFBBQ	O[C@H]1O[C@H](CO)[C@@H](O)[C@H](O)[C@H]1O	glucose
798	0.0684163	-0.0865827	-0.223806	-0.161865	-0.302807	0.107169	0.0953923	-0.102666	-0.365926	-0.403966	0.0642347	-0.214854	0.0013356	-0.234725	-0.0758437	-0.192317	0.153654	0.190033	-1.11795	1.11795	-0.160857	0.160857	0.248427	0.604101	555	Nucleotide	Purine Metabolism, Adenine containing	58-61-7	54923	HMDB0000050	C00212	60961	adenosine	400	155320	NAMED	OIRDTQYFTABQOQ-KQYNXXCUBX	NC1=NC=NC2=C1N=CN2[C@@]3([H])[C@@](O)([H])[C@@](O)([H])[C@](CO)([H])O3	adenosine	1625.3	268.104
799	0.0927312	-0.0226167	0.0723103	-0.0156737	-0.165615	-0.0190842	0.00128243	-0.155867	0.154701	-0.37166	-0.155212	-0.0517723	-0.0867265	-0.112246	-0.0265665	-0.103819	0.0933713	0.169873	-1.07149	1.07149	-0.0996248	0.0996248	0.346863	0.675121	3141	Amino Acid	Glycine, Serine and Threonine Metabolism	107-43-7	19951173242	HMDB0000043	C00719	247	betaine	400	155487	NAMED	KWIUHFFTVRNATP-UHFFFAOYAI	O=C(C[N+](C)(C)C)[O-]	betaine	734	118.086
800	0.284582	-0.405129	-1.06832	-1.11346	-1.03404	0.127737	-0.343201	-0.832758	-0.354485	-1.34752	-1.07318	-0.711411	-0.470711	-0.869864	-0.548073	-0.804528	0.55032	0.372538	-1.40183	1.40183	-0.487315	0.487315	0.319642	0.667813	1868	Amino Acid	Methionine, Cysteine, SAM and Taurine Metabolism	56-89-3,52-90-4	5653	HMDB0000574	C00097	5862	cysteine	400	155454	NAMED	XUJNEKJLAYXESH-REOHCLBHBU	SC[C@H](N)C(O)=O	cysteine
806	0.0411622	0.0764423	0.081167	0.0244707	-0.296329	-0.0214513	-0.10573	0.171524	0.0878426	-0.524654	-0.226658	-0.172782	-0.168976	-0.215156	-0.00359295	-0.203397	0.143174	0.19536	-1.21252	1.21252	-0.278011	0.278011	0.0641624	0.293644	5086	Amino Acid	Glycine, Serine and Threonine Metabolism	1118-68-9	653	HMDB0000092	C03626	673	dimethylglycine	400	155492	NAMED	FFDGPVCHZBVARC-UHFFFAOYAX	CN(C)CC(O)=O	dimethylglycine
811	-0.0292012	-0.182374	-0.0393206	-0.181965	-0.0517036	0.0419632	0.0283061	-0.055119	-0.347175	-0.0731123	-0.00359055	0.0558151	-0.0575534	0.0270995	-0.0586767	-0.0664194	0.0840919	0.146001	-1.00244	1.00244	-0.00351534	0.00351534	0.910526	0.970926	1126	Amino Acid	Alanine and Aspartate Metabolism	56-41-7	5735	HMDB0000161	C00041	5950	alanine	400	155351	NAMED	QNAYBMKLOCPYGJ-REOHCLBHBS	O=C(O)[C@@H](N)C	alanine	696	90.055
815	0.034733	0.0221761	-0.207384	-0.33952	-0.145457	-0.0397542	0.0467683	-0.0374729	0.0523477	-0.214326	-0.152644	-0.00136417	-0.273909	-0.0515314	-0.0832389	-0.106904	0.136738	0.127348	-1.02513	1.02513	-0.0358124	0.0358124	0.744959	0.901045	1299	Amino Acid	Tyrosine Metabolism	60-18-4	5833	HMDB0000158	C00082	6057	tyrosine	400	155353	NAMED	OUYCCCASQSFEME-QMMMGPOBBZ	N[C@@H](CC1=CC=C(O)C=C1)C(O)=O	tyrosine	1516.3	182.081
821	0.508011	-0.155905	0.132283	0.0142122	-0.225458	0.127756	-0.147874	0.0991975	-0.200074	-0.256187	-0.130836	-0.138614	0.112936	-0.239534	0.0440277	-0.142051	0.234043	0.134946	-1.22561	1.22561	-0.293501	0.293501	0.0870122	0.356469	33442	Nucleotide	Pyrimidine Metabolism, Uracil containing	1445-07-4	21403010	HMDB0000767	C02067	15047	pseudouridine	209	125870	NAMED	HZIOZCLEXIYJAD-JWMKEVCDBU	O[C@]1([H])[C@@](O)([H])[C@](CO)([H])O[C@]1(C2=CNC(NC2=O)=O)[H]	pseudouridine	1100	243.062
825	0.423731	-0.203006	0.0600705	-0.263412	-0.259661	0.0741541	-0.0193532	-0.482965	-0.229396	-0.189048	-0.523091	-0.0568331	-0.102103	-0.358034	-0.0838052	-0.243084	0.278804	0.172795	-1.20013	1.20013	-0.263193	0.263193	0.214	0.577224	605	Nucleotide	Pyrimidine Metabolism, Uracil containing	66-22-8	1141	HMDB0000300	C00106	1174	uracil	400	155338	NAMED	ISAKRJDGNUQOIC-UHFFFAOYAV	O=C(NC=C1)NC1=O	uracil	1152.2	113.035
827	0.169228	0.00212543	-0.132396	-0.108427	-0.169026	0.15082	-0.0529424	-0.137281	-0.416551	-0.253011	-0.134798	-0.0736486	-0.05854	-0.0805468	-0.0347374	-0.169516	0.131605	0.140446	-1.14418	1.14418	-0.194319	0.194319	0.0965042	0.380032	514	Nucleotide	Pyrimidine Metabolism, Cytidine containing	65-46-3	5940	HMDB0000089	C00475	6175	cytidine	400	155308	NAMED	UHDGCWIWMRVCDJ-XVFCMESIBD	OC[C@@H]1[C@H]([C@H]([C@H](N2C(N=C(C=C2)N)=O)O1)O)O	cytidine	1325	242.078
869	-0.0563303	0.199889	0.0533761	0.203142	0.042117	0.0560235	0.133804	0.0776357	-0.298322	0.0635684	0.0951247	0.00551617	0.0713236	0.227381	0.0887071	0.0274321	0.0871255	0.175721	-1.05384	1.05384	-0.0756525	0.0756525	0.458826	0.761711	2856	Nucleotide	Pyrimidine Metabolism, Uracil containing	3387-36-8	1399139	HMDB0000288	C00105	6030	uridine 5'-monophosphate (UMP)	209	125744	NAMED	DJJCXFVJDGTHFX-FHLVPPQOBI	O[C@]1([H])[C@@](O)([H])[C@](COP(O)(O)=O)([H])O[C@]1(N(C=C2)C(NC2=O)=O)[H]	UMP	627	323.029
872	0.0151774	-0.129668	-0.0345495	0.0628493	0.0573507	-0.104618	0.0491671	-0.085084	-0.314839	-0.168481	-0.156049	0.00852561	0.0172076	-0.162757	-0.0211719	-0.129399	0.0779126	0.125104	-1.11001	1.11001	-0.150579	0.150579	0.0998283	0.38712	2183	Nucleotide	Pyrimidine Metabolism, Thymine containing	50-89-5	5585	HMDB0000273	C00214	5789	thymidine	209	124827	NAMED	IQFYYKKMVGJFEH-XLPZGREQBQ	O=C(NC(C(C)=C1)=O)N1[C@]2([C@@]([C@@]([C@@](CO)(O2)[H])(O)[H])([H])[H])[H]	thymidine	1963.7	241.083
873	0.06928	0.0259101	-0.143333	-0.226252	0.074871	-0.251148	0.218854	0.0926255	-0.542354	0.32805	-0.129431	0.235725	0.0665785	0.169409	-0.017399	0.0213296	0.169006	0.317643	1.06668	1.06668	0.093121	0.093121	0.793901	0.929659	5341	Cofactors and Vitamins	Thiamine Metabolism	59-43-8		HMDB0000235	DG00125,C00378,D08580	1130	thiamin (Vitamin B1)	400	155495	NAMED		NC1=C(C[N+]2=CSC(CC[O-])=C2C)C=NC(C)=N1	thiamin (Vitamin B1)	702	265.112
880	-0.591733	0.415942	0.191574	0.269802	-0.0937803	-0.0936001	0.325777	-0.0640852	-0.0964382	-0.379944	0.153352	0.527578	0.0310122	0.195596	0.0449871	0.0718594	0.32607	0.304549	1.02281	1.02281	0.0325377	0.0325377	0.876865	0.960963	554	Nucleotide	Purine Metabolism, Adenine containing	73-24-5	185	HMDB0000034	C00147	190	adenine	209	124775	NAMED	GFFGJBXGBJISGV-UHFFFAOYAT	NC1=NC=NC2=C1N=CN2	adenine	1002	136.062
881	0.380809	0.0898307	-0.485721	-0.0170762	0.338165	-0.906924	-0.515181	-1.0311	-0.916867	0.183395	0.0254223	0.180398	-0.0255514	0.4492	-0.2684	-0.017334	0.544904	0.470765	1.22738	1.22738	0.295578	0.295578	0.37488	0.689997	573	Nucleotide	Pyrimidine Metabolism, Cytidine containing	71-30-7	577	HMDB0000630	C00380	597	cytosine	400	155326	NAMED	OPTASPLRGRRNAP-UHFFFAOYAY	NC1=NC(NC=C1)=O	cytosine
913	-0.109237	-0.0449897	0.417173	0.190612	0.609267	0.0169435	-0.0549552	0.300859	-0.709927	0.273241	-0.0402744	0.00223817	-0.11232	0.284907	0.165709	-0.0503558	0.25903	0.363003	-1.21835	1.21835	-0.284928	0.284928	0.247477	0.604101	15586	Carbohydrate	Glycogen Metabolism	6363-53-7	388469	HMDB0000163	C00208	10991489	maltose	209	124633	NAMED	GUBGYTABKSRVRQ-ASMJPISFBF	O[C@@H]1[C@H]([C@H](O[C@@H]([C@H]1O)CO)O[C@H]2[C@@H]([C@H]([C@H](O[C@@H]2CO)O)O)O)O	maltose	765	341.109
917	-0.116504	-0.0959097	-0.132729	-0.312376	-0.0994951	0.0493917	-0.00134159	-0.0585212	0.0508146	-0.152796	-0.119043	0.0812319	-0.0389069	-0.10189	-0.0959357	-0.0467647	0.106974	0.0953646	1.04929	1.04929	0.0694136	0.0694136	0.383505	0.692978	512	Amino Acid	Alanine and Aspartate Metabolism	70-47-3	6031	HMDB0000168	C00152	6267	asparagine	400	155306	NAMED	DCXYFEDJOCDNAF-REOHCLBHBD	NC(C[C@H](N)C(O)=O)=O	asparagine	679	133.061
1001	0.00855576	-0.243136	-0.00424624	-0.0414857	-0.00868642	0.0809791	0.0370351	-0.0393141	-0.636438	-0.229597	-0.278391	0.0165501	0.0691001	-0.359319	-0.0262873	-0.236349	0.0963249	0.258559	-1.20538	1.20538	-0.269486	0.269486	0.10668	0.395574	32306	Amino Acid	Urea cycle; Arginine and Proline Metabolism	51-35-4	5605	HMDB0000725	C01157	5810	trans-4-hydroxyproline	400	155905	NAMED	PMMYEEVYMWASQN-DMTCNVIQBF	O[C@@H]1C[C@@H](C(O)=O)NC1	hydroxyproline	685	132.066
1002	0.563257	-0.112719	0.136114	0.0127195	0.000919709	-0.116884	-0.0650264	-0.0276893	-0.33831	-0.0123628	-0.0767141	-0.27763	0.181734	-0.0199313	0.0488364	-0.0905357	0.223041	0.19069	-1.16042	1.16042	-0.214647	0.214647	0.232974	0.59773	1107	Nucleotide	Purine Metabolism, (Hypo)Xanthine/Inosine containing	97-59-6	199	HMDB0000462	C02348,C01551,C02350	439714204439713	allantoin	209	124539	NAMED	POJWUDADGALRAB-UHFFFAOYAE	O=C(N1)C(NC(N)=O)NC1=O	allantoin	759.9	159.051
1004	0.32785	-0.133531	-0.370273	-0.172498	-0.277127	-0.0522714	-0.0635088	-0.141672	-0.290203	-0.246887	-0.285604	-0.064289	-0.0888806	-0.225842	-0.110379	-0.200284	0.206447	0.0990913	-1.11152	1.11152	-0.152529	0.152529	0.305309	0.659803	3147	Nucleotide	Purine Metabolism, (Hypo)Xanthine/Inosine containing	69-89-6	1151	HMDB0000292	C00385	1188	xanthine	400	155488	NAMED	LRFVTYWOQMYALW-UHFFFAOYAT	O=C(N1)C(N=CN2)=C2NC1=O	xanthine	1449.7	153.041
1021	0.95355	-0.054429	-0.0646668	-0.0165868	-0.0302651	-0.103292	0.0285915	-0.172017	-0.145403	-0.18661	0.36076	0.0976692	0.0403829	-0.205322	0.0676106	-0.0064205	0.362944	0.21872	-1.13428	1.13428	-0.181774	0.181774	0.644597	0.863998	1494	Amino Acid	Glutathione Metabolism	98-79-3	7127	HMDB0000267	C02237,C01879	4396857405	5-oxoproline	209	123209	NAMED	ODHCTXKNWHHXJC-VKHMYHEABY	O=C1CC[C@@H]([C@@](O)=O)N1	5-oxoproline	738.5	128.035
1024	-0.0676513	-0.0435283	-0.134127	-0.397767	-0.101781	-0.363581	-0.132739	0.0572487	-0.803456	-0.220564	-0.124954	-0.183492	0.0192446	0.0524773	-0.147991	-0.210124	0.156259	0.310382	-1.0378	1.0378	-0.0535272	0.0535272	0.666855	0.870854	1508	Cofactors and Vitamins	Pantothenate and CoA Metabolism	137-08-6	6361	HMDB0000210	C00864	6613	pantothenate	209	124797	NAMED	GHOKWGTUZJEAQD-ZETCQYMHBS	O=C(NCCC(O)=O)[C@H](O)C(C)(C)CO	pantothenate (Vitamin B5)	1498.7	218.103
1025	-0.0123134	0.0547706	-0.00202937	-0.0289396	0.0842154	-0.170383	-0.0544941	-0.0133059	-0.80138	0.0175631	-0.0707806	-0.0391003	0.0683292	0.078406	-0.01781	-0.124494	0.0762748	0.336714	-1.07199	1.07199	-0.100293	0.100293	0.478316	0.777823	1444	Amino Acid	Lysine Metabolism	4043-87-2	826	HMDB00070	C00408	849	pipecolate	400	155369	NAMED		OC(C1NCCCC1)=O	pipecolate	1120	130.086
1026	0.0303915	-0.16514	-0.110601	-0.038809	-0.276786	-0.123684	-0.103054	-0.203996	-0.405242	-0.172347	-0.136767	-0.130313	-0.132272	-0.175528	-0.12396	-0.192078	0.0949796	0.106351	-1.06994	1.06994	-0.0975284	0.0975284	0.242454	0.604101	1600	Lipid	Phospholipid Metabolism	1071-23-4	990	HMDB0000224	C00346	1015	phosphoethanolamine	209	124589	NAMED	SUHOOTKUPISOBE-UHFFFAOYAT	NCCOP(O)(O)=O	phosphoethanolamine (PE)	638	140.012
1036	0.184836	-0.0357524	-0.549529	-0.220528	-0.520281	0.0869292	-0.0242064	-0.344608	-0.713301	-0.588382	0.110541	-0.155844	0.156233	-0.646572	-0.177892	-0.306221	0.275287	0.392768	-1.10125	1.10125	-0.139143	0.139143	0.512026	0.79186	1778	Peptide	Gamma-glutamyl Amino Acid	636-58-8	819	HMDB0001049	C00669	123938	gamma-glutamylcysteine	400	155448	NAMED	RITKHVBHSGLULN-UHFFFAOYAW	O=C(O)C(CS)NC(CCC(N)C(O)=O)=O	gamma-glutamylcysteine
1052	0.000164313	0.0955231	1.00293	1.0287	0.817346	-0.30419	0.117439	0.371448	-0.59862	0.577525	0.484556	0.336577	-0.00016434	0.628071	0.391171	0.237991	0.501635	0.467888	-1.20319	1.20319	-0.266859	0.266859	0.568285	0.825566	1572	Carbohydrate	Glycolysis, Gluconeogenesis, and Pyruvate Metabolism	600-19-1	732	HMDB0000139,HMDB0006372	C00258	439194752	glycerate	209	124581	NAMED	RBNPOMFGQQGHHO-UHFFFAOYAE	O=C(O)C(O)CO	glycerate	650	105.019
1053	1.59132	-0.674912	0.255213	-0.404795	0.181218	0.0141148	-0.357814	-0.610713	0.376167	-0.424302	-0.296409	-0.433217	0.262872	-0.846564	-0.00079629	-0.226909	0.732006	0.463447	-1.55269	1.55269	-0.634769	0.634769	0.494338	0.77869	3155	Nucleotide	Pyrimidine Metabolism, Uracil containing	462-88-4	109	HMDB0000026	C02642	111	3-ureidopropionate	400	155489	NAMED	JSJWCHRYRHKBBW-UHFFFAOYAH	OC(CCNC(N)=O)=O	3-ureidopropionate	1090.6	133.061
1082	0.669289	0.0787162	-0.0964555	-0.835942	0.1255	-0.0226521	-0.167245	-0.00457883	-0.135382	-0.62676	0.30359	-0.155402	0.0170268	-0.19557	-0.0316711	-0.132083	0.413777	0.303755	-1.14451	1.14451	-0.194727	0.194727	0.610104	0.842208	1587	Amino Acid	Leucine, Isoleucine and Valine Metabolism	1188-21-2	64075	HMDB0011756	C02710	70912	N-acetylleucine	209	126818	NAMED	WXNXCEHXYPACJF-ZETCQYMHBF	O=C(O)[C@H](CC(C)C)NC(C)=O	N-acetylleucine	2400	172.098
1083	-0.04279	0.090895	0.0542285	0.111607	0.0773953	-0.104346	0.173533	0.0191791	-0.405158	0.00295876	0.0697619	0.0809828	-0.0108289	-0.00541564	0.0474627	-0.0446165	0.0885016	0.180991	-1.08652	1.08652	-0.119717	0.119717	0.289941	0.639361	1589	Amino Acid	Methionine, Cysteine, SAM and Taurine Metabolism	65-82-7	395338	HMDB0011745	C02712	448580	N-acetylmethionine	209	124587	NAMED	XUYPXLNMDZIRQH-LURJTMIEBN	O=C(O)[C@H](CCSC)NC(C)=O	N-acetylmethionine	2587	192.069
1087	0.59954	0.0264072	-0.357862	0.0582258	-0.145998	-0.0271235	-0.149175	-0.193943	-0.77705	-0.0364518	0.291511	0.824355	-0.288353	0.316292	-0.0237411	0.0550507	0.285109	0.554018	1.17501	1.17501	0.232674	0.232674	0.759639	0.910133	1552	Lipid	Long Chain Monounsaturated Fatty Acid	112-86-7	7924	HMDB0002068	C08316	82165281116	erucate (22:1n9)	209	125983	NAMED	DPUOLQHDNGRHBS-UHFFFAOYAW	OC(CCCCCCCCCCC\C=C/CCCCCCCC)=O	erucate (22:1n9)	6355.6	337.311
1097	-0.0742153	-0.181693	-0.251927	-0.823419	-0.823419	-0.310398	-0.300541	-0.728193	-0.587163	-0.388302	0	-0.823419	-0.062985	-0.496867	-0.436726	-0.393123	0.30452	0.315319	1.04715	1.04715	0.0664741	0.0664741	0.799929	0.929894	2763	Carbohydrate	Nucleotide Sugar	28053-08-9,63700-19-6	16522	HMDB0000935	C00167	17473	UDP-glucuronate	209	125997	NAMED	HDYANYHVCAPMJV-LXQIFKJMBA	OC1C(N(C=CC2=O)C(N2)=O)OC(COP(OP(OC(C(C(O)C3O)O)OC3C(O)=O)(O)=O)(O)=O)C1O	UDP-glucuronate	588	579.027
1099	0.748587	-0.068214	-0.217154	-0.123614	-0.131872	0.513486	-0.0624988	-0.019956	-0.151353	-0.0242766	0.0195656	-0.0282361	-0.150481	-0.0236567	0.0798456	-0.0597397	0.350883	0.0727577	-1.21864	1.21864	-0.285273	0.285273	0.306523	0.659803	1573	Nucleotide	Purine Metabolism, Guanine containing	118-00-3	6544	HMDB0000133	C00387	6802	guanosine	209	124583	NAMED	NYHBQMYGNKIUIF-UUOKFMHZBU	O=C1C(N=CN2[C@@]3([H])[C@@](O)([H])[C@@](O)([H])[C@](CO)([H])O3)=C2N=C(N)N1	guanosine	1680	284.099
1102	0.281519	0.00569105	0.0178178	0.5029	0.308436	-0.177	-0.234424	0.0564836	-0.290882	0.129783	0.122352	-0.103267	-0.206899	0.219859	0.0951779	-0.0215089	0.252034	0.207586	-1.13563	1.13563	-0.183491	0.183491	0.361652	0.686247	2734	Peptide	Gamma-glutamyl Amino Acid	7432-23-7	85142	HMDB0011741		94340	gamma-glutamyltyrosine	400	155471	NAMED	VVLXCWVSSLFQDS-QWRGUYRKBA	OC(C=C1)=CC=C1C[C@@H](C(O)=O)NC(CC[C@@H](C(O)=O)N)=O	gamma-glutamyltyrosine	2080.4	311.124
1105	0.324655	-0.101352	0.0339239	0.000217382	-0.461357	-0.000217429	0.110517	0.162156	-0.328492	0.431833	0.253407	-0.202101	0.291275	0.24015	0.00856777	0.114346	0.229159	0.30447	1.12797	1.12797	0.173728	0.173728	0.493981	0.77869	1561	Cofactors and Vitamins	Tocopherol Metabolism	10191-41-0,59-02-9	14265	HMDB0001893	C02477	86472	alpha-tocopherol	402	164189	NAMED	GVJHHUAWPYXKBD-IEOSBIPEBS	CC1=C2C(O[C@@](CCC[C@H](C)CCC[C@H](C)CCC[C@H](C)C)(C)CC2)=C(C)C(C)=C1O	alpha-tocopherol
1110	0.234631	-0.0800782	-0.0533361	-0.225837	-0.36139	0.227736	-0.223536	-0.233645	-0.36139	-0.126913	-0.36139	-0.0207425	-0.118467	-0.143465	-0.0894319	-0.188728	0.219854	0.140463	-1.11971	1.11971	-0.163129	0.163129	0.324572	0.667813	1585	Amino Acid	Alanine and Aspartate Metabolism	97-69-8	79449	HMDB0000766	C02847	88064	N-acetylalanine	209	124585	NAMED	KTHDTJVBEPMMGL-VKHMYHEABO	O=C(O)[C@@H](NC(C)=O)C	N-acetylalanine	861.2	130.051
1124	0.052747	-0.0203212	-0.626142	-0.372511	-0.250891	-0.0623948	-0.0531691	-0.220535	-0.0573391	-0.0188958	0.0897307	0.150082	0.347557	-0.0931939	-0.194152	0.0696567	0.223848	0.164067	1.29019	1.29019	0.36758	0.36758	0.0257283	0.19803	1564	Energy	TCA Cycle	77-92-9	305	HMDB0000094	C00158	311	citrate	209	124575	NAMED	KRKNYBCHXYNGOX-UHFFFAOYAM	OC(CC(CC(O)=O)(O)C(O)=O)=O	citrate	582	191.02
1134	0.0790244	-0.143594	-0.128462	-0.349912	-0.402367	0.0317779	0.568769	-0.21547	-0.288561	-0.285091	-0.392466	-0.0755587	-0.181495	-0.202796	-0.0700293	-0.237661	0.306922	0.109043	-1.23139	1.23139	-0.300282	0.300282	0.186041	0.533947	1604	Nucleotide	Purine Metabolism, (Hypo)Xanthine/Inosine containing	120K5305,69-93-2		HMDB0000289	C00366	1175	urate	400	155432	NAMED	LEHOTFFKMJEONL-UHFFFAOYAN	O=C1NC(NC(NC2=O)=O)=C2N1	urate
1137	0.127402	-0.248553	-0.268339	0.00206489	-0.0187952	-0.178325	-0.169971	-0.0373013	-0.417766	-0.0553331	0.0873387	0.298148	-0.20154	0.583592	-0.0989772	0.0490731	0.1384	0.358011	1.21393	1.21393	0.27969	0.27969	0.373128	0.689268	38102	Lipid	Endocannabinoid	111-58-0,11-58-0	4446574	HMDB0002088		5283454	oleoyl ethanolamide	209	127707	NAMED	BOWVQLFMWHZBEF-KTKRTIGZBW	O=C(NCCO)CCCCCCC/C=C\CCCCCCCC	oleoyl ethanolamide	6450	324.291
1140	0.326212	-0.398483	-0.355892	-0.37337	-0.0591118	-0.609722	0.117037	-0.695432	-0.679429	-0.519445	-0.266614	-0.0189544	0.0759141	0.027096	-0.256095	-0.230239	0.354394	0.313473	1.00792	1.00792	0.0113815	0.0113815	0.887692	0.965627	2730	Peptide	Gamma-glutamyl Amino Acid	10148-81-9	133013	HMDB0011738	C05283	150914	gamma-glutamylglutamine	400	155470	NAMED	JBFYFLXEJFQWMU-WDSKDSINBP	O=C(N)CC[C@@H](C(O)=O)NC(CC[C@@H](C(O)=O)N)=O	gamma-glutamylglutamine
1162	-0.0984935	-0.0333019	-0.0920742	-0.0944755	-0.0381482	0.0662862	0.0038077	0.025667	0.0657503	0.0693516	0.0410657	0.100569	0.0145997	0.106873	-0.0325915	0.0663683	0.0612233	0.0350425	1.10277	1.10277	0.141126	0.141126	0.00269518	0.0456384	32377	Carbohydrate	Aminosugar Metabolism	131-48-6	10292217	HMDB0000230	C00270	439197	N-acetylneuraminate	400	155919	NAMED	KBGAYAKRZNYFFG-BOHATCBPBL	OC1(C(O)=O)CC(O)C(NC(C)=O)C(C(O)C(O)CO)O1	N-acetylneuraminate	796.9	310.113
1214	-0.36461	-0.105233	-0.168533	0.136707	0.124478	-0.372141	0.177138	-0.0781972	-0.390492	0.54694	0.325037	0.29567	0.604277	0.615153	-0.0812988	0.332764	0.217028	0.380492	1.56121	1.56121	0.642661	0.642661	0.0462018	0.26671	15691	Nucleotide	Purine Metabolism, Adenine containing	75431-54-8	19951095	HMDB0000061	C00054	159296	adenosine 3',5'-diphosphate	209	126027	NAMED	WHTCPDAXWFLDIH-JGXIIKAGBH	OC(C1OP(O)(O)=O)C(OC1COP(O)(O)=O)N2C(N=CN=C3N)=C3N=C2	adenosine 3',5'-diphosphate	575	426.022
1215	-0.124333	-0.242809	-0.439976	-0.347074	-0.121641	-0.21087	-0.0431736	-0.354288	-0.409331	0.0220619	0.106831	0.0479443	-0.0228707	0.150228	-0.235521	-0.0175227	0.136978	0.201494	1.25272	1.25272	0.325061	0.325061	0.0504425	0.272604	48149	Carbohydrate	Aminosugar Metabolism	2776-93-4	21403014	HMDB0000489	C04540	123826	N-acetylglucosaminylasparagine	400	157725	NAMED	YTTRPBWEMMPYSW-VFFCQLMOBE	O[C@H]1[C@H](O)[C@@H](CO)O[C@@H](NC(CC(N)C(O)=O)=O)[C@@H]1NC(C)=O	N-acetylglucosaminylasparagine
1220	-0.425884	0.250293	-0.0154606	0.148678	0.0504555	-0.120392	0.251345	0.18794	-0.375635	0.0504516	0.0141227	-0.0607983	0.0911126	0.0478357	0.0408719	-0.0388185	0.229453	0.17268	-1.09366	1.09366	-0.129166	0.129166	0.472675	0.777083	34418	Lipid	Phospholipid Metabolism	33818-15-4	21531769	HMDB0001413	C00307	13804	cytidine 5'-diphosphocholine	400	156115	NAMED	RZZPDXZPRHQOCG-SARFZWSYBB	O[C@]([C@@]1(O)[H])([C@](O[C@](COP(OP(OCC[N+](C)(C)C)(O)=O)([O-])=O)1[H])([H])N2C=CC(N)=NC2=O)[H]	CDP-choline	776.6	489.115
1221	-0.00950042	0.0231511	-0.0106416	0.0111486	-0.0144559	-0.002698	0.0468999	0.02048	-0.106201	0.0269612	0.00552785	0.039108	0.0215963	0.0546803	0.00804794	0.00694535	0.021317	0.057849	1.00006	1.00006	8.14049e-05	8.14049e-05	0.965962	0.989332	27718	Amino Acid	Creatine Metabolism	57-00-1	566	HMDB0000064	C00300	586	creatine	400	155838	NAMED	CVSVTCORWBXHQV-UHFFFAOYAV	CN(C(N)=N)CC(O)=O	creatine	771	132.077
1231	0.404197	-0.267846	-0.30117	0.0991175	-0.128193	-0.213808	-0.354702	-0.0867894	-0.293836	-0.171961	-0.160096	0.106683	-0.117267	0.299916	-0.106149	-0.0560934	0.250997	0.218057	1.04166	1.04166	0.0588854	0.0588854	0.697662	0.87884	17805	Lipid	Long Chain Polyunsaturated Fatty Acid (n3 and n6)	2091-39-6	4944228	HMDB0005060	C16525	6439848	dihomo-linoleate (20:2n6)	209	126039	NAMED	XSXIVVZCUAHUJO-HZJYTTRNBM	O=C(O)CCCCCCCCC/C=C\C/C=C\CCCCC	dihomolinoleate (20:2n6)	5730	307.264
1235	0.238455	-0.028133	0.0725803	0.0645531	-0.259933	-0.527823	0.118649	-0.222676	-0.384573	-0.54092	-0.438584	-0.468716	0	-0.282732	-0.0680409	-0.352588	0.250678	0.193169	-1.34186	1.34186	-0.424236	0.424236	0.0336577	0.225275	18245	Peptide	Gamma-glutamyl Amino Acid	37460-15-4	5380197	HMDB0029151		7017195	gamma-glutamylhistidine	400	155638	NAMED	PXVCMZCJAUJLJP-YUMQZZPRBD	O=C(O)[C@@H](N)CCC(N[C@@H](CC1=CNC=N1)C(O)=O)=O	gamma-glutamylhistidine
1242	0.447672	-0.0902818	-0.0431205	0.0762809	0.0422576	0.142427	0.254636	0.0990286	-0.396526	-0.0708177	-0.196965	-0.061821	-0.138859	-0.442277	0.116113	-0.217878	0.171172	0.164275	-1.39988	1.39988	-0.485305	0.485305	0.00343085	0.0562217	15650	Nucleotide	Purine Metabolism, Adenine containing	15763-06-1	4573813	HMDB0003331	C02494	27476	N1-methyladenosine	209	123257	NAMED	QQBGTSSELNKRID-IOSLPCCCBM	N=C1C2=C(N([C@@]3([H])[C@@](O)([H])[C@@](O)([H])[C@](CO)([H])O3)C=N2)N=CN1C	1-methyladenosine	1399	282.12
1248	0.0120144	0.0937133	-0.0217503	-0.0236401	-0.0117963	0.0657664	0.0116588	-0.0939484	-0.18939	0.0782591	0.0665703	0.105808	0.0829779	0.0784144	0.00400222	0.0371065	0.0576404	0.111708	1.03723	1.03723	0.0527305	0.0527305	0.528716	0.801211	12023	Nucleotide	Pyrimidine Metabolism, Thymine containing	33430-62-5	10239189	HMDB0001227	C00364	9700	thymidine 5'-monophosphate	209	124621	NAMED	GYOZYWVXFNDGLU-JKVVGPQDBW	CC1=CN([C@@]2([H])[C@@]([H])([H])[C@@](O)([H])[C@](COP(O)(O)=O)([H])O2)C(NC1=O)=O	TMP
1254	0.0869732	-0.154255	-0.158275	-0.198473	-0.197853	-0.103721	-0.292458	-0.165994	-0.224715	-0.0555173	0.411017	0.0477477	0.011533	0.126848	-0.148007	0.0528189	0.109246	0.211792	1.23951	1.23951	0.309773	0.309773	0.0716728	0.316607	15122	Lipid	Glycerolipid Metabolism	56-81-5	733	HMDB0000131	C00116	753	glycerol	209	126021	NAMED	PEDCQBHIVMGVHV-UHFFFAOYAF	OC(CO)CO	glycerol	758	91.0401
1256	0.5568	-0.0249654	-0.146846	0.0243573	-0.538398	0.366353	0.389036	-0.363757	-0.319469	-0.483192	-0.535827	-0.252804	-0.442839	-0.54083	0.0328225	-0.42916	0.383954	0.118396	-1.68056	1.68056	-0.748938	0.748938	0.0112171	0.122231	15506	Lipid	Phospholipid Metabolism	67-48-1	149278	HMDB0000097	C00114	305	choline	400	155556	NAMED	CRBHXDCYXIISFC-UHFFFAOYAW	[O-]CC[N+](C)(C)C	choline	675	104.107
1263	0.0433907	0.0367192	-0.171617	0.088036	0.0353388	0.0673245	0.248332	0.0233298	-0.355879	0.235075	0.128961	0.205223	0.164921	0.145003	0.0463568	0.0872175	0.114166	0.220563	1.05474	1.05474	0.0768846	0.0768846	0.691191	0.87884	15915	Amino Acid	Methionine, Cysteine, SAM and Taurine Metabolism	86867-01-8,24346-00-7,86867-0108		HMDB0001185	C00019	34755	S-adenosylmethionine (SAM)	400	155605	NAMED		NC1=NC=NC2=C1N=CN2[C@@]3([H])[C@@](O)([H])[C@@](O)([H])[C@](C[S+](CCC(N)C([O-])=O)C)([H])O3	S-adenosylmethionine (SAM)	670	399.145
1268	0.27454	0.0761991	0.0509786	-0.0235364	-0.13219	0.100488	-0.0130547	-0.168948	-0.527122	-0.0864429	-0.404633	-0.334607	-0.189868	-0.0491259	0.0205595	-0.2653	0.140018	0.188244	-1.32311	1.32311	-0.403933	0.403933	0.0123215	0.125409	18369	Peptide	Gamma-glutamyl Amino Acid	2566-39-4	133115	HMDB0011171		151023	gamma-glutamylleucine	209	123285	NAMED	MYFMARDICOWMQP-YUMQZZPRBM	CC(C)C[C@@H](C(O)=O)NC(CC[C@@H](C(O)=O)N)=O	gamma-glutamylleucine	2757.2	261.144
1310	-0.272618	-0.214965	-0.296703	-0.367257	-0.233149	0.0942878	0.184406	-0.434935	-0.81247	-0.631386	-0.596876	-0.554816	-0.166822	-0.784345	-0.192617	-0.591119	0.218127	0.232092	-1.48642	1.48642	-0.571844	0.571844	0.00800974	0.0992426	5278	Cofactors and Vitamins	Nicotinate and Nicotinamide Metabolism	53-84-9	5681	HMDB0000217	C00006	5892	nicotinamide adenine dinucleotide (NAD+)	209	126003	NAMED	BAWFJGJZGIEFAR-NNYOXOHSBR	NC1=NC=NC2=C1N=CN2C3C(O)C(O)C(COP(OP(OCC4C(O)C([O-])C([N+]5=CC(C(N)=O)=CC=C5)O4)(O)=O)(O)=O)O3	NAD+	1434	662.102
1312	0.157609	-0.316516	0.195129	0.0922253	-0.130343	-0.142844	-0.305343	-0.108346	-0.7771	-0.179626	-0.360344	-0.000547734	-0.0618494	-0.135149	-0.0698036	-0.252436	0.198203	0.284866	-1.18456	1.18456	-0.244345	0.244345	0.213417	0.577224	22152	Cofactors and Vitamins	Nicotinate and Nicotinamide Metabolism	1094-61-7	13553	HMDB0000229	C00455	14180	nicotinamide ribonucleotide (NMN)	400	155794	NAMED	DAYLJWODMCOQEW-TURQNECABR	O[C@@H]1[C@@H](COP([O-])(O)=O)O[C@@H]([N@@+]2=CC=CC(C(N)=O)=C2)[C@@H]1O	nicotinamide ribonucleotide (NMN)
1342	-0.623694	0.0296446	-0.623694	-0.0207786	-0.623694	0.0498828	0.0909949	0.071468	-0.204341	-0.623694	-0.0347376	0.152143	0.127211	-0.0112761	-0.206234	-0.0991158	0.347215	0.287217	1.09308	1.09308	0.128397	0.128397	0.540053	0.809283	12017	Amino Acid	Tyrosine Metabolism	300-48-1	8948	HMDB0001434		9307	3-methoxytyrosine	400	155509	NAMED	PFDUUKDQEHURQC-ZETCQYMHBZ	COC1=C(O)C=CC(C[C@@H](C(O)=O)N)=C1	3-methoxytyrosine	1771	212.092
1343	-2.91708	-0.813779	0.755149	0.700393	0.962574	-1.92325	-0.256908	0.204214	-1.48862	0.757184	0.250978	0.52525	-0.413633	0.696046	-0.411086	0.054534	1.39456	0.867862	1.1344	1.1344	0.181926	0.181926	0.458314	0.761711	15731	Amino Acid	Glutathione Metabolism	54398-03-7	1053	HMDB0001066	C03451	440018	S-lactoylglutathione	400	155588	NAMED	VDYDCVUWILIYQF-UHFFFAOYAT	NC(CCC(NC(CSC(C(O)C)=O)C(NCC(O)=O)=O)=O)C(O)=O	S-lactoylglutathione	1687	380.112
1489	0.392714	0.00168301	0.191832	0.0838825	-0.365714	-0.470185	0.167946	0.055924	-0.287265	0.219912	-0.0981176	-0.0408976	0.0207271	0.319318	0.0072604	0.0222796	0.288789	0.219817	1.00071	1.00071	0.00101749	0.00101749	0.913851	0.971206	38165	Lipid	Endocannabinoid	544-31-0	4509	HMDB0002100	C16512	4671	palmitoyl ethanolamide	402	159012	NAMED	HXYVTAGFYLMHSO-UHFFFAOYAE	CCCCCCCCCCCCCCCC(NCCO)=O	palmitoyl ethanolamide	6300	298.275
1518	0.377808	-0.572225	-0.649501	-0.534004	-0.381645	-0.198204	-0.264211	-0.461257	-0.410546	-0.268394	-0.183179	-0.257788	-0.518331	-0.31415	-0.335405	-0.325398	0.326174	0.120538	-1.038	1.038	-0.053813	0.053813	0.93807	0.983518	44877	Lipid	Ceramides	24696-26-2	4446677	HMDB0004949		5283564	N-palmitoyl-sphingosine (d18:1/16:0)	402	164219	NAMED	YDNKGFDKKRUKPY-TURZORIXBD	OC[C@@H]([C@H](O)/C=C/CCCCCCCCCCCCC)NC(CCCCCCCCCCCCCCC)=O	N-palmitoyl-sphingosine (d18:1/16:0)
1526	-0.00120243	-0.0583137	-0.202482	-0.142074	0.168927	-0.119571	0.0527929	-0.0665969	-0.530435	0.196964	0.0246565	0.00120099	-0.16132	0.23446	-0.0460651	-0.0390789	0.11812	0.280214	1.03153	1.03153	0.0447912	0.0447912	0.956019	0.983518	19263	Lipid	Phosphatidylethanolamine (PE)	26662-94-2	4446615	HMDB0005320		5283496	1-palmitoyl-2-oleoyl-GPE (16:0/18:1)	402	164198	NAMED	FHQVHHIBKUMWTI-OTMQOFQLBI	CCCCCCCC\C=C/CCCCCCCC(O[C@](COC(CCCCCCCCCCCCCCC)=O)(COP([O-])(OCC[N+]([H])([H])[H])=O)[H])=O	1-palmitoyl-2-oleoyl-GPE (16:0/18:1)
1537	0.0023176	-0.00786414	-0.00232298	-0.0543511	-0.0292999	0.0817166	0.0389009	0.0864024	-0.128424	0.150243	0.201287	0.0905909	0.0481954	0.220741	0.0144374	0.0971056	0.0505313	0.128266	1.09217	1.09217	0.127195	0.127195	0.184404	0.533947	42446	Lipid	Phosphatidylcholine (PC)	40811-94-7	4450224	HMDB0007973		5287971	1-palmitoyl-2-linoleoyl-GPC (16:0/18:2)	402	165129	NAMED	JLPULHDHAOZNQI-ZTIMHPMXBU	O=P([O-])(OC[C@@H](COC(CCCCCCCCCCCCCCC)=O)OC(CCCCCCC/C=C\C/C=C\CCCCC)=O)OCC[N+](C)(C)C	1-palmitoyl-2-linoleoyl-GPC (16:0/18:2)
1538	0.0991753	-0.05207	0.00633341	0.0575879	0.0430874	-0.0148415	0.0657713	0.00233464	-0.401165	-0.084569	-0.182969	-0.102395	-0.124196	-0.181375	0.0259223	-0.179445	0.0491875	0.115902	-1.22273	1.22273	-0.290106	0.290106	0.00579092	0.0817164	19503	Lipid	Sphingomyelins	85187-10-6,85187-10-6	4956085	HMDB0001348	C00550	6453725	stearoyl sphingomyelin (d18:1/18:0)	402	164530	NAMED	LKQLRGMMMAHREN-YJFXYUILBI	CCCCCCCCCCCCCCCCCC(N[C@@](COP([O-])(OCC[N+](C)(C)C)=O)([C@](O)(/C=C/CCCCCCCCCCCCC)[H])[H])=O	stearoyl sphingomyelin (d18:1/18:0)
1539	-0.0175913	0.00705818	-0.0409832	-0.0667538	0.0740674	-0.0751677	0.0207129	-0.00343935	-0.19708	0.0507657	0.0423839	0.00342756	-0.0360427	0.0921129	-0.0127621	-0.00740546	0.0489446	0.102646	1.00858	1.00858	0.01232	0.01232	0.909406	0.970926	52461	Lipid	Phosphatidylcholine (PC)	26853-31-6,26853-31-6	4940699	HMDB0007972	C13875	6436017	1-palmitoyl-2-oleoyl-GPC (16:0/18:1)	402	165127	NAMED	WTJKGGKOPKCXLL-MRCUWXFGBH	O=C(CCCCCCC/C=C\CCCCCCCC)O[C@@H](COC(CCCCCCCCCCCCCCC)=O)COP(OCC[N+](C)(C)C)([O-])=O	1-palmitoyl-2-oleoyl-GPC (16:0/18:1)
1547	0.0139396	-0.265977	-0.11902	-0.0656266	-0.0117742	-0.0722805	0.0882316	-0.0139631	-0.283667	0.11546	-0.108035	-0.0489176	-0.0709597	0.0116372	-0.0558088	-0.0640804	0.105449	0.132963	-1.00579	1.00579	-0.00832672	0.00832672	0.902702	0.970926	54979	Lipid	Ceramides	104404-17-3	4446678	HMDB0004950		5283565	N-stearoyl-sphingosine (d18:1/18:0)*	402	208064	NAMED	VODZWWMEJITOND-NXCSZAMKBA	OC[C@H](NC(CCCCCCCCCCCCCCCCC)=O)[C@H](O)/C=C/CCCCCCCCCCCCC	N-stearoyl-sphingosine (d18:1/18:0)*
1830	-0.687199	-0.307215	-0.390326	-0.260946	0.205062	-0.770294	0.164344	-0.192772	0.205797	0.441801	1.091	0.691088	0.461281	0.57233	-0.279918	0.577216	0.350471	0.298896	2.32324	2.32324	1.21614	1.21614	0.00037339	0.0166882	43840	Lipid	Fatty Acid Metabolism	102029-73-2	392413	HMDB0001206	C00024	444493	acetyl CoA	209	145261	NAMED	ZSLZBFCDCINBPY-ZSJPKINUBJ	NC1=NC=NC2=C1N=CN2[C@H]3[C@H](O)[C@H](OP(O)(O)=O)[C@@H](COP(OP(OCC(C)(C)[C@H](O)C(NCCC(NCCSC(C)=O)=O)=O)(O)=O)(O)=O)O3	acetyl-CoA	1691	403.556
1869	0.538967	-0.762421	-0.762421	-0.762421	0.0828199	2.39414	-0.762421	-0.762421	-0.405969	-0.762421	-0.762421	-0.762421	-0.245879	-0.762421	-0.0995218	-0.616922	1.12481	0.231021	-3.64129	3.64129	-1.86445	1.86445	0.242151	0.604101	18281	Xenobiotics	Benzoate Metabolism	487-54-7	9835	HMDB0000840	C07588	10253	2-hydroxyhippurate (salicylurate)	209	124655	NAMED	ONJSZLXSECQROL-UHFFFAOYAK	O=C(C1=CC=CC=C1O)NCC(O)=O	2-hydroxyhippurate (salicylurate)
2050	0.519129	-0.398684	-0.433945	0.0429371	-0.260303	-0.247562	-0.0346667	-0.226791	-0.689318	0.0902321	-0.168117	0.138255	-0.181329	0.234166	-0.129986	-0.0960184	0.308245	0.335582	1.03068	1.03068	0.0435928	0.0435928	0.8499	0.949328	18467	Lipid	Long Chain Polyunsaturated Fatty Acid (n3 and n6)	10-2005-9,10417-94-4	393682	HMDB0001999	C06428	446284	eicosapentaenoate (EPA; 20:5n3)	209	126840	NAMED	JAZBEHYOTPTENJ-JLNKQSITBZ	O=C(O)CCC\C=C/C/C=C\C/C=C\C/C=C\C/C=C\CC	eicosapentaenoate (EPA; 20:5n3)	5450	301.217
100000007	-0.154317	-0.00054304	0.000542746	0.190859	0.131136	-0.0706057	0.0451645	0.104336	-0.0965841	0.135349	0.292888	0.16689	0.21449	0.156257	0.0308216	0.144882	0.111963	0.130967	1.12241	1.12241	0.1666	0.1666	0.117613	0.414913	15500	Lipid	Carnitine Metabolism	461-05-2	10455	HMDB0000062	C00487,C00308	288	carnitine	400	155554	NAMED	PHIQHXFUZVPYII-ZCFIWIBFBS	[O-]C(C[C@@H](O)C[N+](C)(C)C)=O	carnitine	688.9	162.112
100000014	1.55955	-0.711351	0.449775	-0.718194	0.587261	2.36458	-0.779214	-0.455446	-0.0399756	-0.677498	0.061532	-0.647002	0.43136	-0.863598	0.28712	-0.289197	1.18004	0.512457	-3.11477	3.11477	-1.63913	1.63913	0.244933	0.604101	15753	Xenobiotics	Benzoate Metabolism	495-69-2	451	HMDB0000714	C01586	464	hippurate	209	124647	NAMED	QIAFMBKCNZACKA-UHFFFAOYAD	O=C(C1=CC=CC=C1)NCC(O)=O	hippurate	2106.9	178.051
100000015	0.313025	-0.859646	-0.859646	-0.859646	-0.859646	-0.859646	-0.859646	-0.859646	-0.859646	-0.859646	-0.859646	-0.859646	-0.859646	-0.859646	-0.713062	-0.859646	0.414602	0	-1.27883	1.27883	-0.35482	0.35482	0.350617	0.677237	15679	Amino Acid	Tryptophan Metabolism	59-007	5497	HMDB0000881	C02470	5699	xanthurenate	209	123267	NAMED	FBZONXHGGPHHIY-UHFFFAOYAE	OC1=C2C(C(O)=CC(C(O)=O)=N2)=CC=C1	xanthurenate
100000039	0.0112708	0.0624995	0.0690367	0.092896	0.28402	-0.000214059	0.116601	0.0556059	-0.0896836	0.222292	-0.135325	0.158876	0.000214013	0.0126482	0.0864646	0.0281701	0.0886207	0.13886	-1.05522	1.05522	-0.0775495	0.0775495	0.39444	0.701561	18374	Amino Acid	Methionine, Cysteine, SAM and Taurine Metabolism	3226-65-1	139840	HMDB0002005	C02989	158980	methionine sulfoxide	400	155665	NAMED	QEFRNWWLZKMPFJ-YGVKFDHGBW	O=C(O)[C@@H](N)CCS(C)=O	methionine sulfoxide	741.1	166.053
100000042	-0.180043	-0.0343771	-0.270544	-0.0512697	0.0370157	-0.203477	-0.174669	0.0976516	-0.594126	-0.137441	0.245356	0.096258	0.168352	0.273004	-0.097464	0.00856714	0.128865	0.32978	1.14906	1.14906	0.200453	0.200453	0.483182	0.777823	15677	Amino Acid	Histidine Metabolism	368-16-1	58494	HMDB0000479	C01152	64969	3-methylhistidine	209	123265	NAMED	JDHILDINMRGULE-LURJTMIEBU	N[C@H](C(O)=O)CC1=CN=CN1C	3-methylhistidine	906.3	168.078
100000044	-0.158263	0.00344009	-0.0847731	-0.0705523	-0.0217022	-0.116699	-0.00380967	-0.0038988	-0.131878	0.038038	-0.0379304	0.0577287	-0.00345196	0.0832031	-0.0570323	0.00095151	0.060144	0.0781529	1.06069	1.06069	0.0849978	0.0849978	0.164245	0.490804	15747	Amino Acid	Histidine Metabolism	10030-52-1	100482	HMDB0000194	C01262	112072	anserine	400	155593	NAMED	MYYIAHXIVFADCU-QMMMGPOBBJ	CN1C=NC=C1C[C@@H]([C@@](O)=O)NC(CCN)=O	anserine	651.8	241.13
100000054	0.324663	0.133475	-0.228385	0.623713	0.283364	0.399568	0.310682	0.207083	-0.583493	0.190822	-0.10616	0.235105	0.346246	-0.0265056	0.25677	0.00933569	0.24387	0.335704	-1.25804	1.25804	-0.331173	0.331173	0.161736	0.490804	15685	Amino Acid	Lysine Metabolism	13204-98-3	1002	HMDB0000450	C16741	3032849	5-hydroxylysine	400	155573	NAMED	YSMODUONRAFBET-UHFFFAOYAX	N[C@@H](CCC(O)CN)C(O)=O	5-hydroxylysine
100000096	0.549967	-0.441953	0.0763912	-0.358492	-0.0602646	-0.0636509	-0.0213369	-0.324723	-0.190509	0.0783237	0.0269196	0.0367053	-0.151755	-0.229198	-0.0805077	-0.0715856	0.31484	0.133652	-1.03103	1.03103	-0.0440876	0.0440876	0.944048	0.983518	15681	Amino Acid	Guanidino and Acetamido Metabolism	463-003,463-00-3	486	HMDB0003464	C01035	500	4-guanidinobutanoate	400	155572	NAMED	TUHVEAJXIMEOSA-UHFFFAOYAM	N=C(N)NCCCC(O)=O	4-guanidinobutanoate	1150	146.092
100000125	0.102439	-0.201401	0.0519756	-0.0496027	-0.195536	-0.20752	-0.00831861	-0.0758203	-0.499653	-0.144365	-0.0517221	0.0641316	0.0247284	-0.0147474	-0.0729729	-0.103605	0.119961	0.20674	-1.02083	1.02083	-0.0297441	0.0297441	0.754577	0.908353	15949	Nucleotide	Pyrimidine Metabolism, Cytidine containing	951-77-9	13117	HMDB0000014	C00881	13711	2'-deoxycytidine	400	155608	NAMED	CKTSBUTUHBMZGZ-SHYZEUOFBO	[H][C@]1([H])[C@@](O)([H])[C@](CO)([H])O[C@]1(N2C(N=C(N)C=C2)=O)[H]	2'-deoxycytidine	1252.2	228.098
100000138	-0.75951	-0.75951	-0.75951	-0.318407	-0.75951	-0.75951	-0.75951	-0.75951	-0.47245	0.324664	0.999299	0.566211	0.179766	0.562222	-0.704372	0.359952	0.155953	0.493726	3.14347	3.14347	1.65236	1.65236	0.00252995	0.0447784	18289	Cofactors and Vitamins	Pantothenate and CoA Metabolism	3633-59-8	392407	HMDB0001373	C00882	444485	3'-dephosphocoenzyme A	209	126832	NAMED	KDTSHFARGAKYJN-IBOSZNHHBK	SCCNC(CCNC([C@H](O)C(C)(C)COP(OP(OC[C@H]([C@H]1O)O[C@H]([C@@H]1O)N2C=NC3=C2N=CN=C3N)(O)=O)(O)=O)=O)=O	3'-dephosphocoenzyme A	2013	686.142
100000251	-0.210318	0.18449	-0.194747	-0.00876859	-0.146981	0.0866841	0.0778225	0.0334767	0.135917	0.075253	0.0741711	0.258686	0.158985	0.118406	-0.0222926	0.136903	0.145697	0.0684075	1.16412	1.16412	0.219239	0.219239	0.0208883	0.182953	15797	Cofactors and Vitamins	Riboflavin Metabolism	130-40-5	690	HMDB0001520	C00061	643976	flavin mononucleotide (FMN)	209	127541	NAMED	FVTCRASFADXXNN-UHFFFAOYAV	CC1=C(C)C=C(N(CC(O)C(C(COP(O)(O)=O)O)O)C(C2=N3)=NC(NC2=O)=O)C3=C1	FMN	2390	455.097
100000258	-0.750394	-0.505989	0.315591	0.287026	-0.0617548	-0.0184153	-0.227179	0.202126	-0.123743	-0.0766449	-0.0510436	0.46318	0.191536	-0.325543	-0.0948737	0.0129569	0.382792	0.275675	1.08487	1.08487	0.117522	0.117522	0.551569	0.814527	43847	Lipid	Glycerolipid Metabolism	29849-82-9	734	HMDB0000126	C0093	754	glycerol 3-phosphate	400	157058	NAMED	AWUCVROLDVIAJX-UHFFFAOYAM	O=P(O)(OCC(CO)O)O	glycerol 3-phosphate
100000263	0.102091	-0.0374117	-0.0878636	0.0385342	-0.110557	-0.134774	-0.106674	-0.258776	-0.46245	-0.212102	0.0866805	-0.103142	0.146009	0.0659106	-0.0744289	-0.0798492	0.11048	0.229959	1.01018	1.01018	0.0146131	0.0146131	0.959034	0.984221	15716	Amino Acid	Histidine Metabolism	14403-45-3	389128	HMDB0002320	C05568	793	imidazole lactate	400	155583	NAMED	ACZFBYCNAVEFLC-YFKPBYRVBI	OC(C(O)=O)CC1=CN=CN1	imidazole lactate	739.4	155.046
100000269	-0.0894117	-0.16581	-0.12187	-0.0234145	-0.0634106	-0.130319	0.164911	0.0211669	-0.377261	-0.0807146	-0.152654	-0.0721702	-0.207692	0.0809094	-0.0510197	-0.13493	0.10604	0.153491	-1.08253	1.08253	-0.114413	0.114413	0.282002	0.638074	15990	Lipid	Phospholipid Metabolism	28319-77-9	571409	HMDB0000086	C00670	71920	glycerophosphorylcholine (GPC)	400	155613	NAMED	SUHOQUVVVLNYQR-MRVPVSSYBR	O=P(OCC[N+](C)(C)C)([O-])OC[C@H](O)CO	glycerophosphorylcholine (GPC)	709.9	258.11
100000275	-2.61767	0.0248486	1.32402	0.711258	0.647073	0.281265	-2.14325	0.502735	-1.03257	0.957601	0.71349	0.438681	0.213238	0.758924	-0.158715	0.34156	1.427	0.721966	1.11241	1.11241	0.153688	0.153688	0.410441	0.706794	15910	Carbohydrate	Glycogen Metabolism	34612-38-9	393830	HMDB0001296	C02052	439639	maltotetraose	209	126826	NAMED	LUEWUZLMQUOBSB-ZLBHSGTGBQ	O[C@H]1[C@H](O)[C@@H](CO)O[C@H](O[C@H]2[C@H](O)[C@@H](O)[C@@H](O[C@@H]3[C@@H](CO)O[C@H](O[C@@H]4[C@@H](CO)O[C@H](O)[C@H](O)[C@H]4O)[C@H](O)[C@H]3O)O[C@@H]2CO)[C@@H]1O	maltotetraose	910	665.215
100000276	-0.0878369	-0.0174706	0.913231	0.352133	1.09447	0.221939	-0.0883066	0.338798	-0.744632	0.62349	0.466458	0.112204	0.108962	0.549692	0.34087	0.186029	0.4482	0.505921	-1.17398	1.17398	-0.231409	0.231409	0.565047	0.825566	44688	Carbohydrate	Glycogen Metabolism	1109-28-0	388669	HMDB0001262	C01835	439586	maltotriose	209	126149	NAMED	FYGDTMLNYKFZSV-DZOUCCHMBX	O[C@H]1[C@H](O)[C@@H](CO)O[C@H](O[C@@H]2[C@@H](CO)O[C@H](O[C@@H]3[C@@H](CO)OC(O)[C@H](O)[C@H]3O)[C@H](O)[C@H]2O)[C@@H]1O	maltotriose	812	503.162
100000282	0.518412	-0.617161	-0.225991	-0.600333	-0.109016	-0.139935	-0.423496	-0.616819	-0.257825	-0.531212	-0.311747	-0.347936	-0.245667	-0.435767	-0.276792	-0.355026	0.385353	0.110355	-1.15762	1.15762	-0.211166	0.211166	0.599681	0.839224	15720	Amino Acid	Glutamate Metabolism	5817-08-03	1266066	HMDB0001138	C00624	70914	N-acetylglutamate	400	155584	NAMED	RFMMMVDNIPUKGG-QUCRTXIXBK	O=C(O)CC[C@@H](C(O)=O)NC(C)=O	N-acetylglutamate	1492	190.071
100000328	-0.215395	-0.00559393	-0.123071	-0.0153904	-0.160283	-0.0154184	-0.0626469	-0.0279074	-0.00736925	0.328356	0.537594	0.447824	0.408491	0.510538	-0.0782132	0.370906	0.0788333	0.199757	1.58694	1.58694	0.666248	0.666248	0.00182433	0.0421254	15504	Cofactors and Vitamins	Pantothenate and CoA Metabolism		103123	HMDB0001416	C01134	987	phosphopantetheine	209	124857	NAMED	JDMUPRLRUUMCTL-VIFPVBQEBX	O=P(OCC(C)(C)[C@@H](O)C(NCCC(NCCS)=O)=O)(O)O	phosphopantetheine	1597	357.089
100000341	0.0765986	-0.145833	0.204118	0.0636136	0.00221002	-0.0235152	0.0738606	0.174635	-0.846173	-0.0319712	-0.0559184	-0.422307	-0.0167021	0.0629815	0.0532109	-0.218348	0.111294	0.351195	-1.26048	1.26048	-0.33397	0.33397	0.119617	0.419071	15442	Carbohydrate	Pentose Phosphate Pathway	921-62-0,53411-70-4	82615	HMDB0001316	C00345	91493	6-phosphogluconate	209	123253	NAMED	BIRSGZKFKXLSJQ-SQOUGZDYBT	O=P(OC[C@H]([C@@H](O)[C@H](O)[C@@H](O)C(O)=O)O)(O)O	6-phosphogluconate	583.9	275.017
100000454	0.417142	0.446422	1.02814	-0.142472	-0.221614	-0.82482	-0.659132	-0.313426	-0.82482	0.0168609	-0.82482	-0.82482	0.0642354	-0.311691	-0.0337199	-0.450842	0.621485	0.429649	-1.67616	1.67616	-0.745162	0.745162	0.163773	0.490804	18319	Amino Acid	Lysine Metabolism	660-88-8	135	HMDB0003355	C00431	138	5-aminovalerate	400	155648	NAMED	JJMDCOVWQOJGCB-UHFFFAOYAD	OC(CCCCN)=O	5-aminovalerate
100000463	0.893158	-0.106533	0.086199	-0.0616202	-0.157952	-0.155937	-0.106748	-0.0117755	-0.133059	0.0732538	-0.208981	-0.0941859	0.0116385	-0.0775904	0.047349	-0.0714874	0.351156	0.101102	-1.19901	1.19901	-0.261846	0.261846	0.38878	0.695423	18349	Amino Acid	Tryptophan Metabolism	832-97-3	83867	HMDB0000671	C02043	92904	indolelactate	209	124659	NAMED	XGILAAMKEQUXLS-UHFFFAOYAH	OC(C(O)=O)CC1=CNC2=C1C=CC=C2	indolelactate	2286	204.067
100000467	1.859	-0.708241	0.339116	-0.488575	0.456951	-0.880638	-0.771996	-0.548288	-0.0602989	-0.770861	-0.369284	-0.347415	0.288764	-0.825919	-0.0928345	-0.347502	0.935274	0.423299	-1.96102	1.96102	-0.971607	0.971607	0.509979	0.79186	27672	Amino Acid	Tryptophan Metabolism	2642-37-7	9840	HMDB0000682		10258	3-indoxyl sulfate	209	123315	NAMED	BXFFHSIDQOFMLE-UHFFFAOYAB	O=S(OC2=CNC1=CC=CC=C12)(O)=O	3-indoxyl sulfate	2222.2	212.002
100000487	0.538822	0.333467	0.189289	0.501267	0.332709	0.245129	0.415628	0.279433	-0.14249	0.418457	0.309988	0.451228	0.186977	0.559522	0.354468	0.29728	0.12251	0.250152	-1.0403	1.0403	-0.0569994	0.0569994	0.622506	0.845543	18357	Peptide	Dipeptide	1963-21-9	2006926	HMDB0028854		2724807	glycylvaline	400	155655	NAMED	STKYPAFSDFAEPH-LURJTMIEBB	CC(C)[C@@H](C(O)=O)NC(CN)=O	glycylvaline	1561.6	175.108
100000551	0.250684	-1.17698	-1.17698	-1.17698	-1.17698	-1.17698	-1.17698	-1.17698	-1.17698	-1.17698	-1.17698	-1.17698	-1.17698	-1.17698	-0.998524	-1.17698	0.504756	0	-1.39612	1.39612	-0.481423	0.481423	0.350617	0.677237	22116	Amino Acid	Leucine, Isoleucine and Valine Metabolism	816-66-0	69	HMDB0000695	C00233	70	4-methyl-2-oxopentanoate	209	124905	NAMED	BKAJNAXTPSGJCU-UHFFFAOYAG	CC(C)CC(C(O)=O)=O	4-methyl-2-oxopentanoate
100000580	-0.101688	0.25978	-0.0237936	-0.101578	0.0171545	-0.0909751	0.0495693	-0.0355681	-0.874181	0.036203	0.0871324	-0.231778	-0.0184612	-0.0265111	-0.00338743	-0.171266	0.120066	0.361073	-1.1371	1.1371	-0.185359	0.185359	0.316886	0.667813	20675	Carbohydrate	Glycolysis, Gluconeogenesis, and Pyruvate Metabolism	154-58-5		HMDB0002712	C07326	64960	1,5-anhydroglucitol (1,5-AG)	209	123293	NAMED	MPCAJMNYNOGXPB-SLPGGIOYBT	O[C@@H]1[C@@H](CO)OC[C@H](O)[C@H]1O	1,5-anhydroglucitol (1,5-AG)	802	163.061
100000616	0.042231	-0.0675198	-0.0116488	0.0868579	0.122394	-0.00176237	0.128104	0.0445959	-0.27387	0.207468	0.137249	0.103366	0.104565	0.194169	0.0429064	0.0788244	0.0683242	0.178284	1.04712	1.04712	0.0664321	0.0664321	0.655768	0.865273	52449	Lipid	Phosphatidylinositol (PI)	383907-33-3	21403055	HMDB0009815			1-stearoyl-2-arachidonoyl-GPI (18:0/20:4)	402	208070	NAMED	KRTOMQDUKGRFDJ-OALUUITLBO	CCCCCCCCCCCCCCCCCC(OC[C@]([H])(COP(O)(O[C@](C(O)(C(O)(C(O)([C@](O)1[H])[H])[H])[H])([C@]1(O)[H])[H])=O)OC(CCC/C=C\C/C=C\C/C=C\C/C=C\CCCCC)=O)=O	1-stearoyl-2-arachidonoyl-GPI (18:0/20:4)
100000639	0.148035	-0.471619	-0.748781	-0.299587	0.014025	-0.213794	-0.0142245	-0.400858	-0.469855	-0.12798	-0.475459	-0.0899242	-0.517608	-0.0853222	-0.24835	-0.294358	0.294748	0.212889	-1.06618	1.06618	-0.0924504	0.0924504	0.74043	0.899013	19265	Lipid	Phosphatidylserine (PS)		7826037	HMDB0010163		9547087	1-stearoyl-2-oleoyl-GPS (18:0/18:1)	402	180966	NAMED	AJFWREUFUPEYII-PAHWMLEVBX	CCCCCCCCCCCCCCCCCC(OC[C@]([H])(COP(O)(OC[C@]([NH3+])(C([O-])=O)[H])=O)OC(CCCCCCC/C=C\CCCCCCCC)=O)=O	1-stearoyl-2-oleoyl-GPS (18:0/18:1)
100000641	-0.0151242	-0.0304709	-0.0026533	0.102467	0.209509	0.0287764	0.163177	-0.000866592	-0.31028	0.347945	0.187299	0.217596	0.0991775	0.359745	0.0568518	0.150247	0.0903615	0.246404	1.11947	1.11947	0.16282	0.16282	0.410189	0.706794	52448	Lipid	Phosphatidylglycerol (PG)		4446626			70789105	1-palmitoyl-2-oleoyl-GPG (16:0/18:1)	402	208095	NAMED	PAZGBAOHGQRCBP-DDDNOICHBU	OCC(COP(O)(OC[C@@]([H])(COC(CCCCCCCCCCCCCCC)=O)OC(CCCCCCC/C=C\CCCCCCCC)=O)=O)O	1-palmitoyl-2-oleoyl-GPG (16:0/18:1)
100000642	0.161824	-0.397996	-0.985541	-0.237784	-0.360123	-0.163479	-0.383482	-0.431327	-0.8618	-0.000680413	0.158796	0.0223668	-0.197389	-0.264729	-0.349739	-0.190573	0.32147	0.363195	1.17884	1.17884	0.237367	0.237367	0.413963	0.708059	53009	Lipid	Phosphatidylserine (PS)	322647-11-0	7826041			9547091	1-stearoyl-2-linoleoyl-GPS (18:0/18:2)	402	166338	NAMED	AGTPCXBHIGMTEU-NREGDSCDBU	CCCCC\C=C/C\C=C/CCCCCCCC(O[C@](COC(CCCCCCCCCCCCCCCCC)=O)(COP(O)(OC[C@]([NH3+])(C([O-])=O)[H])=O)[H])=O	1-stearoyl-2-linoleoyl-GPS (18:0/18:2)
100000656	0.772145	0.131343	-0.0369461	0.221171	0.0356296	0.0434268	-0.101724	0.182408	-0.745241	-0.165616	-0.25898	0.424663	-0.21078	0.0987841	0.155932	-0.142862	0.271503	0.390372	-1.31397	1.31397	-0.393935	0.393935	0.144762	0.480649	19324	Lipid	Lysophospholipid	796963-93-4	21403067	HMDB0240261		7158113542607490	1-stearoyl-GPI (18:0)	209	128173	NAMED	LXUGKKVCSTYZFK-DYLKWFMLBW	[H]C(C(O)(C(O)([C@](O)1[H])[H])[H])([C@@](OP(O)(OC[C@@]([H])(COC(CCCCCCCCCCCCCCCCC)=O)O)=O)([C@]1(O)[H])[H])O	1-stearoyl-GPI (18:0)	5794	599.32
100000657	0.00114213	-0.0943081	-0.0644835	0.0819258	0.0733416	-0.0623676	-0.0165541	-0.104638	-0.228105	0.0663444	-0.186159	-0.00935047	-0.000476781	-0.214963	-0.0232427	-0.0954515	0.0716493	0.128623	-1.06991	1.06991	-0.0974832	0.0974832	0.25378	0.610481	19130	Lipid	Phosphatidylcholine (PC)	63-89-8	398235	HMDB0000564	D03585	452110	1,2-dipalmitoyl-GPC (16:0/16:0)	402	164201	NAMED	KILNVBDSWZSGLL-KXQOOQHDBV	CCCCCCCCCCCCCCCC(OC[C@]([H])(COP([O-])(OCC[N+](C)(C)C)=O)OC(CCCCCCCCCCCCCCC)=O)=O	1,2-dipalmitoyl-GPC (16:0/16:0)
100000665	0.155029	-0.212214	-0.192631	0.331168	-0.0838434	-0.132914	-0.159779	0.0984745	-0.087935	-0.0433109	-0.262155	0.257483	0.0141556	0.329354	-0.0245888	0.0345987	0.196735	0.221866	1.06415	1.06415	0.089697	0.089697	0.615411	0.842665	44675	Lipid	Long Chain Polyunsaturated Fatty Acid (n3 and n6)	6217-54-5	393183	HMDB0002183	C06429	445580	docosahexaenoate (DHA; 22:6n3)	209	126139	NAMED	MBMBGCFOFBJSGT-KUBAVDMBBZ	CC\C=C/C\C=C/C\C=C/C/C=C\C/C=C\C/C=C\CCC(O)=O	docosahexaenoate (DHA; 22:6n3)	5525	327.233
100000672	0.0237592	-0.112431	0.467661	0.634013	0.686841	-0.0969826	0.537725	-0.0619207	-0.282414	0.226544	-0.309804	-0.0816158	-0.0708976	0.0286802	0.259833	-0.0815846	0.35212	0.199816	-1.45973	1.45973	-0.545699	0.545699	0.0417703	0.255484	19258	Lipid	Phosphatidylcholine (PC)	69525-80-0	114798	HMDB0007869		129657	1-myristoyl-2-palmitoyl-GPC (14:0/16:0)	402	164196	NAMED	RFVFQQWKPSOBED-PSXMRANNBM	CCCCCCCCCCCCCCCC(O[C@](COC(CCCCCCCCCCCCC)=O)(COP([O-])(OCC[N+](C)(C)C)=O)[H])=O	1-myristoyl-2-palmitoyl-GPC (14:0/16:0)
100000715	0.00744839	0.0569004	-0.0705005	0.00629556	0	0.116339	0.0407307	-0.282215	-0.434063	-0.104578	0.212701	0.292265	-0.434063	0.135593	-0.0156251	-0.0553576	0.120231	0.321999	-1.00412	1.00412	-0.00592656	0.00592656	0.783255	0.92749	48114	Amino Acid	Guanidino and Acetamido Metabolism	22661-87-6	28576	HMDB0001522	C02294	10111	1-methylguanidine	400	157704	NAMED	VJQCNCOGZPSOQZ-UHFFFAOYAR	N=C(N)NC	1-methylguanidine
100000763	0.331876	-0.274838	0.114123	-0.0100376	0	-0.286292	0.312605	-0.0849255	-0.647115	0.0289583	0.504281	0.115141	0.0838477	-0.200198	0.0128137	-0.0191807	0.234334	0.382637	1.0018	1.0018	0.002595	0.002595	0.861044	0.950892	22119	Nucleotide	Pyrimidine Metabolism, Cytidine containing	2140-61-6	83877	HMDB0000982		92918	5-methylcytidine	400	155786	NAMED	ZAYHVCMSTBRABG-JXOAFFINBK	O[C@H]1[C@@H](O)[C@H](N2C(N=C(N)C(C)=C2)=O)O[C@@H]1CO	5-methylcytidine
100000773	0.0833675	0.16732	-0.00184097	-0.081336	-0.523175	0.105294	0.104689	-0.0361306	-0.302087	-0.127868	-0.152312	0.287947	0.0887224	-0.0253523	-0.0227265	-0.0384915	0.218599	0.206564	-1.01639	1.01639	-0.023453	0.023453	0.892817	0.969126	22001	Lipid	Fatty Acid, Monohydroxy	88930-08-9	24791	HMDB0001954	C20793	26613	3-hydroxyoctanoate	209	126860	NAMED	NDPLAKGOSZHTPH-UHFFFAOYAI	OC(CC(O)=O)CCCCC	3-hydroxyoctanoate	3446	159.103
100000776	0.207479	-0.0446901	0.0362977	-0.517747	-0.703419	0.517836	0.279563	-0.428494	-0.793729	-0.037665	-0.984954	-0.803728	-0.63306	-0.134575	-0.0816469	-0.564618	0.428587	0.388239	-1.64094	1.64094	-0.714525	0.714525	0.0489006	0.272604	44681	Lipid	Fatty Acid Metabolism (Acyl Carnitine, Long Chain Saturated)	6865-14-1	448	HMDB0000222	C02990	461	palmitoylcarnitine (C16)	402	159624	NAMED	XOMRRQXKHMYMOC-UHFFFAOYAU	[O-]C(CC(OC(CCCCCCCCCCCCCCC)=O)C[N+](C)(C)C)=O	palmitoylcarnitine (C16)	5204	400.342
100000781	0.514105	0.562963	0.59082	0.0366689	-0.177828	0.741965	0.859534	0.235033	-0.279843	0.00315405	-0.625932	-0.244256	-0.239249	-0.138118	0.420408	-0.254041	0.357347	0.209223	-2.03286	2.03286	-1.02351	1.02351	0.00092115	0.0266623	32328	Lipid	Fatty Acid Metabolism (Acyl Carnitine, Medium Chain)	6920-35-0	4932273	HMDB0000756		6426853	hexanoylcarnitine (C6)	400	155906	NAMED	VVPRQWTYSNDTEA-UHFFFAOYAN	O=C(CCCCC)OC(CC([O-])=O)C[N+](C)(C)C	hexanoylcarnitine (C6)	3194	260.186
100000787	-0.0410913	-0.34057	-0.360739	-0.29646	-0.101203	-0.381673	-0.210565	-0.358052	-0.250693	-0.271291	-0.248536	-0.237218	-0.505027	-0.259958	-0.261294	-0.295454	0.129811	0.103306	-1.03825	1.03825	-0.0541555	0.0541555	0.593778	0.837887	22185	Amino Acid	Alanine and Aspartate Metabolism	997-55-7,997-55-7	58576	HMDB0000812	C01042	65065	N-acetylaspartate (NAA)	400	155806	NAMED	OTCCIMWXFLJLIA-BYPYZUCNBM	OC([C@@H](NC(C)=O)CC(O)=O)=O	N-acetylaspartate (NAA)	1222.4	176.055
100000802	-0.00927009	0.187555	0.067916	-0.0155705	0.0650908	0.0575554	0.270741	0.121616	-0.028133	-0.00174776	-0.00128664	0.147462	0.141739	0.00128499	0.0932042	0.0432197	0.0972936	0.0792781	-1.0529	1.0529	-0.0743705	0.0743705	0.310992	0.663798	32198	Lipid	Fatty Acid Metabolism (Acyl Carnitine, Short Chain)	5080-50-2	5406074	HMDB0000201	C02571	7045767	acetylcarnitine (C2)	400	155890	NAMED	RDHQFKQIGNGIED-MRVPVSSYBU	C[N+](C)(C)C[C@H](OC(C)=O)CC([O-])=O	acetylcarnitine (C2)	1166.9	204.123
100000924	1.87906	0.154067	-1.04981	-1.04981	0.89047	-1.04981	0.056114	0.0278294	-1.04981	-1.04981	0.921068	-0.611849	-0.143111	-0.414733	-0.0177368	-0.391375	1.04576	0.734898	-1.8867	1.8867	-0.915865	0.915865	0.447859	0.750866	21184	Lipid	Monoacylglycerol	111-03-5	4446588	HMDB0011567		5283468	1-oleoylglycerol (18:1)	209	126057	NAMED	RZRNAYUHWVFMIP-KTKRTIGZBM	O=C(OCC(O)CO)CCCCCCC/C=C\CCCCCCCC	1-oleoylglycerol (18:1)	6650	281.249
100000963	-0.0649839	0.166333	-0.146255	0.303495	0.221599	-0.134413	0.0682327	0.200891	-0.933972	-0.159953	-0.142261	-0.0241228	-0.0996881	0.131412	0.0768625	-0.204764	0.173334	0.372651	-1.27846	1.27846	-0.354406	0.354406	0.132054	0.450225	22138	Amino Acid	Urea cycle; Arginine and Proline Metabolism	1190-49-4	58582	HMDB0000679	C02427	65072	homocitrulline	400	155793	NAMED	XIGSAGMEBXLVJJ-YFKPBYRVBI	N[C@H](C(O)=O)CCCCNC(N)=O	homocitrulline	821.7	190.119
100000987	1.19194	-1.41607	-2.64279	-2.64279	-2.64279	-2.64279	-2.64279	-2.64279	-2.64279	-1.13841	-0.447106	0.218802	-2.64279	-0.633396	-2.01011	-1.21428	1.36317	1.18884	-1.03296	1.03296	-0.0467809	0.0467809	0.267921	0.618928	32506	Lipid	Monoacylglycerol	3443-82-1	4517636	HMDB0011538		5365676	2-linoleoylglycerol (18:2)	209	125864	NAMED	IEPGNWMPIFDNSD-HZJYTTRNBY	O=C(OC(CO)CO)CCCCCCC/C=C\C/C=C\CCCCC	2-linoleoylglycerol (18:2)	6250	279.233
100000997	-0.334786	-0.0842379	-0.466495	-0.467089	-0.403305	0.0577982	0.0978184	-0.175555	-0.247761	0.112924	0.286627	0.0831114	0.0934176	0.0125538	-0.221982	0.0568122	0.229018	0.174768	1.30714	1.30714	0.38641	0.38641	0.0239783	0.193349	22053	Lipid	Fatty Acid, Monohydroxy	5561-87-5	24790	HMDB0002203		26612	3-hydroxydecanoate	209	123301	NAMED	FYSSBMZUBSBFJL-UHFFFAOYAJ	OC(CC(O)=O)CCCCCCC	3-hydroxydecanoate	4634.7	187.134
100001006	0.451934	-0.264931	0.0464673	0.0383974	-0.513022	0.5087	0.0996098	0.00706518	-0.610267	-0.359158	-0.390944	-0.44531	-0.00711545	-0.481836	0.0467776	-0.382438	0.336474	0.203578	-1.5829	1.5829	-0.662569	0.662569	0.0123434	0.125409	27710	Amino Acid	Glycine, Serine and Threonine Metabolism	543-24-8	10507	HMDB0000532		10972	N-acetylglycine	400	155837	NAMED	OKJIRPAQVSHGFK-UHFFFAOYAB	O=C(O)C(NC(C)=O)[H]	N-acetylglycine	731	116.035
100001040	0.993016	-1.49364	-1.49364	-1.49364	-1.49364	0.284131	-0.947102	-1.49364	-1.49364	0	-1.49364	-1.49364	-1.49364	-1.49364	-0.892269	-1.2447	0.981941	0.609776	-1.95686	1.95686	-0.968537	0.968537	0.425863	0.725967	27447	Lipid	Monoacylglycerol	2277-28-3	4446589	HMDB0011568		5283469	1-linoleoylglycerol (18:2)	209	126071	NAMED	WECGLUPZRHILCT-HZJYTTRNBQ	CCCCC/C=C\C/C=C\CCCCCCCC(OCC(O)CO)=O	1-linoleoylglycerol (18:2)	6477	279.233
100001051	-0.157236	-0.0812481	-0.196792	0.0847359	0.0103193	-0.00205398	0.173897	0.00204977	-0.836787	-0.0451538	-0.0150074	0.0675013	0.019179	0.101989	-0.020791	-0.118046	0.121965	0.356144	-1.06181	1.06181	-0.086521	0.086521	0.545477	0.811085	30460	Amino Acid	Histidine Metabolism	332-80-9	83153	HMDB0000001	C01152	92105	1-methylhistidine	400	155848	NAMED	BRMWTNUJHUMWMS-LURJTMIEBU	N[C@H](C(O)=O)CC1=CN(C)C=N1	1-methylhistidine
100001054	0.3356	0.286128	0.450225	0.0177396	0.00603291	0.414218	0.384232	0.357655	-0.147767	0.0271986	-0.615023	-0.207816	-0.0326737	-0.101163	0.281479	-0.179541	0.173549	0.22887	-1.574	1.574	-0.654433	0.654433	0.00255625	0.0447784	32412	Lipid	Fatty Acid Metabolism (also BCAA Metabolism)	25576-40-3	184820	HMDB0002013	C02862	439829	butyrylcarnitine (C4)	400	155935	NAMED	QWYFHHGCZUCMBN-SECBINFHBA	CCCC(O[C@H](CC([O-])=O)C[N+](C)(C)C)=O	butyrylcarnitine (C4)	1977	232.154
100001055	1.19214	0.764147	0.708246	0.10806	-0.561831	0.123668	0.314407	-0.0706097	-1.05129	-1.18712	-0.779513	-1.03141	-1.2721	-0.931705	0.322279	-1.04219	0.550622	0.17622	-4.40409	4.40409	-2.13884	2.13884	0.000112568	0.00953076	33441	Amino Acid	Leucine, Isoleucine and Valine Metabolism	25518-49-4		HMDB0000736		168379	isobutyrylcarnitine (C4)	400	156017	NAMED		CC(C)C(O[C@@H](CC([O-])=O)C[N+](C)(C)C)=O	isobutyrylcarnitine (C4)	1955.1	232.154
100001083	0.0609644	-0.287419	0.408964	-0.287419	-0.287419	-0.287419	-0.287419	-0.287419	-0.287419	-0.287419	-0.287419	-0.287419	-0.287419	-0.0649238	-0.156823	-0.250336	0.259086	0.0908333	-1.13094	1.13094	-0.177519	0.177519	0.368353	0.686247	32405	Amino Acid	Tryptophan Metabolism	830-96-6	3613	HMDB0002302		3744	indolepropionate	209	125818	NAMED	GOLXRNDWAUTYKT-UHFFFAOYAW	OC(CCC1=CNC2=C1C=CC=C2)=O	indolepropionate
100001092	0.36823	-0.253815	0.0956179	-0.25132	-0.202164	-0.308296	-0.178209	-0.385392	-0.723223	-0.0979799	-0.30148	-0.156748	-0.0625779	-0.464184	-0.139419	-0.301032	0.248717	0.254469	-1.18033	1.18033	-0.239192	0.239192	0.260575	0.612834	32401	Cofactors and Vitamins	Nicotinate and Nicotinamide Metabolism	535-83-1	5369	HMDB0000875	C01004	5570	trigonelline (N'-methylnicotinate)	400	155930	NAMED	WWNNZCOKKKDOPX-UHFFFAOYAV	C[N+]1=CC(C([O-])=O)=CC=C1	trigonelline (N'-methylnicotinate)	771.8	138.055
100001104	0.078943	-0.129067	-0.444816	-0.444816	-0.444816	0.424105	-0.444816	0.0224301	-0.444816	-0.296698	-0.444816	-0.444816	-0.444816	-0.127568	-0.172856	-0.367255	0.328561	0.131522	-1.26736	1.26736	-0.341832	0.341832	0.160675	0.490804	32390	Amino Acid	Tyrosine Metabolism	537-55-3	61606	HMDB0000866		68310	N-acetyltyrosine	209	125802	NAMED	CAHKINHBCWCHCF-JTQLQIEIBT	OC1=CC=C(C[C@@H](C(O)=O)NC(C)=O)C=C1	N-acetyltyrosine
100001112	-0.495765	-0.0890408	-0.57069	-0.413293	-0.228876	0.138306	-0.0883056	-0.171459	-0.061231	0.343675	0.512338	0.207723	0.2927	0.265238	-0.239891	0.260074	0.238609	0.188518	1.6314	1.6314	0.70611	0.70611	0.000911255	0.0266623	32457	Lipid	Fatty Acid, Monohydroxy	53941-38-1	85026	HMDB0000387		94216	3-hydroxylaurate	209	151499	NAMED	MUCMKTPAZLSKTL-UHFFFAOYAV	OC(CC(CCCCCCCCC)O)=O	3-hydroxylaurate	5175	215.165
100001125	0.505396	0.0559542	0.21404	0.92824	0.352088	-0.431431	0.0155159	0.143937	-0.167871	0.503266	0.480328	0.191986	0.034298	0.742427	0.222968	0.297406	0.396293	0.337847	1.05212	1.05212	0.0732987	0.0732987	0.711742	0.879555	31530	Peptide	Dipeptide	16875-27-7	3313819	HMDB0029068		7010580	threonylphenylalanine	209	125772	NAMED	IQHUITKNHOKGFC-UHFFFAOYAA	N[C@@H](C(C)O)C(N[C@@H](CC1=CC=CC=C1)C(O)=O)=O	threonylphenylalanine	2452	267.134
100001126	-0.128928	0.228194	-1.17731	-1.17731	-0.0570909	-0.507734	-0.609189	-1.17731	-0.878286	-1.17731	-0.547653	-0.21881	-0.129245	-1.17731	-0.575836	-0.688104	0.561422	0.461976	-1.17318	1.17318	-0.230419	0.230419	0.68911	0.87884	43829	Peptide	Gamma-glutamyl Amino Acid	2746-34-1		HMDB0011172		7015683	gamma-glutamylvaline	400	157051	NAMED	SITLTJHOQZFJGG-UUEFVBAFBQ	O=C(N[C@H]([C@@](O)=O)C(C)C)CC[C@@H]([C@](O)=O)N	gamma-glutamylvaline	2045	247.129
100001151	1.15876	-0.672328	0.206138	-0.639928	0.0913749	0.2848	-0.588822	-0.341627	-0.0340714	-0.799048	0.0329487	-0.743281	0.358233	-0.875583	-0.0627039	-0.343467	0.628852	0.525424	-1.43684	1.43684	-0.522899	0.522899	0.381656	0.692433	31850	Lipid	Fatty Acid Metabolism (also BCAA Metabolism)	20208-73-5	79766	HMDB0000808		88412	butyrylglycine	209	125782	NAMED	WPSSBBPLVMTKRN-UHFFFAOYAS	O=C(CNC(CCC)=O)O	butyrylglycine (C4)
100001155	1.12403	-0.512982	-0.069287	-1.40231	-0.521294	0.385185	-0.955202	-0.73669	0.0777367	-1.40231	0.313134	-1.40231	0.332114	-1.08554	-0.33607	-0.527862	0.799067	0.854857	-1.2492	1.2492	-0.321007	0.321007	0.677913	0.871847	31928	Amino Acid	Leucine, Isoleucine and Valine Metabolism	52320-67-9	168243	HMDB0000339		193872	2-methylbutyrylglycine	209	125790	NAMED	HOACIBQKYRHBOW-UHFFFAOYAM	O=C(O)CNC(C(C)CC)=O	2-methylbutyrylglycine (C5)
100001162	0.350126	0.333812	0.202429	0.147267	0.19534	0.0339023	0.0726544	-0.0143526	-0.121969	-0.25488	-0.140299	-0.0130792	0.0102642	-0.497395	0.165147	-0.16956	0.132712	0.186922	-1.38906	1.38906	-0.474104	0.474104	0.00502506	0.0729351	32452	Lipid	Fatty Acid Metabolism (also BCAA Metabolism)	17298-37-2	96904	HMDB0000824	C03017	107738	propionylcarnitine (C3)	400	155955	NAMED	UFAHZIUFPNSHSL-UHFFFAOYAT	[O-]C(CC(OC(CC)=O)C[N+](C)(C)C)=O	propionylcarnitine (C3)	1590	218.139
100001167	0.644847	-0.10461	-0.213111	-0.411759	-0.419908	-0.0147894	-0.104224	-0.282988	-0.875734	-0.48571	-0.0913389	-0.239172	0.00385749	-0.875734	-0.113318	-0.427305	0.339431	0.384644	-1.36804	1.36804	-0.452114	0.452114	0.142943	0.477732	35127	Amino Acid	Urea cycle; Arginine and Proline Metabolism	18684-24-7	9847785	HMDB0006695		11902893	pro-hydroxy-pro	400	156146	NAMED	ONPXCLZMBSJLSP-ALKRTJFJBT	OC([C@H]1N(C([C@H]2NCCC2)=O)CC(O)C1)=O	prolylhydroxyproline	950	229.118
100001181	0.0441872	-0.23835	-0.367659	0.182869	0.0481284	-0.104099	-0.183656	0.00814203	-0.903199	0.0153894	-0.137143	0.445828	-0.03811	0.427014	-0.0763048	-0.0317035	0.180375	0.492207	1.12629	1.12629	0.171575	0.171575	0.839436	0.949328	32504	Lipid	Long Chain Polyunsaturated Fatty Acid (n3 and n6)	2234-74-4		HMDB0006528,HMDB0001976	C16513	6441454	docosapentaenoate (n3 DPA; 22:5n3)	209	125862	NAMED	YUFFSWGQGVEMMI-RCHUDCCIBW	O=C(O)CCCCC/C=C\C/C=C\C/C=C\C/C=C\C/C=C\CC	docosapentaenoate (DPA; 22:5n3)	5571	329.249
100001182	0.405316	-0.173281	-0.168542	0.128008	0.0337932	-0.191906	-0.18204	0.0900869	-0.61986	-0.21213	-0.179343	0.0188724	-0.156934	0.203142	-0.00732054	-0.157709	0.213105	0.275103	-1.15157	1.15157	-0.203598	0.203598	0.294398	0.644631	32415	Lipid	Long Chain Polyunsaturated Fatty Acid (n3 and n6)	7370-49-2	4445934	HMDB0061714	C16533	5282807	docosadienoate (22:2n6)	209	125824	NAMED	HVGRZDASOHMCSK-AVQMFFATBO	CCCCC/C=C/C/C=C/CCCCCCCCCCCC(O)=O	docosadienoate (22:2n6)	6034	335.296
100001198	0.495146	-0.849796	-0.55516	-0.833253	-0.666122	-0.78148	-0.412189	-0.695598	-0.748866	-0.103387	0.206368	-0.0431368	-0.473415	0.254158	-0.537307	-0.15138	0.442144	0.391704	1.40107	1.40107	0.486533	0.486533	0.110958	0.407228	32418	Lipid	Long Chain Monounsaturated Fatty Acid	544-64-9	4444564	HMDB0002000	C08322	5281119	myristoleate (14:1n5)	209	125828	NAMED	YWWVWXASSLXJHU-WAYWQWQTBZ	O=C(CCCCCCC/C=C\CCCC)O	myristoleate (14:1n5)	5346.9	225.186
100001204	-0.165916	8.47454e-05	-0.23399	-0.453173	-0.128411	-8.47526e-05	0.0274717	0.0204141	-0.0755674	-0.0495746	0.0858398	0.112778	0.0257471	0.057691	-0.116701	0.0261524	0.167483	0.075024	1.14288	1.14288	0.192678	0.192678	0.0571801	0.287298	43831	Amino Acid	Histidine Metabolism	501-75-7	3488	HMDB0000898	C05127	3614	1-methylhistamine	400	157053	NAMED	FHQDWPCFSJMNCT-UHFFFAOYAR	CN1C=C(CCN)N=C1	1-methylhistamine	585.5	126.103
100001208	0.767632	-0.237058	0.123047	-0.124313	0.196323	-0.0563068	-0.313749	-0.354487	0.0141673	-0.279414	-0.0497424	-0.10079	0.0778363	-0.149234	0.000135996	-0.0811962	0.366813	0.126237	-1.15186	1.15186	-0.203968	0.203968	0.574227	0.825566	32350	Amino Acid	Histidine Metabolism	2625-49-2	68319	HMDB0002820	C05828	75810	1-methyl-4-imidazoleacetate	400	155911	NAMED	ZHCKPJGJQOPTLB-UHFFFAOYAW	O=C(O)CC1=CN(C)C=N1	1-methyl-4-imidazoleacetate	833	141.066
100001247	0.95934	0.547224	1.07815	0.140765	-0.156703	0.94965	0.950515	0.204952	-0.425381	-0.0628853	-1.44375	-0.88784	-0.354794	-0.406718	0.584237	-0.596895	0.469533	0.492175	-3.26069	3.26069	-1.70518	1.70518	0.000934517	0.0266623	33936	Lipid	Fatty Acid Metabolism (Acyl Carnitine, Medium Chain)	3671-77-0	110274	HMDB0000791	C02838	12370111953814	octanoylcarnitine (C8)	402	158581	NAMED	CXTATJFJDMJMIY-UHFFFAOYAP	[O-]C(CC(C[N+](C)(C)C)OC(CCCCCCC)=O)=O	octanoylcarnitine (C8)	4090	288.217
100001251	0.820426	0.609212	1.08832	-0.347393	-1.21427	0.70238	0.321941	-0.362093	-1.21427	-0.815659	-1.21427	-1.21427	-1.21427	-1.21427	0.202315	-1.14783	0.776847	0.162732	-4.73969	4.73969	-2.24479	2.24479	0.00149283	0.0384484	33941	Lipid	Fatty Acid Metabolism (Acyl Carnitine, Medium Chain)	1492-27-9	8420677	HMDB0000651		10245190	decanoylcarnitine (C10)	402	158585	NAMED	LZOSYCMHQXPBFU-UHFFFAOYAC	[O-]C(CC(C[N+](C)(C)C)OC(CCCCCCCCC)=O)=O	decanoylcarnitine (C10)	4700	316.248
100001253	0.50974	-0.419424	-0.226093	-0.695514	0.132278	-0.396482	0.00490874	-0.411621	-0.203588	-0.656835	0.20331	-0.422132	0.241298	-0.150744	-0.187776	-0.164782	0.384091	0.349411	1.00434	1.00434	0.0062428	0.0062428	0.90908	0.970926	33943	Amino Acid	Glutamate Metabolism	2490-97-3	158492	HMDB0006029	C02716	182230	N-acetylglutamine	400	156041	NAMED	KSMRODHGGIIXDV-YFKPBYRVBV	OC([C@H](CCC(N)=O)NC(C)=O)=O	N-acetylglutamine
100001256	0.352225	-0.162274	-0.0468507	-0.245582	-0.298069	-0.180369	-0.419881	0.0383162	-0.307194	-0.170949	0.03342	-0.0659843	-0.285581	0.182422	-0.120311	-0.102311	0.237923	0.190311	1.00704	1.00704	0.0101251	0.0101251	0.87773	0.960963	33950	Amino Acid	Phenylalanine Metabolism	2018-61-3	67404	HMDB0000512	C03519	74839	N-acetylphenylalanine	209	126109	NAMED	CBQJSKKFNMDLON-JTQLQIEIBY	O=C(O)[C@@H](NC(C)=O)CC1=CC=CC=C1	N-acetylphenylalanine	2597	206.082
100001257	0.621462	-0.881512	-0.159666	-0.830711	-0.221342	-0.292173	-0.887834	-0.458577	0.145874	-0.703141	0.191345	-0.418489	0.126161	-0.0182265	-0.388794	-0.112746	0.50744	0.365352	1.22105	1.22105	0.288125	0.288125	0.259656	0.612834	33942	Amino Acid	Alanine and Aspartate Metabolism	4033-40-3	90090	HMDB0006028		99715	N-acetylasparagine	400	156040	NAMED	HXFOXFJUNFFYMO-BYPYZUCNBZ	OC([C@@H](NC(C)=O)CC(N)=O)=O	N-acetylasparagine
100001258	0.153331	0.143238	-0.365794	0.243318	-0.0927306	-0.145137	0.140534	-0.159542	-0.477957	0.081309	0.111421	-0.0395641	-0.322796	0.0461708	-0.0103478	-0.100236	0.210797	0.242932	-1.08933	1.08933	-0.123441	0.123441	0.485374	0.777823	34398	Peptide	Dipeptide	869-19-2	83812	HMDB0000759	C02155	92843	glycylleucine	400	156101	NAMED	DKEXFJVMVGETOO-LURJTMIEBJ	OC([C@@H](NC(CN)=O)CC(C)C)=O	glycylleucine	2190.9	189.123
100001259	-0.1415	-0.186257	-0.756548	-0.756548	-0.756548	-0.317028	-0.0922622	-0.0206326	-0.756548	-0.334138	-0.756548	-0.0443892	0.266039	0.0398159	-0.378415	-0.264295	0.324184	0.426989	1.15421	1.15421	0.206904	0.206904	0.597594	0.839224	33944	Amino Acid	Glutathione Metabolism	2922-56-7	2841309		C11347	115260	S-methylglutathione	400	156042	NAMED	QTQDDTSVRVWHMO-UHFFFAOYAD	O=C(NCC(O)=O)C(CSC)NC(CCC(N)C(O)=O)=O	S-methylglutathione	1600	322.107
100001262	0.357436	-0.15179	-0.128674	-0.561159	-0.163023	-0.32914	0.148393	-0.495446	-0.643694	-0.514087	-0.366736	-0.145409	-0.643694	0.229353	-0.165425	-0.347378	0.30839	0.33976	-1.18896	1.18896	-0.249705	0.249705	0.326045	0.667813	33934	Peptide	Gamma-glutamyl Amino Acid	17105-15-6	5378717	HMDB0003869		7015685	gamma-glutamyl-epsilon-lysine	400	156033	NAMED	JPKNLFVGUZRHOB-YUMQZZPRBM	N[C@H](C(O)=O)CCCCNC(CC[C@@H](C(O)=O)N)=O	gamma-glutamyl-epsilon-lysine
100001263	0.224699	-0.174917	-0.196415	0.267804	0.0594189	-0.249168	-0.208143	0.0898516	-0.451703	-0.0032238	-0.124671	0.331923	-0.178491	0.256399	-0.0233587	-0.0282944	0.208406	0.290709	1.01059	1.01059	0.0152036	0.0152036	0.972614	0.990256	33955	Lipid	Lysophospholipid	17364-16-8	78064	HMDB0010382	C04102	86554	1-palmitoyl-GPC (16:0)	209	126115	NAMED	ASWBNKHCZGQVJV-UHFFFAOYAM	O=P(OCC[N+](C)(C)C)([O-])OCC(O)COC(CCCCCCCCCCCCCCC)=O	1-palmitoyl-GPC (16:0)	5670	496.34
100001266	0.137022	-0.372721	-0.301461	-0.21956	-0.0529349	-0.0206832	-0.155306	-0.229753	-0.420318	-0.0403241	0.19376	-0.0943322	0.20175	0.00511156	-0.151925	-0.0257256	0.165731	0.228689	1.1441	1.1441	0.194211	0.194211	0.282612	0.638074	33953	Amino Acid	Urea cycle; Arginine and Proline Metabolism	155-84-0	60752	HMDB0004620	C02562	67427	N-acetylarginine	400	156051	NAMED	SNEIUMQYRCDYCH-LURJTMIEBE	O=C(O)[C@@H](NC(C)=O)CCCNC(N)=N	N-acetylarginine	1116	217.13
100001270	0.346075	0.181734	0.224962	-0.280199	-0.641769	0.460091	0.429054	-0.329709	-0.8363	0.00814008	-0.805943	-0.802418	-0.593653	-0.270932	0.0487799	-0.550184	0.41044	0.34713	-1.84579	1.84579	-0.884241	0.884241	0.0123189	0.125409	33952	Lipid	Fatty Acid Metabolism (Acyl Carnitine, Long Chain Saturated)	18822-89-4	4932274	HMDB000506		6426854	myristoylcarnitine (C14)	402	158596	NAMED	PSHXNVGSVNEJBD-UHFFFAOYAV	O=C(CCCCCCCCCCCCC)OC(CC([O-])=O)C[N+](C)(C)C	myristoylcarnitine (C14)
100001271	0.0652441	-0.241936	-0.219594	0.0677735	0.0246415	-0.187609	-0.149309	-0.0147078	-0.248935	0.172925	0.232559	0.21024	0.0828626	0.255588	-0.0819371	0.11754	0.131045	0.189448	1.22843	1.22843	0.296816	0.296816	0.0560897	0.287298	33961	Lipid	Lysophospholipid	19420-57-6	435389	HMDB0010384		497300	1-stearoyl-GPC (18:0)	402	158603	NAMED	IHNKQIMGVNPMTC-RUZDIDTEBJ	O[C@H](COC(CCCCCCCCCCCCCCCCC)=O)COP(OCC[N+](C)(C)C)([O-])=O	1-stearoyl-GPC (18:0)	5847	524.371
100001272	-0.0572102	-0.012482	-0.346481	-0.0261263	0.052359	-0.243821	0.00889357	0.0119442	-0.263929	0.304775	0.257615	0.230336	0.210613	0.225793	-0.0766154	0.160867	0.141226	0.210731	1.27859	1.27859	0.354559	0.354559	0.0430674	0.255838	48258	Lipid	Lysophospholipid	19420-56-5	17240641	HMDB0002815	C03916	16081932	1-oleoyl-GPC (18:1)	402	160285	NAMED	YAMUFBLWGFFICM-PTGWMXDIBX	O[C@H](COC(CCCCCCC/C=C\CCCCCCCC)=O)COP(OCC[N+](C)(C)C)([O-])=O	1-oleoyl-GPC (18:1)	6250	596.357
100001274	0.117567	-0.117259	-0.0997539	-0.238176	-0.222811	-0.0109328	-0.0546677	-0.0637091	-0.47372	-0.313795	-0.107251	-0.30062	-0.0857565	-0.252769	-0.0862177	-0.255652	0.114389	0.144119	-1.18133	1.18133	-0.240414	0.240414	0.0407039	0.252166	33939	Amino Acid	Glycine, Serine and Threonine Metabolism	17093-74-2	3841173	HMDB0062557		152204	N-acetylthreonine	209	126095	NAMED	PEDXUVCGOLSNLQ-UHFFFAOYAC	CC(O)C(C(O)=O)NC(C)=O	N-acetylthreonine	1480	162.076
100001275	1.63324	-0.87907	0.171737	-0.341036	0.478671	0.154225	-1.0312	-0.478699	-0.0527972	-0.628145	0.359867	-0.543037	0.161023	-0.662088	-0.0365163	-0.227529	0.855305	0.441683	-1.61819	1.61819	-0.69438	0.69438	0.59834	0.839224	33945	Peptide	Acetylated Peptides	500-98-1	61452	HMDB0000821	C05598	68144	phenylacetylglycine	209	126103	NAMED	UTYVDVLMYQPLQB-UHFFFAOYAZ	OC(CNC(CC1=CC=CC=C1)=O)=O	phenylacetylglycine	3090	194.081
100001276	0.261289	-0.213538	-0.0974416	-0.636865	0.105475	0.147296	-0.116538	0.0191788	-0.133124	-0.523902	-0.0257719	-0.0986367	0.0748596	-0.0443126	-0.0663928	-0.125148	0.277866	0.207935	-1.07593	1.07593	-0.105588	0.105588	0.658961	0.867234	33967	Amino Acid	Leucine, Isoleucine and Valine Metabolism	3077-46-1	2081100	HMDB0061684		306109	N-acetylisoleucine	209	126125	NAMED	JDTWZSUNGHMMJM-MSZQBOFLBT	CC(N[C@H](C(O)=O)C(C)CC)=O	N-acetylisoleucine
100001277	0.610431	-0.388682	-0.322232	0.0410127	-0.282099	-0.23228	-0.435304	-0.246819	-0.144792	-0.180027	-0.0218461	-0.0491397	-0.249145	0.283814	-0.156997	-0.0601894	0.34142	0.18823	1.05379	1.05379	0.0755845	0.0755845	0.51239	0.79186	33972	Lipid	Long Chain Monounsaturated Fatty Acid	73033-09-7	4471938	HMDB0013622		5312513	10-nonadecenoate (19:1n9)	209	126131	NAMED	BBOWBNGUEWHNQZ-KTKRTIGZBX	O=C(O)CCCCCCCC/C=C\CCCCCCCC	10-nonadecenoate (19:1n9)	5780	295.264
100001278	0.728797	-0.389742	-0.463708	-0.0265788	-0.385352	-0.35866	-0.51317	-0.23891	-0.327091	-0.231138	-0.105507	0.0560716	-0.379867	0.276601	-0.205916	-0.118488	0.406575	0.249503	1.02561	1.02561	0.0364807	0.0364807	0.628931	0.851992	33971	Lipid	Long Chain Monounsaturated Fatty Acid	29743-97-3	4471860	HMDB0060038		5312435	10-heptadecenoate (17:1n7)	209	126129	NAMED	GDTXICBNEOEPAZ-FPLPWBNLBM	O=C(O)CCCCCCCC/C=C\CCCCCC	10-heptadecenoate (17:1n7)	5555	267.233
100001293	0.875709	-0.518999	0.227612	-0.630124	0.187854	-0.267718	-0.400888	-0.44478	0.0281291	-0.398436	0.306623	-0.319993	0.224451	-0.161101	-0.121417	-0.0533877	0.511672	0.288162	-1.02751	1.02751	-0.0391574	0.0391574	0.758296	0.910133	33946	Amino Acid	Histidine Metabolism	39145-52-3	68142	HMDB0032055	C02997	75619	N-acetylhistidine	400	156044	NAMED	KBOJOGQFRVVWBH-ZETCQYMHBN	OC([C@@H](NC(C)=O)CC1=CNC=N1)=O	N-acetylhistidine
100001296	0.0519885	-0.167219	0.119322	-0.187936	-0.497553	-0.163408	0.0348113	-0.105764	-0.146859	-0.0608958	-0.0603356	0.0171575	-0.0724021	-0.0941335	-0.11447	-0.069578	0.193485	0.0534174	1.03092	1.03092	0.0439384	0.0439384	0.54847	0.812311	34384	Xenobiotics	Food Component/Plant	4136-37-2	103115	HMDB0004827	C10172	115244	stachydrine	400	156088	NAMED	CMUNUTVVOOHQPW-LURJTMIEBI	C[N+]1(C)[C@H]([C@@]([O-])=O)CCC1	stachydrine	838.7	144.102
100001300	-0.0405744	0.0143541	-0.185437	0.0722171	-0.234776	-0.0145632	0.154516	-0.282693	-0.201425	-0.0519202	0.137258	-0.0281651	0.294617	0.0861233	-0.0646195	0.0394146	0.154537	0.171928	1.11187	1.11187	0.152991	0.152991	0.268723	0.618928	33937	Amino Acid	Leucine, Isoleucine and Valine Metabolism	600-37-3	90190	HMDB0000407		99823	alpha-hydroxyisovalerate	209	126093	NAMED	NGEWQZIDQIYUNV-UHFFFAOYAS	OC(C(O)=O)C(C)C	alpha-hydroxyisovalerate	1126	117.056
100001310	0.194741	0.104861	-0.291348	0.665194	-0.00138782	-1.04156	0.00138589	-0.0444985	-0.227268	-0.260981	0.167637	0.100933	-0.0910999	-1.04156	-0.0515772	-0.225391	0.484303	0.435063	-1.21942	1.21942	-0.286191	0.286191	0.495112	0.77869	33013	Cofactors and Vitamins	Nicotinate and Nicotinamide Metabolism	1341-23-7		HMDB0000855	C03150	439924	nicotinamide riboside	400	155997	NAMED		NC(C1=C[N+](C2C(C(C(C[O-])O2)O)O)=CC=C1)=O	nicotinamide riboside	930	255.098
100001311	-0.113319	-0.570223	-0.570223	-0.473892	-0.570223	0.341978	-0.570223	-0.570223	-0.570223	-0.570223	-0.570223	-0.570223	-0.0463788	-0.570223	-0.387044	-0.482916	0.334176	0.213859	-1.1404	1.1404	-0.18954	0.18954	0.526517	0.800813	34592	Amino Acid	Glutathione Metabolism	495-27-2	7993181	HMDB0005765		7018721	ophthalmate	400	156127	NAMED	JCMUOFQHZLPHQP-UHFFFAOYAD	O=C(NC(CC)C(NCC(O)=O)=O)CCC(C(O)=O)N	ophthalmate	1462	290.135
100001314	-0.025655	-0.0858784	-0.136347	-0.34668	-0.4178	0.120568	0.232709	-0.101868	-0.702725	-0.0308303	-0.162833	0.0639733	-0.0644989	-0.0450353	-0.0951189	-0.156992	0.216483	0.277017	-1.05567	1.05567	-0.0781647	0.0781647	0.660931	0.867579	33364	Peptide	Gamma-glutamyl Amino Acid	5652-48-2	21403107	HMDB0029159		76078708	gamma-glutamylthreonine	400	156009	NAMED	GWNXFCYUJXASDX-JUZNGCLZBW	CC(O)[C@@H](C(O)=O)NC(CC[C@@H](C(O)=O)N)=O	gamma-glutamylthreonine	996.6	249.108
100001315	0.115933	-1.3007	-0.939567	-1.3007	0.236817	-0.344752	-1.3007	-1.3007	-1.3007	-1.3007	-0.748261	-1.3007	0.349139	-1.3007	-0.766797	-0.933656	0.669184	0.666157	-1.1522	1.1522	-0.204392	0.204392	0.652503	0.865273	36103	Xenobiotics	Benzoate Metabolism	3233-57-7	3806480	HMDB0011635		4615423	p-cresol sulfate	209	143727	NAMED	WGNAKZGUSRVWRH-REWHXWOFAB	O=S(OC1=CC=C(C)C=C1)(O)=O	p-cresol sulfate
100001335	0.589798	-0.357642	-0.368985	0.108958	-0.236608	-0.221539	-0.427519	-0.116891	-0.230784	-0.208714	-0.0319742	0.112351	-0.101224	0.360481	-0.128803	-0.0166441	0.336488	0.223158	1.0805	1.0805	0.111699	0.111699	0.468697	0.775564	33587	Lipid	Long Chain Monounsaturated Fatty Acid		4445895	HMDB0002231,HMDB0062436	C16526	5.28277e+18	eicosenoate (20:1)	209	143715	NAMED	BITHHVVYSMSWAG-KTKRTIGZBC	O=C(O)CCCCCCCCC/C=C\CCCCCCCC	eicosenoate (20:1n9 or 1n11)	5950	309.28
100001337	0.687614	-0.707612	-0.708633	-0.233091	-0.650516	-0.604354	-0.74285	-0.507627	-0.358869	-0.131771	-0.056747	-0.109053	-0.429005	0.319224	-0.433384	-0.127703	0.481868	0.264334	1.22771	1.22771	0.295974	0.295974	0.157244	0.490804	34035	Lipid	Long Chain Polyunsaturated Fatty Acid (n3 and n6)		4444437	HMDB0003073,HMDB0001388	C06426,C06427	52809335280934	linolenate [alpha or gamma; (18:3n3 or 6)]	209	143703	NAMED	DTOSIQBPPRVQHS-PDBXOOCHBH	O=C(O)CCCCCCC/C=C\C/C=C\C/C=C\CC	linolenate (18:3n3 or 3n6)	5450	277.217
100001359	0.0918639	-0.00284517	-0.589567	-0.261456	-0.180412	-0.135257	-0.151103	-0.200156	-0.0449569	0.0431309	0.236427	0.186069	0.366901	0.00283709	-0.178617	0.131735	0.201034	0.158051	1.35543	1.35543	0.438752	0.438752	0.00722295	0.0930138	46173	Energy	TCA Cycle			HMDB0000958,HMDB000072	C004174,C02341	444212643757	aconitate [cis or trans]	209	144239	NAMED			aconitate [cis or trans]	580	173.009
100001386	-0.00201262	-0.0253856	-0.411208	-0.222172	-0.416832	0.00200858	0.174179	-0.13142	-0.201468	-0.0925014	-0.0714727	-0.0563565	0.114044	-0.0265843	-0.129105	-0.0557232	0.209461	0.102482	1.06073	1.06073	0.085063	0.085063	0.407268	0.706794	41754	Cofactors and Vitamins	Hemoglobin and Porphyrin Metabolism	14875-96-8		HMDB0003178	C00032	26945	heme	402	159409	NAMED		CC1=C(CCC(O)=O)C(/C=C(C(CCC([O-])=O)=C/2C)\[N-]C2=C/C3=N/C(C(C=C)=C3C)=C\4)=N/C1=C\C(N([Fe+2])C4=C5C)=C5C=C	heme
100001391	0.501114	0.181245	0.184649	-0.288832	-0.665892	0.554528	0.415004	-0.308852	-0.362625	-0.0683525	-0.78706	-0.749319	-0.520854	-0.244564	0.0716204	-0.455462	0.443843	0.28409	-1.7736	1.7736	-0.826681	0.826681	0.0195096	0.173875	34409	Lipid	Fatty Acid Metabolism (Acyl Carnitine, Long Chain Saturated)	18822-91-8	21233653	HMDB0000848		3006797	stearoylcarnitine (C18)	402	158657	NAMED	FNPHNLNTJNMAEE-HSZRJFAPBW	[O-]C(C[C@@H](OC(CCCCCCCCCCCCCCCCC)=O)C[N+](C)(C)C)=O	stearoylcarnitine (C18)
100001392	0.913141	0.413539	0.921786	-0.151052	-0.565848	0.779384	0.405544	-0.274414	-1.04752	-0.714702	-1.2612	-1.2612	-1.2612	-1.2612	0.30526	-1.1345	0.573121	0.222715	-4.70737	4.70737	-2.23492	2.23492	8.65683e-05	0.00879534	34534	Lipid	Fatty Acid Metabolism (Acyl Carnitine, Medium Chain)	25518-54-1	8602997	HMDB000225		168381	laurylcarnitine (C12)	402	158670	NAMED	FUJLYHJROOYKRA-UHFFFAOYAK	[O-]C(CC(C[N+](C)(C)C)OC(CCCCCCCCCCC)=O)=O	laurylcarnitine (C12)
100001393	0.847676	0.266156	0.290792	0	-2.14468	0.166838	-0.103529	-0.129094	-2.83188	-2.83188	-2.83188	-1.62334	-2.83188	-2.83188	-0.10073	-2.63046	0.882177	0.493384	-13.8117	13.8117	-3.78782	3.78782	2.52915e-05	0.00482109	34407	Amino Acid	Leucine, Isoleucine and Valine Metabolism	31023-24-2	4932271	HMDB0000688	C20826	169235	isovalerylcarnitine (C5)	400	156109	NAMED	IGQBPDJNUXPEMT-UHFFFAOYAB	[O-]C(CC(C[N+](C)(C)C)OC(CC(C)C)=O)=O	isovalerylcarnitine (C5)	2504.9	246.17
100001395	0.528977	-0.0320093	-0.267896	0.403857	0.0103404	-0.0846788	-0.213015	0.208262	-0.306726	0.126252	0.258085	0.821221	-0.0104484	0.738734	0.0692297	0.271186	0.286205	0.437177	1.27697	1.27697	0.352722	0.352722	0.353321	0.679876	34419	Lipid	Lysophospholipid		10160888	HMDB0010386	C04100	11988421	1-linoleoyl-GPC (18:2)	209	126944	NAMED	SPJFYYJXNPEZDW-UTJQPWESBU	O=P(OCC(O)COC(CCCCCCC/C=C\C/C=C\CCCCC)=O)([O-])OCC[N+](C)(C)C	1-linoleoyl-GPC (18:2)	6160	594.341
100001407	-0.0259748	-0.135259	0	0.118787	-0.134665	0.186685	-0.0366409	0.096409	-0.40383	0.129294	-0.557414	-0.137409	-0.186634	0.211835	0.00866761	-0.15736	0.11717	0.296824	-1.14543	1.14543	-0.19589	0.19589	0.241148	0.604101	34410	Lipid	Phospholipid Metabolism	72842-05-8	287	HMDB0001564	C00570	123727	cytidine-5'-diphosphoethanolamine	400	156112	NAMED	WVIMUEUQJFPNDK-UHFFFAOYAX	OC1C(N(C=CC(N)=N2)C2=O)OC(COP(OP(OCCN)(O)=O)(O)=O)C1O	CDP-ethanolamine
100001418	0.0661428	0.0581429	-0.262093	0.13588	0.172459	0.0804925	0.185344	-0.0861256	-0.392164	0.182233	-0.264148	0.101654	-0.0392827	-0.159176	0.0437803	-0.0951474	0.150033	0.218939	-1.13705	1.13705	-0.185291	0.185291	0.216412	0.577224	35117	Amino Acid	Methionine, Cysteine, SAM and Taurine Metabolism	543-18-0	61635	HMDB0003584	C01959	68340	taurocyamine	400	156141	NAMED	JKLRIMRKZBSSED-UHFFFAOYAU	N=C(NCCS(O)(=O)=O)N	taurocyamine	760	168.044
100001423	0.835369	-1.01138	-0.430091	-1.01138	0	1.74956	-1.01138	-1.01138	-0.0553941	-1.01138	-0.466463	-1.01138	-0.0669659	-1.01138	-0.236337	-0.603829	1.04119	0.470356	-2.32583	2.32583	-1.21774	1.21774	0.396354	0.701561	35527	Xenobiotics	Benzoate Metabolism	2482-25-9	133104	HMDB0013678		151012	4-hydroxyhippurate	209	127577	NAMED	ZMHLUFWWWPBTIU-UHFFFAOYAI	O=C(NCC(O)=O)C1=CC=C(O)C=C1	4-hydroxyhippurate
100001425	0.404281	0.0191277	0.178548	-0.0485153	-0.13166	-0.0290651	0.0819576	-0.00487264	-0.297059	-0.0807634	0.00484901	-0.185497	0.124857	-0.0419468	0.0587251	-0.07926	0.167064	0.14755	-1.15248	1.15248	-0.204737	0.204737	0.12878	0.442028	61833	Nucleotide	Pyrimidine Metabolism, Uracil containing	5627-05-04	85115	HMDB0000497		94312	5,6-dihydrouridine	209	218435	NAMED	ZPTBLXKRQACLCR-XVFCMESIBI	OC[C@H]1O[C@@H](N2CCC(NC2=O)=O)[C@@H]([C@@H]1O)O	5,6-dihydrouridine	1119	245.078
100001437	-0.0136911	0.0910649	-0.370924	-0.18067	-0.066879	0.281142	-0.00342614	-0.20456	0.19782	-0.267741	0.0551315	0.00341444	-0.120687	-0.0089079	-0.0584929	-0.0234949	0.19882	0.158241	1.02828	1.02828	0.0402273	0.0402273	0.720355	0.883914	35159	Amino Acid	Glutathione Metabolism	13081-14-6	3455404	HMDB0000656	R00900	3080690	cysteine-glutathione disulfide	400	161190	NAMED	BNRXZEPOHPEEAS-UHFFFAOYAL	NC(C(O)=O)CCC(NC(CSSCC(N)C(O)=O)C(NCC(O)=O)=O)=O	cysteine-glutathione disulfide	824	427.095
100001449	0.302292	-0.00530756	-0.206601	0.335869	-0.156423	-0.05394	-0.287747	-0.106086	0.175042	0.465265	0.454824	0.342906	0.260531	0.658124	-0.022243	0.392782	0.228152	0.171405	1.4973	1.4973	0.582365	0.582365	0.00216485	0.0439898	35142	Nucleotide	Purine Metabolism, Adenine containing	84-21-9	10463793	HMDB0003540	C01267	41211	adenosine 3'-monophosphate (3'-AMP)	209	126972	NAMED	LNQVTSROQXJCDD-RWLQFSFNBK	NC1=NC=NC2=C1N=CN2[C@@]([C@@]([C@@]3(OP(O)(O)=O)[H])(O)[H])(O[C@](CO)3[H])[H]	3'-AMP	1245	346.056
100001452	1.38773	-0.410445	0.278991	-0.738323	0.103016	0.161661	-0.4461	-0.245416	-0.259452	-0.634653	0.267811	-0.772843	0.259971	-0.545945	0.011389	-0.280852	0.655979	0.454199	-1.54277	1.54277	-0.625527	0.625527	0.344508	0.675121	35107	Amino Acid	Leucine, Isoleucine and Valine Metabolism	16284-60-9	475516	HMDB00678		546304	isovalerylglycine	209	126956	NAMED	ZRQXMKMBBMNNQC-UHFFFAOYAA	O=C(O)CNC(CC(C)C)=O	isovalerylglycine	1950	158.082
100001456	0.918126	-0.514024	0.204298	-0.346552	-0.118768	-0.254139	-0.0803671	-0.159745	0.09544	-0.309599	0.163456	-0.249724	0.175571	-0.15009	-0.0438964	-0.0458244	0.441469	0.2167	-1.08786	1.08786	-0.121493	0.121493	0.991624	0.99358	35114	Nucleotide	Purine Metabolism, Guanine containing	578-76-7	10883	HMDB0000897	C02242	135398679	7-methylguanine	400	156140	NAMED	FZWGECJQACGGTI-UHFFFAOYAT	O=C1C(N2C)=C(N=C2)N=C(N)N1	7-methylguanine
100001461	-0.0624787	-0.259761	-0.494546	0.0117602	0.137805	0.0464034	0.00649146	-0.0693592	-0.076488	0.194898	0.191409	0.399227	0.114891	0.148882	-0.0854606	0.162136	0.201303	0.153292	1.27233	1.27233	0.347474	0.347474	0.0227191	0.189276	42398	Lipid	Lysophospholipid	69747-55-3	7826018	HMDB0011130		9547068	1-stearoyl-GPE (18:0)	402	159466	NAMED	BBYWOYAFBUOUFP-JOCHJYFZBR	O=P(OCC[NH3+])([O-])OC[C@H](O)COC(CCCCCCCCCCCCCCCCC)=O	1-stearoyl-GPE (18:0)	6514	480.31
100001468	0.342189	0.0582009	0.0218669	-0.317414	-0.385421	-0.469531	-0.18165	0.144122	-0.32855	-0.0223558	0.162108	-0.120966	0.0351068	0.0762476	-0.0984546	-0.0330682	0.28459	0.173114	1.04269	1.04269	0.0603074	0.0603074	0.604877	0.839556	40469	Cofactors and Vitamins	Nicotinate and Nicotinamide Metabolism	701-44-0	62899	HMDB0004193	C05842	69698	N1-Methyl-2-pyridone-5-carboxamide	209	143005	NAMED	JLQSXXWTCJPCBC-UHFFFAOYAD	O=C(C1=C([H])N(C(C([H])=C1[H])=O)C([H])([H])[H])N([H])[H]	N1-Methyl-2-pyridone-5-carboxamide	1688	153.066
100001469	0.233911	0.01236	-0.100919	-0.284947	-0.277892	-0.350963	-0.153994	0.153161	-0.290218	-0.0125147	0.0424844	-0.0730232	0.0598873	0.104529	-0.0961603	-0.0281425	0.213757	0.142324	1.05724	1.05724	0.0803064	0.0803064	0.489287	0.77869	57584	Cofactors and Vitamins	Nicotinate and Nicotinamide Metabolism	769-49-3	389671	HMDB0004194	C05843	440810	N1-Methyl-4-pyridone-3-carboxamide	400	211562	NAMED	KTLRWTOPTKGYQY-UHFFFAOYAD	O=C(C(C1=O)=CN(C=C1)C)N	N1-Methyl-4-pyridone-3-carboxamide	1646	153.066
100001491	-0.177596	-0.042906	0.109157	0.237352	-0.337402	-0.329602	0.0475405	-0.027494	-0.78141	-0.182367	-0.198751	-0.441567	-0.115444	-0.304489	-0.0651189	-0.337338	0.204661	0.245602	-1.30632	1.30632	-0.385504	0.385504	0.0531437	0.281219	37123	Carbohydrate	Aminosugar Metabolism	1113-83-3	3794850	HMDB0000833	C03410	123802	N-glycolylneuraminate	400	156335	NAMED	FDJKUWYYUZCUJX-UHFFFAOYAD	OC(C1(O)OC(C(NC(CO)=O)C(C1)O)C(C(CO)O)O)=O	N-glycolylneuraminate	647	324.094
100001495	-0.425583	-0.285847	0.0103848	-0.275893	-0.388687	0.137582	-0.197798	-0.221624	-0.272494	0.114392	0.0605033	-0.0774007	0.00445843	0.17994	-0.205933	0.00156642	0.191995	0.160856	1.22276	1.22276	0.290137	0.290137	0.0487896	0.272604	57555	Cofactors and Vitamins	Pantothenate and CoA Metabolism	496-65-1	388453	HMDB0003426	C00831	439322	pantetheine	209	212090	NAMED	ZNXZGRMVNNHPCA-VIFPVBQEBP	O=C(NCCC(NCCS)=O)[C@H](O)C(C)(C)CO	pantetheine	2765	277.123
100001501	0.353664	0.205677	0.481791	-0.320257	-0.58336	0.661164	0.450599	-0.20524	-0.89601	-0.251284	-1.50031	-0.990969	-0.578353	-0.331551	0.130505	-0.75808	0.445361	0.468026	-2.42154	2.42154	-1.27592	1.27592	0.00450172	0.0672611	35160	Lipid	Fatty Acid Metabolism (Acyl Carnitine, Monounsaturated)	38677-66-6	21403150	HMDB0005065		6441392	oleoylcarnitine (C18:1)	402	158710	NAMED	IPOLTUVFXFHAHI-WHIOSMTNBE	[O-]C(C[C@@H](OC(CCCCCCC/C=C\CCCCCCCC)=O)C[N+](C)(C)C)=O	oleoylcarnitine (C18:1)	5215	426.358
100001507	-0.157431	-0.144752	-0.269641	-0.855859	-0.495143	-0.0493926	0.0139569	0.0132322	-0.25357	0.166104	-0.0805999	-0.10801	-0.212694	0.265339	-0.243129	-0.0372385	0.299051	0.208506	1.20863	1.20863	0.273373	0.273373	0.155262	0.490804	34585	Lipid	Fatty Acid, Monohydroxy	502-85-2	9984	HMDB0000710	C00989	10413	4-hydroxybutyrate (GHB)	400	156126	NAMED	SJZRECIVHVDYJC-UHFFFAOYAR	OC(CCCO)=O	4-hydroxybutyrate (GHB)
100001509	1.08235	0.821027	0.636534	-0.0924645	-0.846569	0.420132	0.27292	0.0846337	-1.22176	-1.85746	-1.85746	-0.863329	-1.85746	-1.3011	0.29732	-1.49309	0.600825	0.42553	-6.37269	6.37269	-2.6719	2.6719	2.8471e-05	0.00482109	45095	Amino Acid	Leucine, Isoleucine and Valine Metabolism	31023-25-3	4932320	HMDB0000378		6426901	2-methylbutyrylcarnitine (C5)	400	157090	NAMED	IHCPDBBYTYJYIL-UHFFFAOYAT	CCC(C)C(OC(CC([O-])=O)C[N+](C)(C)C)=O	2-methylbutyrylcarnitine (C5)	2465	246.17
100001510	1.0651	-0.740506	0.0120842	-0.0462046	0.593296	-0.17749	-0.350133	-0.504705	-0.579807	-0.889158	-0.012232	-0.0153768	0.558058	-0.481207	-0.0185702	-0.23662	0.590778	0.516569	-1.31391	1.31391	-0.39387	0.39387	0.477122	0.777823	32553	Amino Acid	Tyrosine Metabolism	937-34-8	67018	HMDB0060015	C02180	74426	phenol sulfate	209	143728	NAMED	CTYRPMDGLDAWRQ-UHFFFAOYAC	OS(OC1=CC=CC=C1)(=O)=O	phenol sulfate	2156	172.991
100001511	-0.0697478	-0.0768847	-0.485053	0.175208	0.122849	-0.302772	-0.237917	-0.0909083	0.0628269	0.376415	0.393012	0.497324	0.0987471	0.550298	-0.120653	0.329771	0.217756	0.203722	1.56338	1.56338	0.644668	0.644668	0.00206643	0.0437395	33230	Lipid	Lysophospholipid		21403152	HMDB0010383		24779461	1-palmitoleoyl-GPC (16:1)*	402	158553	NAMED	LFUDDCMNKWEORN-KHPPLWFEBO	O=P(OCC[N+](C)(C)C)([O-])OCC(O)COC(CCCCCCC/C=C\CCCCCC)=O	1-palmitoleoyl-GPC* (16:1)*	5794	568.326
100001526	-0.0245986	0.112048	0.0233602	0.135667	0.0981015	0.171744	0.2316	0.078951	-0.380937	-0.0195855	0.140894	-0.043303	0.143004	-0.0118964	0.103359	-0.0286373	0.0807449	0.191256	-1.1281	1.1281	-0.173893	0.173893	0.16076	0.490804	37059	Lipid	Fatty Acid Synthesis	853728-01-5	21403153	HMDB0002095		22833583	malonylcarnitine	400	156288	NAMED	ZGNBLKBZJBJFDG-UHFFFAOYAY	O=C(CC(O)=O)OC(CC([O-])=O)C[N+](C)(C)C	malonylcarnitine	965	248.113
100001527	1.10746	-0.484932	0.0504533	-0.652339	-0.14124	0.491188	-0.394917	-0.271349	0.0848101	-0.971971	0.0144987	-1.2879	0.422249	-0.689861	-0.0369597	-0.404695	0.581819	0.675624	-1.43493	1.43493	-0.520982	0.520982	0.310508	0.663798	35436	Lipid	Fatty Acid Metabolism (Acyl Glycine)	24003-67-6	89859	HMDB0000701		99463	hexanoylglycine	209	128227	NAMED	UPCKIPHSXMXJOX-UHFFFAOYAU	O=C(O)CNC(CCCCC)=O	hexanoylglycine (C6)	2900	172.098
100001540	-0.159413	-0.551535	-0.17225	-0.346318	-0.9227	-0.544976	-0.062446	-0.246141	-0.078545	0.0502567	0.189316	-0.109634	-0.205423	0.125891	-0.375722	-0.00468981	0.283531	0.151308	1.41618	1.41618	0.502006	0.502006	0.00914076	0.105534	46225	Partially Characterized Molecules	Partially Characterized Molecules	2353-44-8					glutamine_degradant*	400	157124	NAMED	NPWMTBZSRRLQNJ-UHFFFAOYAH	O=C(CCC1N)NC1=O	glutamine_degradant*
100001550	-0.271634	-0.297999	0.225301	-0.622196	-1.11013	0.175242	-0.0213055	-0.387544	0.524446	-0.329961	0.595719	0.650099	-0.217669	0.0690516	-0.288783	0.215281	0.438676	0.432551	1.65095	1.65095	0.723293	0.723293	0.0551313	0.285783	33009	Xenobiotics	Food Component/Plant	1195-94-4	390180	HMDB0033433	C08283	441447	homostachydrine*	400	155996	NAMED	XULZWQRXYTVUTE-ZETCQYMHBF	C[N+]1(C)[C@@H](CCCC1)[C@]([O-])=O	homostachydrine*
100001551	0.833178	0.0283071	-0.367978	0.76134	0.108652	-0.387566	-0.309903	0.0813404	-0.140437	-0.0728021	0.016005	0.673675	-0.20494	0.542231	0.0934212	0.135622	0.47882	0.375439	-1.00272	1.00272	-0.00391993	0.00391993	0.85649	0.949328	34061	Lipid	Lysophospholipid		21403155	HMDB0010395	C05208	24779476	1-arachidonoyl-GPC (20:4n6)*	209	142526	NAMED	LAXQYRRMGGEGOH-JXRLJXCWBN	C[N+](C)(C)CCOP(OC[C@@](O)([H])COC(CCC\C=C/C\C=C/C/C=C\C/C=C\CCCCC)=O)([O-])=O	1-arachidonoyl-GPC* (20:4)*	6074	618.341
100001562	0.470611	-0.206954	-0.274261	0.320481	0.0408078	-0.323961	-0.375639	0.233276	-0.276349	-0.227266	-0.209794	0.342603	-0.318639	0.404323	-0.0144548	-0.0475203	0.32573	0.328897	-1.0333	1.0333	-0.04726	0.04726	0.855166	0.949328	35253	Lipid	Lysophospholipid		21403165	HMDB0061702		15061532	2-palmitoyl-GPC (16:0)*	209	126137	NAMED	NEGQHKSYEYVFTD-HSZRJFAPBY	OC[C@](OC(CCCCCCCCCCCCCCC)=O)([H])COP(OCC[N+](C)(C)C)([O-])=O	2-palmitoyl-GPC* (16:0)*	6215	570.341
100001567	-0.0203805	0.0289781	-0.405853	-0.0995628	0.193328	0.0387017	-0.188977	0.182301	-0.353399	0.259857	-0.128035	0.396402	-0.229764	0.160366	-0.0339331	0.0175713	0.198023	0.297523	1.07428	1.07428	0.103368	0.103368	0.722613	0.884548	35631	Lipid	Lysophospholipid	53862-35-4	7826019	HMDB0011503		9547069	1-palmitoyl-GPE (16:0)	402	158748	NAMED	YVYMBNSKXOXSKW-HXUWFJFHBX	O=P(OCC[NH3+])([O-])OC[C@H](O)COC(CCCCCCCCCCCCCCC)=O	1-palmitoyl-GPE (16:0)	6057.2	452.278
100001569	-0.0629125	-0.373715	-0.396925	-0.294844	-0.026064	-0.381785	-0.305232	-0.255791	-0.554547	-0.185231	-0.0741368	0.466909	-0.276056	0.0254019	-0.262158	-0.0996099	0.143089	0.341366	1.22622	1.22622	0.294222	0.294222	0.312888	0.665051	35628	Lipid	Lysophospholipid	89576-29-4	7826021	HMDB0011506		9547071	1-oleoyl-GPE (18:1)	209	128239	NAMED	PYVRVRFVLRNJLY-MZMPXXGTBD	O=P(OCC[NH3+])([O-])OC[C@H](O)COC(CCCCCCC\C=C/CCCCCCCC)=O	1-oleoyl-GPE (18:1)	6125.1	478.294
100001570	0.0387335	0.0317425	0.0310805	0.28169	0.0073503	-0.112589	-0.0563963	0.0014084	-0.661157	0.198393	-0.00141039	0.476154	-0.242532	0.240213	0.0278775	0.00160997	0.114965	0.4049	1.03113	1.03113	0.0442204	0.0442204	0.882766	0.964398	32635	Lipid	Lysophospholipid		21403170	HMDB0011507		52925130	1-linoleoyl-GPE (18:2)*	209	142533	NAMED	DBHKHNGBVGWQJE-HZJYTTRNBF	O=P(OCC(O)COC(CCCCCCC/C=C\C/C=C\CCCCC)=O)(O)OCCN	1-linoleoyl-GPE (18:2)*	5900	476.278
100001571	0.259825	0.0305864	0.161976	0.58305	0.156006	-0.193298	0.0252925	-0.0587061	-0.791075	-0.100393	0.0237933	0.518002	-0.409346	0.0730768	0.120591	-0.114324	0.23424	0.447047	-1.19689	1.19689	-0.259296	0.259296	0.279189	0.638074	35186	Lipid	Lysophospholipid		21403171	HMDB0011517		42607465	1-arachidonoyl-GPE (20:4n6)*	209	142521	NAMED	ROPRRXYVXLDXQO-XSQXPFHXBE	NCCOP(OC[C@@](O)([H])COC(CCC\C=C/C\C=C/C/C=C\C/C=C\CCCCC)=O)(O)=O	1-arachidonoyl-GPE (20:4n6)*	5874	500.278
100001580	0.0140088	-0.0157172	-0.340301	0.15602	-0.211776	-0.0913179	-0.285482	0.0151743	0.533781	-0.053076	-0.432552	0.0981596	-0.215351	0.315107	-0.094924	0.0410114	0.170472	0.352151	1.1912	1.1912	0.252415	0.252415	0.413089	0.708059	37478	Lipid	Long Chain Polyunsaturated Fatty Acid (n3 and n6)	25182-74-5	4945614	HMDB0001976	C16513	6441454	docosapentaenoate (n6 DPA; 22:5n6)	209	127695	NAMED	AVKOENOBFIYBSA-WMPRHZDHBF	OC(CC/C=C\C/C=C\C/C=C\C/C=C\C/C=C\CCCCC)=O	docosapentaenoate (n6 DPA; 22:5n6)	5624.5	329.249
100001596	-0.35921	0.0795072	-0.20144	0.00213006	0.0361297	0.0496563	-0.00430254	0.0479303	-0.11333	0.2127	0.287731	0.106193	0.198021	0.0451602	-0.0436999	0.122746	0.15434	0.143529	1.17942	1.17942	0.238077	0.238077	0.0610791	0.287298	35482	Lipid	Fatty Acid Metabolism (also BCAA Metabolism)	149181-64-6	21403178	HMDB0013133		53481628	2-methylmalonylcarnitine (C4-DC)	400	156193	NAMED	XROYFEWIXXCPAW-UHFFFAOYAB	[O-]C(CC(C[N+](C)(C)C)OC(C(C)C(O)=O)=O)=O	2-methylmalonylcarnitine (C4-DC)	1552.7	262.129
100001605	2.21781	-0.852759	0.880505	-0.951886	0.945528	-0.164755	-0.479957	-0.546783	0.0105358	-0.634964	0.296305	-0.368844	0.365783	-1.15094	0.130963	-0.247021	1.11102	0.586427	-2.39433	2.39433	-1.25962	1.25962	0.428654	0.728282	35320	Xenobiotics	Benzoate Metabolism	4918-96-1	2341024	HMDB0059724		3083879	catechol sulfate	209	143730	NAMED	MZPWKJZDOCIALD-UHFFFAOYAC	O=S(OC1=C(O)C=CC=C1)(O)=O	catechol sulfate	1906	188.986
100001612	-0.182037	-0.43982	-0.652368	-0.456083	-0.528181	-0.501665	-0.410761	-0.492096	-0.729325	-0.490961	-0.551042	-0.564291	-0.494496	-0.53988	-0.457876	-0.561666	0.13336	0.0874244	-1.11492	1.11492	-0.156937	0.156937	0.104995	0.392187	35665	Amino Acid	Glutamate Metabolism	3106-85-2	5065	HMDB0001067	C12270	188803	N-acetyl-aspartyl-glutamate (NAAG)	400	156223	NAMED	OPVPGKGADVGKTG-UHFFFAOYAF	CC(NC(C(NC(CCC(O)=O)C(O)=O)=O)CC(O)=O)=O	N-acetyl-aspartyl-glutamate (NAAG)	1575.4	305.098
100001619	-0.00819884	0.00576035	-0.240095	-0.129814	-0.201186	0.0646083	0.0218744	-0.0147339	-0.263591	-0.00121693	-0.128771	0.0973473	0.0913489	-0.0916829	-0.0627231	-0.0494275	0.112421	0.139737	1.01601	1.01601	0.0229185	0.0229185	0.852398	0.949328	48857	Lipid	Glycerolipid Metabolism		388990	HMDB0240316	C03274	54575349	glycerophosphoglycerol	400	212208	NAMED	LLCSXHMJULHSJN-UHFFFAOYAC	OC(CO)COP(O)(OCC(CO)O)=O	glycerophosphoglycerol
100001620	-0.0824819	-0.160289	-0.133816	-0.0363188	-0.0230123	-0.05719	0.0524033	-0.0801143	-0.239279	-0.0586422	-0.106961	0.112218	-0.161784	0.0707115	-0.0651024	-0.0639561	0.0663107	0.135173	1.00688	1.00688	0.00988822	0.00988822	0.985294	0.99358	37455	Lipid	Phospholipid Metabolism	33049-08-0	110410	HMDB0000114	C01233	123874	glycerophosphoethanolamine	400	156380	NAMED	JZNWSCPGTDBMEW-UHFFFAOYAI	O=P(OCCN)(O)OCC(CO)O	glycerophosphoethanolamine	705	216.063
100001621	0.0473737	-0.132097	-0.750324	-0.50522	-0.610618	0.847895	0.0874976	-0.171609	-0.499568	-0.777803	-0.455657	-0.223354	0.000671586	-0.778552	-0.148388	-0.45571	0.505775	0.3073	-1.47959	1.47959	-0.565194	0.565194	0.185591	0.533947	52307	Lipid	Phospholipid Metabolism	16824-65-0				167572	glycerophosphoinositol*	400	164336	NAMED		[H]C(C(O)(C(O)([C@](O)1[H])[H])[H])([C@@](OP(O)(OC[C@@]([H])(CO)O)=O)([C@]1(O)[H])[H])O	glycerophosphoinositol*	630	333.059
100001628	0	-0.407613	-1.34963	-1.34963	-1.34963	-0.200758	-0.64917	-0.752111	-0.524321	-1.27239	-0.794302	-1.34963	-0.899431	-1.06356	-0.757317	-0.983939	0.54377	0.309071	-1.36655	1.36655	-0.450536	0.450536	0.344885	0.675121	35649	Carbohydrate	Pentose Phosphate Pathway	2646-35-7	596	HMDB0001068	C05382	616	sedoheptulose-7-phosphate	400	156210	NAMED	JDTUMPKOJBQPKX-UHFFFAOYAT	OP(OCC(C(C(C(C(CO)=O)O)O)O)O)(O)=O	sedoheptulose-7-phosphate	599.6	289.033
100001654	0.0114886	0.0908315	-0.729985	-0.0116221	0.0714796	0.202781	0.0682992	0.359905	-0.519291	-0.0977783	-0.103322	0.509798	-0.328229	0.345153	0.00789721	-0.032278	0.321008	0.392532	-1.01352	1.01352	-0.0193766	0.0193766	0.842184	0.949328	34214	Lipid	Lysophospholipid			HMDB0061690		121596217	1-arachidonoyl-GPI (20:4)*	209	142524	NAMED		[H]C(C(O)(C(O)([C@](O)1[H])[H])[H])([C@@](OP(O)(OC[C@@]([H])(COC(CCC/C=C\C/C=C\C/C=C\C/C=C\CCCCC)=O)O)=O)([C@]1(O)[H])[H])O	1-arachidonoyl-GPI* (20:4)*	5482	619.289
100001662	-0.1607	0.013927	-0.0852689	-0.108358	-0.190927	-0.0583227	0.0394449	-0.0329039	-0.0186725	-0.0649154	0.0400056	-0.114704	-0.035237	-0.0351728	-0.0728886	-0.0381159	0.0801979	0.0511505	1.03361	1.03361	0.047689	0.047689	0.343239	0.675121	36747	Lipid	Carnitine Metabolism	6249-56-5	705	HMDB0001161	C01181	22620	deoxycarnitine	400	156251	NAMED	JHPNVNIEXXLNTR-UHFFFAOYAL	C[N+](C)(C)CCCC([O-])=O	deoxycarnitine	742.4	146.118
100001664	0.226857	0.423644	0.0575383	0.436951	0.0906509	0.00508971	-0.00511575	0.25383	-0.303204	0.369805	0.168579	0.238375	0.465536	0.281072	0.186181	0.20336	0.17751	0.268895	1.03086	1.03086	0.043851	0.043851	0.895214	0.969656	48130	Nucleotide	Purine Metabolism, Adenine containing	4542-23-8		HMDB0000912		165243	N6-succinyladenosine	400	157709	NAMED		OCC(O1)C(O)C(O)C1N2C=NC3=C(NC(CC(O)=O)C(O)=O)N=CN=C32	N6-succinyladenosine	2222	384.115
100001668	1.02432	-0.919034	0.0235715	-0.919034	-0.52321	-0.585645	-0.580715	-0.622966	0.0571136	-0.919034	-0.296769	-0.919034	-0.217727	-0.686677	-0.387839	-0.497021	0.641175	0.40431	-1.31522	1.31522	-0.395299	0.395299	0.703967	0.879555	61868	Amino Acid	Histidine Metabolism	29605-99-0	4292299	HMDB0002331	C05131	440569	1-ribosyl-imidazoleacetate*	400	218616	NAMED	AHPWEWASPTZMEK-UHFFFAOYAY	OCC(O1)C(O)C(O)C1N2C=NC(CC(O)=O)=C2	1-ribosyl-imidazoleacetate*
100001734	-0.0139279	-0.0972494	-0.456	-0.0271936	0.0137366	-0.14211	-0.181644	-0.1838	0.0351632	0.787989	0.957439	0.744217	0.667911	0.713414	-0.136023	0.651022	0.149985	0.317741	2.25803	2.25803	1.17506	1.17506	0.000944726	0.0266623	36752	Amino Acid	Lysine Metabolism	692-04-6	83801	HMDB0000206	C02727	92832	N6-acetyllysine	209	128287	NAMED	DTERQYGMUDWYAZ-ZETCQYMHBE	N[C@@H](CCCCNC(C)=O)C(O)=O	N6-acetyllysine	1140	189.123
100001739	0.252084	-0.138907	-0.422096	0.166204	-0.0503188	-0.192428	-0.237496	0.0186491	-0.470949	-0.219636	-0.386019	0.241272	-0.126409	0.406663	-0.0755386	-0.0925132	0.22016	0.348499	1.01413	1.01413	0.0202424	0.0202424	0.919237	0.972859	35718	Lipid	Long Chain Polyunsaturated Fatty Acid (n3 and n6)	17046-59-2	4471954	HMDB0002925	C03242	5280581	dihomo-linolenate (20:3n3 or n6)	209	143707	NAMED	AHANXAKGNAKFSK-PDBXOOCHBM	CC\C=C/C\C=C/C\C=C/CCCCCCCCCC(O)=O	dihomolinolenate (20:3n3 or 3n6)	5596	305.249
100001768	0.385712	0.3329	0.102089	0.381863	0.290392	0.572356	0.567084	0.357009	-0.453889	0.333987	-0.0825362	0.289229	0.243072	0.16115	0.373676	0.0818356	0.151058	0.300965	-1.30676	1.30676	-0.385994	0.385994	0.0664031	0.301186	36713	Carbohydrate	Advanced Glycation End-product	5746-04-03	11217184	HMDB0240347		123800	N6-carboxymethyllysine	400	156246	NAMED	NUXSIDPKKIEIMI-UHFFFAOYAH	OC(CNCCCCC(C(O)=O)N)=O	N6-carboxymethyllysine	639	205.118
100001805	-0.0973224	-0.179213	0.0221934	0.105562	0.10039	-0.193912	0.00844209	0.0120889	-0.453871	0.162757	-0.123198	-0.0451655	0.048715	0.110011	-0.0277214	-0.0501254	0.116481	0.223207	-1.00896	1.00896	-0.0128743	0.0128743	0.829084	0.946076	37070	Nucleotide	Purine and Pyrimidine Metabolism	7023-27-0	12578	HMDB61711		13130	methylphosphate	400	156293	NAMED	CAAULPUQFIIOTL-UHFFFAOYAW	O=P(O)(O)OC	methylphosphate
100001810	0.386785	-0.113975	0.0112689	0.268445	-0.0831339	0.152737	0.0612155	-0.0113974	-0.547628	-0.0703367	-0.155437	-0.202937	-0.035384	-0.131853	0.0839932	-0.190596	0.174217	0.184859	-1.31668	1.31668	-0.396903	0.396903	0.0173509	0.166307	36808	Amino Acid	Urea cycle; Arginine and Proline Metabolism	102783-24-4	110375	HMDB0003334,HMDB0001539	C21189,C03626	123831169148	dimethylarginine (SDMA + ADMA)	400	156271	NAMED	YDGMGEXADBMOMJ-LURJTMIEBT	N[C@@H](CCCNC(N(C)C)=N)C(O)=O	dimethylarginine (ADMA + SDMA)	810	203.15
100001823	-0.378525	-0.2189	-0.323288	-0.398003	-0.213231	0.257667	0.23216	0.0695951	-0.169745	0.0275005	0.0950904	0.348169	0.36015	-0.169558	-0.121566	0.0819343	0.268992	0.235802	1.2143	1.2143	0.280126	0.280126	0.159313	0.490804	37069	Amino Acid	Alanine and Aspartate Metabolism	600-21-5	4450824	HMDB0094692	C02721	4377	N-methylalanine	400	164214	NAMED	GDFAOVXKHJXLEI-VKHMYHEABL	C[C@H](NC)C(O)=O	N-methylalanine
100001851	0.0110014	-0.18947	-0.0553839	-0.360456	-0.20788	-0.126638	-0.194893	-0.0663202	-0.412209	-0.26807	-0.147524	-0.0605533	-0.177641	-0.0606009	-0.148755	-0.187766	0.11565	0.134833	-1.03812	1.03812	-0.0539746	0.0539746	0.582096	0.83147	37076	Amino Acid	Glycine, Serine and Threonine Metabolism	97-14-3	58744	HMDB0002931		65249	N-acetylserine	400	156298	NAMED	JJIHLJJYMXLCOY-BYPYZUCNBM	OC[C@@H](C(O)=O)NC(C)=O	N-acetylserine	1021	148.06
100001856	0.251099	-0.226058	-0.436506	-0.21901	-0.117474	-0.00873001	-0.0758452	-0.247355	-0.544251	-0.032033	-0.0402184	-0.063314	-0.221426	0.00535113	-0.134985	-0.149315	0.202732	0.208878	-1.01637	1.01637	-0.0234301	0.0234301	0.900019	0.970926	42448	Lipid	Phosphatidylethanolamine (PE)			HMDB0008993		9546742	1-stearoyl-2-oleoyl-GPE (18:0/18:1)	402	164202	NAMED		O=C(CCCCCCC/C=C/CCCCCCCC)O[C@@H](COP(OCCN)(O)=O)COC(CCCCCCCCCCCCCCCCC)=O	1-stearoyl-2-oleoyl-GPE (18:0/18:1)
100001869	0.0318717	0.00073783	-0.057375	0.256589	0.192214	0.261225	0.234777	0.179624	-0.0885196	0.339634	0.343848	0.294306	0.209447	0.315259	0.137458	0.235662	0.126242	0.166175	1.10743	1.10743	0.147209	0.147209	0.257171	0.610481	42450	Lipid	Phosphatidylcholine (PC)	35418-59-8	17347139	HMDB0008048		16219824	1-stearoyl-2-arachidonoyl-GPC (18:0/20:4)	402	164205	NAMED	PSVRFUPOQYJOOZ-QNPWAGBNBV	C[N+](C)(CCOP([O-])(OC[C@@]([H])(COC(CCCCCCCCCCCCCCCCC)=O)OC(CCC/C=C\C/C=C\C/C=C\C/C=C\CCCCC)=O)=O)C	1-stearoyl-2-arachidonoyl-GPC (18:0/20:4)
100001870	-0.0408064	-0.0608907	-0.0246502	-0.121791	0.0957594	0.0659176	0.099304	0.148118	-0.393666	0.386687	0.463135	0.259511	0.0989304	0.451266	0.02012	0.210977	0.0947857	0.326405	1.25388	1.25388	0.326402	0.326402	0.217215	0.577224	42449	Lipid	Phosphatidylethanolamine (PE)		7825697	HMDB0005322		9546747	1-palmitoyl-2-linoleoyl-GPE (16:0/18:2)	402	164197	NAMED	HBZNVZIRJWODIB-NHCUFCNUBC	O=C(CCCCCCC/C=C\C/C=C\CCCCC)O[C@@H](COP(OCCN)(O)=O)COC(CCCCCCCCCCCCCCC)=O	1-palmitoyl-2-linoleoyl-GPE (16:0/18:2)
100001872	0.266449	-0.0434577	-0.163156	-0.0115724	-0.098521	-0.032111	0.102571	-0.103972	-0.350553	0.149376	0.16513	0.0920016	0.0668274	0.142358	-0.0104712	0.0441901	0.136711	0.196951	1.06262	1.06262	0.087622	0.087622	0.575296	0.825566	52235	Lipid	Phosphatidylserine (PS)			HMDB0012383		24779545	1-stearoyl-2-arachidonoyl-GPS (18:0/20:4)	402	164206	NAMED		O=C(CCCCCCCCCCCCCCCCC)OC[C@]([H])(COP(O)(OC[C@]([NH3+])(C([O-])=O)[H])=O)OC(CCC/C=C\C/C=C\C/C=C\C/C=C\CCCCC)=O	1-stearoyl-2-arachidonoyl-GPS (18:0/20:4)
100001882	0.33026	-1.16655	-1.30834	-0.506841	-0.207812	-0.633896	-0.260806	-1.00469	-0.855091	-0.877138	-0.739771	-0.582717	-1.30834	-0.690559	-0.594835	-0.84227	0.551668	0.252783	-1.43151	1.43151	-0.517534	0.517534	0.28753	0.639361	52234	Lipid	Hexosylceramides (HCER)						glycosyl-N-stearoyl-sphingosine (d18:1/18:0)	402	164199	NAMED		OC1C(CO)OC(OC[C@H](NC(CCCCCCCCCCCCCCCCC)=O)[C@H](O)/C=C/CCCCCCCCCCCCC)C(O)C1O	glycosyl-N-stearoyl-sphingosine (d18:1/18:0)
100001890	0.521364	0.174549	0.186914	0.868876	0.347013	-0.446703	0.108946	0.0770542	-0.206273	0.600214	0.48822	0.308177	0.119706	0.719564	0.229752	0.338268	0.379408	0.341083	1.09598	1.09598	0.132217	0.132217	0.585392	0.83147	37093	Peptide	Dipeptide	1638-60-4	227831	HMDB0028691		259583	alanylleucine	400	156315	NAMED	RDIKFPRVLJLMER-UHFFFAOYAD	NC(C)C(NC(CC(C)C)C(O)=O)=O	alanylleucine	2165	203.139
100001948	-0.496264	-0.182515	-0.344929	-0.245096	-0.133219	-0.0854583	-0.0240457	-0.0380663	0.220875	0.348578	0.399408	0.382185	0.411665	0.307097	-0.193699	0.344968	0.162815	0.0716152	1.69828	1.69828	0.764075	0.764075	7.47057e-06	0.00379505	37058	Energy	TCA Cycle	256928-74-2	28639166	HMDB0061717		71464481	succinylcarnitine (C4-DC)	400	156287	NAMED		[O-]C(CC(C[N+](C)(C)C)OC(CCC(O)=O)=O)=O	succinylcarnitine (C4-DC)	1419	262.129
100001956	0.00713438	-0.254555	0.374831	-0.231123	0.173232	-0.145249	-0.173841	0.234831	-0.110055	0.709355	0.624381	-0.167517	0.19121	-0.0475094	-0.0018425	0.199977	0.237611	0.382644	1.27078	1.27078	0.34571	0.34571	0.288753	0.639361	37431	Amino Acid	Urea cycle; Arginine and Proline Metabolism	475-11-6	541	HMDB0094696		643474	N-methylproline	400	156358	NAMED	CWLQUGTUXBXTLF-UHFFFAOYAJ	O=C(O)C1N(C)CCC1	N-methylproline	831	130.086
100002070	0.0766533	-0.0616976	-0.189879	-0.240551	-0.250411	-0.349679	-0.239691	-0.279858	-0.0633607	0.0403215	-0.0363565	-0.0510447	0.124671	0.0380754	-0.191889	0.00871763	0.136163	0.0722555	1.21453	1.21453	0.280393	0.280393	0.00448997	0.0672611	37253	Lipid	Fatty Acid, Dicarboxylate	40951-21-1	42	HMDB0059655	C02630	43	2-hydroxyglutarate	400	156347	NAMED	HWXBTNAVRSUOJR-UHFFFAOYAI	O=C(O)CCC(O)C(O)=O	2-hydroxyglutarate
100002106	-0.116318	-0.113087	-0.0431937	-0.0101765	-0.104191	-0.0561688	-0.0208933	-0.0457876	-0.498046	-0.117706	0.0284711	-0.0550495	-0.0980016	-0.311611	-0.0637269	-0.175324	0.0419905	0.193918	-1.10233	1.10233	-0.140555	0.140555	0.220858	0.580394	37529	Lipid	Sphingomyelins	108392-10-5	4947837	HMDB0012101		6443882	sphingomyelin (d18:1/18:1, d18:2/18:0)	402	164200	NAMED	NBEADXWAAWCCDG-QDDWGVBQBP	O=C(CCCCCCC/C=C\CCCCCCCC)N[C@@](COP([O-])(OCC[N+](C)(C)C)=O)([C@](O)(/C=C/CCCCCCCCCCCCC)[H])[H]	sphingomyelin (d18:1/18:1, d18:2/18:0)
100002107	0.31057	-0.250533	-0.241535	-0.0133956	-0.243807	-0.0830667	-0.15363	-0.253945	-0.253974	-0.202412	-0.216165	-0.144878	-0.134248	-0.276005	-0.116168	-0.204614	0.19428	0.0569055	-1.11081	1.11081	-0.151616	0.151616	0.255179	0.610481	37506	Lipid	Sphingomyelins	6254-89-3	8115562	HMDB0010169		9939941	palmitoyl sphingomyelin (d18:1/16:0)	402	164195	NAMED	RWKUXQNLWDTSLO-GWQJGLRPBP	CCCCCCCCCCCCCCCC(N[C@@](COP([O-])(OCC[N+](C)(C)C)=O)([C@](O)(/C=C/CCCCCCCCCCCCC)[H])[H])=O	palmitoyl sphingomyelin (d18:1/16:0)
100002154	0.0503864	0.0144497	-0.00321241	-0.106553	-0.147638	0.132277	0.0902133	0.0915513	-0.528528	0.170346	-0.0812031	0.00795437	0.0522696	0.0424247	0.0151842	-0.0561227	0.09862	0.245214	-1.05431	1.05431	-0.0763007	0.0763007	0.525345	0.800813	37459	Xenobiotics	Food Component/Plant	58511-63-0	2297320	HMDB0003045	C05570	5351619	ergothioneine	400	156384	NAMED	SSISHJJTAXXQAX-UHFFFAOYAO	S=C1NC(CC(C([O-])=O)[N+](C)(C)C)=CN1	ergothioneine	821	228.081
100002180	-0.456519	0.15761	1.97453	1.86474	2.38055	-0.585661	0.199833	0.455367	-1.04952	1.65785	0.665206	0.719457	0.040852	1.44834	0.748806	0.580365	1.15764	0.988788	-1.49189	1.49189	-0.577143	0.577143	0.774638	0.923747	46896	Carbohydrate	Glycolysis, Gluconeogenesis, and Pyruvate Metabolism			HMDB0001058,HMDB0003514	C01231,C00354,C05378	3.93412e+46	fructose 1,6-diphosphate/glucose 1,6-diphosphate/myo-inositol diphosphates	209	148134	NAMED		[H]C1(C([H])(C([H])(OC1(COP(O)(O)=O)O)COP(O)(O)=O)O)O	Isobar: hexose diphosphates	551	338.989
100002183	0.543186	-0.291866	-0.226054	0.36242	-0.678883	0.120151	-0.678883	-0.678883	-0.678883	-0.678883	-0.678883	-0.678883	-0.00987606	-0.678883	-0.191101	-0.567382	0.488088	0.273121	-1.56378	1.56378	-0.645039	0.645039	0.0934886	0.37257	38127	Amino Acid	Methionine, Cysteine, SAM and Taurine Metabolism	3493-12-07	8351775	HMDB0038670	C05319	458	S-methylmethionine	400	156445	NAMED	YDBYJHTYSHBBAU-UHFFFAOYAF	NC(CC[S+](C)C)C([O-])=O	S-methylmethionine
100002196	0.431943	-0.21413	-0.446112	-0.321036	-0.252113	-0.240793	-0.645406	-0.241374	-0.162461	-0.0311082	0.0940058	-0.042798	-0.258829	0.075794	-0.241128	-0.0542327	0.308387	0.13647	1.15936	1.15936	0.213326	0.213326	0.15741	0.490804	37752	Lipid	Fatty Acid, Monohydroxy			HMDB0004670,HMDB0004667	C14767,C14762	5.31283e+31	13-HODE + 9-HODE	209	145686	NAMED		OC(CCCCCCC/C=C\C=C\[C@H](CCCCC)O)=O	13-HODE + 9-HODE	5275	295.228
100002254	0.356843	-0.0510367	0.0178211	-0.000385823	-0.211903	-0.260376	0.178291	0.0606088	-0.1209	0.231931	0.000385675	0.150943	0.115374	0.295427	0.0112328	0.112193	0.199073	0.152484	1.0973	1.0973	0.133957	0.133957	0.303782	0.659492	38625	Lipid	Endocannabinoid	111-57-9	25958	HMDB0013078		27902	stearoyl ethanolamide	402	159084	NAMED	OTGQIQQTPXJQRG-UHFFFAOYAF	OCCNC(CCCCCCCCCCCCCCCCC)=O	stearoyl ethanolamide	5956.9	328.321
100002259	0.03699	0.449557	0.707158	-0.0905155	-0.339755	0.107721	0.56463	-0.102715	-1.17385	-0.191299	-1.17385	-1.17385	-1.17385	-1.17385	0.166634	-1.01009	0.367617	0.401126	-3.17292	3.17292	-1.66581	1.66581	0.000192729	0.0122383	38178	Lipid	Fatty Acid Metabolism (Acyl Carnitine, Monounsaturated)	98930-66-6	28639171	HMDB0013205		57357170	cis-4-decenoylcarnitine (C10:1)	402	159020	NAMED		O=C([O-])CC(OC(CC/C=C\CCCCC)=O)C[N+](C)(C)C	cis-4-decenoylcarnitine (C10:1)
100002462	0.052781	-0.132154	-0.198004	-0.171933	-0.0369311	-0.00389036	-0.000278823	-0.148986	-0.326529	-0.00556546	0.0343325	0.170648	-0.00127919	0.0813625	-0.0799245	-0.00783854	0.0937241	0.169236	1.08271	1.08271	0.114641	0.114641	0.376955	0.69131	43582	Amino Acid	Lysine Metabolism	32448-36-5				66995551	5-(galactosylhydroxy)-L-lysine	400	208402	NAMED		O[C@@H]1[C@@H](O)[C@@H](O)[C@@H](CO)OC1OC(CCC(N)C(O)=O)CN	5-(galactosylhydroxy)-L-lysine
100002500	0.847492	-0.310635	-0.285032	-0.310635	-0.0499887	-0.310635	-0.310635	-0.310635	-0.310635	-0.310635	-0.266637	-0.310635	0.461438	-0.310635	-0.130088	-0.174623	0.405158	0.312102	-1.09315	1.09315	-0.128488	0.128488	0.820228	0.940578	43493	Amino Acid	Histidine Metabolism	816-90-0	388370	HMDB0000854	C00439	439233	formiminoglutamate	400	157017	NAMED	NRXIKWMTVXPVEF-BYPYZUCNBD	OC([C@@H](NC=N)CCC(O)=O)=O	formiminoglutamate
100002528	0.257519	-0.0538825	-0.246571	-0.349091	-0.325848	0.000326294	-0.000326401	-0.213425	-0.305697	-0.31342	-0.249956	-0.36056	-0.0343426	-0.267994	-0.116412	-0.255328	0.205354	0.114899	-1.16439	1.16439	-0.21958	0.21958	0.135579	0.45916	46960	Xenobiotics	Chemical	14808-79-8	1086	HMDB01448	C00059	5152822	sulfate*	209	148213	NAMED	QAOWNCQODCNURD-UHFFFAOYAC	OS(O)(=O)=O	sulfate*	616	96.9601
100002749	-0.0150377	0.00203319	0.0131248	-0.592022	0.279525	-0.310764	0.170729	0.118356	-0.596096	-0.312538	-0.326679	0.05099	-0.0205065	0.10358	-0.0417568	-0.183541	0.281528	0.272527	-1.15462	1.15462	-0.207422	0.207422	0.36242	0.686247	39592	Amino Acid	Methionine, Cysteine, SAM and Taurine Metabolism	1187-84-4	22826	HMDB0002108		2.44177e+16	S-methylcysteine	400	156595	NAMED	IDIDJDIHTAOVLG-VKHMYHEABD	OC([C@H](CSC)N)=O	S-methylcysteine	848	119.016
100002763	0.297685	-0.158973	-0.00905036	-0.403468	-0.234787	-0.183561	-0.100518	0.00233377	-0.882211	0.0139056	0.153638	-0.051768	0.0185197	0.167938	-0.0987923	-0.0966628	0.206192	0.394273	1.03676	1.03676	0.0520753	0.0520753	0.990718	0.99358	39582	Cofactors and Vitamins	Nicotinate and Nicotinamide Metabolism	1986-81-8	65522	HMDB0002730		72661	nicotinamide N-oxide	400	156587	NAMED	USSFUVKEHXDAPM-UHFFFAOYAT	O=C(C1=C[N+]([O-])=CC=C1)N	nicotinamide N-oxide
100002769	0.352843	-0.492231	-0.409352	-0.345063	-0.0667522	-0.2292	-0.272528	-0.306881	-0.986281	-0.131628	0.321794	-0.246258	0.141961	0.00938467	-0.221145	-0.148505	0.263932	0.45655	1.12	1.12	0.1635	0.1635	0.737065	0.898683	57461	Amino Acid	Urea cycle; Arginine and Proline Metabolism	157-07-3	140984	HMDB0003148		160437	argininate*	400	211115	NAMED	BMFMQGXDDJALKQ-BYPYZUCNBB	N=C(N)NCCC[C@H](O)C(O)=O	argininate*	910	176.103
100002910	0.176897	0.0248151	-0.0591065	-0.0864446	-0.0438922	-0.014886	0.0382199	-0.528031	0.196868	0.0317393	-0.329414	0.0991734	0.296184	-0.0397526	-0.0615534	0.0424663	0.205284	0.217531	1.11192	1.11192	0.153055	0.153055	0.384685	0.692978	62946	Amino Acid	Histidine Metabolism	4200-48-0	4954265	HMDB04988		6451814	1-methyl-5-imidazoleacetate	400	220814	NAMED	UJCGYTCAMOHYCG-UHFFFAOYAA	O=C(O)CC1=CN=CN1C	1-methyl-5-imidazoleacetate
100002989	0.42924	-0.488282	-0.60579	0.0169554	-0.444915	-0.323506	-0.707923	-0.322135	-0.163117	0.0488668	0.135937	0.00149657	-0.121248	0.179228	-0.305794	0.0135272	0.368275	0.13653	1.29828	1.29828	0.376601	0.376601	0.0495363	0.272604	46798	Lipid	Diacylglycerol	106292-55-1	23975985	HMDB0007219		14275396	oleoyl-linoleoyl-glycerol (18:1/18:2) [1]	402	165353	NAMED	BLZVZPYMHLXLHG-RQOIEFAZBI	CCCCCCCC/C=C\CCCCCCCC(OCC(CO)OC(CCCCCCC/C=C\C/C=C\CCCCC)=O)=O	oleoyl-linoleoyl-glycerol (18:1/18:2) [1]
100002990	0.661436	-0.596008	-0.756718	-0.239465	-0.529506	-0.495691	-0.641795	-0.441365	-0.012733	-0.0438689	0.252999	-0.0665645	-0.308053	0.155075	-0.379889	-0.00385771	0.447366	0.194618	1.3242	1.3242	0.405126	0.405126	0.0593621	0.287298	46799	Lipid	Diacylglycerol	104346-53-4	29788004	HMDB0007219		71433693	oleoyl-linoleoyl-glycerol (18:1/18:2) [2]	402	165354	NAMED		CCCCCCCC/C=C\CCCCCCCC(OCC(COC(CCCCCCC/C=C\C/C=C\CCCCC)=O)O)=O	oleoyl-linoleoyl-glycerol (18:1/18:2) [2]
100003000	0.171837	-0.219136	-0.373519	-0.0243355	-0.0352618	-0.109989	-0.0431906	-0.181973	-0.18007	0.298581	0.18041	0.0785976	-0.021843	0.0115106	-0.101946	0.0611977	0.161614	0.166397	1.17735	1.17735	0.235539	0.235539	0.0938759	0.37257	39270	Lipid	Lysoplasmalogen		10471193	HMDB0011152			1-(1-enyl-palmitoyl)-GPE (P-16:0)*	402	163991	NAMED	QYTPGOPLNFESQC-RLHAVTDZBD	O=P(OCC[NH3+])([O-])OC[C@H](O)CO/C=C/CCCCCCCCCCCCCC	1-(1-enyl-palmitoyl)-GPE (P-16:0)*	6285	436.283
100003001	0.0836659	-0.228402	-0.181857	-0.542227	0.11797	-0.176959	0.286067	-0.280123	-0.693165	-0.693165	-0.16109	-0.164709	-0.219879	-0.693165	-0.115233	-0.437529	0.263372	0.280809	-1.37711	1.37711	-0.46164	0.46164	0.0527787	0.281219	39271	Lipid	Lysoplasmalogen						1-(1-enyl-stearoyl)-GPE (P-18:0)*	402	180976	NAMED		O=P(OCC[NH3+])([O-])OC[C@H](O)CO/C=C/CCCCCCCCCCCCCCCC	1-(1-enyl-stearoyl)-GPE (P-18:0)*	6500	464.315
100003119	0.0250043	-0.669374	-0.576284	-0.0662933	-0.134035	0.051465	-0.238532	-0.0538768	-1.00827	-0.28196	-0.218118	0.449196	-0.254535	0.350515	-0.207741	-0.160529	0.272646	0.52507	1.13176	1.13176	0.17857	0.17857	0.846493	0.949328	39732	Lipid	Endocannabinoid	52514-04-2	4941625			6437033	N-oleoyltaurine	209	143757	NAMED	KOGRJTUIKPMZEJ-KTKRTIGZBU	O=C(CCCCCCC/C=C\CCCCCCCC)NCCS(O)(=O)=O	N-oleoyltaurine
100003151	0.700312	0.315441	0.866946	-0.0683409	-0.743535	0.848284	0.558615	-0.0176737	-1.00013	-0.293369	-1.74317	-1.04663	-0.652744	-0.413624	0.307506	-0.858278	0.557356	0.52872	-3.25372	3.25372	-1.70209	1.70209	0.00204161	0.0437395	46223	Lipid	Fatty Acid Metabolism (Acyl Carnitine, Polyunsaturated)	36816-10-1	4952667	HMDB0006469		6450015	linoleoylcarnitine (C18:2)*	402	159669	NAMED	MJLXQSQYKZWZCB-DQFWFXSYBW	[O-]C(C[C@H](C[N+](C)(C)C)OC(CCCCCCC/C=C\C/C=C\CCCCC)=O)=O	linoleoylcarnitine (C18:2)*	5190	424.342
100003152	0.232811	-0.389285	-0.278704	-0.290294	-0.911373	-0.420444	0.332064	-0.218721	-0.602983	-0.0528042	0.309473	-0.670776	-0.288826	0.724971	-0.242993	-0.0968242	0.389286	0.541266	1.23045	1.23045	0.299187	0.299187	0.588644	0.832956	39577	Amino Acid	Glutamate Metabolism	1119-48-8	63869		C15987	70703	N-methyl-GABA	400	156583	NAMED	AOKCDAVWJLOAHG-UHFFFAOYAA	CNCCCC(O)=O	N-methyl-GABA
100003169	0.122865	0.167037	-0.316944	-0.0182513	0.076198	0.0627366	0.0124737	0.0563955	-0.331914	0.150476	0.150732	0.268126	-0.233051	0.0974063	0.0203137	0.0169624	0.148112	0.240623	1.01078	1.01078	0.0154636	0.0154636	0.97674	0.990387	40008	Peptide	Dipeptide	868-28-0	303621	HMDB0028907		342532	isoleucylglycine	209	141960	NAMED	UCGDDTHMMVWVMV-UHFFFAOYAU	O=C(C(C(CC)C)N)NCC(O)=O	isoleucylglycine	1740	189.123
100003183	0.495439	0.0584405	0.00735544	0.713987	0.271919	-0.358952	-0.0506588	0.0231811	-0.0974976	0.392349	0.337878	0.21274	0.00414613	0.565007	0.145089	0.23577	0.337256	0.24843	1.06688	1.06688	0.0933932	0.0933932	0.573104	0.825566	48189	Peptide	Dipeptide		3511125	HMDB0028927		4305457	leucylglutamine*	400	157731	NAMED	JYOAXOMPIXKMKK-UHFFFAOYAJ	O=C(C(CC(C)C)N)NC(CCC(N)=O)C(O)=O	leucylglutamine*	1578	260.161
100003185	0.131326	0.0109024	-0.138252	0.201895	0.087099	-0.218825	-0.0235027	0.0944908	-0.114988	0.0370337	-0.0110225	0.0623107	-0.231366	0.186008	0.0181417	-0.012004	0.141198	0.145508	-1.03041	1.03041	-0.0432184	0.0432184	0.705239	0.879555	40045	Peptide	Dipeptide	686-50-0	71402	HMDB0028929		79070	leucylglycine	400	156684	NAMED	LESXFEZIFXFIQR-UHFFFAOYAD	O=C(C(CC(C)C)N)NCC(O)=O	leucylglycine	1805	189.123
100003210	0.834155	-0.00755043	0.276742	1.06745	0.522512	-0.765156	0.00749385	0.14069	0.0847545	0.737482	0.667497	0.472347	0.112726	0.830663	0.259542	0.484245	0.567116	0.321085	1.14336	1.14336	0.193281	0.193281	0.367756	0.686247	39994	Peptide	Dipeptide	22906-55-4	312586	HMDB0029131		352039	valylleucine	400	156660	NAMED	XCTHZFGSVQBHBW-UHFFFAOYAS	O=C(C(C(C)C)N)NC(CC(C)C)C(O)=O	valylleucine	2562	231.17
100003239	0.354076	-0.293633	-0.196651	0.351652	0.294554	0.166677	-0.319906	0.0751226	-0.94634	-0.247718	-0.198264	0.313158	-0.39287	0.416054	0.0539866	-0.175997	0.286139	0.497172	-1.18176	1.18176	-0.24094	0.24094	0.342273	0.675121	39835	Lipid	Endocannabinoid	83982-06-3	14435932			14504290	N-palmitoyltaurine	209	141954	NAMED	LPDJCYFKKSLKRO-UHFFFAOYAM	O=C(NCCS(=O)(O)=O)CCCCCCCCCCCCCCC	N-palmitoyltaurine
100003240	0.0697372	-0.167241	0.0483948	0.0852509	-0.0394812	-0.125352	-0.190642	-0.138233	-0.412771	0.091076	0.0379814	0.494673	0.047589	0.518431	-0.0571956	0.129497	0.112755	0.345033	1.25723	1.25723	0.330254	0.330254	0.25085	0.606819	39730	Lipid	Endocannabinoid	63155-80-6	147194			168274	N-stearoyltaurine	209	143759	NAMED	LMIJIHJZVURGQK-UHFFFAOYAS	O=C(CCCCCCCCCCCCCCCCC)NCCS(=O)(O)=O	N-stearoyltaurine	5782	390.268
100003258	0.297173	-0.0979469	0.0525117	-0.537674	0.00411908	-0.100213	-0.296249	-0.0972715	-0.624495	-0.1196	-0.0718468	-0.178066	0.156424	-0.156977	-0.0969439	-0.16576	0.24549	0.255116	-1.07161	1.07161	-0.0997847	0.0997847	0.622062	0.845543	63990	Cofactors and Vitamins	Ascorbate and Aldarate Metabolism	17860-87-6	90149	HMDB0240294		54726398	2-O-methylascorbic acid	209	232911	NAMED	RMHBODZVODTFAH-UHFFFAOYAP	OC1=C(OC)C(C(C(CO)O)O1)=O	2-O-methylascorbic acid
100003260	0.493068	-0.6569	-0.133251	0.427281	-0.6569	-0.6569	0.101869	-0.0450787	-0.6569	-0.281209	-0.175572	-0.0657137	-0.300629	-0.0793287	-0.140851	-0.259892	0.476848	0.217783	-1.21969	1.21969	-0.286514	0.286514	0.545822	0.811085	40007	Amino Acid	Glutamate Metabolism	4386-03-02	2474	HMDB0002201		2572	carboxyethyl-GABA	400	161438	NAMED	SRGQUICKDUQCKO-UHFFFAOYAD	O=C(CCCNCCC(O)=O)O	carboxyethyl-GABA
100003397	1.07188	-0.296098	0.226479	-0.096268	-0.0202038	-0.100489	0.074947	-0.0651927	-0.717811	-0.125851	-0.252045	0.0562819	-0.0188753	-0.357106	0.0993819	-0.235901	0.420633	0.279918	-1.49305	1.49305	-0.578265	0.578265	0.0993007	0.38712	40406	Lipid	Phospholipid Metabolism	1184-78-7	1113	HMDB0000925	C01104	1145	trimethylamine N-oxide	400	156717	NAMED	UYPYRKYUKCHHIB-UHFFFAOYAU	C[N+](C)([O-])C	trimethylamine N-oxide
100003415	0.358422	-0.0364733	-0.119267	0.295723	0.195884	0.125571	0.191779	0.0650649	-0.735957	0.219464	-0.087964	-0.0344025	0.117461	-0.0270404	0.134588	-0.0914067	0.161118	0.335594	-1.21692	1.21692	-0.283237	0.283237	0.173214	0.508629	62860	Amino Acid	Lysine Metabolism	1188-07-4	144469	HMDB0002038	C02728	164795	N6-methyllysine	400	220638	NAMED	PQNASZJZHFPQLE-LURJTMIEBL	O=C([C@H](CCCCNC)N)O	N6-methyllysine
100003429	1.81977	-1.03984	0.294734	-1.47091	-0.682813	-1.13872	-0.666709	-1.06104	-0.359733	-0.628746	-0.257907	-0.422838	0.124533	-0.819624	-0.493191	-0.394052	1.07109	0.324242	-1.73339	1.73339	-0.793593	0.793593	0.81058	0.934581	40478	Xenobiotics	Food Component/Plant		23936050				equol sulfate	209	143877	NAMED	UXOJWGSGKUYMIA-UHFFFAOYAD	OC1=CC(OC2)=C(C=C1)CC2C3=CC=C(OS(=O)(O)=O)C=C3	equol sulfate	3630	321.044
100003434	1.15946	-0.375454	0.44282	-0.218842	-0.378122	-1.27977	-0.527079	-0.23303	0.824128	0.477824	-0.657112	-1.27977	-0.372256	-0.137243	-0.176253	-0.190738	0.716507	0.763707	-1.0298	1.0298	-0.0423599	0.0423599	0.971912	0.990256	40730	Amino Acid	Histidine Metabolism	1074-59-5	63798	HMDB0002271		70630	imidazole propionate	400	156802	NAMED	ZCKYOWGFRHAZIQ-UHFFFAOYAI	OC(CCC1=CN=CN1)=O	imidazole propionate	1020	141.066
100003589	0.184769	0.0374285	-0.140374	0.247694	0.00939894	-0.31075	-0.021182	-0.002783	-0.4395	0.0921228	0.211042	0.186649	-0.139787	0.255608	0.000525183	0.027689	0.174727	0.268812	1.04266	1.04266	0.0602704	0.0602704	0.834562	0.946686	41374	Peptide	Dipeptide	3918-87-4	4589716	HMDB0028988		5488196	phenylalanylalanine	209	143079	NAMED	MIDZLCFIAINOQN-WPRPVWTQBF	O=C([C@H](C)NC([C@H](CC1=CC=CC=C1)N)=O)O	phenylalanylalanine	2120	237.123
100003598	0.257534	0.0562897	-0.542651	-0.0321689	-0.227653	-0.138806	-0.0826902	-0.117532	-0.174861	0.0247674	-0.131015	-0.0757833	-0.243088	0.0126768	-0.10346	-0.0978839	0.230252	0.1057	-1.01234	1.01234	-0.0176994	0.0176994	0.952898	0.983518	41375	Peptide	Dipeptide	673-05-5	227627	HMDB0029105		7021854	tyrosylglycine	400	156812	NAMED	HPYDSVWYXXKHRD-UHFFFAOYAM	O=C(CNC(C(CC1=CC=C(C=C1)O)N)=O)O	tyrosylglycine	1605	239.103
100003640	0.530633	-0.00523098	0.274168	0.917197	0.479124	-0.58606	-0.0596799	0.0512084	-0.135813	0.604168	0.606896	0.297414	0.293165	0.686634	0.20017	0.392077	0.456177	0.30832	1.15019	1.15019	0.201869	0.201869	0.366837	0.686247	42079	Peptide	Dipeptide	42854-54-6	4419671	HMDB0029125		5253209	valylglutamine	400	156902	NAMED	XXDVDTMEVBYRPK-UHFFFAOYAL	O=C(C(C(C)C)N)NC(CCC(N)=O)C(O)=O	valylglutamine	1100	246.145
100003641	0.0305835	0.00425661	-0.247625	-0.00164012	-0.121699	-0.0729124	-0.0375061	0.0751229	-0.382955	-0.0663232	-0.150687	0.00527989	-0.240858	0.00163744	-0.0464275	-0.138984	0.101564	0.152252	-1.09151	1.09151	-0.126322	0.126322	0.23228	0.59773	40475	Peptide	Dipeptide	686-43-1	120256	HMDB0029127		136487	valylglycine	400	156743	NAMED	IOUPEELXVYPCPG-UHFFFAOYAB	O=C(C(C(C)C)N)NCC(O)=O	valylglycine	1372	175.108
100003674	0.113783	-0.0403261	-0.177235	-0.0384818	-0.0646144	0.0241711	0.158262	-0.0804212	-0.372055	0.0126899	0.0244204	0.105881	-0.00327659	-0.0345869	-0.0131079	-0.0444879	0.108473	0.167168	-1.02611	1.02611	-0.0371812	0.0371812	0.69892	0.87884	40703	Peptide	Dipeptide	2578-57-6	4932143	HMDB0011178		6426709	prolylglycine	400	156791	NAMED	RNKSNIBMTUYWSH-YFKPBYRVBZ	O=[C@]([C@H]1NCCC1)NCC(O)=O	prolylglycine	875	173.092
100003895	1.6949	-0.760094	0.0318823	-0.760094	-0.760094	-0.760094	-0.760094	-0.760094	-0.750648	-0.760094	-0.6758	-0.760094	-0.410379	-0.760094	-0.354223	-0.686185	0.87312	0.139083	-2.2852	2.2852	-1.19232	1.19232	0.323223	0.667813	41948	Xenobiotics	Food Component/Plant					46781484	equol glucuronide	209	151109	NAMED		OC1=CC=C(C2CC3=C(C=C(C=C3)O[C@H]4[C@@H](O)[C@@H](O)[C@H](O)C(C(O)=O)O4)OC2)C=C1	equol glucuronide
100003901	-1.23512	0.349238	-0.837258	-0.763574	0.498223	0.082606	-0.0844462	-0.387355	0.342939	-1.14753	-1.39541	-0.328401	0.337039	0.337518	-0.297211	-0.308974	0.613782	0.792991	1.0564	1.0564	0.079161	0.079161	0.976568	0.990387	41220	Lipid	Lysophospholipid		24769218	HMDB0011129		9065845353480660	2-stearoyl-GPE (18:0)*	209	142786	NAMED	KIHAGWUUUHJRMS-JOCHJYFZBB	OC[C@@H](OC(CCCCCCCCCCCCCCCCC)=O)COP(OCC[NH3+])([O-])=O	2-stearoyl-GPE (18:0)*	6350	480.31
100003926	0.136346	0.185793	0.137849	-0.0181897	-0.0441072	0.30988	0.325677	0.285223	-0.0692773	0.0643114	0.0546725	0.180242	0.315603	0.193255	0.164809	0.123134	0.141692	0.134456	-1.04372	1.04372	-0.0617284	0.0617284	0.585957	0.83147	43264	Lipid	Fatty Acid Metabolism (Acyl Carnitine, Hydroxy)			HMDB0013127		53481617	(R)-3-hydroxybutyrylcarnitine	400	156990	NAMED		CC(CC(OC(C[N+](C)(C)C)CC([O-])=O)=O)O	(R)-3-hydroxybutyrylcarnitine	1477	248.149
100003947	0.0951335	-0.249024	0.146934	-0.188136	-0.161783	-0.00717785	0.13137	-0.0287463	-0.804852	-0.520581	-0.938471	-0.393667	-0.260594	-0.730457	-0.0326787	-0.608104	0.152978	0.259703	-1.74621	1.74621	-0.804229	0.804229	0.00151371	0.0384484	63270	Xenobiotics	Food Component/Plant	53185-12-9	65215	HMDB0033453	C10144	72259	fagomine	400	222210	NAMED	YZNNBIPIQWYLDM-HSUXUTPPBM	O[C@@H]1[C@@H](CO)NCC[C@H]1O	fagomine
100004046	-0.29591	-0.136802	0.0561568	-0.119494	-0.059499	-0.576848	-0.191557	-0.161224	-0.912676	-0.386838	-0.391494	-0.413682	-0.296318	-0.381673	-0.185647	-0.46378	0.187834	0.223583	-1.31533	1.31533	-0.395423	0.395423	0.0340289	0.225275	43488	Amino Acid	Histidine Metabolism	56353-15-2	8079136	HMDB0012881		9903482	N-acetylcarnosine	209	144001	NAMED	BKAYIFDRRZZKNF-VIFPVBQEBE	OC([C@H](CC1=CN=CN1)NC(CCNC(C)=O)=O)=O	N-acetylcarnosine	1166	269.124
100004054	0.511874	0.191602	0.286027	-0.0701011	-0.568311	0.572224	0.408727	-0.187859	-0.416927	-0.136623	-0.669507	-0.472587	-0.252497	-0.333329	0.143023	-0.380245	0.391804	0.185158	-1.76955	1.76955	-0.823381	0.823381	0.00732392	0.0930138	57512	Lipid	Fatty Acid Metabolism (Acyl Carnitine, Long Chain Saturated)	106182-29-0	35015987	HMDB0006210		53477803	margaroylcarnitine (C17)*	402	211213	NAMED		[O-]C(CC(C[N+](C)(C)C)OC(CCCCCCCCCCCCCCCC)=O)=O	margaroylcarnitine (C17)*
100004284	-0.800063	-0.800063	-0.800063	-0.800063	0.356405	-0.800063	-0.800063	-0.800063	-0.800063	-0.800063	-0.230438	-0.800063	-0.800063	-0.282944	-0.655505	-0.618939	0.408873	0.281087	-1.02542	1.02542	-0.0362105	0.0362105	0.846285	0.949328	43424	Xenobiotics	Chemical	67-71-0	5978	HMDB0004983	C11142	6213	dimethyl sulfone	400	157011	NAMED	HHVIBTZHLRERCL-UHFFFAOYAG	CS(C)(=O)=O	dimethyl sulfone
100004322	1.80787	-0.967609	0.640721	-1.10477	0.802318	-0.388747	-1.10477	-0.905194	-0.389053	-1.10477	0	-0.673322	0.0381037	-1.10477	-0.152523	-0.538969	1.10093	0.510743	-2.38182	2.38182	-1.25206	1.25206	0.401251	0.705314	43266	Xenobiotics	Food Component/Plant		158022	HMDB0061116		181670	2-aminophenol sulfate	209	143737	NAMED	VSTZVCJQGSLNLL-UHFFFAOYAM	NC1=CC=CC=C1OS(O)(=O)=O	2-aminophenol sulfate
100004326	1.20416	-0.824832	-0.292816	-0.824832	0.895998	-0.646868	-0.824832	-0.824832	-0.556407	-0.824832	0.0238129	-0.824832	0.393235	-0.824832	-0.267357	-0.435643	0.837219	0.522901	-1.50319	1.50319	-0.588029	0.588029	0.653143	0.865273	48693	Xenobiotics	Chemical		16230535				3-acetylphenol sulfate	209	207571	NAMED	CGFRVKXGZRODPA-UHFFFAOYAL	CC(C1=CC=CC(OS(=O)(O)=O)=C1)=O	3-acetylphenol sulfate
100004327	0.204661	0.238676	-0.456535	0.0712382	0.197304	-0.291754	-0.595439	-0.0723275	-1.14641	-0.515126	-0.0235431	0.618236	-0.581485	0.367594	-0.0880221	-0.213455	0.32386	0.657608	1.00226	1.00226	0.00325472	0.00325472	0.680614	0.872355	45966	Lipid	Lysophospholipid		7826051	HMDB0061698		74819135	1-stearoyl-GPS (18:0)*	209	148646	NAMED	ZPDQFUYPBVXUKS-KEKNWZKVBV	O=P(O)(OCC(O)COC(CCCCCCCCCCCCCCCCC)=O)OC[C@@H](C(O)=O)N	1-stearoyl-GPS (18:0)*	5800	524.299
100004329	0.179034	-0.240504	-0.0828951	0.194807	0.0176683	-0.0955162	0.120093	-0.43364	-0.775439	-0.0265302	-0.0581809	-0.0413264	0.142228	-0.017986	-0.0426191	-0.129539	0.21781	0.324645	-1.0718	1.0718	-0.10003	0.10003	0.585733	0.83147	42459	Lipid	Sphingomyelins						sphingomyelin (d18:2/16:0, d18:1/16:1)*	402	161023	NAMED		CCCCC/C=C/CCCCCCCCC(N[C@@](COP([O-])(OCC[N+](C)(C)C)=O)([C@](O)(/C=C/CCCCCCCCCCCCC)[H])[H])=O	sphingomyelin (d18:2/16:0, d18:1/16:1)*
100004499	0.801623	-0.158453	-0.431226	-0.029762	-0.0957971	0.799443	-0.153227	0.646203	0.428758	-2.07041	0.180585	-0.200006	0	-2.07041	0.172351	-0.621914	0.493711	1.14096	-1.65512	1.65512	-0.726937	0.726937	0.158257	0.490804	43231	Amino Acid	Lysine Metabolism	34622-39-4	2282737	HMDB0061705		3014237	6-oxopiperidine-2-carboxylate	400	156983	NAMED	FZXCPFJMYOQZCA-UHFFFAOYAC	OC(C1CCCC(N1)=O)=O	6-oxopiperidine-2-carboxylate	1826.6	144.066
100004523	-0.00444133	-0.0520548	0.016499	-0.0591927	0.0668364	-0.00222867	0.0973707	-0.0549663	-0.589033	0.127052	-0.0973685	-0.122904	-0.0104836	0.137551	0.000977796	-0.0925312	0.0579066	0.266588	-1.07044	1.07044	-0.0982103	0.0982103	0.434548	0.735834	43249	Amino Acid	Urea cycle; Arginine and Proline Metabolism		8096135	HMDB0003357	C00437	9920500	N-delta-acetylornithine	209	124707	NAMED	SRXKAYJJGAAOBP-UHFFFAOYAF	CC(NCCCC(N)C(O)=O)=O	N-delta-acetylornithine	887	175.108
100004568	1.4583	-0.508905	0.278474	-0.871475	0.189881	0.0663296	-0.811852	-0.0710438	-0.146669	-1.00965	-0.295467	-0.917584	0.355311	-1.04871	-0.0337869	-0.510461	0.748151	0.57145	-1.86069	1.86069	-0.895839	0.895839	0.201498	0.55935	44552	Xenobiotics	Chemical	23127-40-4	2616726			119083	S-(3-hydroxypropyl)mercapturic acid (HPMA)	209	144009	NAMED	FMWPQZPFBAHHMB-UHFFFAOYAS	OC(C(CSCCCO)NC(C)=O)=O	S-(3-hydroxypropyl)mercapturic acid (HPMA)
100004635	0.101999	-0.0339407	0.228916	0.435639	0.167815	0.22532	0.309847	-0.00921111	-0.490746	0.328809	-0.0550787	0.321045	0.37104	0.128619	0.178298	0.100615	0.15786	0.331217	-1.04876	1.04876	-0.0686807	0.0686807	0.612506	0.842665	44878	Amino Acid	Methionine, Cysteine, SAM and Taurine Metabolism	820-10-0	63154	HMDB0062174		69961	methionine sulfone	400	157087	NAMED	UCUNFLYVYCGDHP-UHFFFAOYAG	O=S(C)(CCC(N)C(O)=O)=O	methionine sulfone
100004662	0.0284065	-0.0292371	-0.521126	-0.521483	-0.52623	0.198717	0.566657	-0.295431	-1.50357	-0.359799	-0.470419	0.0942191	-0.155372	-0.0713016	-0.137466	-0.41104	0.399784	0.571986	-1.27027	1.27027	-0.34514	0.34514	0.343838	0.675121	47127	Amino Acid	Glutathione Metabolism	57564-91-7	3394	HMDB0004645		1048587059524	S-nitrosoglutathione (GSNO)	400	157374	NAMED	HYHSBSXUHZOYLX-UHFFFAOYAZ	OC(C(N)CCC(NC(CSN=O)C(NCC(O)=O)=O)=O)=O	S-nitrosoglutathione (GSNO)
100005350	-0.158518	-0.390321	-0.390321	-0.390321	-0.13993	-0.390321	-0.185653	-0.390321	-0.390321	0.282883	0.307444	0.303517	0.162953	0.110008	-0.304463	0.129414	0.11913	0.267277	1.57452	1.57452	0.654908	0.654908	0.00863993	0.102072	45951	Lipid	Lysophospholipid			HMDB0010388	C04100		1-linolenoyl-GPC (18:3)*	402	159653	NAMED		C[N+](CCOP(OCC(O)COC(CCCCCCC/C=C/C/C=C/C/C=C/CC)=O)([O-])=O)(C)C	1-linolenoyl-GPC (18:3)*
100005372	-0.113905	-0.484544	-0.727776	-0.499411	-0.0953565	-0.28749	0.174078	-0.391	-0.727776	-0.0620191	-0.220028	-0.0429231	-0.182304	-0.206637	-0.303176	-0.240281	0.284462	0.250313	1.05161	1.05161	0.0726046	0.0726046	0.668966	0.871371	44621	Lipid	Lysoplasmalogen						1-(1-enyl-oleoyl)-GPE (P-18:1)*	402	163990	NAMED		O=P(OCC[NH3+])([O-])OC[C@H](O)CO/C=C/CCCCCC/C=C/CCCCCCCC	1-(1-enyl-oleoyl)-GPE (P-18:1)*	6250	462.299
100005373	0.412023	-0.283579	-0.034214	-0.0719963	-0.0589393	0.00193853	0.00654627	0.0664297	-0.780797	-0.0926405	-0.139694	-0.0496329	0.0469665	-0.00194229	0.00477611	-0.169623	0.194306	0.306523	-1.17146	1.17146	-0.228314	0.228314	0.256807	0.610481	46227	Amino Acid	Lysine Metabolism	21291-40-7	110281	HMDB0034879		9839580	fructosyllysine	400	221883	NAMED	BFSYFTQDGRDJNV-QCNRFFRDBO	OC[C@@H](O)[C@@H](O)[C@H](O)C(CNCCCC[C@@H](N)C(O)=O)=O	fructosyllysine
100005389	1.29766	-0.787328	-0.37576	-0.787328	0.147651	-0.787328	-0.787328	-0.787328	-0.787328	-0.787328	-0.787328	-0.787328	-0.787328	-0.787328	-0.358387	-0.787328	0.748218	0	-2.1376	2.1376	-1.09599	1.09599	0.148943	0.488147	47114	Xenobiotics	Food Component/Plant	86321-29-1	4878542	HMDB0029200		6305574	ferulic acid 4-sulfate	209	149387	NAMED	PZPATWACAAOHTJ-HWKANZROBD	COC1=C(OS(O)(=O)=O)C=CC(/C=C/C(O)=O)=C1	ferulic acid 4-sulfate
100005391	1.95168	-0.768968	0.766007	-0.885556	0.835667	-0.331284	-0.743993	-0.376001	0.0331976	-0.793869	0.441934	-0.625941	0.410214	-1.06157	0.0559441	-0.266007	1.01765	0.646389	-1.96899	1.96899	-0.977455	0.977455	0.484643	0.777823	45415	Xenobiotics	Benzoate Metabolism	86321-32-6	162993	HMDB0094710		187488	3-(3-hydroxyphenyl)propionate sulfate	209	153117	NAMED	IQWLPDPKVFZEOK-UHFFFAOYAQ	OS(OC1=CC=CC(CCC(O)=O)=C1)(=O)=O	3-(3-hydroxyphenyl)propionate sulfate
100005463	-0.0649321	0.184279	0.619208	0.549326	0.820709	0.00294702	0.224888	-0.0351993	-0.26195	0.542104	0.0218938	0.322742	0.0338019	0.323254	0.287653	0.163641	0.335258	0.287089	-1.15162	1.15162	-0.203661	0.203661	0.471568	0.777083	45428	Amino Acid	Methionine, Cysteine, SAM and Taurine Metabolism	108646-71-5	167798			11902949	N-acetylmethionine sulfoxide	400	157095	NAMED	NPIMMZJBURSMON-UHFFFAOYAA	OC(C(CCS(C)=O)NC(C)=O)=O	N-acetylmethionine sulfoxide	1400	208.064
100005466	0.0957798	-0.16799	0.274193	0.144766	0.296654	-0.589602	-0.113518	-0.000612849	-0.96829	0.0401469	0.115575	-0.178744	-0.208403	0.25571	-0.00754133	-0.157334	0.288245	0.434695	-1.12293	1.12293	-0.167274	0.167274	0.48457	0.777823	48187	Amino Acid	Methionine, Cysteine, SAM and Taurine Metabolism		140553	HMDB0240253		159864	N-acetyltaurine	209	153116	NAMED	CXJAAWRLVGAKDV-UHFFFAOYAS	O=S(CCNC(C)=O)(O)=O	N-acetyltaurine	800	166.018
100005717	-0.253033	-0.23407	-0.390203	0.373564	0.127777	-0.117723	-0.297735	0.0393362	-0.00552238	0.00549205	0.106101	0.740252	0.216815	0.411835	-0.0940109	0.245829	0.256431	0.287512	1.4141	1.4141	0.499889	0.499889	0.0445158	0.259931	45970	Lipid	Lysophospholipid		2548639			3300276	1-palmitoyl-GPG (16:0)*	209	144193	NAMED	BVJSKAUUFXBDOB-UHFFFAOYAJ	O=P(OCC(O)CO)(O)OCC(O)COC(CCCCCCCCCCCCCCC)=O	1-palmitoyl-GPG (16:0)*	5570	483.273
[truncated: 145 more rows]
