# Supplementary material for: Pantothenate kinase 4 controls skeletal muscle substrate metabolism
Source: Nat Commun. 2025 Jan 2;16:345. doi: 10.1038/s41467-024-55036-w (PMC11695632; doi:10.1038/s41467-024-55036-w)
Supplement: Supplementary file 4 — Supplementary Dataset 2 [file 41467_2024_55036_MOESM4_ESM.xlsx]

## Sheet: description
sheet names

## Sheet: unfiltered
rowname

## Sheet: filtered
rowname

## Sheet: rawp<0.05
rowname

## Sheet: adjp<0.05
rowname

## Sheet: rawp & f <0.05
rowname

## Sheet: adjp & f <0.05
rowname

## Sheet: Session Infos
Analyses were conducted using the R Statistical language (version 4.1.2; R Core Team, 2021) on Windows 10 x64 (build 19045)
