# Supplementary material for: Pantothenate kinase 4 controls skeletal muscle substrate metabolism
Source: Nat Commun. 2025 Jan 2;16:345. doi: 10.1038/s41467-024-55036-w (PMC11695632; doi:10.1038/s41467-024-55036-w)
Supplement: Supplementary file 5 — Supplementary Dataset 3 [file 41467_2024_55036_MOESM5_ESM.xlsx]

## Sheet: fast_rAAV6-MCS vs rAAV6-PanK4
ID	MCS_3_fast	MCS_7_fast	MCS_11_fast	MCS_25_fast	MCS_29_fast	MCS_33_fast	WT_4_fast	WT_8_fast	WT_12_fast	WT_26_fast	WT_30_fast	WT_34_fast	mean_MCS_for_rAAV6_Pank4WT_fast	mean_rAAV6_Pank4WT_fast	sd_MCS_for_rAAV6_Pank4WT_fast	sd_rAAV6_Pank4WT_fast	FC_ex_MCS_for_rAAV6_Pank4WT_fast_rAAV6_Pank4WT_fast	|FC_ex_MCS_for_rAAV6_Pank4WT_fast_rAAV6_Pank4WT_fast|	LFC_ex_MCS_for_rAAV6_Pank4WT_fast_rAAV6_Pank4WT_fast	|LFC_ex_MCS_for_rAAV6_Pank4WT_fast_rAAV6_Pank4WT_fast|	welch_rawP_MCS_for_rAAV6_Pank4WT_fast_rAAV6_Pank4WT_fast	#NAME?	welch_BH_MCS_for_rAAV6_Pank4WT_fast_rAAV6_Pank4WT_fast	COMP_ID_j	SUPER_PATHWAY_j	SUB_PATHWAY_j		CAS_j	CHEMSPIDER_j	HMDB_j	KEGG_j	PUBCHEM_j	BIOCHEMICAL_j	LIB_ID	CHRO_LIB_ENTRY_ID	TYPE	INCHIKEY	SMILES	PLOT_NAME	RI	MASS
1024	0.117492	-0.0901797	-0.0438412	0.00314929	0.108166	0.029382	0.192031	0.395028	0.232222	0.17221	0.143587	0.761716	0.0206948	0.316132	0.0822951	0.235668	1.37427	1.37427	0.458669	0.458669	0.0428708	1.36784	0.41071	1508	Cofactors and Vitamins	Pantothenate and CoA Metabolism	1	137-08-6	6361	HMDB0000210	C00864	6613	pantothenate	209	124797	NAMED	GHOKWGTUZJEAQD-ZETCQYMHBS	O=C(NCCC(O)=O)[C@H](O)C(C)(C)CO	pantothenate (Vitamin B5)	1498.7	218.103
100000138	-0.949165	-0.130819	0.21131	0.115668	0.541295	0.168801	-1.12634	-0.735138	0.233393	0.82753	0.286807	0.461282	-0.00715166	-0.00874433	0.509362	0.754046	1.11464	1.11464	0.156584	0.156584	0.993549	0.00281052	0.995634	18289	Cofactors and Vitamins	Pantothenate and CoA Metabolism	1	3633-59-8	392407	HMDB0001373	C00882	444485	3'-dephosphocoenzyme A	209	126832	NAMED	KDTSHFARGAKYJN-IBOSZNHHBK	SCCNC(CCNC([C@H](O)C(C)(C)COP(OP(OC[C@H]([C@H]1O)O[C@H]([C@@H]1O)N2C=NC3=C2N=CN=C3N)(O)=O)(O)=O)=O)=O	3'-dephosphocoenzyme A	2013	686.142
100001495	-0.462162	0.386883	-0.876398	0.14267	-0.090019	0.0502043	0.692636	0.357885	0.553367	0.531513	-0.0406305	0.439055	-0.14147	0.422304	0.456561	0.253346	1.66414	1.66414	0.734776	0.734776	0.0683232	1.16543	0.41071	57555	Cofactors and Vitamins	Pantothenate and CoA Metabolism	1	496-65-1	388453	HMDB0003426	C00831	439322	pantetheine	209	212090	NAMED	ZNXZGRMVNNHPCA-VIFPVBQEBP	O=C(NCCC(NCCS)=O)[C@H](O)C(C)(C)CO	pantetheine	2765	277.123
270	-0.025499	0.347904	1.05281	0.807508	1.59864	0.803244	0.0669165	-0.279828	0.567036	1.45473	1.24303	0.357088	0.764101	0.568162	0.562123	0.671764	-1.14971	1.14971	-0.201266	0.201266	0.363381	0.439638	0.569376	46322	Cofactors and Vitamins	Pantothenate and CoA Metabolism	1	85-61-0;18439-24-2	311	HMDB01423	C00010	317	coenzyme A							1448	382.55
100000328	-0.237314	0.07405	0.0795152	0.0152781	0.419334	-0.0847616	-0.0155152	0.069883	0.354271	0.478179	0.357373	0.131196	0.0443502	0.229231	0.218898	0.194388	1.19702	1.19702	0.259443	0.259443	0.0648845	1.18786	0.41071	15504	Cofactors and Vitamins	Pantothenate and CoA Metabolism	1		103123	HMDB0001416	C01134	987	phosphopantetheine	209	124857	NAMED	JDMUPRLRUUMCTL-VIFPVBQEBX	O=P(OCC(C)(C)[C@@H](O)C(NCCC(NCCS)=O)=O)(O)O	phosphopantetheine	1597	357.089
100010805	-0.0924094	-0.0380878	0.810911	0.121058	0.833825	0.220544	-0.583795	-0.346806	-0.0396737	0.529796	0.505905	0.58275	0.309307	0.108029	0.41282	0.503759	-1.19366	1.19366	-0.255392	0.255392	0.364587	0.438199	0.569376	54675	Cofactors and Vitamins	Pantothenate and CoA Metabolism	1		168079			193680	3'-dephospho-acetyl-CoA	209	180873	NAMED	XEFUABMMGJVHSD-ZSJPKINUBB	O[C@@H]([C@H](N1C2=NC=NC(N([H])[H])=C2N=C1)O[C@@H]3COP(OP(OCC(C)(C)[C@H](C(N([H])CCC(N([H])CCSC(C)=O)=O)=O)O)(O)=O)(O)=O)[C@@H]3O	3'-dephospho-acetyl-CoA	2313	728.152
100002784	-0.513915	0.175999	0.308451	0.0239623	0.151712	-0.0662298	0.422382	0.61854	0.0719849	-0.0976495	-0.146395	0.423219	0.01333	0.215347	0.288838	0.3156	1.23554	1.23554	0.305138	0.305138	0.363654	0.439311	0.569376	55072	Amino Acid	Urea cycle; Arginine and Proline Metabolism		663193	542	HMDB04225	C03771	558	2-oxoarginine*							1020	174.087
347	-0.201302	-0.0802105	-0.0592248	-0.0174018	-0.0865882	-0.00832319	-0.0310126	0.0492138	-0.039146	-0.174481	-0.174649	0.00220301	-0.0755085	-0.061312	0.0694614	0.093072	1.01592	1.01592	0.0227929	0.0227929	0.791167	0.101732	0.882548	2849	Nucleotide	Purine Metabolism, Guanine containing		5550-12-09	741	HMDB0001397	C00144	6804	guanosine 5'-monophosphate (5'-GMP)	400	155481	NAMED	RQFCJASXJCIDSX-UHFFFAOYAQ	NC1=NC2=C(C(N1)=O)N=CN2C3OC(C(C3O)O)COP(O)(O)=O	5'- GMP	1300	364.065
100001425	-0.383577	-0.214293	0.0861012	-0.562157	0.0282786	-0.94363	-0.549165	-0.0414052	0.236796	-0.240354	-0.363981	-0.309548	-0.331546	-0.211276	0.38683	0.274815	1.09915	1.09915	0.136392	0.136392	0.451936	0.344923	0.628259	61833	Nucleotide	Pyrimidine Metabolism, Uracil containing		5627-05-04	85115	HMDB0000497		94312	5,6-dihydrouridine	209	218435	NAMED	ZPTBLXKRQACLCR-XVFCMESIBI	OC[C@H]1O[C@@H](N2CCC(NC2=O)=O)[C@@H]([C@@H]1O)O	5,6-dihydrouridine	1119	245.078
100001768	-0.206568	-0.085672	0.140323	0.0310961	0.0784195	-0.319943	-0.274921	-0.170377	0.125156	0.0515637	0.291514	-0.46876	-0.0603906	-0.0743039	0.177369	0.280899	1.00563	1.00563	0.00809375	0.00809375	0.796991	0.0985465	0.883673	36713	Carbohydrate	Advanced Glycation End-product		5746-04-03	11217184	HMDB0240347		123800	N6-carboxymethyllysine	400	156246	NAMED	NUXSIDPKKIEIMI-UHFFFAOYAH	OC(CNCCCCC(C(O)=O)N)=O	N6-carboxymethyllysine	639	205.118
100000282	-0.988998	-0.331126	-0.0195629	0.0410619	-0.103968	-0.639308	0.117825	0.121445	-0.255655	-0.675461	-0.273763	0.481031	-0.340317	-0.0807629	0.403599	0.404336	1.30259	1.30259	0.381388	0.381388	0.440299	0.356252	0.621499	15720	Amino Acid	Glutamate Metabolism		5817-08-03	1266066	HMDB0001138	C00624	70914	N-acetylglutamate	400	155584	NAMED	RFMMMVDNIPUKGG-QUCRTXIXBK	O=C(O)CC[C@@H](C(O)=O)NC(C)=O	N-acetylglutamate	1492	190.071
980	-0.129697	-0.0998244	0.197538	-0.0660531	0.251481	-0.21065	0.0625416	0.0790219	0.136036	-0.163483	0.00404291	-0.23819	-0.00953422	-0.0200052	0.188277	0.148147	-1.01686	1.01686	-0.0241226	0.0241226	0.885598	0.0527636	0.931273	1361	Lipid	Long Chain Fatty Acid		1002-84-2;10002-84-2	13249	HMDB00826	C16537	13849	pentadecanoate (15:0)							5521	241.217
100000044	-0.227944	-0.149368	-0.078946	0.0333899	-0.00131741	-0.210122	0.0987386	-0.185702	0.0414471	0.00131567	0.0710657	-0.449715	-0.105718	-0.0704749	0.108362	0.211399	1.04881	1.04881	0.0687498	0.0687498	0.667132	0.175788	0.789798	15747	Amino Acid	Histidine Metabolism		10030-52-1	100482	HMDB0000194	C01262	112072	anserine	400	155593	NAMED	MYYIAHXIVFADCU-QMMMGPOBBJ	CN1C=NC=C1C[C@@H]([C@@](O)=O)NC(CCN)=O	anserine	651.8	241.13
55	0.058264	-0.263701	-0.42661	0.197781	0.364851	0.182869	0.325947	0.0533736	-0.0978049	0.054663	0.333	1.37173	0.018909	0.340152	0.302806	0.532909	1.53622	1.53622	0.619382	0.619382	0.153656	0.813451	0.412019	27665	Cofactors and Vitamins	Nicotinate and Nicotinamide Metabolism		1005-24-9	8305504	HMDB00699	C02918	10129985	1-methylnicotinamide							691.3	137.071
100006367	-0.156086	-0.618065	-0.0397669	-0.164837	0.733828	-0.309014	-0.618065	-0.404963	-0.54888	-0.618065	-0.451877	-0.542376	-0.0923232	-0.530704	0.451214	0.0868963	-1.70059	1.70059	-0.766039	0.766039	0.0643474	1.19147	0.41071	53230	Lipid	Fatty Acid, Monohydroxy		10191-24-9	133518			151492	3-hydroxyhexanoate							1725	131.071
2050	-0.248394	-0.0166624	0.0216104	-0.0945863	0.159539	-0.155951	0.097181	0.0216218	0.101476	0.0102717	0.0419841	-0.0587778	-0.0557406	0.0356261	0.143194	0.0598609	1.08791	1.08791	0.121553	0.121553	0.194123	0.711923	0.448398	18467	Lipid	Long Chain Polyunsaturated Fatty Acid (n3 and n6)		10-2005-9,10417-94-4	393682	HMDB0001999	C06428	446284	eicosapentaenoate (EPA; 20:5n3)	209	126840	NAMED	JAZBEHYOTPTENJ-JLNKQSITBZ	O=C(O)CCC\C=C/C/C=C\C/C=C\C/C=C\C/C=C\CC	eicosapentaenoate (EPA; 20:5n3)	5450	301.217
1830	-0.191108	-0.140666	0.821745	0.0836703	0.834854	0.120361	-0.768164	-0.71145	-0.13566	0.37199	0.508569	-0.115599	0.254809	-0.141719	0.460538	0.530003	-1.45551	1.45551	-0.54152	0.54152	0.0681533	1.16651	0.41071	43840	Lipid	Fatty Acid Metabolism		102029-73-2	392413	HMDB0001206	C00024	444493	acetyl CoA	209	145261	NAMED	ZSLZBFCDCINBPY-ZSJPKINUBJ	NC1=NC=NC2=C1N=CN2[C@H]3[C@H](O)[C@H](OP(O)(O)=O)[C@@H](COP(OP(OCC(C)(C)[C@H](O)C(NCCC(NCCSC(C)=O)=O)=O)(O)=O)(O)=O)O3	acetyl-CoA	1691	403.556
100001810	-0.422673	-0.133096	-0.216816	-0.093594	0.0425685	-0.000568132	0.0432031	0.221581	-0.129679	-0.0761726	-0.315197	0.973819	-0.137363	0.119593	0.167772	0.45507	1.41321	1.41321	0.498974	0.498974	0.224547	0.648693	0.465586	36808	Amino Acid	Urea cycle; Arginine and Proline Metabolism		102783-24-4	110375	HMDB0003334,HMDB0001539	C21189,C03626	123831169148	dimethylarginine (SDMA + ADMA)	400	156271	NAMED	YDGMGEXADBMOMJ-LURJTMIEBT	N[C@@H](CCCNC(N(C)C)=N)C(O)=O	dimethylarginine (ADMA + SDMA)	810	203.15
309	-0.141777	0.500138	0.224631	0.290194	0.355281	0.418891	0.281333	0.537839	0.386788	1.01492	0.204901	1.12816	0.274559	0.592324	0.225525	0.38929	1.43886	1.43886	0.524928	0.524928	0.0836298	1.07764	0.41071	15522	Carbohydrate	Glycolysis, Gluconeogenesis, and Pyruvate Metabolism		102783-56-2	3833110	HMDB0001473	C00111	668	dihydroxyacetone phosphate (DHAP)	400	155557	NAMED	GNGACRATGGDKBX-NUQVWONBAJ	OCC(COP(O)(O)=O)=O	dihydroxyacetone phosphate (DHAP)	603	168.991
100000706	-0.247639	0.00449393	-0.140039	-0.366061	0.0415171	-0.283691	-0.108442	0.160086	0.14613	-0.166408	-0.314418	-0.183379	-0.165237	-0.0777384	0.163305	0.191133	1.09609	1.09609	0.13237	0.13237	0.387166	0.412103	0.579959	22132	Amino Acid	Leucine, Isoleucine and Valine Metabolism		10303-64-7	75520	HMDB00746	C03264	83697	alpha-hydroxyisocaproate							1840	131.071
448	-0.000757359	-0.0708654	-0.0145086	0.0257768	-0.309221	-0.280985	-0.11204	-0.396368	-0.251918	-0.399317	-0.374736	-0.097741	-0.108427	-0.27202	0.148276	0.140419	-1.17842	1.17842	-0.236857	0.236857	0.122362	0.912353	0.41071	27727	Amino Acid	Glutathione Metabolism		103239-24-3	58835	HMDB0003337	D00031,C00127	65359	glutathione, oxidized (GSSG)	400	155840	NAMED	YPZRWBKMTBYPTK-BJDJZHNGBD	O=C([C@@H](NC(CC[C@@H](C(O)=O)N)=O)CSSC[C@@H](C(NCC(O)=O)=O)NC(CC[C@@H](C(O)=O)N)=O)NCC(O)=O	glutathione, oxidized (GSSG)	1512	307.083
537	-0.214097	0.447103	-0.207795	-0.938999	-0.562522	-0.114002	0.68096	-0.598556	0.800282	-0.00738031	0.314078	-0.378885	-0.265052	0.135083	0.464446	0.564835	1.54827	1.54827	0.630658	0.630658	0.303621	0.517668	0.537074	607	Amino Acid	Histidine Metabolism		104-98-3	643824	HMDB0000301	C00785	736715	trans-urocanate	400	155340	NAMED	LOIYMIARKYCTBW-OWOJBTEDBA	O=C(O)/C=C/C1=CNC=N1	trans-urocanate	1125.4	139.05
463	0.581633	0.207539	0.492343	-0.207649	-0.0887301	-0.0937399	0.223097	0.252542	0.0598187	-0.284183	-0.00282773	0.130189	0.148566	0.063106	0.331999	0.195423	-1.12425	1.12425	-0.168967	0.168967	0.456812	0.340262	0.630264	597	Carbohydrate	Glycolysis, Gluconeogenesis, and Pyruvate Metabolism		10526-80-4	980	HMDB0000263	C00074	1005	phosphoenolpyruvate (PEP)	209	124535	NAMED	DTBNBXWJWCWCIK-UHFFFAOYAU	O=P(O)(OC(C(O)=O)=C)O	phosphoenolpyruvate (PEP)	587.3	166.975
1026	-0.0150749	-0.135207	-0.139891	-0.388925	-0.108184	-0.169774	0.427858	0.367623	0.0815844	-0.225019	0.0502282	1.47221	-0.159509	0.362414	0.124264	0.59285	1.9957	1.9957	0.996896	0.996896	0.0741132	1.1301	0.41071	1600	Lipid	Phospholipid Metabolism		1071-23-4	990	HMDB0000224	C00346	1015	phosphoethanolamine	209	124589	NAMED	SUHOOTKUPISOBE-UHFFFAOYAT	NCCOP(O)(O)=O	phosphoethanolamine (PE)	638	140.012
512	-0.0160911	-0.0336071	-0.0230039	-0.0320107	-0.0101788	-0.0425121	-0.0291181	-0.0694843	-0.000986794	-0.0462089	0.004821	-0.176343	-0.026234	-0.0528867	0.0120316	0.0665586	-1.02522	1.02522	-0.0359374	0.0359374	0.300849	0.521652	0.536272	2125	Amino Acid	Methionine, Cysteine, SAM and Taurine Metabolism		107-35-7	1091	HMDB0000251	C00245	1123	taurine	400	155458	NAMED	XOAAWQZATWQOTB-UHFFFAOYAA	NCCS(=O)(O)=O	taurine	692	126.022
799	-0.339532	-0.213462	-0.0294049	0.106534	0.0304726	0.0108935	0.156398	0.188432	-0.032339	0.137571	-0.00922697	0.622645	-0.0724165	0.177247	0.168905	0.23631	1.30145	1.30145	0.380121	0.380121	0.0858663	1.06618	0.41071	3141	Amino Acid	Glycine, Serine and Threonine Metabolism		107-43-7	19951173242	HMDB0000043	C00719	247	betaine	400	155487	NAMED	KWIUHFFTVRNATP-UHFFFAOYAI	O=C(C[N+](C)(C)C)[O-]	betaine	734	118.086
100003434	-0.767616	-0.767616	-0.767616	0.243644	0.26321	-0.767616	-0.130458	0.90593	-0.327583	-0.0896992	-0.531674	0.0152659	-0.427268	-0.0263697	0.527301	0.496351	1.48638	1.48638	0.5718	0.5718	0.310662	0.507712	0.545516	40730	Amino Acid	Histidine Metabolism		1074-59-5	63798	HMDB0002271		70630	imidazole propionate	400	156802	NAMED	ZCKYOWGFRHAZIQ-UHFFFAOYAI	OC(CCC1=CN=CN1)=O	imidazole propionate	1020	141.066
100005463	-0.359393	-0.0355643	-0.207397	0.268994	0.0443952	0.17461	0.307272	-0.0547283	0.021002	0.0246098	-0.0762069	0.550989	-0.019059	0.128823	0.234981	0.248307	1.16501	1.16501	0.220348	0.220348	0.33681	0.472615	0.559457	45428	Amino Acid	Methionine, Cysteine, SAM and Taurine Metabolism		108646-71-5	167798			11902949	N-acetylmethionine sulfoxide	400	157095	NAMED	NPIMMZJBURSMON-UHFFFAOYAA	OC(C(CCS(C)=O)NC(C)=O)=O	N-acetylmethionine sulfoxide	1400	208.064
49	-0.448972	-0.462905	-0.351907	0.096059	-0.415008	0.790862	0.464605	0.221405	0.389018	0.514725	0.369395	1.2051	-0.131978	0.527374	0.498419	0.346736	1.8142	1.8142	0.859332	0.859332	0.000502993	3.29844	0.184598	1408	Amino Acid	Polyamine Metabolism		110-60-1	13837702	HMDB01414	C00134	1045	putrescine							564	89.1073
100000276	-0.0171795	0.946666	0.434738	0.523694	0.284011	0.360275	0.576752	1.01314	0.779765	1.41182	0.435577	1.08568	0.422034	0.883789	0.316704	0.35841	1.60398	1.60398	0.68166	0.68166	0.0180768	1.74288	0.41071	44688	Carbohydrate	Glycogen Metabolism		1109-28-0	388669	HMDB0001262	C01835	439586	maltotriose	209	126149	NAMED	FYGDTMLNYKFZSV-DZOUCCHMBX	O[C@H]1[C@H](O)[C@@H](CO)O[C@H](O[C@@H]2[C@@H](CO)O[C@H](O[C@@H]3[C@@H](CO)OC(O)[C@H](O)[C@H]3O)[C@H](O)[C@H]2O)[C@@H]1O	maltotriose	812	503.162
100000924	-0.00602285	0.312574	0.890422	-0.947004	0.367718	0.753326	0.46899	0.0652651	0.790034	0.350531	0.289537	-1.72117	0.228502	0.0405308	0.659825	0.895281	-1.1217	1.1217	-0.165684	0.165684	0.729092	0.137218	0.841436	21184	Lipid	Monoacylglycerol		111-03-5	4446588	HMDB0011567		5283468	1-oleoylglycerol (18:1)	209	126057	NAMED	RZRNAYUHWVFMIP-KTKRTIGZBM	O=C(OCC(O)CO)CCCCCCC/C=C\CCCCCCCC	1-oleoylglycerol (18:1)	6650	281.249
925	0.0485227	-0.173426	0.420852	0.00720326	-0.277523	-0.10637	-0.4967	-0.236117	-0.344872	-0.0992283	-0.189189	0.0386916	-0.0134568	-0.221236	0.243658	0.18701	-1.24565	1.24565	-0.316904	0.316904	0.222743	0.652195	0.46447	1644	Lipid	Medium Chain Fatty Acid		111-14-8	7803	HMDB00666	C17714	8094	heptanoate (7:0)							3670	129.092
100009288	-0.306293	0.211153	0.0911788	0.352467	0.323441	0.324956	0.561063	-0.0361269	0.2503	0.54263	0.484524	1.99213	0.16615	0.632419	0.251206	0.703818	2.02291	2.02291	1.01643	1.01643	0.15845	0.800106	0.417523	62115	Peptide	Dipeptide		111320-19-5	15751004				alpha-glutamylleucine*							2256	261.144
100001491	-0.212845	-0.24557	-0.353784	-0.236365	-0.532263	-0.302529	-0.403044	0.0772956	0.0418638	-0.0918363	-0.196948	0.0807717	-0.313893	-0.0819828	0.118571	0.19162	1.27238	1.27238	0.34753	0.34753	0.053314	1.27316	0.41071	37123	Carbohydrate	Aminosugar Metabolism		1113-83-3	3794850	HMDB0000833	C03410	123802	N-glycolylneuraminate	400	156335	NAMED	FDJKUWYYUZCUJX-UHFFFAOYAD	OC(C1(O)OC(C(NC(CO)=O)C(C1)O)C(C(CO)O)O)=O	N-glycolylneuraminate	647	324.094
100002254	0.440665	-0.701665	-0.216786	-0.701665	0.533901	0.118594	-0.237622	-0.0662324	-0.701665	-0.701665	-0.122998	-0.701665	-0.0878262	-0.421975	0.543817	0.311322	-1.50926	1.50926	-0.593837	0.593837	0.199455	0.700154	0.450657	38625	Lipid	Endocannabinoid		111-57-9	25958	HMDB0013078		27902	stearoyl ethanolamide	402	159084	NAMED	OTGQIQQTPXJQRG-UHFFFAOYAF	OCCNC(CCCCCCCCCCCCCCCCC)=O	stearoyl ethanolamide	5956.9	328.321
1137	-0.54492	0.126313	0.00331064	-0.296121	-0.415431	-0.397878	0.105809	0.0859405	0.287892	-0.48913	-0.230557	-0.0626099	-0.254121	-0.0504426	0.262304	0.276594	1.22702	1.22702	0.295159	0.295159	0.153805	0.813028	0.412019	38102	Lipid	Endocannabinoid		111-58-0,11-58-0	4446574	HMDB0002088		5283454	oleoyl ethanolamide	209	127707	NAMED	BOWVQLFMWHZBEF-KTKRTIGZBW	O=C(NCCO)CCCCCCC/C=C\CCCCCCCC	oleoyl ethanolamide	6450	324.291
100004542	0.0501581	0.152513	0.0058074	0.178201	0.123003	-0.00584133	0.10814	0.206903	0.1045	0.0596893	0.0709397	0.0657167	0.0839736	0.102648	0.078	0.0549862	1.01758	1.01758	0.0251443	0.0251443	0.612207	0.213102	0.759054	43761	Lipid	Fatty Acid, Amino		1115-90-8	198338			227939	2-aminoheptanoate							2530	146.118
100002287	-3.45139	-0.500493	-0.422589	0.547075	-0.897904	0.587219	0.771655	0.106805	0.860232	0.0667896	1.57248	0.358657	-0.68968	0.62277	1.47902	0.570192	2.4788	2.4788	1.30964	1.30964	0.131277	0.881812	0.41071	39251	Amino Acid	Glutathione Metabolism		1116-21-8	4590046	HMDB05766		5489007	norophthalmate*							975	276.119
331	-0.618781	-0.0350573	-0.348175	0.398637	-0.235529	-0.115232	0.107708	0.145913	-0.276622	-0.313	-0.177493	0.570332	-0.159023	0.00947292	0.340963	0.335745	1.18312	1.18312	0.242594	0.242594	0.466922	0.330756	0.634361	36738	Peptide	Gamma-glutamyl Amino Acid		1116-22-9	83831	HMDB0011737	C05282	92865	gamma-glutamylglutamate	400	156248	NAMED	OWQDWQKWSLFFFR-WDSKDSINBR	O=C(O)C(N)CCC(NC(C(O)=O)CCC(O)=O)=O	gamma-glutamylglutamate	1045	277.103
381	-0.00397496	-0.187847	0.537565	0.218852	0.0534274	-0.109052	0.0267104	-0.132409	0.0493333	-0.0924618	-0.583481	0.573368	0.0848283	-0.0264899	0.262201	0.372618	-1.08638	1.08638	-0.119526	0.119526	0.59209	0.227612	0.7493	6146	Amino Acid	Lysine Metabolism		1118-90-7,542-32-5	456	HMDB0000510	C00956	92136	2-aminoadipate	400	155500	NAMED	OYIFNHCXNCRBQI-UHFFFAOYAC	OC(CCCC(N)C(O)=O)=O	2-aminoadipate	793.3	162.076
231	-0.0360528	-0.162986	0.0195132	0.241861	0.142641	0.196407	0.114342	0.1187	0.2059	0.122621	0.152172	0.256869	0.0668973	0.161767	0.154151	0.0578279	1.09041	1.09041	0.124866	0.124866	0.162403	0.789406	0.417523	1638	Amino Acid	Urea cycle; Arginine and Proline Metabolism		1119-34-2	227	HMDB0000517	C00062	6322	arginine	400	155435	NAMED	ODKSFYDXXFIFQN-UHFFFAOYAT	N=C(N)NCCCC(N)C(O)=O	arginine	700	175.119
1087	-0.38896	0.27058	-0.125023	-0.338363	-0.0511284	-0.209996	0.146319	0.00729888	0.0951137	-0.0539324	-0.0121284	-0.206245	-0.140482	-0.00392914	0.237876	0.123296	1.12519	1.12519	0.170171	0.170171	0.27631	0.558604	0.51215	1552	Lipid	Long Chain Monounsaturated Fatty Acid		112-86-7	7924	HMDB0002068	C08316	82165281116	erucate (22:1n9)	209	125983	NAMED	DPUOLQHDNGRHBS-UHFFFAOYAW	OC(CCCCCCCCCCC\C=C/CCCCCCCC)=O	erucate (22:1n9)	6355.6	337.311
1099	0.00973649	0.145444	-0.0376392	-0.164578	0.211572	-0.135486	-0.157827	-0.0252972	0.217169	0.194545	0.164746	0.135415	0.00484166	0.0881251	0.150153	0.147947	1.08607	1.08607	0.119118	0.119118	0.431937	0.364579	0.618961	1573	Nucleotide	Purine Metabolism, Guanine containing		118-00-3	6544	HMDB0000133	C00387	6802	guanosine	209	124583	NAMED	NYHBQMYGNKIUIF-UUOKFMHZBU	O=C1C(N=CN2[C@@]3([H])[C@@](O)([H])[C@@](O)([H])[C@](CO)([H])O3)=C2N=C(N)N1	guanosine	1680	284.099
100002749	-1.10788	-1.10788	-0.180653	-1.10788	-1.10788	-0.164034	-1.10788	-1.10788	-0.295532	-1.10788	-0.174348	0.0218368	-0.796037	-0.628616	0.48314	0.534694	1.19721	1.19721	0.259681	0.259681	0.338418	0.470546	0.559457	39592	Amino Acid	Methionine, Cysteine, SAM and Taurine Metabolism		1187-84-4	22826	HMDB0002108		2.44177e+16	S-methylcysteine	400	156595	NAMED	IDIDJDIHTAOVLG-VKHMYHEABD	OC([C@H](CSC)N)=O	S-methylcysteine	848	119.016
1082	-0.341164	-0.48926	0.03284	-0.293681	0.131195	-0.397614	-0.00829707	-0.340063	-0.0229523	-0.273028	-0.226	0.0967287	-0.226281	-0.128935	0.249474	0.174051	1.08669	1.08669	0.119942	0.119942	0.463557	0.333897	0.634361	1587	Amino Acid	Leucine, Isoleucine and Valine Metabolism		1188-21-2	64075	HMDB0011756	C02710	70912	N-acetylleucine	209	126818	NAMED	WXNXCEHXYPACJF-ZETCQYMHBF	O=C(O)[C@H](CC(C)C)NC(C)=O	N-acetylleucine	2400	172.098
100000963	0.0462086	0.173069	0.0821102	-0.153636	-0.0174111	-0.338305	-0.0976761	-0.0790038	0.196764	-0.133561	0.00851439	-0.434729	-0.0346606	-0.0899487	0.18438	0.206327	-1.053	1.053	-0.0745079	0.0745079	0.357683	0.446502	0.565817	22138	Amino Acid	Urea cycle; Arginine and Proline Metabolism		1190-49-4	58582	HMDB0000679	C02427	65072	homocitrulline	400	155793	NAMED	XIGSAGMEBXLVJJ-YFKPBYRVBI	N[C@H](C(O)=O)CCCCNC(N)=O	homocitrulline	821.7	190.119
50	-0.28041	0.0632005	-0.132357	2.08e-05	-0.057212	0.333534	0.167011	0.012291	0.0292765	0.305123	0.215525	0.253226	-0.0122042	0.163742	0.206769	0.119755	1.17762	1.17762	0.235869	0.235869	0.0934334	1.0295	0.41071	485	Amino Acid	Polyamine Metabolism		124-20-9	1071	HMDB0001257	C00315	1102	spermidine	400	155305	NAMED	ATHGHQPFGPMSJY-UHFFFAOYAK	NCCCCNCCCN	spermidine	533.5	146.165
143	0.446943	-0.055806	0.422035	-0.280697	-0.461124	-0.0771146	-0.092718	-0.08437	0.189876	-0.271128	-0.315459	-0.0711118	-0.000960544	-0.107485	0.368335	0.179182	-1.16163	1.16163	-0.216145	0.216145	0.3349	0.475085	0.559457	38309	Lipid	Fatty Acid, Oxidized		128946-65-6,75899-68-2	1630	HMDB0004362	C21642	5283344	4-hydroxynonenal	209	143797	NAMED	JVJFIQYAHPMBBX-UHFFFAOYAI	CCCCCC(/C=C/C=O)O	4-hydroxynonenal	4745	155.108
100000251	-0.0132597	0.00108552	0.0721146	-0.201844	-0.0303022	-0.239424	-0.00938612	0.150601	0.145778	-0.124243	-0.117865	-0.0966741	-0.0686049	-0.00863141	0.123386	0.128255	1.06259	1.06259	0.0875817	0.0875817	0.162623	0.788817	0.417523	15797	Cofactors and Vitamins	Riboflavin Metabolism		130-40-5	690	HMDB0001520	C00061	643976	flavin mononucleotide (FMN)	209	127541	NAMED	FVTCRASFADXXNN-UHFFFAOYAV	CC1=C(C)C=C(N(CC(O)C(C(COP(O)(O)=O)O)O)C(C2=N3)=NC(NC2=O)=O)C3=C1	FMN	2390	455.097
100001694	0.0434395	-0.193446	-0.348294	0.0713156	-0.536276	-0.569993	-0.0172396	0.411357	0.341896	-0.247365	-0.516474	0.318326	-0.255542	0.0484167	0.277984	0.374595	1.38612	1.38612	0.471054	0.471054	0.186338	0.729699	0.444065	36815	Nucleotide	Purine Metabolism, Adenine containing		130-49-4		HMDB11617	C00946	94136	adenosine 2'-monophosphate (2'-AMP)							1497.7	346.056
100001437	-0.10408	0.0494183	-0.00804849	0.0563444	-0.139428	-0.135318	0.118368	0.0134768	-0.152912	-0.347495	-0.18361	0.432124	-0.0468519	-0.020008	0.0906584	0.274361	1.05772	1.05772	0.0809616	0.0809616	0.851248	0.0699441	0.916152	35159	Amino Acid	Glutathione Metabolism		13081-14-6	3455404	HMDB0000656	R00900	3080690	cysteine-glutathione disulfide	400	161190	NAMED	BNRXZEPOHPEEAS-UHFFFAOYAL	NC(C(O)=O)CCC(NC(CSSCC(N)C(O)=O)C(NCC(O)=O)=O)=O	cysteine-glutathione disulfide	824	427.095
1162	0.17724	-0.0975796	-0.143255	0.0734686	-0.148037	0.0365034	-0.125466	0.23885	0.106952	-0.0983843	-0.0455934	-0.292691	-0.0169432	-0.0360554	0.132951	0.18647	-1.01201	1.01201	-0.0172292	0.0172292	0.877075	0.0569633	0.930072	32377	Carbohydrate	Aminosugar Metabolism		131-48-6	10292217	HMDB0000230	C00270	439197	N-acetylneuraminate	400	155919	NAMED	KBGAYAKRZNYFFG-BOHATCBPBL	OC1(C(O)=O)CC(O)C(NC(C)=O)C(C(O)C(O)CO)O1	N-acetylneuraminate	796.9	310.113
100001310	-0.598561	0.0335388	-0.11766	-0.0558857	-0.352153	0.016393	0.0734071	0.00645118	0.0242373	-0.0549099	0.0029356	0.0451551	-0.179055	0.0162127	0.248308	0.0435964	1.18778	1.18778	0.248266	0.248266	0.139264	0.856161	0.41071	33013	Cofactors and Vitamins	Nicotinate and Nicotinamide Metabolism		1341-23-7		HMDB0000855	C03150	439924	nicotinamide riboside	400	155997	NAMED		NC(C1=C[N+](C2C(C(C(C[O-])O2)O)O)=CC=C1)=O	nicotinamide riboside	930	255.098
818	0.203982	-0.015572	0.59444	0.245553	0.292307	0.196448	-0.291379	-0.0685568	-0.349091	0.266679	-0.113181	0.14033	0.25286	-0.0691998	0.197946	0.239313	-1.37001	1.37001	-0.454181	0.454181	0.0861093	1.06495	0.41071	15872	Lipid	Fatty Acid Synthesis		141-82-2;26522-22-85-0	844	HMDB00691	C00383	867	malonate							612	103.004
926	0.302431	-0.0264204	0.321563	-0.163233	-0.27784	-0.00750213	-0.442898	-0.236921	-0.248385	0.00744627	-0.243257	-0.222138	0.0248332	-0.231025	0.243212	0.143055	-1.31269	1.31269	-0.392528	0.392528	0.132295	0.878456	0.41071	32489	Lipid	Medium Chain Fatty Acid		142-62-1	8552	HMDB00535	C01585	8892	caproate (6:0)							2713.7	115.076
100000263	-0.350089	-0.309689	-0.242425	-0.127518	-0.156179	0.00122495	-0.17544	-0.214317	-0.000903755	0.185739	-0.159266	0.286958	-0.197446	-0.0128717	0.129603	0.208771	1.21665	1.21665	0.282919	0.282919	0.013517	1.86912	0.41071	15716	Amino Acid	Histidine Metabolism		14403-45-3	389128	HMDB0002320	C05568	793	imidazole lactate	400	155583	NAMED	ACZFBYCNAVEFLC-YFKPBYRVBI	OC(C(O)=O)CC1=CN=CN1	imidazole lactate	739.4	155.046
821	-0.469791	0.0767053	-0.0839806	-0.546991	0.0897848	-0.55892	-0.197846	-0.00121548	-0.287261	-0.572492	-0.323077	-0.378043	-0.248865	-0.293322	0.310383	0.189988	-1.07174	1.07174	-0.0999616	0.0999616	0.681682	0.166418	0.799288	33442	Nucleotide	Pyrimidine Metabolism, Uracil containing		1445-07-4	21403010	HMDB0000767	C02067	15047	pseudouridine	209	125870	NAMED	HZIOZCLEXIYJAD-JWMKEVCDBU	O[C@]1([H])[C@@](O)([H])[C@](CO)([H])O[C@]1(C2=CNC(NC2=O)=O)[H]	pseudouridine	1100	243.062
1648	-0.89111	-0.228596	1.51885	0.136683	0.280679	-0.767654	-0.89111	0.327091	0.3504	-0.89111	-0.89111	-0.89111	0.00814227	-0.481158	0.876311	0.635138	-1.95788	1.95788	-0.969295	0.969295	0.162686	0.78865	0.417523	18497	Lipid	Primary Bile Acid Metabolism		145-42-6		HMDB00036	C05122	6675	taurocholate							5150	514.284
327	-0.159947	0.0377432	0.0381677	-0.209693	-0.00632653	-0.32604	-0.00401969	0.0256973	0.0469923	-0.0627434	-0.0895694	-0.161991	-0.104349	-0.0409391	0.150629	0.0787774	1.05833	1.05833	0.0817867	0.0817867	0.201599	0.695512	0.450657	2134	Cofactors and Vitamins	Riboflavin Metabolism		146-14-5,84366-81-4	559059	HMDB0001248	C00016	643975	flavin adenine dinucleotide (FAD)	209	124607	NAMED	VWWQXMAJTJZDQX-UYBVJOGSBL	OC(C(O)C(O)COP(OP(OC[C@H]1O[C@@H](N(C=N2)C3=C2C(N)=NC=N3)[C@H](O)[C@@H]1O)(O)=O)(O)=O)CN(C(C=C(C)C(C)=C4)=C4N=C5C(N6)=O)C5=NC6=O	FAD	2425	784.15
100000299	-0.602868	-0.285029	-0.284418	-0.00947255	0.0514224	0.0623998	0.404107	0.495769	-0.136161	-0.313361	-0.342829	1.35048	-0.177994	0.243001	0.26158	0.650056	1.80495	1.80495	0.851956	0.851956	0.203711	0.690986	0.450657	15136	Nucleotide	Purine Metabolism, (Hypo)Xanthine/Inosine containing		146-80-5	58484	HMDB00299	C01762	64959	xanthosine							1827	285.083
480	-0.010171	0.0590728	0.0383762	0.0626468	-0.0348361	-0.0368981	-0.0993884	-0.0230843	0.201573	0.0186259	0.0773843	0.160509	0.0130318	0.0559365	0.0459271	0.113461	1.04852	1.04852	0.068359	0.068359	0.453805	0.343131	0.628477	1898	Amino Acid	Urea cycle; Arginine and Proline Metabolism		147-85-3	128566	HMDB0000162,HMDB0003411	C00148,C000763	8988145742614	proline	400	155455	NAMED	ONIBWKKTOPOVIA-BYPYZUCNBZ	OC(C1CCCN1)=O	proline	805	116.071
100002528	-0.512898	0.67303	-0.00660461	0.0161155	0.130864	-0.278853	-0.0357444	0.0334918	-0.274407	-0.0326421	-0.259568	-0.556818	0.00360918	-0.187614	0.402776	0.221355	-1.27484	1.27484	-0.350316	0.350316	0.272238	0.565051	0.511394	46960	Xenobiotics	Chemical		14808-79-8	1086	HMDB01448	C00059	5152822	sulfate*	209	148213	NAMED	QAOWNCQODCNURD-UHFFFAOYAC	OS(O)(=O)=O	sulfate*	616	96.9601
209	-0.34821	0.248474	0.2692	0.236996	0.468347	0.210611	0.0211065	-0.23258	0.0911941	0.31461	0.402424	0.445935	0.180903	0.173782	0.275309	0.261319	-1.00814	1.00814	-0.0116994	0.0116994	0.956598	0.0192705	0.971296	32342	Nucleotide	Purine Metabolism, Adenine containing		149022-20-8	10239183	HMDB0000045	C00020	6083	adenosine 5'-monophosphate (AMP)	400	155907	NAMED	UDMBCSSLTHHNCD-RWLQFSFNBF	NC1=NC=NC2=C1N=CN2C3OC(C(C3O)O)COP(O)(O)=O	AMP	1208	348.07
100001596	-0.338932	-0.0138469	-0.012351	-0.150383	0.0344277	-0.383704	-0.0722632	-0.0383702	-0.0338744	-0.079322	0.0122003	-0.369378	-0.144131	-0.0968345	0.17978	0.137449	1.04242	1.04242	0.0599385	0.0599385	0.354518	0.450362	0.565688	35482	Lipid	Fatty Acid Metabolism (also BCAA Metabolism)		149181-64-6	21403178	HMDB0013133		53481628	2-methylmalonylcarnitine (C4-DC)	400	156193	NAMED	XROYFEWIXXCPAW-UHFFFAOYAB	[O-]C(CC(C[N+](C)(C)C)OC(C(C)C(O)=O)=O)=O	2-methylmalonylcarnitine (C4-DC)	1552.7	262.129
100001251	-1.96831	-1.96831	-0.942962	-1.96831	-0.75017	-1.96831	0.648312	-0.0870427	-1.96831	-1.96831	-1.96831	-1.96831	-1.59439	-1.21866	0.582464	1.1844	2.38483	2.38483	1.25388	1.25388	0.57944	0.236991	0.745215	33941	Lipid	Fatty Acid Metabolism (Acyl Carnitine, Medium Chain)	2	1492-27-9		HMDB0000651		10245190	decanoylcarnitine (C10)	402	158585	NAMED	LZOSYCMHQXPBFU-UHFFFAOYAC	[O-]C(CC(C[N+](C)(C)C)OC(CCCCCCCCC)=O)=O	decanoylcarnitine (C10)	4700	316.248
100000580	0.122352	-0.270507	0.460132	0.304876	0.144417	0.0577131	-0.380312	-0.161248	0.0669442	-0.00231292	-0.122679	0.211709	0.136497	-0.0646497	0.247068	0.204899	-1.23185	1.23185	-0.300832	0.300832	0.128172	0.892206	0.41071	20675	Carbohydrate	Glycolysis, Gluconeogenesis, and Pyruvate Metabolism		154-58-5		HMDB0002712	C07326	64960	1,5-anhydroglucitol (1,5-AG)	209	123293	NAMED	MPCAJMNYNOGXPB-SLPGGIOYBT	O[C@@H]1[C@@H](CO)OC[C@H](O)[C@H]1O	1,5-anhydroglucitol (1,5-AG)	802	163.061
522	0.00336841	0.228318	0.0583461	-0.224296	0.0212793	-1.0135	0.0776025	0.0715409	0.0483087	-0.644383	-0.0719764	-0.320996	-0.154414	-0.139984	0.445069	0.289603	-1.02194	1.02194	-0.0313115	0.0313115	0.92808	0.0324144	0.959452	35670	Cofactors and Vitamins	Thiamine Metabolism		154-87-0	8715	HMDB01372	C00068	1132	thiamin diphosphate							1195.1	423.03
100001266	-0.433955	-0.170937	-0.13788	-0.130289	0.141108	-0.0427787	0.289222	0.197512	-0.228916	-0.110765	-0.0426102	-0.131094	-0.129122	-0.00444177	0.187205	0.203084	1.1365	1.1365	0.184592	0.184592	0.423933	0.372702	0.6176	33953	Amino Acid	Urea cycle; Arginine and Proline Metabolism		155-84-0	60752	HMDB0004620	C02562	67427	N-acetylarginine	400	156051	NAMED	SNEIUMQYRCDYCH-LURJTMIEBE	O=C(O)[C@@H](NC(C)=O)CCCNC(N)=N	N-acetylarginine	1116	217.13
100000961	0.286343	-0.0285094	0.0229997	0.145741	0.443355	0.375425	0.272379	0.27835	0.4028	0.530671	0.412188	0.516726	0.207559	0.402186	0.191623	0.111277	1.20269	1.20269	0.266269	0.266269	0.053856	1.26877	0.41071	22137	Amino Acid	Urea cycle; Arginine and Proline Metabolism		156-86-5	8732	HMDB00670	C01924	9085	homoarginine							700	189.135
100002769	-0.15492	0.109463	-0.0337896	-0.115643	-0.112367	-0.1426	0.0112876	0.15878	-0.0729009	-0.19269	0.0606083	-0.46713	-0.0749761	-0.0836741	0.0997298	0.222557	1.00655	1.00655	0.0094132	0.0094132	0.913094	0.0394844	0.952004	57461	Amino Acid	Urea cycle; Arginine and Proline Metabolism		157-07-3	140984	HMDB0003148		160437	argininate*	400	211115	NAMED	BMFMQGXDDJALKQ-BYPYZUCNBB	N=C(N)NCCC[C@H](O)C(O)=O	argininate*	910	176.103
1242	-0.202637	0	-0.13903	-0.324397	-0.0219005	-0.460343	-0.046969	0.0291145	-0.0320603	-0.428125	-0.055342	-0.220562	-0.191385	-0.125657	0.177905	0.169909	1.06633	1.06633	0.0926548	0.0926548	0.258993	0.586713	0.495054	15650	Nucleotide	Purine Metabolism, Adenine containing		15763-06-1	4573813	HMDB0003331	C02494	27476	N1-methyladenosine	209	123257	NAMED	QQBGTSSELNKRID-IOSLPCCCBM	N=C1C2=C(N([C@@]3([H])[C@@](O)([H])[C@@](O)([H])[C@](CO)([H])O3)C=N2)N=CN1C	1-methyladenosine	1399	282.12
100001452	-0.133454	-0.0292872	0.349462	0.164287	0.532133	0.0216645	-0.150688	0.0354985	-0.55643	-0.0223076	-0.293299	0.0274893	0.150801	-0.159956	0.250986	0.231233	-1.3728	1.3728	-0.457117	0.457117	0.143179	0.844119	0.41071	35107	Amino Acid	Leucine, Isoleucine and Valine Metabolism		16284-60-9	475516	HMDB00678		546304	isovalerylglycine	209	126956	NAMED	ZRQXMKMBBMNNQC-UHFFFAOYAA	O=C(O)CNC(CC(C)C)=O	isovalerylglycine	1950	158.082
100001890	-0.543489	0.433967	0.0989867	0.430092	0.509943	0.361913	0.198534	-0.264961	0.352299	0.78742	0.651835	1.63061	0.215236	0.559289	0.397882	0.641982	1.60585	1.60585	0.683339	0.683339	0.255077	0.593329	0.492701	37093	Peptide	Dipeptide		1638-60-4	227831	HMDB0028691		259583	alanylleucine	400	156315	NAMED	RDIKFPRVLJLMER-UHFFFAOYAD	NC(C)C(NC(CC(C)C)C(O)=O)=O	alanylleucine	2165	203.139
100001621	-0.310204	-1.02531	-0.482762	-0.52439	-0.742056	-0.724274	-0.0546991	-0.318638	-0.357649	-1.14688	-1.14688	0.219999	-0.634834	-0.467459	0.250072	0.565758	1.30436	1.30436	0.383346	0.383346	0.530767	0.275096	0.701485	52307	Lipid	Phospholipid Metabolism		16824-65-0				167572	glycerophosphoinositol*	400	164336	NAMED		[H]C(C(O)(C(O)([C@](O)1[H])[H])[H])([C@@](OP(O)(OC[C@@]([H])(CO)O)=O)([C@]1(O)[H])[H])O	glycerophosphoinositol*	630	333.059
100001125	-0.425947	0.573857	0.0740251	0.404932	0.508233	0.458062	0.209663	-0.42675	0.156201	0.805251	0.694937	1.48528	0.265527	0.487431	0.380864	0.657628	1.42004	1.42004	0.505935	0.505935	0.465311	0.332257	0.634361	31530	Peptide	Dipeptide		16875-27-7	3313819	HMDB0029068		7010580	threonylphenylalanine	209	125772	NAMED	IQHUITKNHOKGFC-UHFFFAOYAA	N[C@@H](C(C)O)C(N[C@@H](CC1=CC=CC=C1)C(O)=O)=O	threonylphenylalanine	2452	267.134
100001739	-0.4128	0.111524	0.0311536	-0.10464	0.0813257	-0.275812	0.214618	0.124251	0.261992	-0.0202098	-0.0351561	-0.00382756	-0.0948748	0.0902779	0.211396	0.128761	1.19027	1.19027	0.251287	0.251287	0.140648	0.851867	0.41071	35718	Lipid	Long Chain Polyunsaturated Fatty Acid (n3 and n6)		17046-59-2	4471954	HMDB0002925	C03242	5280581	dihomo-linolenate (20:3n3 or n6)	209	143707	NAMED	AHANXAKGNAKFSK-PDBXOOCHBM	CC\C=C/C\C=C/C\C=C/CCCCCCCCCC(O)=O	dihomolinolenate (20:3n3 or 3n6)	5596	305.249
100001274	-0.373438	-0.167986	-0.175527	-0.142449	-0.223344	-0.265036	0.0465783	0.052029	0.0360134	-0.120116	-0.0304689	-0.012735	-0.22463	-0.00478313	0.0850315	0.0656575	1.24442	1.24442	0.315471	0.315471	0.00822617	2.0848	0.41071	33939	Amino Acid	Glycine, Serine and Threonine Metabolism		17093-74-2	3841173	HMDB0062557		152204	N-acetylthreonine	209	126095	NAMED	PEDXUVCGOLSNLQ-UHFFFAOYAC	CC(O)C(C(O)=O)NC(C)=O	N-acetylthreonine	1480	162.076
100001162	-0.27917	-0.470474	-0.28824	-0.295419	-0.248037	-0.408079	-0.00122681	-0.218659	-0.241366	-0.586217	-0.366846	-0.255605	-0.33157	-0.27832	0.0872421	0.192281	1.06748	1.06748	0.0942137	0.0942137	0.583368	0.234058	0.745979	32452	Lipid	Fatty Acid Metabolism (also BCAA Metabolism)		17298-37-2	96904	HMDB0000824	C03017	107738	propionylcarnitine (C3)	400	155955	NAMED	UFAHZIUFPNSHSL-UHFFFAOYAT	[O-]C(CC(OC(CC)=O)C[N+](C)(C)C)=O	propionylcarnitine (C3)	1590	218.139
100001263	1.96823	-0.140264	-0.913811	-1.29487	2.37039	0.717648	0.517295	0.761474	-0.348588	-1.46588	-0.996023	0.0240099	0.45122	-0.251285	1.50449	0.863889	-3.48882	3.48882	-1.80274	1.80274	0.319375	0.495699	0.550838	33955	Lipid	Lysophospholipid		17364-16-8	78064	HMDB0010382	C04102	86554	1-palmitoyl-GPC (16:0)	209	126115	NAMED	ASWBNKHCZGQVJV-UHFFFAOYAM	O=P(OCC[N+](C)(C)C)([O-])OCC(O)COC(CCCCCCCCCCCCCCC)=O	1-palmitoyl-GPC (16:0)	5670	496.34
100006379	-0.236794	-0.140361	-0.0841982	-0.0815395	-0.0269942	-0.15502	0.279407	0.193634	0.141023	-0.0722798	0.00982443	1.34299	-0.120818	0.315767	0.0730599	0.518872	1.77486	1.77486	0.827706	0.827706	0.111082	0.954355	0.41071	48782	Amino Acid	Tryptophan Metabolism		180509-18-6	9157171	HMDB0240296		10981970	C-glycosyltryptophan	400	157831	NAMED	CPXSBHKDEPPWIX-RAYCSJGIBM	N[C@H](C(O)=O)CC1=C([C@H]([C@H]([C@@H](O)[C@@H]2O)O)O[C@@H]2CO)NC3=CC=CC=C13	C-glycosyltryptophan	1907	367.15
100001617	0.059112	-0.329508	1.45301	0.0487823	0.249359	0.0611351	0.00287002	-0.410816	0.784758	0.175188	-0.370221	0.169378	0.256981	0.058526	0.615688	0.438295	-1.36506	1.36506	-0.448969	0.448969	0.229664	0.638907	0.465673	42395	Lipid	Fatty Acid, Dicarboxylate		1852-04-6	15037	HMDB00888		15816	undecanedioate (C11-DC)							2440	215.129
100001167	-0.645404	-0.298298	-0.276169	-0.780307	-0.0406302	0.0593758	0.805088	0.764046	-0.0998343	-1.06897	0.0243246	2.38449	-0.330239	0.46819	0.329092	1.16239	3.887	3.887	1.95866	1.95866	0.106045	0.974509	0.41071	35127	Amino Acid	Urea cycle; Arginine and Proline Metabolism		18684-24-7	9847785	HMDB0006695		11902893	pro-hydroxy-pro	400	156146	NAMED	ONPXCLZMBSJLSP-ALKRTJFJBT	OC([C@H]1N(C([C@H]2NCCC2)=O)CC(O)C1)=O	prolylhydroxyproline	950	229.118
100001272	-0.0609634	0.0795379	-0.063504	-0.238579	0.147053	-0.43345	1.0363	0.432216	0.119091	-0.274715	0.0276441	0.0919367	-0.0949843	0.238745	0.212776	0.451131	1.50633	1.50633	0.591042	0.591042	0.124869	0.903544	0.41071	48258	Lipid	Lysophospholipid		19420-56-5	17240641	HMDB0002815	C03916	16081932	1-oleoyl-GPC (18:1)	402	160285	NAMED	YAMUFBLWGFFICM-PTGWMXDIBX	O[C@H](COC(CCCCCCC/C=C\CCCCCCCC)=O)COP(OCC[N+](C)(C)C)([O-])=O	1-oleoyl-GPC (18:1)	6250	596.357
100001271	1.84906	0	-0.794332	-1.16826	2.30631	0.398256	0.48454	0.979503	-0.336517	-1.28905	-1.22111	0.209565	0.431838	-0.195512	1.39811	0.924638	-2.88683	2.88683	-1.52949	1.52949	0.387071	0.412209	0.579959	33961	Lipid	Lysophospholipid		19420-57-6	435389	HMDB0010384		497300	1-stearoyl-GPC (18:0)	402	158603	NAMED	IHNKQIMGVNPMTC-RUZDIDTEBJ	O[C@H](COC(CCCCCCCCCCCCCCCCC)=O)COP(OCC[N+](C)(C)C)([O-])=O	1-stearoyl-GPC (18:0)	5847	524.371
100001790	-0.125465	0.00245549	0.137167	0.57045	0.139892	0.703531	-0.140348	0.466365	0.38327	0.127312	0.0425029	0.602142	0.238005	0.246874	0.326993	0.282488	-1.00455	1.00455	-0.00655173	0.00655173	0.947454	0.0234417	0.971273	36659	Peptide	Dipeptide		19461-38-2	19972556	HMDB28844		88079	glycylisoleucine							2080	189.123
100001721	-0.877344	-0.086457	-0.220903	-0.0430787	0.158793	0.168325	0.121144	-0.425498	0.0417095	-0.877344	0.0047115	-0.206397	-0.150111	-0.223612	0.386319	0.376777	-1.07693	1.07693	-0.10692	0.10692	0.787753	0.10361	0.882548	36751	Amino Acid	Lysine Metabolism		1946-82-3	83869	HMDB00446	C12989	92907	N2-acetyllysine							836	189.123
100000487	-0.312906	-0.108405	-0.0169317	0.175475	0.0466382	0.0918543	0.1725	0.178064	0.163271	0.000682011	0.0590771	0.523443	-0.0207126	0.18284	0.172498	0.181671	1.22906	1.22906	0.297555	0.297555	0.105192	0.978017	0.41071	18357	Peptide	Dipeptide		1963-21-9	2006926	HMDB0028854		2724807	glycylvaline	400	155655	NAMED	STKYPAFSDFAEPH-LURJTMIEBB	CC(C)[C@@H](C(O)=O)NC(CN)=O	glycylvaline	1561.6	175.108
100001256	-0.196376	-0.0472276	0.233326	-0.0752339	0.320088	0.00956678	0.115807	0.200158	-0.0460237	-0.036212	-0.0358052	0.295012	0.0406905	0.082156	0.196728	0.144721	1.03448	1.03448	0.0489064	0.0489064	0.744883	0.127912	0.85082	33950	Amino Acid	Phenylalanine Metabolism		2018-61-3	67404	HMDB0000512	C03519	74839	N-acetylphenylalanine	209	126109	NAMED	CBQJSKKFNMDLON-JTQLQIEIBY	O=C(O)[C@@H](NC(C)=O)CC1=CC=CC=C1	N-acetylphenylalanine	2597	206.082
100001409	-0.548684	-0.548684	-0.41208	-0.548684	-0.443562	-0.548684	0.485485	-0.22938	-0.548684	-0.548684	-0.476328	-0.340286	-0.508397	-0.276313	0.0632025	0.393703	1.35774	1.35774	0.441208	0.441208	0.240501	0.618884	0.474536	48351	Nucleotide	Purine Metabolism, (Hypo)Xanthine/Inosine containing		20245-33-4	513976	HMDB02721		65095	N1-methylinosine							1900	283.104
208	-0.211145	-0.0551652	-0.123274	-0.205322	-0.0452024	-0.145174	0.0959729	0.0474065	-0.00571529	-0.288628	-0.00392819	-0.456771	-0.130881	-0.101944	0.0711614	0.219589	1.04686	1.04686	0.0660734	0.0660734	0.748814	0.125626	0.85082	3108	Nucleotide	Purine Metabolism, Adenine containing		20398-34-9	5800	HMDB0001341	C00008	6022	adenosine 5'-diphosphate (ADP)	209	126001	NAMED	XTWYTFMLZFPYCI-KQYNXXCUBP	NC1=NC=NC2=C1N=CN2[C@@]3([H])[C@@](O)([H])[C@@](O)([H])[C@](COP(OP(O)(O)=O)(O)=O)([H])O3	ADP	680	426.022
1668	-1.18626	-1.18626	0.76918	-1.18626	-0.332705	-1.18626	-1.18626	-1.18626	0.294602	-1.18626	-1.18626	-1.18626	-0.718096	-0.939452	0.804641	0.604561	-1.42762	1.42762	-0.513617	0.513617	0.195752	0.708295	0.449005	12261	Lipid	Secondary Bile Acid Metabolism		207737-97-1	2015539	HMDB00896	C05463	2733768	taurodeoxycholate							5257.4	498.289
100001193	0.800429	-0.030425	-0.390261	-0.331298	-0.232835	-0.317053	0.278954	0.0439005	0.200932	-0.133982	-0.386579	0.558428	-0.0835739	0.093609	0.450888	0.330689	1.12747	1.12747	0.173089	0.173089	0.428108	0.368447	0.6176	32980	Lipid	Polyunsaturated Fatty Acid (n3 and n6)		2091-25-0	4445971	HMDB02226	C16527	5497181	adrenate (22:4n6)							5678	331.264
1231	-0.318391	0.220522	0.00599339	-0.204404	0.121648	-0.35987	0.17336	0.103493	0.271522	0.0947034	0.0617448	0.0851943	-0.0890836	0.13167	0.240212	0.078111	1.22054	1.22054	0.287517	0.287517	0.0873172	1.0589	0.41071	17805	Lipid	Long Chain Polyunsaturated Fatty Acid (n3 and n6)		2091-39-6	4944228	HMDB0005060	C16525	6439848	dihomo-linoleate (20:2n6)	209	126039	NAMED	XSXIVVZCUAHUJO-HZJYTTRNBM	O=C(O)CCCCCCCCC/C=C\C/C=C\CCCCC	dihomolinoleate (20:2n6)	5730	307.264
100001122	-0.643974	-0.274956	-0.487566	-0.504097	-0.241008	-0.583784	0.0784939	-0.15741	-0.193968	-0.673347	-0.272281	0.00764326	-0.455897	-0.201812	0.163689	0.26525	1.30999	1.30999	0.389557	0.389557	0.135891	0.86681	0.41071	31609	Nucleotide	Purine Metabolism, Guanine containing		2140-65-0	86996	HMDB01563		96373	N1-methylguanosine							1869	298.115
100001412	-0.36417	-0.15249	0.0026799	-0.36417	-0.0665715	-0.36417	0.362279	0.219982	-0.0971786	-0.36417	-0.36417	-0.203006	-0.218149	-0.0743772	0.167343	0.304086	1.18739	1.18739	0.247799	0.247799	0.379211	0.421119	0.572717	35137	Nucleotide	Purine Metabolism, Guanine containing		2140-67-2	83878	HMDB04824		92919	N2,N2-dimethylguanosine							2168	312.13
100010895	-0.713214	-0.366064	0.024726	-0.674009	-0.0448914	-0.542341	-0.205492	0.100477	-0.00315225	-0.243588	-0.0432986	-0.00973885	-0.385965	-0.0674655	0.316199	0.131398	1.32729	1.32729	0.408479	0.408479	0.029847	1.5251	0.41071	57554	Nucleotide	Pyrimidine Metabolism, Cytidine containing		2140-72-9	133067			150971	2'-O-methylcytidine							1549	258.108
100003525	-0.737101	0.0183307	-0.221396	0.115591	0.272166	-0.199021	0.22562	0.0467645	0.124048	0.360727	0.414172	0.84358	-0.125238	0.335819	0.353725	0.284649	1.56758	1.56758	0.648541	0.648541	0.0478823	1.31982	0.41071	42077	Peptide	Dipeptide		21435-27-8	3768506	HMDB29051		4575735	seryltyrosine							1735	269.113
1548	-0.446228	-0.131134	-0.179889	-0.237725	-0.031111	-0.296745	0.57358	0.246312	0.0918001	-0.227127	0.155961	1.0885	-0.220472	0.321505	0.143225	0.455774	1.87193	1.87193	0.90453	0.90453	0.0567362	1.24614	0.41071	12358	Cofactors and Vitamins	Tetrahydrobiopterin Metabolism		22150-76-1	392795	HMDB00468	C06313	445040	biopterin							1562.7	238.093
100001181	-0.554022	0.049755	-0.251363	-0.102625	0.0454922	-0.28836	0.0768664	0.0628376	0.264976	-0.0203838	-0.00371589	-0.00957753	-0.18352	0.0618339	0.23077	0.107378	1.25733	1.25733	0.330358	0.330358	0.0841924	1.07473	0.41071	32504	Lipid	Long Chain Polyunsaturated Fatty Acid (n3 and n6)		2234-74-4		HMDB0006528,HMDB0001976	C16513	6441454	docosapentaenoate (n3 DPA; 22:5n3)	209	125862	NAMED	YUFFSWGQGVEMMI-RCHUDCCIBW	O=C(O)CCCCC/C=C\C/C=C\C/C=C\C/C=C\C/C=C\CC	docosapentaenoate (DPA; 22:5n3)	5571	329.249
100004216	-0.48024	-0.259946	-0.284756	-0.0179895	-0.0227944	-0.209413	0.0999954	0.106263	0.0624201	-0.171913	-0.164023	0.213967	-0.212523	0.0244516	0.174922	0.157378	1.2643	1.2643	0.338344	0.338344	0.119057	0.924246	0.41071	43023	Cofactors and Vitamins	Pterin Metabolism		22363-60-4	65806	HMDB00802	C00715	73000	pterin							1545	164.057
100001040	0	1.95252	0.70352	-0.56409	1.26343	-1.26092	0.531993	-0.151676	1.06012	1.65109	1.37037	-1.26092	0.349076	0.533497	1.19	1.08776	1.02934	1.02934	0.041714	0.041714	0.757037	0.120883	0.857508	27447	Lipid	Monoacylglycerol		2277-28-3	4446589	HMDB0011568		5283469	1-linoleoylglycerol (18:2)	209	126071	NAMED	WECGLUPZRHILCT-HZJYTTRNBQ	CCCCC/C=C\C/C=C\CCCCCCCC(OCC(O)CO)=O	1-linoleoylglycerol (18:2)	6477	279.233
100003210	-0.435848	1.26372	0.531152	1.4318	1.29141	1.38401	0.0660388	-0.278403	1.07808	1.91665	1.44579	1.12591	0.91104	0.892346	0.737885	0.83642	1.0672	1.0672	0.0938324	0.0938324	0.956924	0.0191225	0.971296	39994	Peptide	Dipeptide		22906-55-4	312586	HMDB0029131		352039	valylleucine	400	156660	NAMED	XCTHZFGSVQBHBW-UHFFFAOYAS	O=C(C(C(C)C)N)NC(CC(C)C)C(O)=O	valylleucine	2562	231.17
189	-0.0489699	-0.064499	-0.0197733	0.0707983	0.190137	-0.0240626	0.171137	-0.0562317	0.147941	-0.0471397	0.179373	-0.189829	0.0172717	0.0342085	0.0968531	0.153458	1.0228	1.0228	0.0325294	0.0325294	0.796587	0.0987666	0.883673	1498	Amino Acid	Lysine Metabolism		23284-33-5	140379	HMDB0001325	C03793	440120	N6,N6,N6-trimethyllysine	400	155380	NAMED	MXNRLFUSFKVQSK-UHFFFAOYAO	C[N+](C)(CCCCC(C([O-])=O)N)C	N6,N6,N6-trimethyllysine	690	189.16
100001527	-1.21209	-1.09721	-0.961508	-1.46644	-0.832395	-0.41961	-0.949039	-1.32054	0	-1.46644	-0.222491	-1.05382	-0.998208	-0.835387	0.357324	0.594599	1.29838	1.29838	0.376708	0.376708	0.519494	0.28442	0.693288	35436	Lipid	Fatty Acid Metabolism (Acyl Glycine)		24003-67-6	89859	HMDB0000701		99463	hexanoylglycine	209	128227	NAMED	UPCKIPHSXMXJOX-UHFFFAOYAU	O=C(O)CNC(CCCCC)=O	hexanoylglycine (C6)	2900	172.098
100001232	-0.553135	-0.280816	-0.172924	-0.174372	-0.00350832	-0.31761	-0.182053	-0.819167	0.0605858	0.0553653	0.0294564	-0.420254	-0.250394	-0.212678	0.184298	0.351285	1.07277	1.07277	0.101342	0.101342	0.789485	0.102656	0.882548	33968	Lipid	Medium Chain Fatty Acid		2430-94-6	4471803	HMDB00529		5312378	5-dodecenoate (12:1n7)							5224	197.155
212	0.0404942	-0.133291	-0.192673	-0.0328871	-0.111718	0.130751	-0.356746	-0.311599	0.115876	-0.400908	0.0291246	0.0859359	-0.0498873	-0.13972	0.120213	0.240674	-1.07463	1.07463	-0.103841	0.103841	0.468424	0.329361	0.634361	1419	Amino Acid	Polyamine Metabolism		2457-80-9	388321	HMDB0001173	C00170	439176	5-methylthioadenosine (MTA)	400	155365	NAMED	WUUGFSXJNOTRMR-IOSLPCCCBD	NC1=NC=NC2=C1N=CN2[C@H]3[C@H](O)[C@H](O)[C@@H](CSC)O3	5-methylthioadenosine (MTA)	2444.9	298.097
100001580	-0.135881	-0.00309238	-0.412778	-0.170552	-0.0490107	-0.422392	0.193054	0.247421	0.305103	-0.0475288	-0.205811	-0.203259	-0.198951	0.0481633	0.179597	0.229603	1.29133	1.29133	0.368857	0.368857	0.0875187	1.0579	0.41071	37478	Lipid	Long Chain Polyunsaturated Fatty Acid (n3 and n6)		25182-74-5	4945614	HMDB0001976	C16513	6441454	docosapentaenoate (n6 DPA; 22:5n6)	209	127695	NAMED	AVKOENOBFIYBSA-WMPRHZDHBF	OC(CC/C=C\C/C=C\C/C=C\C/C=C\C/C=C\CCCCC)=O	docosapentaenoate (n6 DPA; 22:5n6)	5624.5	329.249
100001055	-0.0150367	-0.225049	-0.34579	-0.173966	-0.0173748	-0.208281	0.537453	-0.142653	0.107354	-0.39752	0.161109	-0.194064	-0.16425	0.0119464	0.128471	0.329094	1.24114	1.24114	0.311661	0.311661	0.193544	0.71322	0.448398	33441	Amino Acid	Leucine, Isoleucine and Valine Metabolism		25518-49-4		HMDB0000736		168379	isobutyrylcarnitine (C4)	400	156017	NAMED		CC(C)C(O[C@@H](CC([O-])=O)C[N+](C)(C)C)=O	isobutyrylcarnitine (C4)	1955.1	232.154
100001054	-0.321748	-0.58065	-1.05515	-0.119561	-0.185167	-0.283429	0.480382	-0.519297	-0.231409	-0.405734	-0.173186	0.373236	-0.424284	-0.0793347	0.347225	0.412345	1.45344	1.45344	0.539467	0.539467	0.134971	0.869759	0.41071	32412	Lipid	Fatty Acid Metabolism (also BCAA Metabolism)		25576-40-3	184820	HMDB0002013	C02862	439829	butyrylcarnitine (C4)	400	155935	NAMED	QWYFHHGCZUCMBN-SECBINFHBA	CCCC(O[C@H](CC([O-])=O)C[N+](C)(C)C)=O	butyrylcarnitine (C4)	1977	232.154
1268	-0.258189	0.0521989	-0.139015	-0.258735	-0.211559	-0.358117	-0.0156153	0.0360703	0.0395611	-0.278262	-0.13417	-0.0945311	-0.195569	-0.0744912	0.140838	0.121806	1.12586	1.12586	0.171023	0.171023	0.0646505	1.18943	0.41071	18369	Peptide	Gamma-glutamyl Amino Acid		2566-39-4	133115	HMDB0011171		151023	gamma-glutamylleucine	209	123285	NAMED	MYFMARDICOWMQP-YUMQZZPRBM	CC(C)C[C@@H](C(O)=O)NC(CC[C@@H](C(O)=O)N)=O	gamma-glutamylleucine	2757.2	261.144
100001948	-0.62643	0.114395	-0.323925	-0.319922	-0.284321	-0.297599	-0.294153	-0.0556159	-0.0632633	0.114071	-0.4969	-0.559862	-0.289634	-0.225954	0.236159	0.268573	1.07173	1.07173	0.099938	0.099938	0.637837	0.195291	0.778588	37058	Energy	TCA Cycle		256928-74-2	28639166	HMDB0061717		71464481	succinylcarnitine (C4-DC)	400	156287	NAMED		[O-]C(CC(C[N+](C)(C)C)OC(CCC(O)=O)=O)=O	succinylcarnitine (C4-DC)	1419	262.129
100001250	-2.35892	-0.709534	1.30275	-0.196533	-2.35892	-2.35892	-2.35892	0.869222	0.257427	-2.35892	-2.35892	-2.35892	-1.11334	-1.38484	1.51628	1.52139	-1.30065	1.30065	-0.379238	0.379238	0.617636	0.209267	0.763207	33983	Lipid	Primary Bile Acid Metabolism		25696-60-0	147312	HMDB00932		168408	tauro-beta-muricholate							4774	514.284
100003674	-0.14201	-0.0582249	-0.114416	-0.000168413	0.0207702	0.0742348	-0.100646	0.199526	0.112657	-0.144464	0.0367812	0.238692	-0.0366358	0.0570911	0.083111	0.156379	1.1062	1.1062	0.145613	0.145613	0.19069	0.719671	0.448398	40703	Peptide	Dipeptide		2578-57-6	4932143	HMDB0011178		6426709	prolylglycine	400	156791	NAMED	RNKSNIBMTUYWSH-YFKPBYRVBZ	O=[C@]([C@H]1NCCC1)NCC(O)=O	prolylglycine	875	173.092
100001208	-0.618304	0.0240063	-0.457562	-0.249975	-0.784525	-0.784525	-0.0516974	0.304678	-0.220392	-0.784525	-0.384914	-0.604902	-0.478481	-0.290292	0.320007	0.391919	1.23242	1.23242	0.301489	0.301489	0.279068	0.55429	0.514663	32350	Amino Acid	Histidine Metabolism		2625-49-2	68319	HMDB0002820	C05828	75810	1-methyl-4-imidazoleacetate	400	155911	NAMED	ZHCKPJGJQOPTLB-UHFFFAOYAW	O=C(O)CC1=CN(C)C=N1	1-methyl-4-imidazoleacetate	833	141.066
100000467	0.184469	0.0170695	0.0299676	-0.0831763	0.55033	0.0399471	0.806331	0.434811	0.210723	0.0282053	0.560184	0.400481	0.123101	0.406789	0.226129	0.270465	1.33781	1.33781	0.419872	0.419872	0.0272805	1.56415	0.41071	27672	Amino Acid	Tryptophan Metabolism		2642-37-7	9840	HMDB0000682		10258	3-indoxyl sulfate	209	123315	NAMED	BXFFHSIDQOFMLE-UHFFFAOYAB	O=S(OC2=CNC1=CC=CC=C12)(O)=O	3-indoxyl sulfate	2222.2	212.002
100001628	-0.502109	-0.342988	-0.245837	-0.57365	-0.634139	-0.737248	0.0836039	0.13252	-0.255183	-0.021842	-0.471539	0.686204	-0.505995	0.0256274	0.183709	0.394824	1.79663	1.79663	0.845297	0.845297	0.0468266	1.32951	0.41071	35649	Carbohydrate	Pentose Phosphate Pathway		2646-35-7	596	HMDB0001068	C05382	616	sedoheptulose-7-phosphate	400	156210	NAMED	JDTUMPKOJBQPKX-UHFFFAOYAT	OP(OCC(C(C(C(C(CO)=O)O)O)O)O)(O)=O	sedoheptulose-7-phosphate	599.6	289.033
100002356	-0.388763	0.268508	0.112368	-0.207725	0.2307	-0.223538	0.0317122	0.0688762	0.220955	0.0252984	-0.00711281	-0.210129	-0.0347414	0.0216001	0.273847	0.139008	1.03403	1.03403	0.0482776	0.0482776	0.609073	0.215331	0.759054	38296	Lipid	Fatty Acid, Branched		2724-59-6	2340933	HMDB37397		3083779	(16 or 17)-methylstearate (a19:0 or i19:0)							5993	297.28
100001126	-0.313506	-0.142696	-0.0431558	-0.141052	-0.278599	-0.345193	0.00145124	0.140566	0.186795	-0.196502	-0.20637	-0.279131	-0.2107	-0.0588651	0.119008	0.196458	1.17597	1.17597	0.233845	0.233845	0.051478	1.28838	0.41071	43829	Peptide	Gamma-glutamyl Amino Acid		2746-34-1		HMDB0011172		7015683	gamma-glutamylvaline	400	157051	NAMED	SITLTJHOQZFJGG-UUEFVBAFBQ	O=C(N[C@H]([C@@](O)=O)C(C)C)CC[C@@H]([C@](O)=O)N	gamma-glutamylvaline	2045	247.129
1097	-0.591428	-0.836424	-0.488064	-0.316848	-0.112051	-0.311178	0.626537	0.231852	-0.0789457	-0.681094	-0.576253	1.24635	-0.442665	0.128075	0.253638	0.735319	2.17458	2.17458	1.12074	1.12074	0.160903	0.793435	0.417523	2763	Carbohydrate	Nucleotide Sugar		28053-08-9,63700-19-6	16522	HMDB0000935	C00167	17473	UDP-glucuronate	209	125997	NAMED	HDYANYHVCAPMJV-LXQIFKJMBA	OC1C(N(C=CC2=O)C(N2)=O)OC(COP(OP(OC(C(C(O)C3O)O)OC3C(O)=O)(O)=O)(O)=O)C1O	UDP-glucuronate	588	579.027
100009394	0.0892414	0.46477	0.167345	0.0357528	0.577705	-0.40568	0.311509	0.135886	0.262931	0.403527	0.355906	-0.583137	0.154856	0.14777	0.348624	0.369641	-1.00789	1.00789	-0.0113348	0.0113348	0.952387	0.0211864	0.971296	57652	Lipid	Long Chain Polyunsaturated Fatty Acid (n3 and n6)		28290-73-5	13628094	HMDB0000477		13932172	hexadecadienoate (16:2n6)	209	212703	NAMED	WPJGPAAPSBVXNU-HZJYTTRNBL	CCCCC/C=C\C/C=C\CCCCCC(O)=O	hexadecadienoate (16:2n6)	5398	251.202
100000269	-0.357917	-0.139339	-0.0558336	0.0752194	-0.1482	-0.10525	0.139954	0.0848062	0.0868545	0.030649	-0.158335	0.226959	-0.121887	0.0684812	0.141561	0.129387	1.20796	1.20796	0.272576	0.272576	0.073659	1.13277	0.41071	15990	Lipid	Phospholipid Metabolism		28319-77-9	571409	HMDB0000086	C00670	71920	glycerophosphorylcholine (GPC)	400	155613	NAMED	SUHOQUVVVLNYQR-MRVPVSSYBR	O=P(OCC[N+](C)(C)C)([O-])OC[C@H](O)CO	glycerophosphorylcholine (GPC)	709.9	258.11
100001259	-0.689181	-0.689181	0.0818574	0.127988	0.167441	-0.418996	-0.299323	-0.689181	-0.689181	-0.169497	0.108668	0.325878	-0.236679	-0.235439	0.410004	0.413202	1.00466	1.00466	0.00671277	0.00671277	0.995634	0.00190043	0.995634	33944	Amino Acid	Glutathione Metabolism		2922-56-7	2841309		C11347	115260	S-methylglutathione	400	156042	NAMED	QTQDDTSVRVWHMO-UHFFFAOYAD	O=C(NCC(O)=O)C(CSC)NC(CCC(N)C(O)=O)=O	S-methylglutathione	1600	322.107
100000265	0.0175089	0.0214193	0.101856	-0.341835	-0.248958	-0.510463	0.12004	0.240973	0.213299	-0.462001	-0.402649	-0.178908	-0.160079	-0.0782077	0.243636	0.312683	1.1023	1.1023	0.14051	0.14051	0.33757	0.471636	0.559457	15140	Amino Acid	Tryptophan Metabolism		2922-83-0	141580	HMDB00684	C00328	161166	kynurenine							1902.1	209.092
100001278	-0.307087	0.142703	0.294199	-0.140535	0.319235	-0.365644	0.0937746	0.123005	0.392132	0.200777	0.308408	-0.603009	-0.00952154	0.0858477	0.302004	0.355674	1.10865	1.10865	0.148808	0.148808	0.375878	0.424953	0.572717	33971	Lipid	Long Chain Monounsaturated Fatty Acid		29743-97-3	4471860	HMDB0060038		5312435	10-heptadecenoate (17:1n7)	209	126129	NAMED	GDTXICBNEOEPAZ-FPLPWBNLBM	O=C(O)CCCCCCCC/C=C\CCCCCC	10-heptadecenoate (17:1n7)	5555	267.233
1342	-0.198927	-0.568864	0.238607	-0.0449698	0.336063	0.132828	0.249556	0.204672	-0.222832	0.117539	0.292798	-0.0852165	-0.0175437	0.0927528	0.331924	0.204457	1.08797	1.08797	0.121642	0.121642	0.574929	0.240386	0.742955	12017	Amino Acid	Tyrosine Metabolism		300-48-1	8948	HMDB0001434		9307	3-methoxytyrosine	400	155509	NAMED	PFDUUKDQEHURQC-ZETCQYMHBZ	COC1=C(O)C=CC(C[C@@H](C(O)=O)N)=C1	3-methoxytyrosine	1771	212.092
358	0.538669	-0.76408	-0.0347307	-0.18097	0.989696	-0.313923	0.0535739	-0.0514621	-0.179625	0.132901	0.00290977	-0.239417	0.0391101	-0.0468533	0.628778	0.141141	-1.28206	1.28206	-0.358462	0.358462	0.739769	0.130904	0.848422	590	Amino Acid	Methionine, Cysteine, SAM and Taurine Metabolism		300-84-5	96959	HMDB0000965	C00519	107812	hypotaurine	400	155331	NAMED	VVIUBCNYACGLLV-UHFFFAOYAM	NCCS(O)=O	hypotaurine	690	110.027
216	-2.13061	-2.13061	-2.13061	-2.13061	-2.13061	-2.13061	0.154628	-0.430074	-0.544696	-2.13061	-2.13061	-0.0128898	-2.13061	-0.849041	0	1.02562	5.08346	5.08346	2.34581	2.34581	0.0280775	1.55164	0.41071	38325	Nucleotide	Purine Metabolism, (Hypo)Xanthine/Inosine containing		3031-94-5	195	HMDB0001517	C04677	65110	AICA ribonucleotide	400	156507	NAMED	4000	NC(C1=C(N(C2OC(C(C2O)O)COP(O)(O)=O)C=N1)N)=O	AICA ribonucleotide	1120	339.07
249	-0.029644	-0.0670615	-0.0391215	-0.0369014	-0.00402386	-0.107654	0.0413726	-0.109344	0.106089	-0.0964075	0.0126637	-0.31362	-0.047401	-0.0598743	0.0357565	0.149148	-1.00404	1.00404	-0.00581699	0.00581699	0.810728	0.0911249	0.892982	1768	Amino Acid	Histidine Metabolism		305-84-0	388363	HMDB0000033	C00386	439224	carnosine	400	155446	NAMED	CQOVPNPJLQNMDC-ZETCQYMHBX	OC([C@H](CC1=CNC=N1)NC(CCN)=O)=O	carnosine	804	225.099
100001393	-0.10354	-0.307018	-0.356748	-0.153724	0.0688944	-0.176969	0.268795	-0.230539	0.0130517	-0.374073	0.126823	-0.33056	-0.171517	-0.0877504	0.151945	0.262546	1.10843	1.10843	0.148522	0.148522	0.450586	0.346222	0.628259	34407	Amino Acid	Leucine, Isoleucine and Valine Metabolism		31023-24-2	4932271	HMDB0000688	C20826	169235	isovalerylcarnitine (C5)	400	156109	NAMED	IGQBPDJNUXPEMT-UHFFFAOYAB	[O-]C(CC(C[N+](C)(C)C)OC(CC(C)C)=O)=O	isovalerylcarnitine (C5)	2504.9	246.17
100001509	-0.259092	-0.611419	-0.650047	-0.323243	-0.26532	-0.496594	0.514241	-0.0892293	0.0464008	-0.561162	-0.0419687	-0.192516	-0.434286	-0.0540389	0.175148	0.349504	1.52166	1.52166	0.605648	0.605648	0.0536714	1.27026	0.41071	45095	Amino Acid	Leucine, Isoleucine and Valine Metabolism		31023-25-3	4932320	HMDB0000378		6426901	2-methylbutyrylcarnitine (C5)	400	157090	NAMED	IHCPDBBYTYJYIL-UHFFFAOYAT	CCC(C)C(OC(CC([O-])=O)C[N+](C)(C)C)=O	2-methylbutyrylcarnitine (C5)	2465	246.17
100001612	-0.230399	-0.00247499	0.0579288	-0.0713854	-0.00797431	-0.320486	-0.0174185	-0.106488	0.0785025	-0.183098	-0.00550607	-0.416226	-0.0957984	-0.108372	0.147819	0.175578	-1.00922	1.00922	-0.0132354	0.0132354	0.814218	0.0892594	0.892982	35665	Amino Acid	Glutamate Metabolism		3106-85-2	5065	HMDB0001067	C12270	188803	N-acetyl-aspartyl-glutamate (NAAG)	400	156223	NAMED	OPVPGKGADVGKTG-UHFFFAOYAF	CC(NC(C(NC(CCC(O)=O)C(O)=O)=O)CC(O)=O)=O	N-acetyl-aspartyl-glutamate (NAAG)	1575.4	305.098
444	0.186542	-0.0454647	0.385697	0.516983	0.42413	0.497559	0.0619729	0.0558841	0.249682	0.28769	0.429458	0.373672	0.327574	0.24306	0.217495	0.155991	-1.09748	1.09748	-0.134199	0.134199	0.139195	0.856376	0.41071	1493	Amino Acid	Urea cycle; Arginine and Proline Metabolism		3184-13-2	6026	HMDB0000214	C00077	6262	ornithine	400	155375	NAMED	AHLPHDHHMVZTML-BYPYZUCNBZ	O=C(O)[C@@H](N)CCCN	ornithine	614	133.097
100000039	-0.00568295	-0.0291065	0.00565084	0.280063	0.0783428	0.116138	0.216821	0.33727	0.224875	0.186229	-0.0186856	0.507374	0.0742341	0.242314	0.114811	0.174065	1.19131	1.19131	0.252547	0.252547	0.115146	0.938752	0.41071	18374	Amino Acid	Methionine, Cysteine, SAM and Taurine Metabolism		3226-65-1	139840	HMDB0002005	C02989	158980	methionine sulfoxide	400	155665	NAMED	QEFRNWWLZKMPFJ-YGVKFDHGBW	O=C(O)[C@@H](N)CCS(C)=O	methionine sulfoxide	741.1	166.053
100001620	-0.0665586	-0.204714	-0.214647	0.0292961	-0.288161	-0.131063	-0.00748491	0.0653107	-0.0353075	-0.246806	-0.419718	0.671871	-0.145975	0.0046442	0.114571	0.372539	1.23167	1.23167	0.300621	0.300621	0.372727	0.428609	0.572717	37455	Lipid	Phospholipid Metabolism		33049-08-0	110410	HMDB0000114	C01233	123874	glycerophosphoethanolamine	400	156380	NAMED	JZNWSCPGTDBMEW-UHFFFAOYAI	O=P(OCCN)(O)OCC(CO)O	glycerophosphoethanolamine	705	216.063
888	-0.0923307	-0.107707	-0.201196	0.0168982	0.0784459	-0.13656	-0.033871	-0.175004	0.0669408	-0.135796	-0.125428	-0.180013	-0.0737417	-0.0971954	0.103021	0.0960738	-1.02427	1.02427	-0.034599	0.034599	0.748145	0.126014	0.85082	1642	Lipid	Medium Chain Fatty Acid		334-48-5	2863	HMDB00511	C01571	2969	caprate (10:0)							5090.7	171.139
1220	-0.205694	-0.0766346	-0.158619	-0.185222	-0.139783	-0.645196	-0.202016	-0.211384	-0.182352	-0.363069	-0.288539	-0.0852126	-0.235192	-0.222096	0.205707	0.0949977	1.00091	1.00091	0.00131917	0.00131917	0.912471	0.0397808	0.952004	34418	Lipid	Phospholipid Metabolism		33818-15-4	21531769	HMDB0001413	C00307	13804	cytidine 5'-diphosphocholine	400	156115	NAMED	RZZPDXZPRHQOCG-SARFZWSYBB	O[C@]([C@@]1(O)[H])([C@](O[C@](COP(OP(OCC[N+](C)(C)C)(O)=O)([O-])=O)1[H])([H])N2C=CC(N)=NC2=O)[H]	CDP-choline	776.6	489.115
869	-0.226056	-0.0219621	-0.0789234	-0.0950833	-0.123739	-0.0712548	0.208492	0.0897545	0.301704	-0.0236693	-0.00759956	0.340181	-0.102837	0.151477	0.0689783	0.155704	1.30012	1.30012	0.37865	0.37865	0.0148193	1.82917	0.41071	2856	Nucleotide	Pyrimidine Metabolism, Uracil containing		3387-36-8	1399139	HMDB0000288	C00105	6030	uridine 5'-monophosphate (UMP)	209	125744	NAMED	DJJCXFVJDGTHFX-FHLVPPQOBI	O[C@]1([H])[C@@](O)([H])[C@](COP(O)(O)=O)([H])O[C@]1(N(C=C2)C(NC2=O)=O)[H]	UMP	627	323.029
100000987	-1.02643	0	0.2043	0.387617	0.60903	-0.743524	-0.847587	-0.0527423	0.43315	1.23303	0.224503	-3.01102	-0.0948349	-0.336778	0.650436	1.47413	1.20074	1.20074	0.263928	0.263928	0.604003	0.218961	0.757606	32506	Lipid	Monoacylglycerol		3443-82-1	4517636	HMDB0011538		5365676	2-linoleoylglycerol (18:2)	209	125864	NAMED	IEPGNWMPIFDNSD-HZJYTTRNBY	O=C(OC(CO)CO)CCCCCCC/C=C\C/C=C\CCCCC	2-linoleoylglycerol (18:2)	6250	279.233
100000943	0.192189	0.831017	0.733073	-0.250053	0.78852	0.13211	0.401911	-0.146624	0.810629	0.730523	0.758523	-1.1356	0.404476	0.23656	0.44386	0.761971	-1.06225	1.06225	-0.0871297	0.0871297	0.63939	0.194234	0.778588	21232	Lipid	Monoacylglycerol		3443-84-3	4478086	HMDB11537		5319879	2-oleoylglycerol (18:1)							6500	281.249
100000275	-0.825922	1.18267	0.611698	0.255661	0.474231	0.329589	0.536563	1.07725	0.544896	1.64572	0.642978	1.30062	0.337988	0.958004	0.65856	0.45871	1.74206	1.74206	0.800793	0.800793	0.0830602	1.08061	0.41071	15910	Carbohydrate	Glycogen Metabolism		34612-38-9	393830	HMDB0001296	C02052	439639	maltotetraose	209	126826	NAMED	LUEWUZLMQUOBSB-ZLBHSGTGBQ	O[C@H]1[C@H](O)[C@@H](CO)O[C@H](O[C@H]2[C@H](O)[C@@H](O)[C@@H](O[C@@H]3[C@@H](CO)O[C@H](O[C@@H]4[C@@H](CO)O[C@H](O)[C@H](O)[C@H]4O)[C@H](O)[C@H]3O)O[C@@H]2CO)[C@@H]1O	maltotetraose	910	665.215
100001447	-0.357821	0.405012	0.0521974	0.181745	-0.228501	-0.331421	0.384891	0.49991	0.33236	0.855816	0	0.449024	-0.0464648	0.420334	0.308845	0.276578	1.58127	1.58127	0.661087	0.661087	0.0123419	1.90862	0.41071	35163	Carbohydrate	Glycogen Metabolism		34620-76-3	2941513	HMDB12254	C06218	13489094	maltopentaose							1080.9	827.267
100001448	-0.0851164	0.659213	0.183453	0.291261	0.0998297	0	0.497788	0.688612	0.597398	1.11778	0.245968	0.676225	0.19144	0.637295	0.264713	0.286077	1.56838	1.56838	0.649272	0.649272	0.0169014	1.77208	0.41071	35170	Carbohydrate	Glycogen Metabolism		34620-77-4	4450599	HMDB12253	C01936	439606	maltohexaose							1215	989.32
100004499	0.0122888	0.1272	0.206535	0.0996066	-0.0582277	0.0589514	0.178436	0.189916	0.244703	0.0760836	-0.104002	0.530657	0.0743924	0.185966	0.0922707	0.20904	1.13501	1.13501	0.182711	0.182711	0.21299	0.67164	0.457388	43231	Amino Acid	Lysine Metabolism		34622-39-4	2282737	HMDB0061705		3014237	6-oxopiperidine-2-carboxylate	400	156983	NAMED	FZXCPFJMYOQZCA-UHFFFAOYAC	OC(C1CCCC(N1)=O)=O	6-oxopiperidine-2-carboxylate	1826.6	144.066
344	0.0158315	-0.00940511	-0.0815588	0.143408	-0.310203	0.0893835	0.431532	0.510167	0.0848982	-0.140388	0.00931748	1.11639	-0.0254239	0.33532	0.159934	0.457207	1.56127	1.56127	0.642723	0.642723	0.0953801	1.02054	0.41071	43802	Amino Acid	Creatine Metabolism		352-97-6	743	HMDB0000128	C00581	763	guanidinoacetate	400	157048	NAMED	BPMFZUMJYQTVII-UHFFFAOYAQ	NC(NCC(O)=O)=N	guanidinoacetate	711.2	118.061
100001247	-1.8521	-1.82759	-1.8521	-1.46735	-1.8521	-1.74666	0.233179	-0.996852	-1.19911	-1.8521	-1.8521	-1.06353	-1.76632	-1.12175	0.152052	0.765197	2.50109	2.50109	1.32255	1.32255	0.121328	0.916038	0.41071	33936	Lipid	Fatty Acid Metabolism (Acyl Carnitine, Medium Chain)	2	3671-77-0		HMDB0000791	C02838	12370111953814	octanoylcarnitine (C8)	402	158581	NAMED	CXTATJFJDMJMIY-UHFFFAOYAP	[O-]C(CC(C[N+](C)(C)C)OC(CCCCCCC)=O)=O	octanoylcarnitine (C8)	4090	288.217
100000042	-0.0259927	-0.222	-0.0822559	-0.0937201	-0.128565	-0.419953	-0.0106296	0.0358382	0.0148003	-0.330898	-0.247153	-0.453605	-0.162081	-0.165275	0.14197	0.20691	1.00626	1.00626	0.00900192	0.00900192	0.96544	0.0152748	0.976078	15677	Amino Acid	Histidine Metabolism		368-16-1	58494	HMDB0000479	C01152	64969	3-methylhistidine	209	123265	NAMED	JDHILDINMRGULE-LURJTMIEBU	N[C@H](C(O)=O)CC1=CN=CN1C	3-methylhistidine	906.3	168.078
100003151	-1.09176	-2.36922	-2.36922	-2.36922	-2.36922	-2.36922	0	-2.15255	-2.36922	-2.36922	-2.36922	-2.36922	-2.15631	-1.93824	0.521522	0.953486	1.85513	1.85513	0.891521	0.891521	0.275763	0.559464	0.51215	46223	Lipid	Fatty Acid Metabolism (Acyl Carnitine, Polyunsaturated)	2	36816-10-1		HMDB0006469		6450015	linoleoylcarnitine (C18:2)*	402	159669	NAMED	MJLXQSQYKZWZCB-DQFWFXSYBW	[O-]C(C[C@H](C[N+](C)(C)C)OC(CCCCCCC/C=C\C/C=C\CCCCC)=O)=O	linoleoylcarnitine (C18:2)*	5190	424.342
100001927	0.00933802	0.114167	0.105003	-0.026299	0.0205133	0.124194	-0.135868	0.357805	0.075135	-0.0312732	-0.00942604	-0.0535782	0.0578194	0.0337991	0.0642262	0.17275	-1.01259	1.01259	-0.0180566	0.0180566	0.708462	0.149683	0.822802	44875	Peptide	Dipeptide		3705-26-8	3916580000000		C11847	9837725;443440	cyclo(phe-pro)							3644	245.128
391	0.00146166	-0.0145413	0.0169391	-0.010501	0.0541786	-0.099998	0.213049	0.0538491	0.0632003	0.0304069	0.112916	0.0226024	-0.00874349	0.0826706	0.0511606	0.0713621	1.09692	1.09692	0.133464	0.133464	0.0191122	1.71869	0.41071	2132	Amino Acid	Urea cycle; Arginine and Proline Metabolism		372-75-8	810	HMDB0000904	C00327	9750	citrulline	400	155460	NAMED	RHGKLRLOHDJJDR-UHFFFAOYAQ	NC(C(O)=O)CCCNC(N)=O	citrulline	730.3	176.103
452	-0.00143774	0.218631	0.853531	0.091633	0.650866	-0.0445762	0.112011	-0.110254	0.756193	0.744939	0.741288	-0.37701	0.294775	0.311194	0.371207	0.502406	1.05545	1.05545	0.077865	0.077865	0.917053	0.0376053	0.953424	33447	Lipid	Long Chain Monounsaturated Fatty Acid		373-49-9	393216	HMDB0003229	C08362	445638	palmitoleate (16:1n7)	209	126083	NAMED	SECPZKHBENQXJG-FPLPWBNLBE	CCCCCC\C=C/CCCCCCCC(O)=O	palmitoleate (16:1n7)	5475	253.217
100001501	-0.810655	-2.1805	-2.1805	-2.1805	-1.84426	-2.12189	0.126039	-1.60918	-2.1718	-2.1805	-2.1805	-2.1805	-1.88639	-1.69941	0.542945	0.922811	1.68381	1.68381	0.751727	0.751727	0.375783	0.425062	0.572717	35160	Lipid	Fatty Acid Metabolism (Acyl Carnitine, Monounsaturated)	2	38677-66-6		HMDB0005065		6441392	oleoylcarnitine (C18:1)	402	158710	NAMED	IPOLTUVFXFHAHI-WHIOSMTNBE	[O-]C(C[C@@H](OC(CCCCCCC/C=C\CCCCCCCC)=O)C[N+](C)(C)C)=O	oleoylcarnitine (C18:1)	5215	426.358
100020343	-0.330289	0.00466401	-0.454862	-0.134946	-0.0170902	-0.426244	-0.00277589	-0.549753	-0.102144	0.179144	-0.0171542	-0.651858	-0.226461	-0.190757	0.204201	0.332159	1.06364	1.06364	0.0890098	0.0890098	0.822072	0.0850903	0.893773	62850	Lipid	Long Chain Polyunsaturated Fatty Acid (n3 and n6)		39039-37-7	4471834	HMDB0000560		5312409	tetradecadienoate (14:2)*	209	220619	NAMED	HXHZGHRLVRFQDR-HZJYTTRNBB	OC(CCC/C=C\C/C=C\CCCCC)=O	tetradecadienoate (14:2)*	5292	223.17
100003589	-0.524807	-0.0861219	-0.0939875	0.231029	0.100124	0.115716	0.184103	0.0679295	0.0978546	0.0538216	0.010917	1.00059	-0.0430079	0.235869	0.267344	0.37907	1.38157	1.38157	0.466308	0.466308	0.171923	0.764667	0.422842	41374	Peptide	Dipeptide		3918-87-4	4589716	HMDB0028988		5488196	phenylalanylalanine	209	143079	NAMED	MIDZLCFIAINOQN-WPRPVWTQBF	O=C([C@H](C)NC([C@H](CC1=CC=CC=C1)N)=O)O	phenylalanylalanine	2120	237.123
100001394	-0.716978	-1.41033	-1.05578	-0.517851	-0.884241	-1.41033	-0.358108	-1.41033	-1.41033	-1.41033	-1.41033	-0.406252	-0.999251	-1.06761	0.364914	0.531151	1.00355	1.00355	0.00511919	0.00511919	0.81512	0.0887785	0.892982	34406	Lipid	Fatty Acid Metabolism(Acyl Carnitine)	2	40225-14-7		HMDB13128		6426903	valerylcarnitine (C5)							2555	246.17
1025	-0.193816	-0.0917162	0.0482992	-0.174598	-0.174162	-0.420228	-0.0412388	0.0535389	0.189889	-0.161009	-0.0539365	-0.0613404	-0.167703	-0.0123494	0.152952	0.120255	1.16408	1.16408	0.219186	0.219186	0.0194914	1.71016	0.41071	1444	Amino Acid	Lysine Metabolism		4043-87-2	826	HMDB00070	C00408	849	pipecolate	400	155369	NAMED		OC(C1NCCCC1)=O	pipecolate	1120	130.086
100001296	-0.529452	0.251857	0.354974	-0.124004	0.042979	-0.529612	0.445855	0.727382	0.372215	-0.117258	0.0639633	0.0502387	-0.0888763	0.257066	0.379494	0.31314	1.3905	1.3905	0.475599	0.475599	0.0871328	1.05982	0.41071	34384	Xenobiotics	Food Component/Plant		4136-37-2	103115	HMDB0004827	C10172	115244	stachydrine	400	156088	NAMED	CMUNUTVVOOHQPW-LURJTMIEBI	C[N+]1(C)[C@H]([C@@]([O-])=O)CCC1	stachydrine	838.7	144.102
492	-0.332421	-0.181646	0.0883889	-0.207681	-0.02075	-0.281363	-0.257935	0.00339904	0.0713268	-0.0192457	-0.108792	-0.160009	-0.155912	-0.0785428	0.160117	0.120354	1.0751	1.0751	0.104474	0.104474	0.149909	0.824171	0.412019	5331	Cofactors and Vitamins	Vitamin B6 Metabolism		41468-25-1	1022	HMDB0001491	C00018	1051	pyridoxal phosphate	209	152420	NAMED	NGVDGCNFYWLIFO-UHFFFAOYAW	O=P(O)(O)OCC1=CN=C(C)C(O)=C1C([H])=O	pyridoxal phosphate	943	246.017
100003640	-0.565145	0.758182	0.238804	0.623266	0.829107	0.512675	0.0911927	-0.458255	0.525687	1.40355	0.996534	0.25931	0.399482	0.469669	0.516228	0.663534	1.17305	1.17305	0.230258	0.230258	0.823148	0.0845223	0.893773	42079	Peptide	Dipeptide		42854-54-6	4419671	HMDB0029125		5253209	valylglutamine	400	156902	NAMED	XXDVDTMEVBYRPK-UHFFFAOYAL	O=C(C(C(C)C)N)NC(CCC(N)=O)C(O)=O	valylglutamine	1100	246.145
194	-0.189629	-0.14357	-0.0264991	-0.157072	0.00241229	-0.121606	-0.0292801	0.193576	0.182154	-0.0167137	-0.00322003	0.142578	-0.105994	0.0781822	0.0765908	0.105311	1.20482	1.20482	0.268814	0.268814	0.0120904	1.91756	0.41071	2829	Amino Acid	Methionine, Cysteine, SAM and Taurine Metabolism		4289-98-9	388809	HMDB0001015	C03145	439750	N-formylmethionine	209	124831	NAMED	PYUSHNKNPOHWEZ-YFKPBYRVBS	CSCCC(C(O)=O)NC=O	N-formylmethionine	1543.8	176.039
100001664	-0.516347	-0.584489	-0.598819	-0.497259	-0.198427	-1.16523	-0.424164	-0.462737	-0.364013	-0.481856	-0.743948	0.129749	-0.593428	-0.391162	0.315683	0.286699	1.2226	1.2226	0.289955	0.289955	0.447463	0.349243	0.62679	48130	Nucleotide	Purine Metabolism, Adenine containing		4542-23-8		HMDB0000912		165243	N6-succinyladenosine	400	157709	NAMED		OCC(O1)C(O)C(O)C1N2C=NC3=C(NC(CC(O)=O)C(O)=O)N=CN=C32	N6-succinyladenosine	2222	384.115
100000007	-0.16653	0.118492	0.0953035	-0.0094066	0.139911	-0.090511	0.0644612	0.0491479	0.0972919	0.155741	0.121571	0.0171213	0.0145431	0.0842224	0.124452	0.0506043	1.06652	1.06652	0.0929105	0.0929105	0.203839	0.690712	0.450657	15500	Lipid	Carnitine Metabolism		461-05-2	10455	HMDB0000062	C00487,C00308	288	carnitine	400	155554	NAMED	PHIQHXFUZVPYII-ZCFIWIBFBS	[O-]C(C[C@@H](O)C[N+](C)(C)C)=O	carnitine	688.9	162.112
1053	-0.390371	-0.0316644	-0.13507	-0.0955889	-0.201229	0.159449	0.00821432	0.174347	0.299304	-0.0742253	-0.0171127	0.387249	-0.115746	0.129629	0.182378	0.187077	1.27928	1.27928	0.355331	0.355331	0.0107064	1.97036	0.41071	3155	Nucleotide	Pyrimidine Metabolism, Uracil containing		462-88-4	109	HMDB0000026	C02642	111	3-ureidopropionate	400	155489	NAMED	JSJWCHRYRHKBBW-UHFFFAOYAH	OC(CCNC(N)=O)=O	3-ureidopropionate	1090.6	133.061
100000096	0.0792058	-0.286047	-0.216338	0.464056	-0.0171198	-0.493645	0.214213	0.393196	-0.0429594	-0.158508	0.0664171	0.371099	-0.0783148	0.140576	0.333894	0.224061	1.2107	1.2107	0.27584	0.27584	0.35179	0.453717	0.565688	15681	Amino Acid	Guanidino and Acetamido Metabolism		463-003,463-00-3	486	HMDB0003464	C01035	500	4-guanidinobutanoate	400	155572	NAMED	TUHVEAJXIMEOSA-UHFFFAOYAM	N=C(N)NCCCC(O)=O	4-guanidinobutanoate	1150	146.092
362	-0.13984	0.0288259	-0.0318551	-0.0893588	-0.0408541	-0.186225	0.0237961	-0.048538	0.0441187	-0.0656115	0.026446	-0.320768	-0.0765512	-0.0567594	0.0781974	0.1367	1.0249	1.0249	0.0354804	0.0354804	0.675014	0.170687	0.794006	2133	Nucleotide	Purine Metabolism, (Hypo)Xanthine/Inosine containing		4691-65-0	5482599	HMDB0000175	C00130	8582	inosine 5'-monophosphate (IMP)	209	124823	NAMED	GRSZFWQUAKGDAV-RWLQFSFNBK	OC1C(C(N2C=NC3=C2N=CNC3=O)OC1COP(O)(O)=O)O	inosine 5'-monophosphate (IMP)	650	347.04
100001956	-0.664312	0.331149	0.0640913	-0.359078	0.330228	-0.167082	0.741786	0.460873	-0.23822	-0.328758	0.224926	-0.157567	-0.0775007	0.117173	0.396218	0.429074	1.23528	1.23528	0.304842	0.304842	0.47083	0.327136	0.635275	37431	Amino Acid	Urea cycle; Arginine and Proline Metabolism		475-11-6	541	HMDB0094696		643474	N-methylproline	400	156358	NAMED	CWLQUGTUXBXTLF-UHFFFAOYAJ	O=C(O)C1N(C)CCC1	N-methylproline	831	130.086
100020219	-0.118541	-0.0448141	0.105622	-0.371154	0.399634	-0.083968	0.724427	0.86291	0.238702	0.0118482	-0.108038	-0.0240438	-0.0188701	0.284301	0.256746	0.413235	1.41814	1.41814	0.504005	0.504005	0.220681	0.656236	0.462802	62863	Xenobiotics	Food Component/Plant		487-89-8	9838	HMDB29737	C08493	10256	3-formylindole	209	220649	NAMED	OLNJUISKUQQNIM-UHFFFAOYAL	O=CC1=CNC2=CC=CC=C12	3-formylindole	3619	146.06
100001541	-0.632061	0.0035917	-0.0921091	-0.817751	-0.517785	-0.837208	-0.309179	0.190928	-0.0982263	-0.656374	-0.784205	-0.503409	-0.48222	-0.360078	0.360698	0.364138	1.13103	1.13103	0.177632	0.177632	0.245185	0.610506	0.478632	36746	Amino Acid	Leucine, Isoleucine and Valine Metabolism		488-15-3	144317	HMDB00317		164623	2-hydroxy-3-methylvalerate							1800	131.071
301	-0.168113	0.138977	0.221755	-0.158921	0.170343	-0.185166	0.276383	0.140969	0.242269	0.0316779	0.223244	0.46525	0.00314569	0.229965	0.192484	0.144878	1.24642	1.24642	0.317796	0.317796	0.0902674	1.04447	0.41071	34302	Cofactors and Vitamins	Ascorbate and Aldarate Metabolism		490-83-5	812	HMDB0001264	C05422	440667	dehydroascorbate	209	126135	NAMED	SBJKKFFYIZUCET-UHFFFAOYAZ	OCC(C1OC(C(C1=O)=O)=O)O	dehydroascorbate	739.6	173.009
100001605	-0.271423	-0.0210602	0.0731839	0.285719	0.0206258	0.652829	-0.202984	0.205867	0.446142	0.195399	-0.197034	1.06699	0.123312	0.252397	0.315113	0.472415	1.20604	1.20604	0.270282	0.270282	0.268211	0.571523	0.510018	35320	Xenobiotics	Benzoate Metabolism		4918-96-1	2341024	HMDB0059724		3083879	catechol sulfate	209	143730	NAMED	MZPWKJZDOCIALD-UHFFFAOYAC	O=S(OC1=C(O)C=CC=C1)(O)=O	catechol sulfate	1906	188.986
100001311	-0.627058	-0.153186	0.138233	0.00137016	-0.128713	-0.313827	-0.512104	-0.259061	0.0944999	-0.204139	-0.363332	0.0821363	-0.18053	-0.193667	0.266566	0.242356	-1.01681	1.01681	-0.0240568	0.0240568	0.89703	0.047193	0.9406	34592	Amino Acid	Glutathione Metabolism		495-27-2	7993181	HMDB0005765		7018721	ophthalmate	400	156127	NAMED	JCMUOFQHZLPHQP-UHFFFAOYAD	O=C(NC(CC)C(NCC(O)=O)=O)CCC(C(O)=O)N	ophthalmate	1462	290.135
100000014	-0.244642	0.581321	-0.0315562	0.699447	0.484564	0.248018	0.0862081	0.0305115	0.499408	-0.171423	-0.192345	0.00842513	0.289525	0.0434642	0.369154	0.250156	-1.31238	1.31238	-0.392186	0.392186	0.336139	0.473481	0.559457	15753	Xenobiotics	Benzoate Metabolism		495-69-2	451	HMDB0000714	C01586	464	hippurate	209	124647	NAMED	QIAFMBKCNZACKA-UHFFFAOYAD	O=C(C1=CC=CC=C1)NCC(O)=O	hippurate	2106.9	178.051
100001275	-0.180366	-0.0552572	-0.141818	-0.521541	0.135136	0.158318	0.475836	-0.199852	0.882575	-0.703649	0.70602	0.251975	-0.100921	0.235484	0.248965	0.594922	1.55655	1.55655	0.638351	0.638351	0.151963	0.818263	0.412019	33945	Peptide	Acetylated Peptides		500-98-1	61452	HMDB0000821	C05598	68144	phenylacetylglycine	209	126103	NAMED	UTYVDVLMYQPLQB-UHFFFAOYAZ	OC(CNC(CC1=CC=CC=C1)=O)=O	phenylacetylglycine	3090	194.081
100001204	-0.168144	-0.447461	-0.28288	-0.169529	-0.487546	-0.518926	-0.127936	0.0559879	0.00304509	-0.594219	-0.487513	-0.566412	-0.345748	-0.286175	0.159368	0.296555	1.0892	1.0892	0.123271	0.123271	0.663281	0.178302	0.789798	43831	Amino Acid	Histidine Metabolism		501-75-7	3488	HMDB0000898	C05127	3614	1-methylhistamine	400	157053	NAMED	FHQDWPCFSJMNCT-UHFFFAOYAR	CN1C=C(CCN)N=C1	1-methylhistamine	585.5	126.103
272	-3.30436	-3.30436	-3.30436	-3.30436	-3.30436	-2.31028	-2.79781	-2.7477	-3.30436	-3.30436	-3.30436	-2.42501	-3.13868	-2.9806	0.405833	0.377042	1.14431	1.14431	0.194476	0.194476	0.243766	0.613027	0.478407	5983	Lipid	Corticosteroids		50-22-6	5550	HMDB0001547	C02140	5753	corticosterone	209	126005	NAMED	OMFXVFTZEKFJBZ-HJTSIMOOBD	CC(C(CC1)=CC2=O)(CC2)C3C1C(CCC4C(CO)=O)C4(C)CC3O	corticosterone	4851.2	347.222
1125	-0.339136	-0.00960516	-0.39034	0.00688377	0.0128024	-0.203576	0.0202093	0.3209	-0.613189	0.36992	-0.256315	-0.0139299	-0.153828	-0.0287342	0.182837	0.368012	1.17887	1.17887	0.2374	0.2374	0.346133	0.460757	0.565688	1559	Nucleotide	Pyrimidine Metabolism, Uracil containing		504-07-4	629	HMDB00076	C00429	649	5,6-dihydrouracil							1148	115.05
891	-0.13482	-0.0160598	0.232063	-0.145742	0.191544	-0.168743	0.0997411	0.0666005	0.171811	-0.0755661	0.0224816	-0.165328	-0.00695959	0.0199567	0.177989	0.122526	1.01977	1.01977	0.0282468	0.0282468	0.652027	0.185734	0.787151	1121	Lipid	Long Chain Fatty Acid		506-12-7	10033	HMDB02259		10465	margarate (17:0)							5731	269.249
893	-0.201525	-0.00248093	-0.0345878	-0.116479	0.0499846	-0.219549	0.194772	0.0328021	0.0226592	-0.141233	-0.102471	-0.0584313	-0.0874395	-0.00865037	0.109734	0.120779	1.0833	1.0833	0.11543	0.11543	0.348476	0.457827	0.565688	1118	Lipid	Long Chain Fatty Acid		506-30-9	10035	HMDB02212	C06425	10467	arachidate (20:0)							6240	311.296
229	-0.370512	0.0135683	-0.151687	0.01216	0.0184818	-0.25293	0.28154	0.270414	0.246621	-0.0609316	-0.0730538	0.135044	-0.12182	0.133272	0.16486	0.163663	1.29041	1.29041	0.367825	0.367825	0.0845939	1.07266	0.41071	1110	Lipid	Long Chain Polyunsaturated Fatty Acid (n3 and n6)		506-32-1	392692	HMDB0001043	C00219	444899	arachidonate (20:4n6)	209	125971	NAMED	YZXBAPSDXZZRGB-DOFZRALJBE	CCCCC/C=C\C/C=C\C/C=C\C/C=C\CCCC(O)=O	arachidonate (20:4n6)	5535	303.233
100000802	-0.0538047	-0.0747463	0.0769908	-0.0302956	0.0476093	-0.135041	-0.000244037	-0.0150529	0.0236399	-0.16192	0.0101014	-0.0429873	-0.0282146	-0.0310772	0.0788083	0.068057	-1.00359	1.00359	-0.00516625	0.00516625	0.937722	0.0279257	0.966224	32198	Lipid	Fatty Acid Metabolism (Acyl Carnitine, Short Chain)	2	5080-50-2		HMDB0000201	C02571	7045767	acetylcarnitine (C2)	400	155890	NAMED	RDHQFKQIGNGIED-MRVPVSSYBU	C[N+](C)(C)C[C@H](OC(C)=O)CC([O-])=O	acetylcarnitine (C2)	1166.9	204.123
872	-0.531718	0.0848631	0.0112141	-0.41525	-0.253272	-0.557663	-0.187874	0.0369539	0.510571	-0.129204	-0.225592	0.207057	-0.276971	0.0353185	0.274715	0.282955	1.37115	1.37115	0.455388	0.455388	0.0516508	1.28692	0.41071	2183	Nucleotide	Pyrimidine Metabolism, Thymine containing		50-89-5	5585	HMDB0000273	C00214	5789	thymidine	209	124827	NAMED	IQFYYKKMVGJFEH-XLPZGREQBQ	O=C(NC(C(C)=C1)=O)N1[C@]2([C@@]([C@@]([C@@](CO)(O2)[H])(O)[H])([H])[H])[H]	thymidine	1963.7	241.083
1001	-0.449796	-0.320396	-0.357768	0.0760628	-0.163061	0.806722	-0.0644872	-0.275699	-0.188045	0.0104891	0.0959234	0.810423	-0.0680394	0.0647674	0.466555	0.388962	1.10483	1.10483	0.143818	0.143818	0.114178	0.942416	0.41071	32306	Amino Acid	Urea cycle; Arginine and Proline Metabolism		51-35-4	5605	HMDB0000725	C01157	5810	trans-4-hydroxyproline	400	155905	NAMED	PMMYEEVYMWASQN-DMTCNVIQBF	O[C@@H]1C[C@@H](C(O)=O)NC1	hydroxyproline	685	132.066
354	-0.205608	-0.0394574	0.0132988	0.0578613	0.0268143	-0.310863	-0.135138	-0.271563	0.0475291	-0.0254149	-0.118143	0.00704823	-0.0763256	-0.0826136	0.14816	0.116594	-1.00961	1.00961	-0.0138032	0.0138032	0.939896	0.0269202	0.966224	1574	Amino Acid	Histidine Metabolism		51-45-6	753	HMDB0000870	C00388	774	histamine	400	155412	NAMED	NTYJJOPFIAHURM-UHFFFAOYAP	NCCC1=CNC=N1	histamine	579	112.087
523	-0.354502	-0.199535	0.0833805	-0.806226	-0.757689	-0.925215	-0.404824	-0.177431	-0.340744	-0.76565	-0.587641	-0.10099	-0.493298	-0.396213	0.39812	0.24952	1.0564	1.0564	0.079153	0.079153	0.586139	0.231999	0.746921	15798	Cofactors and Vitamins	Thiamine Metabolism		532-40-1	2627905	HMDB02666	C01081	3382778	thiamin monophosphate							670	345.078
100001092	-0.115666	0.283504	-0.220493	0.0749828	0.270581	0	0.212969	0.529906	0.221019	0.00712513	0.276264	0.298211	0.048818	0.257582	0.203424	0.168651	1.22577	1.22577	0.293684	0.293684	0.0491552	1.30843	0.41071	32401	Cofactors and Vitamins	Nicotinate and Nicotinamide Metabolism		535-83-1	5369	HMDB0000875	C01004	5570	trigonelline (N'-methylnicotinate)	400	155930	NAMED	WWNNZCOKKKDOPX-UHFFFAOYAV	C[N+]1=CC(C([O-])=O)=CC=C1	trigonelline (N'-methylnicotinate)	771.8	138.055
1310	-0.3195	-0.40641	-0.0732968	-0.0752062	0.00345223	-0.13888	0.237919	-0.397938	0.186546	-0.0382993	0.215612	0.159438	-0.168307	0.0605462	0.159759	0.245414	1.27289	1.27289	0.348107	0.348107	0.0376874	1.4238	0.41071	5278	Cofactors and Vitamins	Nicotinate and Nicotinamide Metabolism		53-84-9	5681	HMDB0000217	C00006	5892	nicotinamide adenine dinucleotide (NAD+)	209	126003	NAMED	BAWFJGJZGIEFAR-NNYOXOHSBR	NC1=NC=NC2=C1N=CN2C3C(O)C(O)C(COP(OP(OCC4C(O)C([O-])C([N+]5=CC(C(N)=O)=CC=C5)O4)(O)=O)(O)=O)O3	NAD+	1434	662.102
100001567	0.185251	0.313923	-0.0124087	-0.136444	-0.282197	-0.288968	1.07197	0.176505	0.0711786	-0.455308	-0.223621	0.0854337	-0.0368074	0.121026	0.247647	0.521931	1.29911	1.29911	0.377525	0.377525	0.405873	0.391609	0.600627	35631	Lipid	Lysophospholipid		53862-35-4	7826019	HMDB0011503		9547069	1-palmitoyl-GPE (16:0)	402	158748	NAMED	YVYMBNSKXOXSKW-HXUWFJFHBX	O=P(OCC[NH3+])([O-])OC[C@H](O)COC(CCCCCCCCCCCCCCC)=O	1-palmitoyl-GPE (16:0)	6057.2	452.278
100001112	-0.0668232	-0.129225	-0.27039	-0.107917	-0.010774	-0.446238	0.100044	-0.377032	-0.256974	-0.440411	-0.342548	-0.241131	-0.171895	-0.259675	0.159925	0.19134	-1.08509	1.08509	-0.117816	0.117816	0.424435	0.372189	0.6176	32457	Lipid	Fatty Acid, Monohydroxy		53941-38-1	85026	HMDB0000387		94216	3-hydroxylaurate	209	151499	NAMED	MUCMKTPAZLSKTL-UHFFFAOYAV	OC(CC(CCCCCCCCC)O)=O	3-hydroxylaurate	5175	215.165
100001418	-0.40013	-0.663273	-0.680272	0.148149	0.00366662	0.104458	-0.680272	-0.680272	-0.680272	0.167964	-0.197472	0.0286255	-0.2479	-0.340283	0.381301	0.390277	-1.09076	1.09076	-0.125337	0.125337	0.122272	0.912673	0.41071	35117	Amino Acid	Methionine, Cysteine, SAM and Taurine Metabolism		543-18-0	61635	HMDB0003584	C01959	68340	taurocyamine	400	156141	NAMED	JKLRIMRKZBSSED-UHFFFAOYAU	N=C(NCCS(O)(=O)=O)N	taurocyamine	760	168.044
100001006	-0.443975	-0.487766	-0.219123	-0.204947	0.097023	-0.663073	-0.491254	-0.483898	-0.642177	-0.397559	-0.895771	-0.424516	-0.32031	-0.555862	0.267782	0.186897	-1.28716	1.28716	-0.364193	0.364193	0.238123	0.623199	0.472384	27710	Amino Acid	Glycine, Serine and Threonine Metabolism		543-24-8	10507	HMDB0000532		10972	N-acetylglycine	400	155837	NAMED	OKJIRPAQVSHGFK-UHFFFAOYAB	O=C(O)C(NC(C)=O)[H]	N-acetylglycine	731	116.035
1261	-0.0194501	-0.0614465	0.117386	-0.0645338	-0.11865	-0.563911	0.492613	0.152787	0.0472915	-0.0173291	-9.47e-05	0.441198	-0.118434	0.186078	0.232384	0.226033	1.3579	1.3579	0.441378	0.441378	0.118167	0.927505	0.41071	57393	Lipid	Eicosanoid		54397-84-1	4446265	HMDB12535	C20388	5283141	12-HHTrE							5175	279.197
1343	-0.0346447	0.113184	0.224401	0.631668	0.431765	0.607666	0.507386	0.580467	0.613748	0.798524	0.546925	0.700186	0.329006	0.624539	0.271874	0.107518	1.31012	1.31012	0.389701	0.389701	0.0137156	1.86279	0.41071	15731	Amino Acid	Glutathione Metabolism		54398-03-7	1053	HMDB0001066	C03451	440018	S-lactoylglutathione	400	155588	NAMED	VDYDCVUWILIYQF-UHFFFAOYAT	NC(CCC(NC(CSC(C(O)C)=O)C(NCC(O)=O)=O)=O)C(O)=O	S-lactoylglutathione	1687	380.112
1489	-0.820063	-0.0844996	0.13205	-0.475388	-0.420093	-0.254273	0.364697	0.534819	0.752174	-0.44103	-0.0815208	0.298984	-0.320378	0.238021	0.331167	0.432533	1.79649	1.79649	0.845183	0.845183	0.0155857	1.80727	0.41071	38165	Lipid	Endocannabinoid		544-31-0	4509	HMDB0002100	C16512	4671	palmitoyl ethanolamide	402	159012	NAMED	HXYVTAGFYLMHSO-UHFFFAOYAE	CCCCCCCCCCCCCCCC(NCCO)=O	palmitoyl ethanolamide	6300	298.275
100001198	-0.672933	-0.266171	0.208668	-0.772134	-1.43697	-0.926741	-0.34486	-1.22316	0.0257739	-0.0133303	0.250961	-1.13072	-0.64438	-0.405889	0.564942	0.627523	1.28287	1.28287	0.359373	0.359373	0.551091	0.258776	0.717739	32418	Lipid	Long Chain Monounsaturated Fatty Acid		544-64-9	4444564	HMDB0002000	C08322	5281119	myristoleate (14:1n5)	209	125828	NAMED	YWWVWXASSLXJHU-WAYWQWQTBZ	O=C(CCCCCCC/C=C\CCCC)O	myristoleate (14:1n5)	5346.9	225.186
100000997	-0.0506509	-0.406885	-0.0430034	-0.170208	0	-0.708552	-0.0399431	-0.586982	-0.285252	-0.465095	-0.385322	0.000592668	-0.229883	-0.293667	0.277095	0.23446	-1.07264	1.07264	-0.101166	0.101166	0.713051	0.14688	0.825519	22053	Lipid	Fatty Acid, Monohydroxy		5561-87-5	24790	HMDB0002203		26612	3-hydroxydecanoate	209	123301	NAMED	FYSSBMZUBSBFJL-UHFFFAOYAJ	OC(CC(O)=O)CCCCCCC	3-hydroxydecanoate	4634.7	187.134
100004046	-0.0825143	-0.179739	-0.0758485	0.0757455	2.11e-05	0.185058	-0.0511043	-0.325877	0.108382	0.043873	-0.0823405	-0.180194	-0.0128795	-0.0812101	0.129504	0.156306	-1.06761	1.06761	-0.094387	0.094387	0.404978	0.392569	0.600627	43488	Amino Acid	Histidine Metabolism		56353-15-2	8079136	HMDB0012881		9903482	N-acetylcarnosine	209	144001	NAMED	BKAYIFDRRZZKNF-VIFPVBQEBE	OC([C@H](CC1=CN=CN1)NC(CCNC(C)=O)=O)=O	N-acetylcarnosine	1166	269.124
340	-0.166485	-0.189647	-0.26865	0.00932949	-0.238892	0.00630009	-0.0645487	0.104614	0.0266107	-0.301403	0.132579	0.164277	-0.141341	0.0103548	0.120987	0.173541	1.17044	1.17044	0.227046	0.227046	0.193155	0.714094	0.448398	58	Amino Acid	Glycine, Serine and Threonine Metabolism		56-40-6	730	HMDB0000123	C00037	750	glycine	400	160611	NAMED	DHMQDGOQFOQNFH-UHFFFAOYAW	NCC(O)=O	glycine	700	263.147
811	0.0962255	0.0728768	0.138795	0.294634	0.126325	0.133491	0.176763	0.210246	0.267468	0.270713	0.196613	0.35805	0.143725	0.246642	0.0780783	0.0665365	1.10756	1.10756	0.147391	0.147391	0.0286296	1.54318	0.41071	1126	Amino Acid	Alanine and Aspartate Metabolism		56-41-7	5735	HMDB0000161	C00041	5950	alanine	400	155351	NAMED	QNAYBMKLOCPYGJ-REOHCLBHBS	O=C(O)[C@@H](N)C	alanine	696	90.055
503	-0.0371032	-0.0375556	0.0893869	0.163277	-0.061039	-0.110752	0.0814099	0.247104	0.248204	0.0582989	0.00955274	0.396499	0.00103562	0.173511	0.103365	0.14789	1.19384	1.19384	0.255613	0.255613	0.0972641	1.01205	0.41071	1648	Amino Acid	Glycine, Serine and Threonine Metabolism		56-45-1	5736	HMDB0000187	C00065	5951	serine	400	155437	NAMED	MTCFGRXMJLQNBG-REOHCLBHBX	OC([C@@H](N)CO)=O	serine	676.7	106.05
100001314	-0.106648	0.0550766	0.200336	0.0188204	0.0160102	-0.274625	-0.0329397	0.0615895	0.430094	0.0687378	0.146732	-0.0270628	-0.0151716	0.107859	0.160742	0.171491	1.13374	1.13374	0.181094	0.181094	0.0279174	1.55413	0.41071	33364	Peptide	Gamma-glutamyl Amino Acid		5652-48-2	21403107	HMDB0029159		76078708	gamma-glutamylthreonine	400	156009	NAMED	GWNXFCYUJXASDX-JUZNGCLZBW	CC(O)[C@@H](C(O)=O)NC(CC[C@@H](C(O)=O)N)=O	gamma-glutamylthreonine	996.6	249.108
1254	0.47061	-0.121744	0.168212	0.0495681	-0.591615	-0.307216	-1.19079	-0.894438	0.250052	0.138301	-0.52243	0.255097	-0.0553643	-0.327369	0.372303	0.631609	-1.19495	1.19495	-0.256949	0.256949	0.446133	0.350536	0.62679	15122	Lipid	Glycerolipid Metabolism		56-81-5	733	HMDB0000131	C00116	753	glycerol	209	126021	NAMED	PEDCQBHIVMGVHV-UHFFFAOYAF	OC(CO)CO	glycerol	758	91.0401
234	-0.365547	-0.381025	-0.088276	-0.151507	-0.284692	-0.559474	0.158436	0.0925467	-0.378245	-0.55691	-0.362156	-0.134733	-0.305087	-0.196843	0.170379	0.284152	1.13878	1.13878	0.187495	0.187495	0.551505	0.258451	0.717739	443	Amino Acid	Alanine and Aspartate Metabolism		56-84-8	5745	HMDB0000191	C00049	5960	aspartate	400	155304	NAMED	CKLJMWTZIZZHCS-REOHCLBHBW	NC(C(O)=O)CC(O)=O	aspartate	668	134.045
563	0.116357	0.0909864	0.116475	0.0127689	-0.0094803	-0.349931	0.035265	0.0735993	0.0697436	0.108123	-0.0814008	-0.069056	-0.00380404	0.0227124	0.177765	0.0793914	1.0171	1.0171	0.0244601	0.0244601	0.662186	0.17902	0.789798	53	Amino Acid	Glutamate Metabolism		56-85-9	5746	HMDB0000641	C00064	5961	glutamine	400	155293	NAMED	ZDXPYRJPNDTMRX-VKHMYHEABV	OC([C@@H](N)CCC(N)=O)=O	glutamine	680	147.076
561	-0.271675	0.0872658	0.0459026	-0.22689	-0.133606	-0.355527	-0.0285671	0.0439794	0.00998032	-0.163659	-0.0588279	0.156975	-0.142422	-0.00668648	0.177514	0.107208	1.13573	1.13573	0.183616	0.183616	0.176998	0.752032	0.430187	57	Amino Acid	Glutamate Metabolism		56-86-0	591	HMDB0000148	C00025,C00217	33032	glutamate	400	155297	NAMED	WHUUTDBJXJRKMK-UHFFFAOYAD	O=C(O)[C@@H](N)CCC(O)=O	glutamate	710	148.06
407	-0.00889391	-0.153462	0.0312497	0.231023	0.114086	0.229662	-0.101757	-0.0262066	0.155548	0.102636	0.116065	0.148131	0.0739441	0.0657361	0.148951	0.105126	-1.0129	1.0129	-0.0184916	0.0184916	0.864878	0.0630451	0.925394	1301	Amino Acid	Lysine Metabolism		56-87-1	5747	HMDB0003405	C00739,C00047	5962	lysine	400	155354	NAMED	KDXKERNSBIXSRK-YFKPBYRVBE	NC(C(O)=O)CCCCN	lysine	613.8	147.113
1221	-0.0913232	-0.0435443	-0.0134947	-0.00783627	-0.0154503	-0.0379067	-0.0618276	-0.10327	0.0240963	-0.0357603	0.0163173	-0.137719	-0.0349259	-0.0496939	0.0311007	0.0644401	-1.01353	1.01353	-0.019392	0.019392	0.554132	0.256387	0.718609	27718	Amino Acid	Creatine Metabolism		57-00-1	566	HMDB0000064	C00300	586	creatine	400	155838	NAMED	CVSVTCORWBXHQV-UHFFFAOYAV	CN(C(N)=N)CC(O)=O	creatine	771	132.077
424	-0.107848	0.0852603	0.381336	-0.00142437	0.287797	-0.110098	0.21101	0.14169	0.278068	0.115003	0.104379	-0.0776365	0.0891705	0.128752	0.205699	0.120506	1.02786	1.02786	0.0396508	0.0396508	0.604847	0.218355	0.757606	1336	Lipid	Long Chain Fatty Acid		57-10-3	960	HMDB00220	C00249	985	palmitate (16:0)							5618	255.233
439	-0.250312	0.00947273	-0.0536099	-0.136858	0.0701394	-0.204966	0.199997	0.0582139	0.0362056	-0.129606	-0.0258898	-0.0542344	-0.0943557	0.0141145	0.12479	0.11306	1.11337	1.11337	0.154933	0.154933	0.214362	0.668852	0.457388	1358	Lipid	Long Chain Fatty Acid		57-11-4	5091	HMDB00827	C01530	5281	stearate (18:0)							5872	283.264
533	-0.131374	0.253199	-0.0421369	-0.0545634	-0.0699106	-0.440092	0.169389	0.387375	0.242246	-0.0834869	0.0110786	-0.301965	-0.0808129	0.0707727	0.221588	0.247248	1.16913	1.16913	0.225432	0.225432	0.0310148	1.50843	0.41071	1670	Amino Acid	Urea cycle; Arginine and Proline Metabolism		57-13-6	1143	HMDB0000294	C00086	1176	urea	400	155443	NAMED	XSQUKJJJFZCRTK-UHFFFAOYAF	O=C(N)N	urea	739	121.072
935	0	1.03931	-2.89291	0.567999	0.127602	0.410455	0.35275	0.943065	0.734739	1.34007	0.432198	1.04407	-0.124591	0.807816	1.40452	0.377073	1.72192	1.72192	0.78402	0.78402	0.152468	0.816821	0.412019	1519	Carbohydrate	Disaccharides and Oligosaccharides		57-50-1	5768	HMDB00258	C00089	5988	sucrose							865	341.109
100002154	-0.430571	0.290716	0.393452	-0.138549	0.344153	-0.1996	-0.00914499	0.051359	0.433305	0.148008	0.0136631	0.389808	0.043267	0.171166	0.34379	0.194283	1.10134	1.10134	0.139264	0.139264	0.433442	0.363069	0.618961	37459	Xenobiotics	Food Component/Plant		58511-63-0	2297320	HMDB0003045	C05570	5351619	ergothioneine	400	156384	NAMED	SSISHJJTAXXQAX-UHFFFAOYAO	S=C1NC(CC(C([O-])=O)[N+](C)(C)C)=CN1	ergothioneine	821	228.081
798	-0.326515	-0.291498	-0.30632	0.305169	0.0718109	-0.658908	0.313983	0.288002	0.336681	-0.395461	-0.0157523	0.675542	-0.201044	0.200499	0.339219	0.365152	1.49914	1.49914	0.584138	0.584138	0.220682	0.656233	0.462802	555	Nucleotide	Purine Metabolism, Adenine containing		58-61-7	54923	HMDB0000050	C00212	60961	adenosine	400	155320	NAMED	OIRDTQYFTABQOQ-KQYNXXCUBX	NC1=NC=NC2=C1N=CN2[C@@]3([H])[C@@](O)([H])[C@@](O)([H])[C@](CO)([H])O3	adenosine	1625.3	268.104
361	-0.144757	0.0752004	-0.0606141	-0.402042	0.049909	-0.287271	-0.042322	-0.0962642	0.149166	0.184839	0.0300097	0.0771264	-0.128262	0.0504258	0.188801	0.108689	1.1842	1.1842	0.243908	0.243908	0.168499	0.773402	0.420675	1123	Nucleotide	Purine Metabolism, (Hypo)Xanthine/Inosine containing		58-63-9	21241953	HMDB0000195	C00294	6021	inosine	209	123191	NAMED	UGQMRVRMYYASKQ-DGPXGRDGBU	O[C@H]1[C@H](N2C(N=CN=C3O)=C3N=C2)O[C@H](CO)[C@H]1O	inosine	1602.1	267.073
100001843	-0.0873215	0.137751	0.116999	0.518497	0.484098	0.266985	0.480096	0.390434	0.284024	0	0.648005	0.71304	0.239501	0.419266	0.232635	0.259704	1.20237	1.20237	0.265887	0.265887	0.296628	0.527787	0.536269	37063	Peptide	Gamma-glutamyl Amino Acid		5875-41-2	389104	HMDB29142		440103	gamma-glutamylalanine							1116	219.098
535	-0.0274698	-0.127902	-0.0526929	-0.382737	-0.167116	-0.367147	0.0390788	-0.00604434	0.0687959	-0.126799	-0.13758	0.321591	-0.187511	0.026507	0.153714	0.167635	1.24181	1.24181	0.312439	0.312439	0.0852799	1.06915	0.41071	606	Nucleotide	Pyrimidine Metabolism, Uracil containing		58-96-8	5807	HMDB0000296	C00299	6029	uridine	209	123185	NAMED	DRTQHJPVMGBUCF-XVFCMESIBG	OC1C(N(C=CC2=O)C(N2)=O)OC(CO)C1O	uridine	1457.6	243.062
355	-0.0752397	-0.0940289	0.00189748	0.0163087	-0.0503437	-0.0332693	-0.00274122	0.0409516	0.084788	0.0174992	-0.125694	0.0958599	-0.0391126	0.0184439	0.0429758	0.0801584	1.0612	1.0612	0.085698	0.085698	0.142336	0.846685	0.41071	59	Amino Acid	Histidine Metabolism		5934-29-2	752	HMDB0000177	C00135	6274	histidine	209	123153	NAMED	HNDVDQJCIGZPNO-UHFFFAOYAG	NC(C(O)=O)CC1=CN=CN1	histidine	755.9	154.062
873	-0.313684	-0.0341635	0.128878	0.0120856	-0.0173794	-0.314128	0.22895	0.275959	0.082454	-0.0809128	-0.0592228	0.13041	-0.0897319	0.0962728	0.18275	0.146164	1.19874	1.19874	0.261521	0.261521	0.165155	0.782108	0.418975	5341	Cofactors and Vitamins	Thiamine Metabolism		59-43-8		HMDB0000235	DG00125,C00378,D08580	1130	thiamin (Vitamin B1)	400	155495	NAMED		NC1=C(C[N+]2=CSC(CC[O-])=C2C)C=NC(C)=N1	thiamin (Vitamin B1)	702	265.112
1052	0.461411	0.359436	0.569301	0.178991	0.512398	0.203198	0.00345544	0.309517	0.289302	0.358954	0.0524144	0.459063	0.380789	0.245451	0.162527	0.17909	-1.14241	1.14241	-0.192081	0.192081	0.338136	0.470909	0.559457	1572	Carbohydrate	Glycolysis, Gluconeogenesis, and Pyruvate Metabolism		600-19-1	732	HMDB0000139,HMDB0006372	C00258	439194752	glycerate	209	124581	NAMED	RBNPOMFGQQGHHO-UHFFFAOYAE	O=C(O)C(O)CO	glycerate	650	105.019
100001300	-0.226369	0.0446694	0.112634	-0.374072	-0.180254	-0.473926	0.0320327	0.189982	0.308823	-0.298595	-0.445837	-0.0701194	-0.182886	-0.0472857	0.229027	0.287027	1.15861	1.15861	0.212396	0.212396	0.201566	0.695584	0.450657	33937	Amino Acid	Leucine, Isoleucine and Valine Metabolism		600-37-3	90190	HMDB0000407		99823	alpha-hydroxyisovalerate	209	126093	NAMED	NGEWQZIDQIYUNV-UHFFFAOYAS	OC(C(O)=O)C(C)C	alpha-hydroxyisovalerate	1126	117.056
815	-0.0659243	-0.235413	-0.0093136	0.128327	0.00281561	-0.0483612	0.14566	0.193897	0.22252	-0.0550563	0.084232	0.484549	-0.0379782	0.1793	0.118332	0.179081	1.25269	1.25269	0.325026	0.325026	0.0907425	1.04219	0.41071	1299	Amino Acid	Tyrosine Metabolism		60-18-4	5833	HMDB0000158	C00082	6057	tyrosine	400	155353	NAMED	OUYCCCASQSFEME-QMMMGPOBBZ	N[C@@H](CC1=CC=C(O)C=C1)C(O)=O	tyrosine	1516.3	182.081
275	0.0492212	-0.135042	-0.0120322	0.101826	-0.122148	0.00421897	-0.152165	-0.132547	0.121275	-0.048052	-0.031924	-0.0298732	-0.0189926	-0.0455478	0.0937508	0.0971633	-1.02654	1.02654	-0.0377828	0.0377828	0.640691	0.193351	0.778588	513	Amino Acid	Creatine Metabolism		60-27-5	568	HMDB0000562	C00791	588	creatinine	400	155307	NAMED	DDRJAANPRJIHGJ-UHFFFAOYAV	CN(C(N1)=N)CC1=O	creatinine	730.8	114.066
180	-0.0334812	0.407095	0.45449	0.00681182	0.562519	-0.307998	0.384691	0.308956	0.521035	0.369299	0.46734	-0.392474	0.181573	0.276474	0.342617	0.336189	1.09163	1.09163	0.126484	0.126484	0.37299	0.428303	0.572717	1105	Lipid	Long Chain Polyunsaturated Fatty Acid (n3 and n6)		60-33-3	4444105	HMDB0006270,HMDB0000673	C01595	5280450	linoleate (18:2n6)	209	125969	NAMED	OYHQOLUKZRVURQ-HZJYTTRNBX	OC(CCCCCCC/C=C\C/C=C\CCCCC)=O	linoleate (18:2n6)	5535	279.233
100001723	0.0726107	-0.374	0.200106	0.359978	0.848773	-0.152597	-0.463984	-0.0996928	0.106445	0.111643	-0.234136	-0.148956	0.159145	-0.121447	0.425796	0.217957	-1.40541	1.40541	-0.490994	0.490994	0.208543	0.680804	0.455568	37073	Lipid	Fatty Acid, Monohydroxy		6064-63-7	90191	HMDB01624		99824	alpha-hydroxycaproate							1920	131.071
100003823	0.0562049	0.0889585	-0.0130069	-0.213525	0.0156127	0.0651546	0.163766	0.0128399	0.0519271	-0.260163	-0.0352551	0.115736	-0.000100136	0.00814173	0.110746	0.149402	1.01235	1.01235	0.0177013	0.0177013	0.799817	0.0970095	0.884135	42561	Xenobiotics	Food Component/Plant		61-71-2	5872		C11130	6097	3-hydroxyindolin-2-one							2645	132.044
397	-0.4246	-0.430615	-0.267513	-0.0732601	-0.305257	-0.282495	-0.00199249	0.124588	0.00198853	-0.271086	-0.243869	0.214587	-0.29729	-0.0292975	0.130646	0.194621	1.31819	1.31819	0.39856	0.39856	0.072542	1.13941	0.41071	60	Amino Acid	Leucine, Isoleucine and Valine Metabolism		61-90-5	5880	HMDB0000687	C00123	6106	leucine	400	155300	NAMED		O=C([C@H](CC(C)C)N)O	leucine	1680.2	132.102
100000665	-0.475852	-0.0219642	-0.287875	-0.139688	-0.0453631	-0.417735	0.0831067	0.314737	0.32503	-0.152669	-0.101257	-0.269708	-0.231413	0.0332067	0.19212	0.249519	1.31718	1.31718	0.397456	0.397456	0.0721472	1.14178	0.41071	44675	Lipid	Long Chain Polyunsaturated Fatty Acid (n3 and n6)		6217-54-5	393183	HMDB0002183	C06429	445580	docosahexaenoate (DHA; 22:6n3)	209	126139	NAMED	MBMBGCFOFBJSGT-KUBAVDMBBZ	CC\C=C/C\C=C/C\C=C/C/C=C\C/C=C\C/C=C\CCC(O)=O	docosahexaenoate (DHA; 22:6n3)	5525	327.233
100001662	-0.117973	0.0668105	0.141668	-0.156413	-0.035219	-0.399731	0.0492373	0.107382	0.0972545	-0.211042	0.0486285	-0.117672	-0.0834763	-0.00436858	0.190857	0.129653	1.07381	1.07381	0.10274	0.10274	0.194265	0.711606	0.448398	36747	Lipid	Carnitine Metabolism		6249-56-5	705	HMDB0001161	C01181	22620	deoxycarnitine	400	156251	NAMED	JHPNVNIEXXLNTR-UHFFFAOYAL	C[N+](C)(C)CCCC([O-])=O	deoxycarnitine	742.4	146.118
254	-0.790228	-0.99993	-0.675711	-1.16751	-0.345937	-0.943259	-0.732484	-1.07333	-0.5624	-0.796072	-0.831121	-0.566516	-0.820428	-0.760321	0.288017	0.19067	1.03947	1.03947	0.0558436	0.0558436	0.665717	0.17671	0.789798	542	Lipid	Ketone Bodies		625-72-9	428	HMDB0000442,HMDB0000357,HMDB0000011	C03197,C01089	9431844192135	3-hydroxybutyrate (BHBA)	209	123171	NAMED	WHBMMWSBFZVSSR-UHFFFAOYAO	CC(O)CC(O)=O	3-hydroxybutyrate (BHBA)	743.2	103.04
100003240	-0.149403	0.00861586	-0.1311	-0.173788	-0.00565819	-0.393019	0.601616	0.192617	0.253866	-0.4432	-0.126215	-0.398374	-0.140725	0.0133849	0.14523	0.408283	1.24053	1.24053	0.310959	0.310959	0.356401	0.448061	0.565817	39730	Lipid	Endocannabinoid		63155-80-6	147194			168274	N-stearoyltaurine	209	143759	NAMED	LMIJIHJZVURGQK-UHFFFAOYAS	O=C(CCCCCCCCCCCCCCCCC)NCCS(=O)(O)=O	N-stearoyltaurine	5782	390.268
282	-0.220186	-0.0062035	-0.0134965	-0.0883259	-0.13179	-0.177341	0.112571	0.159901	0.191332	-0.191894	0.037883	-0.0461828	-0.106224	0.0439351	0.0867427	0.143985	1.16814	1.16814	0.224213	0.224213	0.0494951	1.30544	0.41071	2372	Nucleotide	Pyrimidine Metabolism, Cytidine containing		63-37-6	5414497	HMDB0000095	C00055	6131	cytidine 5'-monophosphate (5'-CMP)	400	155469	NAMED	IERHLVCPSMICTF-FHLVPPQOBD	NC1=NC(N(C2OC(C(C2O)O)COP(O)(O)=O)C=C1)=O	CMP	890	324.059
913	-0.148849	0.758868	0.222752	0.304135	-0.0176165	-0.00267415	0.719406	0.88091	0.644279	1.08465	0.0973789	0.60812	0.186102	0.672458	0.326394	0.332027	1.61804	1.61804	0.694245	0.694245	0.0142256	1.84693	0.41071	15586	Carbohydrate	Glycogen Metabolism		6363-53-7	388469	HMDB0000163	C00208	10991489	maltose	209	124633	NAMED	GUBGYTABKSRVRQ-ASMJPISFBF	O[C@@H]1[C@H]([C@H](O[C@@H]([C@H]1O)CO)O[C@H]2[C@@H]([C@H]([C@H](O[C@@H]2CO)O)O)O)O	maltose	765	341.109
415	-0.154097	-0.0912234	0.0235455	0.0932796	-0.0756119	-0.149842	0.149203	0.192242	0.239816	-0.0254886	0.0214225	0.449136	-0.0589916	0.171055	0.0986031	0.169707	1.26898	1.26898	0.343672	0.343672	0.0643614	1.19137	0.41071	1302	Amino Acid	Methionine, Cysteine, SAM and Taurine Metabolism		63-68-3	5907	HMDB0000696	C00073	6137	methionine	400	155355	NAMED	FFEARJCKVFRZRR-BYPYZUCNBW	CSCCC(N)C(O)=O	methionine	1250	150.058
460	-0.142488	-0.172825	-0.0310207	0.064949	-0.110182	-0.112086	0.082989	0.218802	0.18824	-0.0809614	-0.0488934	0.484885	-0.0839421	0.140844	0.0869226	0.207477	1.27139	1.27139	0.346407	0.346407	0.0851544	1.06979	0.41071	64	Amino Acid	Phenylalanine Metabolism		63-91-2	5910	HMDB0000159	C00079	6140	phenylalanine	400	155301	NAMED	COLNVLDHVKWLRT-QMMMGPOBBC	NC(C(O)=O)CC1=CC=CC=C1	phenylalanine	2050	166.086
100001597	-0.709278	-0.631215	-0.58598	-0.522638	-0.336517	-0.6633	0.0488613	0.00408418	-0.147274	-0.497537	-0.123179	-0.273077	-0.574821	-0.164687	0.13321	0.199324	1.51942	1.51942	0.603525	0.603525	0.0133762	1.87367	0.41071	35428	Amino Acid	Leucine, Isoleucine and Valine Metabolism		64191-86-2	17216200	HMDB02366		22833596	tiglylcarnitine (C5:1-DC)							2354	244.154
100004227	-0.141663	0.235371	0.180632	0.00787919	-0.106413	-0.216937	-0.056577	0.316358	0.230467	0.00944214	-0.103144	-0.111342	-0.00685521	0.0475341	0.182352	0.18219	1.05613	1.05613	0.0787886	0.0787886	0.0292384	1.53405	0.41071	43343	Lipid	Fatty Acid, Amino		644-90-6	62727	HMDB00991		69522	2-aminooctanoate							3355	160.133
892	-0.201422	0.0874403	0.207676	-0.0120365	0.314681	-0.152403	0.00696592	0.217285	0.235558	0.144871	-0.163254	-0.0992687	0.0406559	0.0570261	0.201903	0.167768	1.01098	1.01098	0.0157585	0.0157585	0.879386	0.0558202	0.930072	1356	Lipid	Long Chain Fatty Acid		646-30-0	12071	HMDB00772	C16535	12591	nonadecanoate (19:0)							6068	297.28
269	0.0365036	0.131798	1.07714	-0.00270147	0.825873	0.117029	-0.917033	-0.743931	-0.158206	0.172434	0.473497	-0.0747355	0.364274	-0.207996	0.464442	0.532796	-1.7466	1.7466	-0.804546	0.804546	0.0469735	1.32815	0.41071	62804	Amino Acid	Glutathione Metabolism		6477-52-7	10128089		C00920	11953788	CoA-glutathione*							1326	535.084
240	0.0666821	0.19665	0.0960628	-0.199149	0.51841	-0.111289	0.332315	0.231016	0.245387	0.0977545	0.351181	0.157937	0.0945609	0.235932	0.25278	0.0978383	1.12479	1.12479	0.169657	0.169657	0.112998	0.946928	0.41071	32197	Amino Acid	Tyrosine Metabolism		6482-98-0	9010	HMDB0000755	C03672	9378	3-(4-hydroxyphenyl)lactate	209	123321	NAMED	JVGVDSSUAVXRDY-UHFFFAOYAV	OC(C(O)=O)CC1=CC=C(O)C=C1	3-(4-hydroxyphenyl)lactate (HPLA)	1379	181.051
100000485	-0.696641	-0.519617	-0.0495941	-0.696641	0.0173192	-0.696641	-0.696641	-0.696641	0.58622	0.0855788	0.0762261	-0.696641	-0.440303	-0.22365	0.3363	0.550018	1.34542	1.34542	0.428051	0.428051	0.234034	0.630721	0.469441	46333	Nucleotide	Purine Metabolism, Adenine containing		653-63-4	601	HMDB00905	C00360	12599	2'-deoxyadenosine 5'-monophosphate							1315	330.061
827	-0.0774194	-0.222548	-0.0658232	-0.661754	-0.333181	-0.590922	-0.082745	0.0558842	-0.00489152	-0.43947	-0.313312	0.601746	-0.325275	-0.0304648	0.254224	0.362718	1.3878	1.3878	0.472802	0.472802	0.172824	0.762396	0.422842	514	Nucleotide	Pyrimidine Metabolism, Cytidine containing		65-46-3	5940	HMDB0000089	C00475	6175	cytidine	400	155308	NAMED	UHDGCWIWMRVCDJ-XVFCMESIBD	OC[C@@H]1[C@H]([C@H]([C@H](N2C(N=C(C=C2)N)=O)O1)O)O	cytidine	1325	242.078
1083	-0.2713	0.0221219	-0.120404	0.0506968	-0.000360373	-0.062034	0.328896	-0.107809	0.080329	-0.0116634	0.0498762	0.624806	-0.0635466	0.160739	0.118979	0.269901	1.28528	1.28528	0.362084	0.362084	0.171759	0.765081	0.422842	1589	Amino Acid	Methionine, Cysteine, SAM and Taurine Metabolism		65-82-7	395338	HMDB0011745	C02712	448580	N-acetylmethionine	209	124587	NAMED	XUYPXLNMDZIRQH-LURJTMIEBN	O=C(O)[C@H](CCSC)NC(C)=O	N-acetylmethionine	2587	192.069
825	0.0206989	0.0276295	-0.789314	-0.210374	0.264977	-0.488433	-0.253637	0.202195	-0.0937289	-0.615857	-0.28421	0.941222	-0.195803	-0.0173359	0.386578	0.540028	1.2937	1.2937	0.371499	0.371499	0.591337	0.228165	0.7493	605	Nucleotide	Pyrimidine Metabolism, Uracil containing		66-22-8	1141	HMDB0000300	C00106	1174	uracil	400	155338	NAMED	ISAKRJDGNUQOIC-UHFFFAOYAV	O=C(NC=C1)NC1=O	uracil	1152.2	113.035
100003598	-0.360428	-0.314703	-0.165274	0.0580086	-0.211368	-0.0963304	0.360259	0.323194	0.153053	-0.23244	-0.255761	1.5265	-0.181682	0.312467	0.152008	0.651381	2.00886	2.00886	1.00637	1.00637	0.133205	0.875479	0.41071	41375	Peptide	Dipeptide		673-05-5	227627	HMDB0029105		7021854	tyrosylglycine	400	156812	NAMED	HPYDSVWYXXKHRD-UHFFFAOYAM	O=C(CNC(C(CC1=CC=C(C=C1)O)N)=O)O	tyrosylglycine	1605	239.103
1256	-0.932246	-0.849245	-0.797683	-0.647575	-0.838058	-0.75434	-0.387993	-0.417765	-0.611777	-1.02193	-0.988319	-0.249459	-0.803191	-0.612873	0.0965659	0.325267	1.25674	1.25674	0.32969	0.32969	0.273115	0.563654	0.511394	15506	Lipid	Phospholipid Metabolism		67-48-1	149278	HMDB0000097	C00114	305	choline	400	155556	NAMED	CRBHXDCYXIISFC-UHFFFAOYAW	[O-]CC[N+](C)(C)C	choline	675	104.107
100006726	-0.0563233	0.169049	0.000759345	-0.0377053	0	0.236941	0.133358	0.741673	0.84667	-0.0155006	-0.0980322	0.462486	0.0521201	0.345109	0.120842	0.398461	1.42334	1.42334	0.509284	0.509284	0.0981986	1.00789	0.41071	52608	Lipid	Endocannabinoid		68171-52-8	4446566	HMDB0012252		5283446	linoleoyl ethanolamide	209	166573	NAMED	KQXDGUVSAAQARU-HZJYTTRNBB	CCCCC/C=C\C/C=C\CCCCCCCC(NCCO)=O	linoleoyl ethanolamide	6150	322.275
100015785	-0.330826	0.124285	-0.57344	-0.145798	0.0463939	-0.4078	0.318754	0.129034	0.0131487	-0.00417299	-0.00767263	0.00512307	-0.214531	0.0757022	0.271033	0.129726	1.30624	1.30624	0.385425	0.385425	0.0648375	1.18817	0.41071	57810	Lipid	Long Chain Polyunsaturated Fatty Acid (n3 and n6)		68378-49-4	9967286	HMDB0013025		11792612	nisinate (24:6n3)	209	213739	NAMED	YHGJECVSSKXFCJ-KUBAVDMBBQ	OC(CCCC/C=C\C/C=C\C/C=C\C/C=C\C/C=C\C/C=C\CC)=O	nisinate (24:6n3)	5657	355.264
215	-3.97369	0.0261335	0.183785	-0.862429	1.0129	0.637813	0.442702	-2.14107	-1.27582	0.683292	0.662449	1.39218	-0.495915	-0.0393776	1.818	1.35959	1.35298	1.35298	0.436141	0.436141	0.657342	0.182208	0.789798	558	Cofactors and Vitamins	Nicotinate and Nicotinamide Metabolism		68414-18-6	3674071	HMDB0001178	C00301	192	adenosine 5'-diphosphoribose (ADP-ribose)	209	125963	NAMED	SDMADEZQMYCSNO-UHFFFAOYAX	NC1=NC=NC2=C1N=CN2C3OC(C(C3O)O)COP(O)(OP(O)(OC4OC(C(C4O)O)CO)=O)=O	adenosine 5'-diphosphoribose (ADP-ribose)	920	558.064
100003641	-0.346592	-0.120218	-0.165036	0.209706	-0.0967094	-0.0550556	0.401063	0.300425	0.277249	-0.00216335	-0.0156076	1.65235	-0.095651	0.435553	0.18071	0.619718	2.05542	2.05542	1.03943	1.03943	0.107385	0.969056	0.41071	40475	Peptide	Dipeptide		686-43-1	120256	HMDB0029127		136487	valylglycine	400	156743	NAMED	IOUPEELXVYPCPG-UHFFFAOYAB	O=C(C(C(C)C)N)NCC(O)=O	valylglycine	1372	175.108
100003185	-0.399909	0.135497	0.0378859	0.32317	0.225284	0.251109	0.200475	-0.20558	0.226647	0.359158	0.321965	1.1628	0.0955063	0.344245	0.262008	0.448902	1.37316	1.37316	0.457497	0.457497	0.227807	0.642433	0.465673	40045	Peptide	Dipeptide		686-50-0	71402	HMDB0028929		79070	leucylglycine	400	156684	NAMED	LESXFEZIFXFIQR-UHFFFAOYAD	O=C(C(CC(C)C)N)NCC(O)=O	leucylglycine	1805	189.123
100000776	0	-1.58728	-2.42664	-2.42664	-0.746608	-1.09957	0.240539	-1.37506	-1.647	-2.42664	-2.42664	-2.42664	-1.38112	-1.67691	0.961052	1.0445	-1.10379	1.10379	-0.142463	0.142463	0.491546	0.308436	0.660797	44681	Lipid	Fatty Acid Metabolism (Acyl Carnitine, Long Chain Saturated)	2	6865-14-1		HMDB0000222	C02990	461	palmitoylcarnitine (C16)	402	159624	NAMED	XOMRRQXKHMYMOC-UHFFFAOYAU	[O-]C(CC(OC(CCCCCCCCCCCCCCC)=O)C[N+](C)(C)C)=O	palmitoylcarnitine (C16)	5204	400.342
171	-0.178369	-0.360851	-0.1442	-0.513428	-0.224713	-0.45515	-0.0338981	-0.0496001	-0.0790147	-0.418576	-0.308744	0.196161	-0.312785	-0.115612	0.153024	0.218478	1.23029	1.23029	0.298999	0.298999	0.118445	0.926483	0.41071	3127	Nucleotide	Purine Metabolism, (Hypo)Xanthine/Inosine containing		68-94-0	768	HMDB0000157	C00262	790135398638	hypoxanthine	209	124615	NAMED	FDGQSTZJBFJUBT-UHFFFAOYAJ	O=C1C(N=CN2)=C2N=CN1	hypoxanthine	1291.2	135.031
409	-0.230482	-0.204565	-0.162885	-0.273043	-0.0930672	-0.36035	-0.0678241	-0.13618	0.0372498	0.0396858	-0.0634353	0.0751699	-0.220732	-0.0192223	0.091903	0.0819331	1.22237	1.22237	0.289675	0.289675	0.0229002	1.64016	0.41071	1303	Energy	TCA Cycle		6915-15-7	510	HMDB0031518,HMDB0000156,HMDB0000744	C00149,C00711,C00497	525	malate	209	123199	NAMED	BJEPYKJPYRNKOW-UHFFFAOYAM	OC(C(O)=O)CC(O)=O	malate	615.6	133.014
100000781	-0.354577	-0.509051	-1.00922	0.0105475	-0.244341	-0.272002	0.653023	-0.330729	-0.141835	-0.463541	0.0416292	0.257415	-0.39644	0.00266023	0.344728	0.409576	1.53282	1.53282	0.616184	0.616184	0.127152	0.895677	0.41071	32328	Lipid	Fatty Acid Metabolism (Acyl Carnitine, Medium Chain)	2	6920-35-0		HMDB0000756		6426853	hexanoylcarnitine (C6)	400	155906	NAMED	VVPRQWTYSNDTEA-UHFFFAOYAN	O=C(CCCCC)OC(CC([O-])=O)C[N+](C)(C)C	hexanoylcarnitine (C6)	3194	260.186
100001734	-0.236645	-0.00387329	-0.0152364	-0.0332502	0.260441	0.00385834	0.277862	0.165012	0.020479	0.0910397	0.159062	0.186524	-0.00411765	0.149997	0.158175	0.0874554	1.15801	1.15801	0.211651	0.211651	0.125598	0.901018	0.41071	36752	Amino Acid	Lysine Metabolism		692-04-6	83801	HMDB0000206	C02727	92832	N6-acetyllysine	209	128287	NAMED	DTERQYGMUDWYAZ-ZETCQYMHBE	N[C@@H](CCCCNC(C)=O)C(O)=O	N6-acetyllysine	1140	189.123
501	0.403546	-0.559815	0.416269	0.550564	0.987921	-0.23589	0.130391	-0.160025	-0.017403	-0.0681293	-0.397023	0.404323	0.260433	-0.0179776	0.561663	0.270821	-1.44672	1.44672	-0.53279	0.53279	0.393388	0.405179	0.586884	1515	Xenobiotics	Drug - Topical Agents		69-72-7	331	HMDB01895	C00805	338	salicylate							2195	137.024
100001461	0.0612837	0.17632	-0.174325	-0.171621	0.058344	-0.475727	1.28833	0.529659	0.000566972	-0.294851	-0.193417	-0.000567294	-0.087621	0.221621	0.235942	0.594978	1.58258	1.58258	0.662279	0.662279	0.210543	0.67666	0.457214	42398	Lipid	Lysophospholipid		69747-55-3	7826018	HMDB0011130		9547068	1-stearoyl-GPE (18:0)	402	159466	NAMED	BBYWOYAFBUOUFP-JOCHJYFZBR	O=P(OCC[NH3+])([O-])OC[C@H](O)COC(CCCCCCCCCCCCCCCCC)=O	1-stearoyl-GPE (18:0)	6514	480.31
1004	-0.30131	-0.333399	-0.189288	-0.158158	-0.325208	-0.238669	-0.0606462	0.0276146	0.0115546	-0.297927	-0.328845	0.438786	-0.257672	-0.0349105	0.0736757	0.278099	1.28962	1.28962	0.366948	0.366948	0.114825	0.939965	0.41071	3147	Nucleotide	Purine Metabolism, (Hypo)Xanthine/Inosine containing		69-89-6	1151	HMDB0000292	C00385	1188	xanthine	400	155488	NAMED	LRFVTYWOQMYALW-UHFFFAOYAT	O=C(N1)C(N=CN2)=C2NC1=O	xanthine	1449.7	153.041
100001468	0.007496	0.407283	-0.00507539	-0.0569626	0.148203	-0.0756739	0.493078	0.482738	0.00504976	-0.122899	0.194613	-0.117313	0.0708782	0.155878	0.182622	0.28183	1.10934	1.10934	0.149703	0.149703	0.352549	0.45278	0.565688	40469	Cofactors and Vitamins	Nicotinate and Nicotinamide Metabolism		701-44-0	62899	HMDB0004193	C05842	69698	N1-Methyl-2-pyridone-5-carboxamide	209	143005	NAMED	JLQSXXWTCJPCBC-UHFFFAOYAD	O=C(C1=C([H])N(C(C([H])=C1[H])=O)C([H])([H])[H])N([H])[H]	N1-Methyl-2-pyridone-5-carboxamide	1688	153.066
496	0.0345609	-1.82234	-0.299425	0.138202	1.02035	-0.230328	-0.053919	-0.00210183	0.165898	0.855148	0.182502	0.472045	-0.193163	0.269929	0.927489	0.340786	1.24439	1.24439	0.31544	0.31544	0.258478	0.587576	0.495054	2127	Amino Acid	Glutathione Metabolism		70-18-8	111188	HMDB0000125	D00014,C00051	124886	glutathione, reduced (GSH)	400	155459	NAMED	RWSXRVCMGQZWBV-WDSKDSINBK	O=C(N[C@@H](CS)C(NCC(O)=O)=O)CC[C@@H]([C@@](O)=O)N	glutathione, reduced (GSH)	1270	308.091
917	-0.0508133	-0.0305448	0.103415	0.149668	-0.0227667	-0.0735756	0.138318	0.175248	0.237752	0.0325212	0.0649502	0.471942	0.0125638	0.186789	0.0912083	0.158136	1.19914	1.19914	0.261998	0.261998	0.105017	0.978742	0.41071	512	Amino Acid	Alanine and Aspartate Metabolism		70-47-3	6031	HMDB0000168	C00152	6267	asparagine	400	155306	NAMED	DCXYFEDJOCDNAF-REOHCLBHBD	NC(C[C@H](N)C(O)=O)=O	asparagine	679	133.061
100002167	-0.206412	-0.364395	0.632036	-0.286965	0.00465704	-0.638511	0.339759	0.0957123	-0.154121	-0.594564	-0.19431	1.18301	-0.143265	0.11258	0.433999	0.610421	1.41051	1.41051	0.496218	0.496218	0.523917	0.280737	0.696658	37536	Lipid	Eicosanoid		71030-37-0;73837-14-6	21509475	HMDB06111		5312983	12-HETE							5326	319.228
507	-0.0458394	0.0796337	0.228618	0.179011	0.01282	0.137626	0.707436	0.815213	0.267914	0.0271909	0.251097	-0.000945373	0.0986448	0.344651	0.103416	0.342899	1.33922	1.33922	0.421393	0.421393	0.202816	0.692897	0.450657	603	Amino Acid	Polyamine Metabolism		71-44-3	1072	HMDB0001256	C00750	1103	spermine	400	155336	NAMED	PFNFFQXMRSDOHW-UHFFFAOYAC	NCCCNCCCCNCCCN	spermine	500.4	203.223
566	-0.219452	-0.392769	-0.120494	-0.00841457	-0.166045	-0.20126	-0.0343184	0.0540263	0.0834255	-0.175422	-0.128971	0.184885	-0.184739	-0.0027291	0.126745	0.136089	1.20096	1.20096	0.264187	0.264187	0.105408	0.977126	0.41071	1649	Amino Acid	Leucine, Isoleucine and Valine Metabolism		72-18-4	6050	HMDB0000883	C00183	6287	valine	400	155438	NAMED	KZSNJWFQEVHDMF-BYPYZUCNBW	N[C@H](C(O)=O)C(C)C	valine	1042.1	118.086
100003588	-0.354367	-0.245314	-0.143746	0.017062	-0.186115	0.0336486	0.569935	0.563145	0.256446	-0.0257116	-0.0173582	1.83629	-0.146472	0.530457	0.150835	0.691712	2.49385	2.49385	1.31837	1.31837	0.054452	1.26399	0.41071	41370	Peptide	Dipeptide		721-90-4	88678	HMDB28995		98207	phenylalanylglycine							2155	223.108
564	-0.0138688	0.0125874	0.144769	0.1892	0.0547571	-0.000420507	0.0966101	0.212419	0.24829	0.113142	0.123658	0.237984	0.064504	0.172017	0.0838323	0.0682534	1.11236	1.11236	0.153625	0.153625	0.0626318	1.2032	0.41071	1284	Amino Acid	Glycine, Serine and Threonine Metabolism		72-19-5	6051	HMDB0000167	C00188	6288	threonine	400	155352	NAMED	AYFVYJQAPQTCCC-GBXIJSLDBG	N[C@H](C(O)=O)[C@H](O)C	threonine	701.5	120.066
267	-0.472557	-0.235225	-0.0991282	-0.149466	-0.135775	-0.251427	0.323702	0.313413	-0.00895704	-0.335501	-0.3067	0.461652	-0.22393	0.0746016	0.135345	0.34335	1.40313	1.40313	0.488644	0.488644	0.15963	0.796886	0.417523	34396	Lipid	Phospholipid Metabolism		72556-74-2	119298	HMDB0001565	C00588	1014	choline phosphate	400	156099	NAMED	YHHSONZFOIEMCP-UHFFFAOYAD	C[N+](C)(CCOP(O)([O-])=O)C	phosphocholine	692.5	184.073
100003179	-0.729626	0.25483	0.0286612	0.499179	0.29965	0.299839	0.200517	0.137672	0.165595	0.482683	0.303271	0.285449	0.108756	0.262531	0.437269	0.126082	1.09891	1.09891	0.136072	0.136072	0.377261	0.423358	0.572717	40010	Peptide	Dipeptide		7298-84-2	227625	HMDB28922		259321	leucylalanine							1770	203.139
100001277	-0.121882	0.432858	0.393575	-0.0537879	0.427949	-0.314325	0.345138	0.267883	0.51663	0.299879	0.305603	-0.354787	0.127398	0.230058	0.330023	0.299808	1.09591	1.09591	0.132131	0.132131	0.378475	0.421962	0.572717	33972	Lipid	Long Chain Monounsaturated Fatty Acid		73033-09-7	4471938	HMDB0013622		5312513	10-nonadecenoate (19:1n9)	209	126131	NAMED	BBOWBNGUEWHNQZ-KTKRTIGZBX	O=C(O)CCCCCCCC/C=C\CCCCCCCC	10-nonadecenoate (19:1n9)	5780	295.264
565	-0.210367	-0.163823	0.0309433	-0.0615429	-0.0267963	-0.14999	0.199133	0.20434	0.303503	-0.00450286	-0.0636452	0.454909	-0.0969292	0.18229	0.092391	0.192437	1.33784	1.33784	0.419901	0.419901	0.0342324	1.46556	0.41071	54	Amino Acid	Tryptophan Metabolism		73-22-3	6066	HMDB0000929	C00078	6305	tryptophan	400	155294	NAMED	QIVBCDIJIAJPQS-VIFPVBQEBP	O=C(O)[C@@H](N)CC1=CNC2=C1C=CC=C2	tryptophan	2291	203.083
880	0.290827	0.0757107	-0.613711	-0.579294	0.131947	-0.387607	0.000412485	-0.116188	0.0416805	-0.500588	0.254111	0.276125	-0.180355	-0.00740794	0.393705	0.285066	1.15161	1.15161	0.203656	0.203656	0.346859	0.459847	0.565688	554	Nucleotide	Purine Metabolism, Adenine containing		73-24-5	185	HMDB0000034	C00147	190	adenine	209	124775	NAMED	GFFGJBXGBJISGV-UHFFFAOYAT	NC1=NC=NC2=C1N=CN2	adenine	1002	136.062
376	-0.388601	-0.453836	-0.260479	-0.127752	-0.357971	-0.364329	-0.0693201	0.0790732	0.0100758	-0.320343	-0.271756	0.224397	-0.325495	-0.0579788	0.115192	0.208717	1.32293	1.32293	0.40374	0.40374	0.0734811	1.13382	0.41071	1125	Amino Acid	Leucine, Isoleucine and Valine Metabolism		73-32-5	769	HMDB0000172	C06418,C00407,C16424	6306	isoleucine	400	155350	NAMED	AGPKZVBTJJNPAG-UHFFFAOYAW	NC(C(O)=O)C(C)CC	isoleucine	1599	132.102
100003609	-0.278462	-0.0869137	-0.0459145	0.403522	0.00433281	0.454076	0.120154	0.426739	0.31913	0.149732	-0.0224249	0.803919	0.0751067	0.299542	0.290651	0.293	1.25422	1.25422	0.326785	0.326785	0.123466	0.908451	0.41071	43028	Peptide	Dipeptide		7360-09-0	231453	HMDB29083		263471	tryptophylglycine							2364	262.119
100003196	-0.441905	-0.0123085	-0.0287215	0.352032	0.0758459	0.0593482	-0.254844	0.288341	0.296923	-0.144486	0.152079	-0.202217	0.000715099	0.0226326	0.256692	0.252219	1.0223	1.0223	0.0318136	0.0318136	0.877668	0.0566697	0.930072	40020	Peptide	Dipeptide		7369-79-1	3870665	HMDB28955		4682588	lysylleucine							1561	260.197
100001182	-0.490976	0.298985	-0.0873551	-0.259699	0.168547	-0.357812	-0.0417988	0.279637	-0.00452457	0.0417837	-0.494874	0.719207	-0.121385	0.0832383	0.307752	0.400574	1.26241	1.26241	0.336181	0.336181	0.422677	0.373992	0.6176	32415	Lipid	Long Chain Polyunsaturated Fatty Acid (n3 and n6)		7370-49-2	4445934	HMDB0061714	C16533	5282807	docosadienoate (22:2n6)	209	125824	NAMED	HVGRZDASOHMCSK-AVQMFFATBO	CCCCC/C=C/C/C=C/CCCCCCCCCCCC(O)=O	docosadienoate (22:2n6)	6034	335.296
1102	-0.193798	-0.334104	-0.172864	0.0913605	0.355446	0.205552	0.512727	0.0430583	0.195562	-0.113208	0.273859	0.795894	-0.00806792	0.284649	0.266689	0.328055	1.36246	1.36246	0.446213	0.446213	0.105467	0.976883	0.41071	2734	Peptide	Gamma-glutamyl Amino Acid		7432-23-7	85142	HMDB0011741		94340	gamma-glutamyltyrosine	400	155471	NAMED	VVLXCWVSSLFQDS-QWRGUYRKBA	OC(C=C1)=CC=C1C[C@@H](C(O)=O)NC(CC[C@@H](C(O)=O)N)=O	gamma-glutamyltyrosine	2080.4	311.124
100000491	-0.375841	-0.0473538	-0.445136	-0.220465	0.181125	0	0.0701901	0.117273	0.0939458	-0.107575	0.304066	0.778649	-0.151279	0.209425	0.239059	0.308116	1.46302	1.46302	0.548949	0.548949	0.022766	1.64271	0.41071	33422	Peptide	Gamma-glutamyl Amino Acid		7432-24-8	99868	HMDB00594		111299	gamma-glutamylphenylalanine							2865	295.129
1214	0.054473	-0.199415	-0.212396	-0.388161	-0.549651	-0.848292	-0.369633	-0.173016	-0.0883844	-0.903231	-0.509447	-1.33316	-0.35724	-0.562811	0.314486	0.474659	-1.17491	1.17491	-0.232551	0.232551	0.15201	0.818128	0.412019	15691	Nucleotide	Purine Metabolism, Adenine containing		75431-54-8	19951095	HMDB0000061	C00054	159296	adenosine 3',5'-diphosphate	209	126027	NAMED	WHTCPDAXWFLDIH-JGXIIKAGBH	OC(C1OP(O)(O)=O)C(OC1COP(O)(O)=O)N2C(N=CN=C3N)=C3N=C2	adenosine 3',5'-diphosphate	575	426.022
100009393	-0.0163122	0.677874	0.629436	0.53039	0.0388531	0.234073	0.210956	-0.100198	0.415963	0.418422	0.880689	-0.318107	0.349052	0.251287	0.304157	0.4244	-1.0623	1.0623	-0.0871895	0.0871895	0.695901	0.157452	0.81078	57651	Lipid	Polyunsaturated Fatty Acid (n3 and n6)		7561-64-0	4471853			5312428	hexadecatrienoate (16:3n3)							5330	249.186
100000956	0.124427	-0.126254	1.19086	0	0.357918	-0.138602	-0.00395203	-0.280014	0.449689	-0.0284634	-0.181675	0.105308	0.234724	0.0101489	0.503251	0.254924	-1.37973	1.37973	-0.464387	0.464387	0.184282	0.734516	0.442037	21239	Lipid	Fatty Acid, Monohydroxy		764-89-6	63018	HMDB61914		69820	8-hydroxyoctanoate							2300	159.103
461	-0.0934899	-0.0846159	0.00172534	-0.0651293	0.0142289	-0.126213	-0.0379148	-0.127167	0.0993708	-0.120065	0.025504	-0.202479	-0.0589156	-0.0604586	0.0555893	0.11101	1.00233	1.00233	0.00336127	0.00336127	0.958063	0.0186057	0.971296	42109	Energy	Oxidative Phosphorylation		7664-38-2	1032	HMDB0001429	C00009	1061	phosphate	209	126986	NAMED	NBIIXXVUZAFLBC-DFZHHIFOAA	O=P(O)(O)O	phosphate	608	96.9696
100001469	0.0246095	0.417636	0.0317849	-0.0713578	0.136909	-0.112918	0.394561	0.49958	0.130647	-0.0458069	0.129168	-0.0456684	0.0711106	0.17708	0.190935	0.225855	1.1181	1.1181	0.161045	0.161045	0.112662	0.948223	0.41071	57584	Cofactors and Vitamins	Nicotinate and Nicotinamide Metabolism		769-49-3	389671	HMDB0004194	C05843	440810	N1-Methyl-4-pyridone-3-carboxamide	400	211562	NAMED	KTLRWTOPTKGYQY-UHFFFAOYAD	O=C(C(C1=O)=CN(C=C1)C)N	N1-Methyl-4-pyridone-3-carboxamide	1646	153.066
1219	-0.0767695	0.309141	0.286588	0.00504702	-0.160766	0.0699945	0.0601881	0.172169	0.137918	0.0200757	-0.120927	0.416342	0.0722057	0.114294	0.191354	0.180152	1.04142	1.04142	0.0585562	0.0585562	0.600992	0.221131	0.757606	15499	Amino Acid	Glycine, Serine and Threonine Metabolism		7758-31-8	244	HMDB01252	C00576	249	betaine aldehyde							646.2	120.102
1124	-0.291659	-0.0256658	0.0997926	-0.0584923	0.246617	-0.163173	-0.0623041	-0.102507	0.001348	0.0371921	0.135743	0.0492817	-0.0320968	0.00979227	0.189931	0.0849163	1.03024	1.03024	0.0429771	0.0429771	0.543847	0.264524	0.715382	1564	Energy	TCA Cycle		77-92-9	305	HMDB0000094	C00158	311	citrate	209	124575	NAMED	KRKNYBCHXYNGOX-UHFFFAOYAM	OC(CC(CC(O)=O)(O)C(O)=O)=O	citrate	582	191.02
482	-0.0330661	0.162362	0.12585	0.197993	0.224695	0.118813	0.197011	0.0625217	0.381134	0.262066	0.223644	0.0947964	0.132775	0.203529	0.0909113	0.115865	1.07578	1.07578	0.10538	0.10538	0.280651	0.551834	0.514994	527	Carbohydrate	Glycolysis, Gluconeogenesis, and Pyruvate Metabolism		79-33-4	592	HMDB0000190	C00186	612	lactate	209	123163	NAMED	JVTAAEKCZFNVCJ-UHFFFAOYAX	CC(O)C(O)=O	lactate	681.6	89.0244
100000656	0.012914	0.0995359	0.0542836	-0.272414	0.289935	-0.416078	0.755731	-0.0200075	-0.0666774	-0.403553	-0.19856	-0.0705478	-0.0386373	-0.000602628	0.25902	0.395786	1.08998	1.08998	0.124296	0.124296	0.838965	0.0762562	0.905589	19324	Lipid	Lysophospholipid		796963-93-4	21403067	HMDB0240261		7158113542607490	1-stearoyl-GPI (18:0)	209	128173	NAMED	LXUGKKVCSTYZFK-DYLKWFMLBW	[H]C(C(O)(C(O)([C@](O)1[H])[H])[H])([C@@](OP(O)(OC[C@@]([H])(COC(CCCCCCCCCCCCCCCCC)=O)O)=O)([C@]1(O)[H])[H])O	1-stearoyl-GPI (18:0)	5794	599.32
132	0.57899	0.217319	0.447714	-0.199479	-0.0590351	-0.0411478	0.259609	0.225833	0.0667123	-0.326289	0.00309677	0.0847506	0.157393	0.0522855	0.309593	0.20981	-1.13702	1.13702	-0.185258	0.185258	0.271157	0.566779	0.511394	1414	Carbohydrate	Glycolysis, Gluconeogenesis, and Pyruvate Metabolism		80731-10-8	10669764	HMDB0000807	C00597	724	3-phosphoglycerate	209	124549	NAMED	IACAHGYCKIUESG-REWHXWOFAW	OC(C(O)=O)COP(O)(O)=O	3-phosphoglycerate	583	184.986
100001121	-0.723173	0.108666	0.528791	-0.764275	0.434138	-0.336418	-0.746861	0.167054	1.30129	-0.829813	-0.378595	-0.829813	-0.125378	-0.219456	0.56672	0.837928	1.14389	1.14389	0.193949	0.193949	0.687107	0.162976	0.803083	31555	Cofactors and Vitamins	Vitamin B6 Metabolism		82-82-6	6467	HMDB00017	C00847	6723	pyridoxate							2185	182.046
100000463	-0.360782	-0.0425508	-0.296164	-0.390573	-0.120548	-0.455006	0.0436877	0.326862	0.236305	-0.461853	-0.0215855	0.443141	-0.277604	0.094426	0.162119	0.322874	1.49329	1.49329	0.578493	0.578493	0.0434047	1.36246	0.41071	18349	Amino Acid	Tryptophan Metabolism		832-97-3	83867	HMDB0000671	C02043	92904	indolelactate	209	124659	NAMED	XGILAAMKEQUXLS-UHFFFAOYAH	OC(C(O)=O)CC1=CNC2=C1C=CC=C2	indolelactate	2286	204.067
100002300	-0.0529354	0.336665	0.0550332	0.0103371	0.00418413	-0.0919322	0.285479	0.34436	0.0109743	-0.144464	0.108468	-0.0686916	0.0435587	0.0893544	0.152556	0.194757	1.05277	1.05277	0.0741928	0.0741928	0.53137	0.274603	0.701485	38159	Nucleotide	Pyrimidine Metabolism, Cytidine containing		838-07-3	389065	HMDB02224	C03592	440055	5-methyl-2'-deoxycytidine							1481	242.114
500	-0.371395	0.00558937	-0.0278326	-0.0707665	-0.0694305	-0.10994	-0.0669907	0.15347	0.20522	0.0918031	-0.0798045	0.0594232	-0.107296	0.0605201	0.135337	0.115332	1.18074	1.18074	0.239689	0.239689	0.011226	1.94977	0.41071	1827	Cofactors and Vitamins	Riboflavin Metabolism		83-88-5	431981	HMDB00244	C00255	493570	riboflavin (Vitamin B2)							3098.3	377.146
100001449	-0.265049	0.116257	-0.0168081	-0.396062	0.121125	-0.163311	0.251629	0.321406	-0.00273565	0.0923879	-0.024109	0.998862	-0.100641	0.272907	0.210468	0.381209	1.52957	1.52957	0.613122	0.613122	0.106379	0.973143	0.41071	35142	Nucleotide	Purine Metabolism, Adenine containing		84-21-9	10463793	HMDB0003540	C01267	41211	adenosine 3'-monophosphate (3'-AMP)	209	126972	NAMED	LNQVTSROQXJCDD-RWLQFSFNBK	NC1=NC=NC2=C1N=CN2[C@@]([C@@]([C@@]3(OP(O)(O)=O)[H])(O)[H])(O[C@](CO)3[H])[H]	3'-AMP	1245	346.056
100001526	-0.258758	0.0450724	9.5e-06	-0.221897	0.0637408	-0.402264	-0.0319468	0.270596	-0.0831305	-0.171708	-0.0655016	-0.258241	-0.129016	-0.0566552	0.191955	0.180198	1.07416	1.07416	0.103207	0.103207	0.300313	0.522426	0.536272	37059	Lipid	Fatty Acid Synthesis		853728-01-5	21403153	HMDB0002095		22833583	malonylcarnitine	400	156288	NAMED	ZGNBLKBZJBJFDG-UHFFFAOYAY	O=C(CC(O)=O)OC(CC([O-])=O)C[N+](C)(C)C	malonylcarnitine	965	248.113
100003169	-0.228448	-0.176505	0.00411747	0.281848	-0.139374	0.179109	0.184421	0.525615	0.28902	-0.0972288	-0.0865451	1.28666	-0.0132086	0.350323	0.206522	0.51573	1.60443	1.60443	0.682058	0.682058	0.144208	0.841011	0.41071	40008	Peptide	Dipeptide		868-28-0	303621	HMDB0028907		342532	isoleucylglycine	209	141960	NAMED	UCGDDTHMMVWVMV-UHFFFAOYAU	O=C(C(C(CC)C)N)NCC(O)=O	isoleucylglycine	1740	189.123
1263	-0.171717	-0.0746778	-0.14026	-0.00580858	0.13278	0.044303	-0.0102931	-0.0709033	-0.113378	-0.193998	0.309514	-0.142257	-0.0358968	-0.0368859	0.11544	0.180829	1.00808	1.00808	0.0116137	0.0116137	0.988515	0.0050168	0.995634	15915	Amino Acid	Methionine, Cysteine, SAM and Taurine Metabolism		86867-01-8,24346-00-7,86867-0108		HMDB0001185	C00019	34755	S-adenosylmethionine (SAM)	400	155605	NAMED		NC1=NC=NC2=C1N=CN2[C@@]3([H])[C@@](O)([H])[C@@](O)([H])[C@](C[S+](CCC(N)C([O-])=O)C)([H])O3	S-adenosylmethionine (SAM)	670	399.145
100001258	-0.276671	-0.189977	-0.0980259	0.147187	-0.0687534	0.106383	0.141203	0.192115	0.232849	0.16415	0.00506539	0.960458	-0.0633095	0.28264	0.164868	0.340941	1.47851	1.47851	0.564146	0.564146	0.0365224	1.43744	0.41071	34398	Peptide	Dipeptide		869-19-2	83812	HMDB0000759	C02155	92843	glycylleucine	400	156101	NAMED	DKEXFJVMVGETOO-LURJTMIEBJ	OC([C@@H](NC(CN)=O)CC(C)C)=O	glycylleucine	2190.9	189.123
100000773	0.0143947	-0.379904	0.143267	0.130358	0.572075	-0.52063	-0.119114	-0.543907	-0.322175	-0.275394	-0.268181	-0.018168	-0.00674001	-0.257823	0.394995	0.180597	-1.35307	1.35307	-0.436234	0.436234	0.228719	0.640698	0.465673	22001	Lipid	Fatty Acid, Monohydroxy		88930-08-9	24791	HMDB0001954	C20793	26613	3-hydroxyoctanoate	209	126860	NAMED	NDPLAKGOSZHTPH-UHFFFAOYAI	OC(CC(O)=O)CCCCC	3-hydroxyoctanoate	3446	159.103
100000135	-0.90203	0.507627	0.0646418	-0.750397	0.0325564	-0.90203	-0.219082	-0.0272214	1.34684	0.373478	0.215693	0.767507	-0.324939	0.409536	0.603295	0.571223	2.07528	2.07528	1.05331	1.05331	0.0758184	1.12023	0.41071	15076	Nucleotide	Purine Metabolism, (Hypo)Xanthine/Inosine containing		890-38-0	58569	HMDB00071	C05512	65058	2'-deoxyinosine							1688	251.079
100001569	0.198084	0.286718	-0.0449014	-0.0243203	-0.0602578	-0.293101	1.26766	0.431723	0.204057	-0.328421	-0.0948957	0.135722	0.0103702	0.269307	0.206372	0.554094	1.4737	1.4737	0.559443	0.559443	0.234652	0.629577	0.469441	35628	Lipid	Lysophospholipid		89576-29-4	7826021	HMDB0011506		9547071	1-oleoyl-GPE (18:1)	209	128239	NAMED	PYVRVRFVLRNJLY-MZMPXXGTBD	O=P(OCC[NH3+])([O-])OC[C@H](O)COC(CCCCCCC\C=C/CCCCCCCC)=O	1-oleoyl-GPE (18:1)	6125.1	478.294
100000341	-0.194991	0.138485	0.0297647	-0.169391	0.034274	0.154967	0.396142	0.206211	0.0975774	0.00951447	-0.0247256	0.60261	-0.00114857	0.214555	0.14964	0.243561	1.26146	1.26146	0.335091	0.335091	0.089304	1.04913	0.41071	15442	Carbohydrate	Pentose Phosphate Pathway		921-62-0,53411-70-4	82615	HMDB0001316	C00345	91493	6-phosphogluconate	209	123253	NAMED	BIRSGZKFKXLSJQ-SQOUGZDYBT	O=P(OC[C@H]([C@@H](O)[C@H](O)[C@@H](O)C(O)=O)O)(O)O	6-phosphogluconate	583.9	275.017
100000983	0.561179	-0.165426	0.841244	-0.0730489	-0.058016	-0.297201	0.111712	-0.186111	-0.16069	-0.430254	-0.424962	-0.309365	0.134788	-0.233278	0.455632	0.203884	-1.55759	1.55759	-0.639318	0.639318	0.0552084	1.25799	0.41071	27503	Lipid	Fatty Acid, Monohydroxy		928-17-6	266538	HMDB10734		301590	3-hydroxypalmitate							5476	271.228
100001510	-0.424826	-0.000487155	0.0117154	-0.232714	0.272617	-0.197494	0.0263487	0.0543741	-0.174993	-0.41108	0.112085	0.176384	-0.0951981	-0.0361469	0.242371	0.218676	1.0545	1.0545	0.0765556	0.0765556	0.638076	0.195128	0.778588	32553	Amino Acid	Tyrosine Metabolism		937-34-8	67018	HMDB0060015	C02180	74426	phenol sulfate	209	143728	NAMED	CTYRPMDGLDAWRQ-UHFFFAOYAC	OS(OC1=CC=CC=C1)(=O)=O	phenol sulfate	2156	172.991
100000125	-0.667512	0.0427787	-0.244799	-0.370733	-0.209278	-0.709572	-0.0822651	0.161414	-0.0919449	-0.599256	-0.0698849	-0.0645372	-0.359852	-0.124412	0.288131	0.25162	1.25267	1.25267	0.325007	0.325007	0.138204	0.859479	0.41071	15949	Nucleotide	Pyrimidine Metabolism, Cytidine containing		951-77-9	13117	HMDB0000014	C00881	13711	2'-deoxycytidine	400	155608	NAMED	CKTSBUTUHBMZGZ-SHYZEUOFBO	[H][C@]1([H])[C@@](O)([H])[C@](CO)([H])O[C@]1(N2C(N=C(N)C=C2)=O)[H]	2'-deoxycytidine	1252.2	228.098
536	-0.366172	0.220099	0.129506	-0.150382	-0.070553	-0.296263	-0.0931754	0.225745	0.426379	-0.0693009	-0.0345789	-0.118568	-0.0889607	0.0560834	0.231161	0.220284	1.1549	1.1549	0.207763	0.207763	0.0344488	1.46283	0.41071	52602	Nucleotide	Pyrimidine Metabolism, Uracil containing		951-78-0	13118	HMDB0000012	C00526	13712	2'-deoxyuridine	209	165330	NAMED	MXHRCPNRJAMMIM-SHYZEUOFBK	O=C(NC1=O)N(C=C1)C(CC2O)OC2CO	2'-deoxyuridine	1586	227.067
100001635	0.221679	0.359837	-0.257205	0.324854	0.768238	-0.212318	1.1044	0.66494	0.0116575	-0.110368	0.412046	0.649134	0.200848	0.455301	0.385626	0.452	1.31909	1.31909	0.399539	0.399539	0.322695	0.491208	0.553407	35651	Xenobiotics	Chemical		96702-03-3	112069		C06231	126041	ectoine							823	143.082
100001851	-0.239108	-0.203446	-0.172339	0.101892	-0.0851601	-0.157991	-0.000275862	-0.110794	0.196457	0.00484534	-0.100733	0.193725	-0.126025	0.0305373	0.122935	0.136364	1.17097	1.17097	0.2277	0.2277	0.10483	0.979514	0.41071	37076	Amino Acid	Glycine, Serine and Threonine Metabolism		97-14-3	58744	HMDB0002931		65249	N-acetylserine	400	156298	NAMED	JJIHLJJYMXLCOY-BYPYZUCNBM	OC[C@@H](C(O)=O)NC(C)=O	N-acetylserine	1021	148.06
1002	-0.166483	-0.0350269	0.0496436	-0.279948	-0.212916	-0.372095	-0.135895	0.0536528	-0.143793	-0.51915	-0.105783	-0.282857	-0.169471	-0.188971	0.155721	0.194153	-1.01469	1.01469	-0.0210344	0.0210344	0.770815	0.11305	0.870428	1107	Nucleotide	Purine Metabolism, (Hypo)Xanthine/Inosine containing		97-59-6	199	HMDB0000462	C02348,C01551,C02350	439714204439713	allantoin	209	124539	NAMED	POJWUDADGALRAB-UHFFFAOYAE	O=C(N1)C(NC(N)=O)NC1=O	allantoin	759.9	159.051
1110	-0.196576	-0.130728	0.0134363	-0.0817538	0.0395552	-0.150922	0.150199	0.199748	0.16631	-0.138679	-0.391599	0.818892	-0.084498	0.134145	0.0939134	0.406279	1.33325	1.33325	0.414944	0.414944	0.304391	0.516569	0.537074	1585	Amino Acid	Alanine and Aspartate Metabolism		97-69-8	79449	HMDB0000766	C02847	88064	N-acetylalanine	209	124585	NAMED	KTHDTJVBEPMMGL-VKHMYHEABO	O=C(O)[C@@H](NC(C)=O)C	N-acetylalanine	861.2	130.051
197	-0.0544561	-0.0155164	-0.0468613	-0.392579	0.0838049	-0.388218	0.107977	-0.202009	0.00187772	-0.139868	0.003459	-0.0242115	-0.135638	-0.0421292	0.203407	0.11134	1.08545	1.08545	0.118296	0.118296	0.318524	0.496858	0.550838	42382	Amino Acid	Methionine, Cysteine, SAM and Taurine Metabolism		979-92-0	16788012	HMDB00939	C00021	439155	S-adenosylhomocysteine (SAH)	209	124939	NAMED		OC1C(N2C=NC3=C2N=CN=C3N)OC(CSCCC(N)C(O)=O)C1O	S-adenosylhomocysteine (SAH)	1832.4	383.114
1021	-0.00110911	0.116057	0.171016	-0.176482	0.153667	-0.195525	0.143425	-0.0487482	0.297651	-0.0772527	0.165321	-0.0815106	0.0112707	0.0664808	0.164283	0.158093	1.05628	1.05628	0.0789955	0.0789955	0.301014	0.521414	0.536272	1494	Amino Acid	Glutathione Metabolism		98-79-3	7127	HMDB0000267	C02237,C01879	4396857405	5-oxoproline	209	123209	NAMED	ODHCTXKNWHHXJC-VKHMYHEABY	O=C1CC[C@@H]([C@@](O)=O)N1	5-oxoproline	738.5	128.035
432	-0.156412	-0.111918	-0.00686225	-0.022736	-0.0569685	-0.136334	-0.0765872	-0.141194	0.0512777	-0.0665034	-0.00278807	-0.133272	-0.0818717	-0.0615111	0.0619172	0.0747274	1.02133	1.02133	0.0304545	0.0304545	0.372653	0.428695	0.572717	594	Cofactors and Vitamins	Nicotinate and Nicotinamide Metabolism		98-92-0	911	HMDB0001406	C00153	936	nicotinamide	400	155332	NAMED	DFPAKSUCGFBDDF-UHFFFAOYAZ	NC(C1=CN=CC=C1)=O	nicotinamide	1271.1	123.055
1022	-0.750804	-0.348681	0.0848196	-0.916154	-0.916154	-0.368507	-0.916154	0.014105	0.0804385	-0.0288665	-0.372765	-0.1337	-0.535914	-0.226157	0.395913	0.373306	1.33934	1.33934	0.421524	0.421524	0.102183	0.990621	0.41071	1512	Amino Acid	Tryptophan Metabolism		98-98-6	993	HMDB02243	C10164	1018	picolinate							1117	124.039
100001594	-0.582033	-0.0336374	-0.072365	-0.340055	-0.187242	-0.623182	-0.0150295	0.23023	0.119288	-0.434404	0.0137898	-0.563345	-0.306419	-0.108245	0.253309	0.317305	1.23569	1.23569	0.305321	0.305321	0.0798506	1.09772	0.41071	35433	Amino Acid	Leucine, Isoleucine and Valine Metabolism		99159-87-2	21403176				beta-hydroxyisovaleroylcarnitine							1701	262.165
100000787	-0.221065	-0.0997379	0.0111317	0.110145	-0.151718	-0.397469	0.366995	0.277031	0.0889083	-0.313095	-0.09741	0.954641	-0.124786	0.212845	0.178126	0.43963	1.50806	1.50806	0.592694	0.592694	0.228791	0.640562	0.465673	22185	Amino Acid	Alanine and Aspartate Metabolism		997-55-7,997-55-7	58576	HMDB0000812	C01042	65065	N-acetylaspartate (NAA)	400	155806	NAMED	OTCCIMWXFLJLIA-BYPYZUCNBM	OC([C@@H](NC(C)=O)CC(O)=O)=O	N-acetylaspartate (NAA)	1222.4	176.055
100006240	0.0794226	0.22593	0.231894	0.0432903	0.00113258	0.000951453	0.12711	-0.320048	-0.0893473	-0.228928	-0.108402	-0.169296	0.0971034	-0.131485	0.106234	0.152093	-1.25039	1.25039	-0.322382	0.322382	0.0396276	1.402	0.41071	48504	Amino Acid	Glutathione Metabolism		99927-70-5		HMDB0240578		92970719	4-hydroxy-nonenal-glutathione	209	154464	NAMED		O=C([C@@](CSC1CC(OC1CCCCC)O)(NC(CC[C@](N)(C(O)=O)[H])=O)[H])NCC(O)=O	4-hydroxy-nonenal-glutathione	3387.5	462.192
100005849	-0.341957	0.538631	0.945652	-0.0971113	1.26781	0	-0.665303	-0.426877	-0.431606	-0.759301	-0.0529165	-0.261513	0.385504	-0.43292	0.636618	0.258592	-2.61315	2.61315	-1.38579	1.38579	0.00889684	2.05076	0.41071	46547	Amino Acid	Leucine, Isoleucine and Valine Metabolism			113619	HMDB00552		128145	3-methylglutarylcarnitine (1)							1870	290.16
100005836	-0.653589	-0.653589	-0.150296	-0.569203	-0.0274562	-0.653589	0	-0.29031	-0.311415	-0.360381	-0.209527	-0.653589	-0.451287	-0.304204	0.285276	0.213061	1.13867	1.13867	0.187352	0.187352	0.319696	0.495263	0.550838	46263	Amino Acid	Leucine, Isoleucine and Valine Metabolism							alpha-hydroxyisovaleroyl carnitine*							1863	262.165
100020423	0.056568	0.0304847	0.0110971	0.0183788	0.0621336	-0.262142	0.32438	0.0724	0.305099	-0.017031	0.199388	0.658959	-0.0139132	0.257199	0.123294	0.237029	1.33587	1.33587	0.417775	0.417775	0.110429	0.956918	0.41071	62562	Amino Acid	Leucine, Isoleucine and Valine Metabolism							1-carboxyethylvaline	209	219913	NAMED		CC(C)C(NC(C)C(O)=O)C(O)=O	1-carboxyethylvaline	2008	188.093
100005466	-0.00962898	-0.301906	-0.137624	-0.147392	0.0618709	0.102788	-0.122636	-0.0645178	0.104227	-0.170304	-0.147923	-0.0272793	-0.071982	-0.0714056	0.151795	0.101096	-1.00452	1.00452	-0.00649974	0.00649974	0.994488	0.00240048	0.995634	48187	Amino Acid	Methionine, Cysteine, SAM and Taurine Metabolism			140553	HMDB0240253		159864	N-acetyltaurine	209	153116	NAMED	CXJAAWRLVGAKDV-UHFFFAOYAS	O=S(CCNC(C)=O)(O)=O	N-acetyltaurine	800	166.018
100020897	-0.733584	0.538706	-0.422888	0.238168	0.100749	0.34617	0.584635	0.126751	0.568385	0.257553	-0.0476288	-0.777936	0.0112204	0.118626	0.488495	0.504039	1.11507	1.11507	0.157133	0.157133	0.783247	0.106101	0.881753	62803	Amino Acid	Urea cycle; Arginine and Proline Metabolism							N-(ADP-ribosyl)-arginine (2)*	209	220427	NAMED		NC1=NC=NC2=C1N=CN2C3C(O)C(O)C(COP(O)(OP(OCC4C(O)C(O)C(NC(NCCCC(N)C(O)=O)=N)O4)(O)=O)=O)O3	N-(ADP-ribosyl)-arginine (2)*	1121	714.166
100004523	-0.0917891	0.0404101	-0.265682	0.0600394	0.167557	0.0110115	0.0132309	0.0163476	-0.122241	0.116367	0.192813	0.0563274	-0.0130755	0.0454743	0.149279	0.106648	1.05575	1.05575	0.0782739	0.0782739	0.0597015	1.22402	0.41071	43249	Amino Acid	Urea cycle; Arginine and Proline Metabolism			8096135	HMDB0003357	C00437	9920500	N-delta-acetylornithine	209	124707	NAMED	SRXKAYJJGAAOBP-UHFFFAOYAF	CC(NCCCC(N)C(O)=O)=O	N-delta-acetylornithine	887	175.108
100020217	-0.159337	-0.0560618	0.120257	-0.161849	0.116537	-0.42883	0.0356472	-0.0612916	0.149593	-0.130989	0.100338	-0.448282	-0.0948808	-0.059164	0.206228	0.216604	1.03752	1.03752	0.0531374	0.0531374	0.329695	0.481888	0.559457	62947	Amino Acid	Urea cycle; Arginine and Proline Metabolism				HMDB0240365			N,N,N-trimethyl-alanylproline betaine (TMAP)	400	220818	NAMED		O=C(C([N+](C)(C)C)C)N1CCCC1C([O-])=O	N,N,N-trimethyl-alanylproline betaine (TMAP)	1282	229.155
100020899	0.0308087	0.134343	0.763452	0	0.47616	-0.0613519	-0.864534	-0.563479	-0.167395	0.353326	-0.055123	0.214397	0.223902	-0.180468	0.326054	0.4629	-1.4454	1.4454	-0.531473	0.531473	0.145962	0.835761	0.41071	62807	Amino Acid	Glutathione Metabolism							3'-dephospho-CoA-glutathione*							1690	495.101
100001485	-0.314037	-0.282212	-0.0476616	-0.0407121	-0.15499	-0.103123	0.217581	0.153381	-0.118812	-0.304904	0.0261642	-0.0436738	-0.157122	-0.0117107	0.117237	0.189588	1.167	1.167	0.222809	0.222809	0.291608	0.5352	0.529803	34456	Peptide	Gamma-glutamyl Amino Acid			21403145	HMDB11170		14253342	gamma-glutamylisoleucine*							2661	261.144
100009287	-0.552746	0.305842	0.26677	0.677476	0.466584	0.653	0.0578728	0.0660407	0.495772	0.395644	0.529312	0.664894	0.302821	0.368256	0.452352	0.252434	1.01988	1.01988	0.0283942	0.0283942	0.646562	0.18939	0.78313	62114	Peptide	Dipeptide			16568291				alpha-glutamylisoleucine*							2150	261.144
100019927	-0.354381	0.208606	-0.132926	0.224388	0.206703	0.208939	0.399531	0.0225048	0.282148	0.337839	0.273639	1.31909	0.0602214	0.439126	0.24566	0.449838	1.57859	1.57859	0.658632	0.658632	0.112372	0.949342	0.41071	63260	Peptide	Dipeptide			16568265	HMDB28738			asparaginylphenylalanine							2090	278.115
100003160	-0.19918	0.459718	0.328705	0.484458	0.535696	0.459982	0.430327	-0.0124848	0.410626	0.736225	0.649557	1.38464	0.344897	0.599815	0.27517	0.463995	1.38137	1.38137	0.466101	0.466101	0.252764	0.597284	0.490818	42994	Peptide	Dipeptide							glutaminylleucine							2195	260.16
100019928	-0.283828	-0.194856	-0.0247285	0.379526	0.165565	0.223767	0.407622	0.275221	0.313907	0.0646706	0.0159332	1.90871	0.0442408	0.497677	0.256483	0.707381	2.01992	2.01992	1.0143	1.0143	0.179941	0.744871	0.434462	63261	Peptide	Dipeptide			14883678	HMDB28990			phenylalanylasparagine							1764	280.129
100021238	-0.985689	-0.135531	-0.985689	-0.210778	0.030299	0.348854	0.202191	-0.0152145	-0.985689	-0.914364	0.314707	1.35987	-0.323089	-0.00641576	0.548135	0.871414	1.69104	1.69104	0.757908	0.757908	0.315738	0.500674	0.550838	63039	Peptide	Dipeptide			35032073	HMDB28996,HMDB11176			phenylalanylhydroxyproline*							2213	279.134
100019942	-0.801726	-0.104152	-0.223726	0.52704	-0.172871	0.0763369	-0.0101347	0.314494	0.285062	0.103211	-0.0504607	0.613559	-0.116516	0.209288	0.432595	0.247836	1.31788	1.31788	0.398224	0.398224	0.119845	0.92138	0.41071	63263	Peptide	Dipeptide			14526370	HMDB29073			threonyltyrosine							1812	283.129
100003183	-0.41584	0.909868	0.230019	0.974171	0.919117	0.748001	0.331372	-0.215345	0.729832	1.41558	1.11285	1.15537	0.560889	0.754943	0.551253	0.607681	1.25188	1.25188	0.324096	0.324096	0.509939	0.292482	0.68302	48189	Peptide	Dipeptide			3511125	HMDB0028927		4305457	leucylglutamine*	400	157731	NAMED	JYOAXOMPIXKMKK-UHFFFAOYAJ	O=C(C(CC(C)C)N)NC(CCC(N)=O)C(O)=O	leucylglutamine*	1578	260.161
100002180	-0.0514939	1.01255	0.241841	0.571162	0.534056	1.05432	0.364546	0.964958	0.646233	1.93559	0.623665	1.74229	0.560407	1.04621	0.430141	0.645805	1.80859	1.80859	0.854862	0.854862	0.0643484	1.19146	0.41071	46896	Carbohydrate	Glycolysis, Gluconeogenesis, and Pyruvate Metabolism				HMDB0001058,HMDB0003514	C01231,C00354,C05378	3.93412e+46	fructose 1,6-diphosphate/glucose 1,6-diphosphate/myo-inositol diphosphates	209	148134	NAMED		[H]C1(C([H])(C([H])(OC1(COP(O)(O)=O)O)COP(O)(O)=O)O)O	Isobar: hexose diphosphates	551	338.989
100002997	-0.691255	-1.05672	-0.786862	-0.610719	-0.991692	-0.580948	-0.283355	-1.09388	-0.0246691	-1.27612	-0.795822	-1.49646	-0.786365	-0.828386	0.198667	0.576431	1.08677	1.08677	0.120041	0.120041	0.878802	0.0561091	0.930072	38670	Carbohydrate	Nucleotide Sugar				HMDB00286	C00029		UDP-glucose/UDP-galactose							645	565.05
100002957	-0.12482	-0.674404	-0.22944	-0.168998	-0.674404	0.140866	-0.674404	-0.674404	-0.309647	-0.674404	-0.533857	0.874235	-0.288533	-0.33208	0.324579	0.607943	1.11788	1.11788	0.160765	0.160765	0.829871	0.0809892	0.898415	46148	Carbohydrate	Nucleotide Sugar							UDP-N-acetylglucosamine/galactosamine							646	606.074
100001359	-0.209785	-0.0799846	0.156614	-0.0846685	0.266774	-0.234907	-0.122967	-0.101216	0.0623259	0.142686	0.110655	0.16396	-0.0309929	0.0425741	0.201341	0.124789	1.06458	1.06458	0.0902888	0.0902888	0.429122	0.367419	0.6176	46173	Energy	TCA Cycle				HMDB0000958,HMDB000072	C004174,C02341	444212643757	aconitate [cis or trans]	209	144239	NAMED			aconitate [cis or trans]	580	173.009
100008929	-0.293602	-0.0143648	-0.0319748	-0.131834	0.167903	-0.411637	0.468835	-0.0027995	0.00279169	-0.254151	-0.0764856	-0.110146	-0.119252	0.00467424	0.208385	0.245872	1.14277	1.14277	0.192536	0.192536	0.440242	0.356309	0.621499	52282	Energy	TCA Cycle				HMDB0003518,HMDB0000379	C01251	439459515	2-methylcitrate/homocitrate	209	164310	NAMED		CC(C(O)=O)C(C(O)=O)(O)CC(O)=O	2-methylcitrate/homocitrate	575	205.035
100008930	0.0176118	0.489147	0.558948	-0.0512971	0.56043	-0.22492	0.391168	0.237649	0.632245	0.451088	0.515588	-0.402963	0.224986	0.304129	0.35088	0.370391	1.08158	1.08158	0.113137	0.113137	0.549474	0.260052	0.717739	52285	Lipid	Long Chain Monounsaturated Fatty Acid				HMDB0003231,HMDB0000573,HMDB0240219,HMDB0000207	C21944,C08367,C01712,C00712	5.28276e+25	oleate/vaccenate (18:1)	209	164313	NAMED		OC(CCCCCCC/C=C\CCCCCCCC)=O	oleate/vaccenate (18:1)	5655	281.249
100001335	-0.230788	0.32629	0.0194348	-0.161229	0.246566	-0.494399	0.227094	0.0268372	0.169505	0.113106	0.01386	-0.47844	-0.0490208	0.0119936	0.308839	0.253792	1.04719	1.04719	0.0665245	0.0665245	0.63168	0.199503	0.777941	33587	Lipid	Long Chain Monounsaturated Fatty Acid			4445895	HMDB0002231,HMDB0062436	C16526	5.28277e+18	eicosenoate (20:1)	209	143715	NAMED	BITHHVVYSMSWAG-KTKRTIGZBC	O=C(O)CCCCCCCCC/C=C\CCCCCCCC	eicosenoate (20:1n9 or 1n11)	5950	309.28
100001337	0.0572823	0.396312	0.821741	0.0948509	0.662115	-0.103175	0.227777	0.16878	0.625809	0.590027	0.699451	-0.30914	0.321521	0.333784	0.366984	0.383788	1.01143	1.01143	0.01639	0.01639	0.920278	0.0360809	0.954074	34035	Lipid	Long Chain Polyunsaturated Fatty Acid (n3 and n6)			4444437	HMDB0003073,HMDB0001388	C06426,C06427	52809335280934	linolenate [alpha or gamma; (18:3n3 or 6)]	209	143703	NAMED	DTOSIQBPPRVQHS-PDBXOOCHBH	O=C(O)CCCCCCC/C=C\C/C=C\C/C=C\CC	linolenate (18:3n3 or 3n6)	5450	277.217
100020478	-0.0360852	-0.183426	0.721572	-0.440972	0.221587	0.194822	-0.0416289	0.23823	-0.675606	-0.770158	0.125285	-0.770158	0.0795829	-0.315673	0.399781	0.473079	-1.45133	1.45133	-0.537376	0.537376	0.2078	0.682354	0.455568	62276	Lipid	Fatty Acid, Dicarboxylate						25480	dodecadienoate (12:2)*	209	219247	NAMED		CCCCC/C=C\C/C=C\CC(O)=O	dodecadienoate (12:2)*	5146	195.139
100020204	-0.672567	-0.672567	-0.360319	-0.672567	-0.0326365	-0.573099	0.0070421	0.0309001	-0.0610257	-0.394792	-0.639735	0.583768	-0.497293	-0.0789738	0.257906	0.417903	1.58851	1.58851	0.667672	0.667672	0.146602	0.833859	0.41071	62059	Lipid	Fatty Acid, Amino			86248	HMDB0059745		95555	N-acetyl-2-aminooctanoate*	209	218862	NAMED		OC(C(CCCCCC)N([H])C(C)=O)=O	N-acetyl-2-aminooctanoate*	4639	202.144
100003926	-1.03621	-0.871562	-0.179806	-0.60577	0.0466989	-0.611906	-0.399637	-0.438094	-0.316769	-0.351757	-0.314183	-0.0489869	-0.543093	-0.311571	0.409769	0.137377	1.18323	1.18323	0.242726	0.242726	0.215918	0.665711	0.458046	43264	Lipid	Fatty Acid Metabolism (Acyl Carnitine, Hydroxy)	2			HMDB0013127		53481617	(R)-3-hydroxybutyrylcarnitine	400	156990	NAMED		CC(CC(OC(C[N+](C)(C)C)CC([O-])=O)=O)O	(R)-3-hydroxybutyrylcarnitine	1477	248.149
100009271	-0.760102	-1.08978	-0.13384	-0.493332	0.109051	-0.471523	-0.464781	-0.70177	-0.462296	-0.377653	-0.331588	0.0758062	-0.473254	-0.377047	0.428268	0.25595	1.05146	1.05146	0.0723991	0.0723991	0.58074	0.236019	0.745215	52984	Lipid	Fatty Acid Metabolism (Acyl Carnitine, Hydroxy)	2			HMDB0013127		71464477	(S)-3-hydroxybutyrylcarnitine	400	166220	NAMED		CC(O)CC(OC(C[N+](C)(C)C)CC([O-])=O)=O	(S)-3-hydroxybutyrylcarnitine	1372	248.149
100020825	-0.710905	-0.720322	-0.482207	-0.627665	-0.35773	-0.749276	0.114379	-0.332867	-0.307539	-0.413697	-0.27266	0.188144	-0.608018	-0.170707	0.156211	0.254757	1.57614	1.57614	0.656392	0.656392	0.0307999	1.51145	0.41071	62557	Lipid	Fatty Acid Metabolism(Acyl Carnitine)	2						3-hydroxyhexanoylcarnitine (1)							2206	276.181
100019966	-0.0535147	-0.161647	-0.659444	-0.3068	-0.69588	-0.543349	-0.075243	-0.292372	-0.40725	-0.534655	-0.568572	-0.647866	-0.403439	-0.420993	0.268658	0.210924	-1.02893	1.02893	-0.0411457	0.0411457	0.818683	0.086884	0.893773	61843	Lipid	Fatty Acid, Monohydroxy							3-hydroxyoleate*	209	218451	NAMED		CCCCCCCC/C=C/CCCCCC(O)CC(O)=O	3-hydroxyoleate*	5508	297.244
100002196	0.388798	0.280933	0.874717	-0.0148563	0.14235	-0.304607	0.263095	-0.0683499	0.539	0.014638	0.0644124	-0.125934	0.227889	0.114477	0.399221	0.247388	-1.16801	1.16801	-0.224049	0.224049	0.23536	0.628267	0.469441	37752	Lipid	Fatty Acid, Monohydroxy				HMDB0004670,HMDB0004667	C14767,C14762	5.31283e+31	13-HODE + 9-HODE	209	145686	NAMED		OC(CCCCCCC/C=C\C=C\[C@H](CCCCC)O)=O	13-HODE + 9-HODE	5275	295.228
100009278	-0.164322	-0.126588	0.106719	-0.648796	-0.264981	-1.30648	0.776117	0.0152851	0.638501	-0.193035	-0.568959	1.31359	-0.400742	0.33025	0.507721	0.698912	2.3149	2.3149	1.21095	1.21095	0.137842	0.860618	0.41071	53034	Lipid	Docosanoid							14-HDoHE/17-HDoHE							5296	343.228
100001562	-0.0255434	0.170506	-0.0273428	-0.105769	0.18433	-0.237111	1.33263	0.253375	0.127049	-0.297333	0.694114	-0.00398645	-0.00682178	0.350974	0.162222	0.580922	1.65247	1.65247	0.724625	0.724625	0.165535	0.78111	0.418975	35253	Lipid	Lysophospholipid			21403165	HMDB0061702		15061532	2-palmitoyl-GPC (16:0)*	209	126137	NAMED	NEGQHKSYEYVFTD-HSZRJFAPBY	OC[C@](OC(CCCCCCCCCCCCCCC)=O)([H])COP(OCC[N+](C)(C)C)([O-])=O	2-palmitoyl-GPC* (16:0)*	6215	570.341
100001511	-0.0108446	0.119683	-0.0693494	0.0714065	0.348128	-0.296779	0.761733	0.206236	-0.00638569	-0.135156	0.00634517	0.120867	0.0270408	0.15894	0.214119	0.317539	1.1735	1.1735	0.230815	0.230815	0.465725	0.331871	0.634361	33230	Lipid	Lysophospholipid			21403152	HMDB0010383		24779461	1-palmitoleoyl-GPC (16:1)*	402	158553	NAMED	LFUDDCMNKWEORN-KHPPLWFEBO	O=P(OCC[N+](C)(C)C)([O-])OCC(O)COC(CCCCCCC/C=C\CCCCCC)=O	1-palmitoleoyl-GPC* (16:1)*	5794	568.326
100001561	1.04725	-0.254471	-0.962884	-0.186809	1.34739	0.320566	-0.962884	-0.11543	0.0934282	-0.114521	-0.324919	-0.219167	0.218507	-0.273915	0.866635	0.364895	-2.10134	2.10134	-1.07131	1.07131	0.34886	0.457349	0.565688	35819	Lipid	Lysophospholipid			21403164	HMDB10383			2-palmitoleoyl-GPC (16:1)*							5490	494.324
100001395	-0.15432	0.210336	-0.108405	-0.054386	0.303508	-0.248955	0.809454	0.387959	0.133304	0.0571305	0.101881	0.116466	-0.00870372	0.267699	0.217443	0.290079	1.34321	1.34321	0.425688	0.425688	0.140241	0.853125	0.41071	34419	Lipid	Lysophospholipid			10160888	HMDB0010386	C04100	11988421	1-linoleoyl-GPC (18:2)	209	126944	NAMED	SPJFYYJXNPEZDW-UTJQPWESBU	O=P(OCC(O)COC(CCCCCCC/C=C\C/C=C\CCCCC)=O)([O-])OCC[N+](C)(C)C	1-linoleoyl-GPC (18:2)	6160	594.341
100001551	-0.401679	0.161081	-0.33495	0.131116	0.260314	-0.00469543	0.567044	0.276131	0.347052	0.36762	0.14084	0.00936409	-0.0314689	0.284675	0.275144	0.193422	1.35193	1.35193	0.43502	0.43502	0.125461	0.901492	0.41071	34061	Lipid	Lysophospholipid			21403155	HMDB0010395	C05208	24779476	1-arachidonoyl-GPC (20:4n6)*	209	142526	NAMED	LAXQYRRMGGEGOH-JXRLJXCWBN	C[N+](C)(C)CCOP(OC[C@@](O)([H])COC(CCC\C=C/C\C=C/C/C=C\C/C=C\CCCCC)=O)([O-])=O	1-arachidonoyl-GPC* (20:4)*	6074	618.341
100003901	-0.152453	-0.173612	0.0849441	-0.0130745	-0.317485	-0.172498	1.38067	-0.226139	-0.278651	0.00272799	-0.446209	-0.37657	-0.124029	0.00930494	0.140728	0.689265	1.47087	1.47087	0.556672	0.556672	0.659612	0.180711	0.789798	41220	Lipid	Lysophospholipid			24769218	HMDB0011129		9065845353480660	2-stearoyl-GPE (18:0)*	209	142786	NAMED	KIHAGWUUUHJRMS-JOCHJYFZBB	OC[C@@H](OC(CCCCCCCCCCCCCCCCC)=O)COP(OCC[NH3+])([O-])=O	2-stearoyl-GPE (18:0)*	6350	480.31
100001570	0.0949399	0.445291	-0.00902578	-0.144249	0.381593	-0.38978	1.22994	0.476924	0.0827535	-0.197879	-0.115275	0.0413457	0.0631282	0.252968	0.316802	0.5324	1.33235	1.33235	0.413978	0.413978	0.437068	0.359451	0.621499	32635	Lipid	Lysophospholipid			21403170	HMDB0011507		52925130	1-linoleoyl-GPE (18:2)*	209	142533	NAMED	DBHKHNGBVGWQJE-HZJYTTRNBF	O=P(OCC(O)COC(CCCCCCC/C=C\C/C=C\CCCCC)=O)(O)OCCN	1-linoleoyl-GPE (18:2)*	5900	476.278
100001571	-0.0352327	0.134482	-0.0962171	-0.199847	0.307141	-0.0544706	1.02497	0.328184	0.0651128	-0.0269106	-0.0895927	0.418947	0.00930905	0.286786	0.181827	0.413112	1.40825	1.40825	0.493908	0.493908	0.213399	0.670807	0.457388	35186	Lipid	Lysophospholipid			21403171	HMDB0011517		42607465	1-arachidonoyl-GPE (20:4n6)*	209	142521	NAMED	ROPRRXYVXLDXQO-XSQXPFHXBE	NCCOP(OC[C@@](O)([H])COC(CCC\C=C/C\C=C/C/C=C\C/C=C\CCCCC)=O)(O)=O	1-arachidonoyl-GPE (20:4n6)*	5874	500.278
100004327	0.308081	0.248631	0.23076	-0.491804	-0.19893	-0.699203	0.720237	-0.0636947	-0.196212	-0.699024	-0.49558	-0.0626474	-0.100411	-0.13282	0.428909	0.488592	1.00512	1.00512	0.00737053	0.00737053	0.864701	0.0631342	0.925394	45966	Lipid	Lysophospholipid			7826051	HMDB0061698		74819135	1-stearoyl-GPS (18:0)*	209	148646	NAMED	ZPDQFUYPBVXUKS-KEKNWZKVBV	O=P(O)(OCC(O)COC(CCCCCCCCCCCCCCCCC)=O)OC[C@@H](C(O)=O)N	1-stearoyl-GPS (18:0)*	5800	524.299
100005717	0.00236726	0.290658	-0.274551	0.105166	0.45525	-0.213809	1.02568	0.685107	0.281859	-0.401714	0.0388327	-0.448573	0.0608467	0.196865	0.283436	0.588625	1.28073	1.28073	0.356971	0.356971	0.610852	0.214064	0.759054	45970	Lipid	Lysophospholipid			2548639			3300276	1-palmitoyl-GPG (16:0)*	209	144193	NAMED	BVJSKAUUFXBDOB-UHFFFAOYAJ	O=P(OCC(O)CO)(O)OCC(O)COC(CCCCCCCCCCCCCCC)=O	1-palmitoyl-GPG (16:0)*	5570	483.273
100001462	-0.409151	-0.0667351	-0.239832	-0.0771656	0	-0.702324	1.20464	0.0183293	0.486111	-0.702324	-0.0992879	-0.702324	-0.249201	0.0341912	0.266827	0.731733	1.63833	1.63833	0.712222	0.712222	0.415349	0.381587	0.61218	34437	Lipid	Lysophospholipid			21403138				1-stearoyl-GPG (18:0)							5816	511.304
100009227	-0.212012	0.421081	-0.417031	-0.345754	0.0394795	-0.733378	0.623574	0.506375	0.272101	-0.381159	-0.191712	0.23932	-0.207936	0.178083	0.398923	0.392002	1.45917	1.45917	0.545146	0.545146	0.121408	0.915752	0.41071	54885	Lipid	Lysophospholipid							1-linoleoyl-GPG (18:2)*	209	207774	NAMED		[H][C@@](CO)(O)COP(OC[C@]([H])(O)COC(CCCCCCC/C=C\C/C=C\CCCCC)=O)(O)=O	1-linoleoyl-GPG (18:2)*	5516	507.273
100001655	-0.158372	-0.357393	0.208096	-0.143969	0.409148	-0.337524	1.00708	0.357078	-0.00429696	-0.510861	-0.425224	0.0100781	-0.0633356	0.0723093	0.307928	0.557182	1.26525	1.26525	0.339422	0.339422	0.673163	0.17188	0.794006	35305	Lipid	Lysophospholipid				HMDB61695			1-palmitoyl-GPI (16:0)							5564	571.289
100001777	-0.600146	-0.317849	-0.600146	-0.100741	0.308707	-0.488805	0.946791	-0.600146	-0.600146	-0.600146	-0.600146	-0.0217558	-0.29983	-0.245925	0.35394	0.628445	1.22245	1.22245	0.28977	0.28977	0.884763	0.0531733	0.931273	36602	Lipid	Lysophospholipid							1-oleoyl-GPI (18:1)							5599	597.305
100001778	-0.0670197	0.214647	-0.050756	-0.461729	0.372159	-0.900308	1.0298	0.357067	-0.00759723	-0.670299	-0.0971823	-0.304328	-0.148835	0.0512426	0.465292	0.587135	1.31465	1.31465	0.394679	0.394679	0.426436	0.370147	0.6176	36594	Lipid	Lysophospholipid							1-linoleoyl-GPI (18:2)*							5494	595.289
100001654	-0.185337	-0.242404	-0.0780185	-0.175624	0.316358	-0.288364	0.63315	0.124048	0.0973674	-0.285691	0.0980503	-0.219103	-0.108898	0.074637	0.220056	0.326056	1.2317	1.2317	0.300645	0.300645	0.282567	0.548878	0.515931	34214	Lipid	Lysophospholipid				HMDB0061690		121596217	1-arachidonoyl-GPI (20:4)*	209	142524	NAMED		[H]C(C(O)(C(O)([C@](O)1[H])[H])[H])([C@@](OP(O)(OC[C@@]([H])(COC(CCC/C=C\C/C=C\C/C=C\C/C=C\CCCCC)=O)O)=O)([C@]1(O)[H])[H])O	1-arachidonoyl-GPI* (20:4)*	5482	619.289
100002875	-0.108622	-0.286722	-0.588342	-0.588342	0.0781792	-0.588342	0.732097	0.295997	-0.0316634	-0.588342	-0.553769	-0.588342	-0.347031	-0.122337	0.288435	0.553848	1.38298	1.38298	0.467785	0.467785	0.354047	0.45094	0.565688	52474	Lipid	Lysoplasmalogen			9093054	HMDB10407		10917802	1-(1-enyl-palmitoyl)-GPC (P-16:0)*							6300	554.346
100003000	-0.0149559	0.0318789	-0.190789	-0.324795	-0.297631	-0.374064	1.17452	0.190761	0.0781959	-0.534193	-0.228591	0.20998	-0.195059	0.148446	0.169323	0.578187	1.62968	1.62968	0.704586	0.704586	0.145744	0.836408	0.41071	39270	Lipid	Lysoplasmalogen			10471193	HMDB0011152			1-(1-enyl-palmitoyl)-GPE (P-16:0)*	402	163991	NAMED	QYTPGOPLNFESQC-RLHAVTDZBD	O=P(OCC[NH3+])([O-])OC[C@H](O)CO/C=C/CCCCCCCCCCCCCC	1-(1-enyl-palmitoyl)-GPE (P-16:0)*	6285	436.283
100005372	-0.251175	0.070146	-0.239826	-0.149786	-0.0929213	-0.45591	1.03026	0.261387	0.141996	-0.652238	-0.28006	-0.00743616	-0.186579	0.0823173	0.176397	0.568007	1.49153	1.49153	0.576792	0.576792	0.331742	0.4792	0.559457	44621	Lipid	Lysoplasmalogen							1-(1-enyl-oleoyl)-GPE (P-18:1)*	402	163990	NAMED		O=P(OCC[NH3+])([O-])OC[C@H](O)CO/C=C/CCCCCC/C=C/CCCCCCCC	1-(1-enyl-oleoyl)-GPE (P-18:1)*	6250	462.299
100003001	-0.223098	-0.0210871	-0.301569	-0.337702	-0.210009	-0.452378	0.883298	0.350016	-0.0664853	-0.645124	-0.254669	0.149733	-0.25764	0.0694614	0.145383	0.525673	1.54628	1.54628	0.628801	0.628801	0.167725	0.775402	0.420675	39271	Lipid	Lysoplasmalogen							1-(1-enyl-stearoyl)-GPE (P-18:0)*	402	180976	NAMED		O=P(OCC[NH3+])([O-])OC[C@H](O)CO/C=C/CCCCCCCCCCCCCCCC	1-(1-enyl-stearoyl)-GPE (P-18:0)*	6500	464.315
100003429	-0.122997	-0.35694	-0.577889	-0.235488	-0.0935734	0.317383	-0.361198	0.249582	0.199605	-0.281627	0.218696	0.582248	-0.178251	0.101218	0.300264	0.35701	1.33926	1.33926	0.421433	0.421433	0.133257	0.875311	0.41071	40478	Xenobiotics	Food Component/Plant			23936050				equol sulfate	209	143877	NAMED	UXOJWGSGKUYMIA-UHFFFAOYAD	OC1=CC(OC2)=C(C=C1)CC2C3=CC=C(OS(=O)(O)=O)C=C3	equol sulfate	3630	321.044
100005864	0.541702	-0.279281	0.0173327	-0.504698	-0.504698	-0.504698	-0.504698	-0.504698	-0.111194	-0.504698	-0.504698	0.360057	-0.205724	-0.294988	0.419992	0.357429	-1.11826	1.11826	-0.16125	0.16125	0.734766	0.133851	0.845326	46144	Xenobiotics	Food Component/Plant				HMDB0029965		4.45238e+16	methyl glucopyranoside (alpha + beta)	209	144231	NAMED		O[C@H]1[C@@H]([C@H]([C@H](O[C@@H]1CO)OC)O)O	methyl glucopyranoside (alpha + beta)	1070	193.072

## Sheet: refed_rAAV6-MCS vs rAAV6-PanK4
ID	MCS_3_Refed	MCS_7_Refed	MCS_11_Refed	MCS_25_Refed	MCS_29_Refed	MCS_33_Refed	WT_4_Refed	WT_8_Refed	WT_12_Refed	WT_26_Refed	WT_30_Refed	WT_34_Refed	mean_MCS_for_rAAV6_Pank4WT_fed	mean_rAAV6_Pank4WT_fed	sd_MCS_for_rAAV6_Pank4WT_fed	sd_rAAV6_Pank4WT_fed	FC_ex_MCS_for_rAAV6_Pank4WT_fed_rAAV6_Pank4WT_fed	|FC_ex_MCS_for_rAAV6_Pank4WT_fed_rAAV6_Pank4WT_fed|	LFC_ex_MCS_for_rAAV6_Pank4WT_fed_rAAV6_Pank4WT_fed	|LFC_ex_MCS_for_rAAV6_Pank4WT_fed_rAAV6_Pank4WT_fed|	welch_rawP_MCS_for_rAAV6_Pank4WT_fed_rAAV6_Pank4WT_fed	welch_BH_MCS_for_rAAV6_Pank4WT_fed_rAAV6_Pank4WT_fed	COMP_ID_j	SUPER_PATHWAY_j	SUB_PATHWAY_j	CAS_j	CHEMSPIDER_j	HMDB_j	KEGG_j	PUBCHEM_j	BIOCHEMICAL_j	LIB_ID	CHRO_LIB_ENTRY_ID	TYPE	INCHIKEY	SMILES	PLOT_NAME	RI	MASS
340	-0.166485	-0.189647	-0.26865	0.00932949	-0.238892	0.00630009	-0.0645487	0.104614	0.0266107	-0.301403	0.132579	0.164277	-0.141341	0.0103548	0.120987	0.173541	1.17044	1.17044	0.227046	0.227046	0.193155	0.448398	58	Amino Acid	Glycine, Serine and Threonine Metabolism	56-40-6	730	HMDB0000123	C00037	750	glycine	400	160611	NAMED	DHMQDGOQFOQNFH-UHFFFAOYAW	NCC(O)=O	glycine	700	263.147
100001006	-0.443975	-0.487766	-0.219123	-0.204947	0.097023	-0.663073	-0.491254	-0.483898	-0.642177	-0.397559	-0.895771	-0.424516	-0.32031	-0.555862	0.267782	0.186897	-1.28716	1.28716	-0.364193	0.364193	0.238123	0.472384	27710	Amino Acid	Glycine, Serine and Threonine Metabolism	543-24-8	10507	HMDB0000532		10972	N-acetylglycine	400	155837	NAMED	OKJIRPAQVSHGFK-UHFFFAOYAB	O=C(O)C(NC(C)=O)[H]	N-acetylglycine	731	116.035
799	-0.339532	-0.213462	-0.0294049	0.106534	0.0304726	0.0108935	0.156398	0.188432	-0.032339	0.137571	-0.00922697	0.622645	-0.0724165	0.177247	0.168905	0.23631	1.30145	1.30145	0.380121	0.380121	0.0858663	0.41071	3141	Amino Acid	Glycine, Serine and Threonine Metabolism	107-43-7	19951173242	HMDB0000043	C00719	247	betaine	400	155487	NAMED	KWIUHFFTVRNATP-UHFFFAOYAI	O=C(C[N+](C)(C)C)[O-]	betaine	734	118.086
1219	-0.0767695	0.309141	0.286588	0.00504702	-0.160766	0.0699945	0.0601881	0.172169	0.137918	0.0200757	-0.120927	0.416342	0.0722057	0.114294	0.191354	0.180152	1.04142	1.04142	0.0585562	0.0585562	0.600992	0.757606	15499	Amino Acid	Glycine, Serine and Threonine Metabolism	7758-31-8	244	HMDB01252	C00576	249	betaine aldehyde							646.2	120.102
503	-0.0371032	-0.0375556	0.0893869	0.163277	-0.061039	-0.110752	0.0814099	0.247104	0.248204	0.0582989	0.00955274	0.396499	0.00103562	0.173511	0.103365	0.14789	1.19384	1.19384	0.255613	0.255613	0.0972641	0.41071	1648	Amino Acid	Glycine, Serine and Threonine Metabolism	56-45-1	5736	HMDB0000187	C00065	5951	serine	400	155437	NAMED	MTCFGRXMJLQNBG-REOHCLBHBX	OC([C@@H](N)CO)=O	serine	676.7	106.05
100001851	-0.239108	-0.203446	-0.172339	0.101892	-0.0851601	-0.157991	-0.000275862	-0.110794	0.196457	0.00484534	-0.100733	0.193725	-0.126025	0.0305373	0.122935	0.136364	1.17097	1.17097	0.2277	0.2277	0.10483	0.41071	37076	Amino Acid	Glycine, Serine and Threonine Metabolism	97-14-3	58744	HMDB0002931		65249	N-acetylserine	400	156298	NAMED	JJIHLJJYMXLCOY-BYPYZUCNBM	OC[C@@H](C(O)=O)NC(C)=O	N-acetylserine	1021	148.06
564	-0.0138688	0.0125874	0.144769	0.1892	0.0547571	-0.000420507	0.0966101	0.212419	0.24829	0.113142	0.123658	0.237984	0.064504	0.172017	0.0838323	0.0682534	1.11236	1.11236	0.153625	0.153625	0.0626318	0.41071	1284	Amino Acid	Glycine, Serine and Threonine Metabolism	72-19-5	6051	HMDB0000167	C00188	6288	threonine	400	155352	NAMED	AYFVYJQAPQTCCC-GBXIJSLDBG	N[C@H](C(O)=O)[C@H](O)C	threonine	701.5	120.066
100001274	-0.373438	-0.167986	-0.175527	-0.142449	-0.223344	-0.265036	0.0465783	0.052029	0.0360134	-0.120116	-0.0304689	-0.012735	-0.22463	-0.00478313	0.0850315	0.0656575	1.24442	1.24442	0.315471	0.315471	0.00822617	0.41071	33939	Amino Acid	Glycine, Serine and Threonine Metabolism	17093-74-2	3841173	HMDB0062557		152204	N-acetylthreonine	209	126095	NAMED	PEDXUVCGOLSNLQ-UHFFFAOYAC	CC(O)C(C(O)=O)NC(C)=O	N-acetylthreonine	1480	162.076
811	0.0962255	0.0728768	0.138795	0.294634	0.126325	0.133491	0.176763	0.210246	0.267468	0.270713	0.196613	0.35805	0.143725	0.246642	0.0780783	0.0665365	1.10756	1.10756	0.147391	0.147391	0.0286296	0.41071	1126	Amino Acid	Alanine and Aspartate Metabolism	56-41-7	5735	HMDB0000161	C00041	5950	alanine	400	155351	NAMED	QNAYBMKLOCPYGJ-REOHCLBHBS	O=C(O)[C@@H](N)C	alanine	696	90.055
1110	-0.196576	-0.130728	0.0134363	-0.0817538	0.0395552	-0.150922	0.150199	0.199748	0.16631	-0.138679	-0.391599	0.818892	-0.084498	0.134145	0.0939134	0.406279	1.33325	1.33325	0.414944	0.414944	0.304391	0.537074	1585	Amino Acid	Alanine and Aspartate Metabolism	97-69-8	79449	HMDB0000766	C02847	88064	N-acetylalanine	209	124585	NAMED	KTHDTJVBEPMMGL-VKHMYHEABO	O=C(O)[C@@H](NC(C)=O)C	N-acetylalanine	861.2	130.051
234	-0.365547	-0.381025	-0.088276	-0.151507	-0.284692	-0.559474	0.158436	0.0925467	-0.378245	-0.55691	-0.362156	-0.134733	-0.305087	-0.196843	0.170379	0.284152	1.13878	1.13878	0.187495	0.187495	0.551505	0.717739	443	Amino Acid	Alanine and Aspartate Metabolism	56-84-8	5745	HMDB0000191	C00049	5960	aspartate	400	155304	NAMED	CKLJMWTZIZZHCS-REOHCLBHBW	NC(C(O)=O)CC(O)=O	aspartate	668	134.045
100000787	-0.221065	-0.0997379	0.0111317	0.110145	-0.151718	-0.397469	0.366995	0.277031	0.0889083	-0.313095	-0.09741	0.954641	-0.124786	0.212845	0.178126	0.43963	1.50806	1.50806	0.592694	0.592694	0.228791	0.465673	22185	Amino Acid	Alanine and Aspartate Metabolism	997-55-7,997-55-7	58576	HMDB0000812	C01042	65065	N-acetylaspartate (NAA)	400	155806	NAMED	OTCCIMWXFLJLIA-BYPYZUCNBM	OC([C@@H](NC(C)=O)CC(O)=O)=O	N-acetylaspartate (NAA)	1222.4	176.055
917	-0.0508133	-0.0305448	0.103415	0.149668	-0.0227667	-0.0735755	0.138318	0.175248	0.237752	0.0325212	0.0649502	0.471942	0.0125638	0.186789	0.0912083	0.158136	1.19914	1.19914	0.261998	0.261998	0.105017	0.41071	512	Amino Acid	Alanine and Aspartate Metabolism	70-47-3	6031	HMDB0000168	C00152	6267	asparagine	400	155306	NAMED	DCXYFEDJOCDNAF-REOHCLBHBD	NC(C[C@H](N)C(O)=O)=O	asparagine	679	133.061
561	-0.271675	0.0872658	0.0459026	-0.22689	-0.133606	-0.355527	-0.0285671	0.0439794	0.00998032	-0.163659	-0.0588279	0.156975	-0.142422	-0.00668648	0.177514	0.107208	1.13573	1.13573	0.183616	0.183616	0.176998	0.430187	57	Amino Acid	Glutamate Metabolism	56-86-0	591	HMDB0000148	C00025,C00217	33032	glutamate	400	155297	NAMED	WHUUTDBJXJRKMK-UHFFFAOYAD	O=C(O)[C@@H](N)CCC(O)=O	glutamate	710	148.06
563	0.116357	0.0909864	0.116475	0.0127689	-0.0094803	-0.349931	0.035265	0.0735993	0.0697436	0.108123	-0.0814008	-0.069056	-0.00380404	0.0227124	0.177765	0.0793914	1.0171	1.0171	0.0244601	0.0244601	0.662186	0.789798	53	Amino Acid	Glutamate Metabolism	56-85-9	5746	HMDB0000641	C00064	5961	glutamine	400	155293	NAMED	ZDXPYRJPNDTMRX-VKHMYHEABV	OC([C@@H](N)CCC(N)=O)=O	glutamine	680	147.076
100000282	-0.988998	-0.331126	-0.0195629	0.0410619	-0.103968	-0.639308	0.117825	0.121445	-0.255655	-0.675461	-0.273763	0.481031	-0.340317	-0.0807629	0.403599	0.404336	1.30259	1.30259	0.381388	0.381388	0.440299	0.621499	15720	Amino Acid	Glutamate Metabolism	5817-08-03	1266066	HMDB0001138	C00624	70914	N-acetylglutamate	400	155584	NAMED	RFMMMVDNIPUKGG-QUCRTXIXBK	O=C(O)CC[C@@H](C(O)=O)NC(C)=O	N-acetylglutamate	1492	190.071
100001612	-0.230399	-0.00247499	0.0579288	-0.0713854	-0.00797431	-0.320486	-0.0174185	-0.106488	0.0785025	-0.183098	-0.00550607	-0.416226	-0.0957984	-0.108372	0.147819	0.175578	-1.00922	1.00922	-0.0132354	0.0132354	0.814218	0.892982	35665	Amino Acid	Glutamate Metabolism	3106-85-2	5065	HMDB0001067	C12270	188803	N-acetyl-aspartyl-glutamate (NAAG)	400	156223	NAMED	OPVPGKGADVGKTG-UHFFFAOYAF	CC(NC(C(NC(CCC(O)=O)C(O)=O)=O)CC(O)=O)=O	N-acetyl-aspartyl-glutamate (NAAG)	1575.4	305.098
355	-0.0752397	-0.0940289	0.00189748	0.0163087	-0.0503437	-0.0332693	-0.00274122	0.0409516	0.084788	0.0174992	-0.125694	0.0958599	-0.0391126	0.0184439	0.0429758	0.0801584	1.0612	1.0612	0.085698	0.085698	0.142336	0.41071	59	Amino Acid	Histidine Metabolism	5934-29-2	752	HMDB0000177	C00135	6274	histidine	209	123153	NAMED	HNDVDQJCIGZPNO-UHFFFAOYAG	NC(C(O)=O)CC1=CN=CN1	histidine	755.9	154.062
100000042	-0.0259927	-0.222	-0.0822559	-0.0937201	-0.128565	-0.419953	-0.0106296	0.0358382	0.0148003	-0.330898	-0.247153	-0.453605	-0.162081	-0.165275	0.14197	0.20691	1.00626	1.00626	0.00900192	0.00900192	0.96544	0.976078	15677	Amino Acid	Histidine Metabolism	368-16-1	58494	HMDB0000479	C01152	64969	3-methylhistidine	209	123265	NAMED	JDHILDINMRGULE-LURJTMIEBU	N[C@H](C(O)=O)CC1=CN=CN1C	3-methylhistidine	906.3	168.078
537	-0.214097	0.447103	-0.207795	-0.938999	-0.562522	-0.114002	0.68096	-0.598556	0.800282	-0.00738031	0.314078	-0.378885	-0.265052	0.135083	0.464446	0.564835	1.54827	1.54827	0.630658	0.630658	0.303621	0.537074	607	Amino Acid	Histidine Metabolism	104-98-3	643824	HMDB0000301	C00785	736715	trans-urocanate	400	155340	NAMED	LOIYMIARKYCTBW-OWOJBTEDBA	O=C(O)/C=C/C1=CNC=N1	trans-urocanate	1125.4	139.05
100003434	-0.767616	-0.767616	-0.767616	0.243644	0.26321	-0.767616	-0.130458	0.90593	-0.327583	-0.0896992	-0.531674	0.0152659	-0.427268	-0.0263697	0.527301	0.496351	1.48638	1.48638	0.5718	0.5718	0.310662	0.545516	40730	Amino Acid	Histidine Metabolism	1074-59-5	63798	HMDB0002271		70630	imidazole propionate	400	156802	NAMED	ZCKYOWGFRHAZIQ-UHFFFAOYAI	OC(CCC1=CN=CN1)=O	imidazole propionate	1020	141.066
100000263	-0.350089	-0.309689	-0.242425	-0.127518	-0.156179	0.00122495	-0.17544	-0.214317	-0.000903755	0.185739	-0.159266	0.286958	-0.197446	-0.0128717	0.129603	0.208771	1.21665	1.21665	0.282919	0.282919	0.013517	0.41071	15716	Amino Acid	Histidine Metabolism	14403-45-3	389128	HMDB0002320	C05568	793	imidazole lactate	400	155583	NAMED	ACZFBYCNAVEFLC-YFKPBYRVBI	OC(C(O)=O)CC1=CN=CN1	imidazole lactate	739.4	155.046
249	-0.029644	-0.0670615	-0.0391215	-0.0369014	-0.00402386	-0.107654	0.0413726	-0.109344	0.106089	-0.0964075	0.0126637	-0.31362	-0.047401	-0.0598743	0.0357565	0.149148	-1.00404	1.00404	-0.00581699	0.00581699	0.810728	0.892982	1768	Amino Acid	Histidine Metabolism	305-84-0	388363	HMDB0000033	C00386	439224	carnosine	400	155446	NAMED	CQOVPNPJLQNMDC-ZETCQYMHBX	OC([C@H](CC1=CNC=N1)NC(CCN)=O)=O	carnosine	804	225.099
100004046	-0.0825143	-0.179739	-0.0758485	0.0757455	2.10566e-05	0.185058	-0.0511043	-0.325877	0.108382	0.043873	-0.0823405	-0.180194	-0.0128795	-0.0812101	0.129504	0.156306	-1.06761	1.06761	-0.094387	0.094387	0.404978	0.600627	43488	Amino Acid	Histidine Metabolism	56353-15-2	8079136	HMDB0012881		9903482	N-acetylcarnosine	209	144001	NAMED	BKAYIFDRRZZKNF-VIFPVBQEBE	OC([C@H](CC1=CN=CN1)NC(CCNC(C)=O)=O)=O	N-acetylcarnosine	1166	269.124
100000044	-0.227944	-0.149368	-0.078946	0.0333899	-0.00131741	-0.210122	0.0987386	-0.185702	0.0414471	0.00131567	0.0710657	-0.449715	-0.105718	-0.0704749	0.108362	0.211399	1.04881	1.04881	0.0687498	0.0687498	0.667132	0.789798	15747	Amino Acid	Histidine Metabolism	10030-52-1	100482	HMDB0000194	C01262	112072	anserine	400	155593	NAMED	MYYIAHXIVFADCU-QMMMGPOBBJ	CN1C=NC=C1C[C@@H]([C@@](O)=O)NC(CCN)=O	anserine	651.8	241.13
354	-0.205608	-0.0394574	0.0132988	0.0578613	0.0268143	-0.310863	-0.135138	-0.271563	0.0475291	-0.0254149	-0.118143	0.00704823	-0.0763256	-0.0826136	0.14816	0.116594	-1.00961	1.00961	-0.0138032	0.0138032	0.939896	0.966224	1574	Amino Acid	Histidine Metabolism	51-45-6	753	HMDB0000870	C00388	774	histamine	400	155412	NAMED	NTYJJOPFIAHURM-UHFFFAOYAP	NCCC1=CNC=N1	histamine	579	112.087
100001204	-0.168144	-0.447461	-0.28288	-0.169529	-0.487546	-0.518926	-0.127936	0.0559879	0.00304509	-0.594219	-0.487513	-0.566412	-0.345748	-0.286175	0.159368	0.296555	1.0892	1.0892	0.123271	0.123271	0.663281	0.789798	43831	Amino Acid	Histidine Metabolism	501-75-7	3488	HMDB0000898	C05127	3614	1-methylhistamine	400	157053	NAMED	FHQDWPCFSJMNCT-UHFFFAOYAR	CN1C=C(CCN)N=C1	1-methylhistamine	585.5	126.103
100001208	-0.618304	0.0240063	-0.457562	-0.249975	-0.784525	-0.784525	-0.0516974	0.304678	-0.220392	-0.784525	-0.384914	-0.604902	-0.478481	-0.290292	0.320007	0.391919	1.23242	1.23242	0.301489	0.301489	0.279068	0.514663	32350	Amino Acid	Histidine Metabolism	2625-49-2	68319	HMDB0002820	C05828	75810	1-methyl-4-imidazoleacetate	400	155911	NAMED	ZHCKPJGJQOPTLB-UHFFFAOYAW	O=C(O)CC1=CN(C)C=N1	1-methyl-4-imidazoleacetate	833	141.066
407	-0.00889391	-0.153462	0.0312497	0.231023	0.114086	0.229662	-0.101757	-0.0262066	0.155548	0.102636	0.116065	0.148131	0.0739441	0.0657361	0.148951	0.105126	-1.0129	1.0129	-0.0184916	0.0184916	0.864878	0.925394	1301	Amino Acid	Lysine Metabolism	56-87-1	5747	HMDB0003405	C00739,C00047	5962	lysine	400	155354	NAMED	KDXKERNSBIXSRK-YFKPBYRVBE	NC(C(O)=O)CCCCN	lysine	613.8	147.113
100001721	-0.877344	-0.086457	-0.220903	-0.0430787	0.158793	0.168325	0.121144	-0.425498	0.0417095	-0.877344	0.0047115	-0.206397	-0.150111	-0.223612	0.386319	0.376777	-1.07693	1.07693	-0.10692	0.10692	0.787753	0.882548	36751	Amino Acid	Lysine Metabolism	1946-82-3	83869	HMDB00446	C12989	92907	N2-acetyllysine							836	189.123
100001734	-0.236645	-0.00387329	-0.0152364	-0.0332502	0.260441	0.00385834	0.277862	0.165012	0.020479	0.0910397	0.159062	0.186524	-0.00411765	0.149997	0.158175	0.0874554	1.15801	1.15801	0.211651	0.211651	0.125598	0.41071	36752	Amino Acid	Lysine Metabolism	692-04-6	83801	HMDB0000206	C02727	92832	N6-acetyllysine	209	128287	NAMED	DTERQYGMUDWYAZ-ZETCQYMHBE	N[C@@H](CCCCNC(C)=O)C(O)=O	N6-acetyllysine	1140	189.123
189	-0.0489699	-0.064499	-0.0197733	0.0707983	0.190137	-0.0240626	0.171137	-0.0562317	0.147941	-0.0471397	0.179373	-0.189829	0.0172717	0.0342085	0.0968531	0.153458	1.0228	1.0228	0.0325294	0.0325294	0.796587	0.883673	1498	Amino Acid	Lysine Metabolism	23284-33-5	140379	HMDB0001325	C03793	440120	N6,N6,N6-trimethyllysine	400	155380	NAMED	MXNRLFUSFKVQSK-UHFFFAOYAO	C[N+](C)(CCCCC(C([O-])=O)N)C	N6,N6,N6-trimethyllysine	690	189.16
381	-0.00397496	-0.187847	0.537565	0.218852	0.0534274	-0.109052	0.0267104	-0.132409	0.0493333	-0.0924618	-0.583481	0.573368	0.0848283	-0.0264899	0.262201	0.372618	-1.08638	1.08638	-0.119526	0.119526	0.59209	0.7493	6146	Amino Acid	Lysine Metabolism	1118-90-7,542-32-5	456	HMDB0000510	C00956	92136	2-aminoadipate	400	155500	NAMED	OYIFNHCXNCRBQI-UHFFFAOYAC	OC(CCCC(N)C(O)=O)=O	2-aminoadipate	793.3	162.076
1025	-0.193816	-0.0917162	0.0482992	-0.174598	-0.174162	-0.420228	-0.0412388	0.0535389	0.189889	-0.161009	-0.0539365	-0.0613404	-0.167703	-0.0123494	0.152952	0.120255	1.16408	1.16408	0.219186	0.219186	0.0194914	0.41071	1444	Amino Acid	Lysine Metabolism	4043-87-2	826	HMDB00070	C00408	849	pipecolate	400	155369	NAMED		OC(C1NCCCC1)=O	pipecolate	1120	130.086
100004499	0.0122888	0.1272	0.206535	0.0996066	-0.0582277	0.0589514	0.178436	0.189916	0.244703	0.0760836	-0.104002	0.530657	0.0743924	0.185966	0.0922707	0.20904	1.13501	1.13501	0.182711	0.182711	0.21299	0.457388	43231	Amino Acid	Lysine Metabolism	34622-39-4	2282737	HMDB0061705		3014237	6-oxopiperidine-2-carboxylate	400	156983	NAMED	FZXCPFJMYOQZCA-UHFFFAOYAC	OC(C1CCCC(N1)=O)=O	6-oxopiperidine-2-carboxylate	1826.6	144.066
460	-0.142488	-0.172825	-0.0310207	0.064949	-0.110182	-0.112086	0.082989	0.218802	0.18824	-0.0809614	-0.0488934	0.484885	-0.0839421	0.140844	0.0869226	0.207477	1.27139	1.27139	0.346407	0.346407	0.0851544	0.41071	64	Amino Acid	Phenylalanine Metabolism	63-91-2	5910	HMDB0000159	C00079	6140	phenylalanine	400	155301	NAMED	COLNVLDHVKWLRT-QMMMGPOBBC	NC(C(O)=O)CC1=CC=CC=C1	phenylalanine	2050	166.086
100001256	-0.196376	-0.0472276	0.233326	-0.0752339	0.320088	0.00956678	0.115807	0.200158	-0.0460237	-0.036212	-0.0358052	0.295012	0.0406905	0.082156	0.196728	0.144721	1.03448	1.03448	0.0489064	0.0489064	0.744883	0.85082	33950	Amino Acid	Phenylalanine Metabolism	2018-61-3	67404	HMDB0000512	C03519	74839	N-acetylphenylalanine	209	126109	NAMED	CBQJSKKFNMDLON-JTQLQIEIBY	O=C(O)[C@@H](NC(C)=O)CC1=CC=CC=C1	N-acetylphenylalanine	2597	206.082
815	-0.0659243	-0.235413	-0.0093136	0.128327	0.00281561	-0.0483612	0.14566	0.193897	0.22252	-0.0550563	0.084232	0.484549	-0.0379782	0.1793	0.118332	0.179081	1.25269	1.25269	0.325026	0.325026	0.0907425	0.41071	1299	Amino Acid	Tyrosine Metabolism	60-18-4	5833	HMDB0000158	C00082	6057	tyrosine	400	155353	NAMED	OUYCCCASQSFEME-QMMMGPOBBZ	N[C@@H](CC1=CC=C(O)C=C1)C(O)=O	tyrosine	1516.3	182.081
240	0.0666821	0.19665	0.0960628	-0.199149	0.51841	-0.111289	0.332315	0.231016	0.245387	0.0977545	0.351181	0.157937	0.0945609	0.235932	0.25278	0.0978383	1.12479	1.12479	0.169657	0.169657	0.112998	0.41071	32197	Amino Acid	Tyrosine Metabolism	6482-98-0	9010	HMDB0000755	C03672	9378	3-(4-hydroxyphenyl)lactate	209	123321	NAMED	JVGVDSSUAVXRDY-UHFFFAOYAV	OC(C(O)=O)CC1=CC=C(O)C=C1	3-(4-hydroxyphenyl)lactate (HPLA)	1379	181.051
100001510	-0.424826	-0.000487155	0.0117154	-0.232714	0.272617	-0.197494	0.0263487	0.0543741	-0.174993	-0.41108	0.112085	0.176384	-0.0951981	-0.0361469	0.242371	0.218676	1.0545	1.0545	0.0765556	0.0765556	0.638076	0.778588	32553	Amino Acid	Tyrosine Metabolism	937-34-8	67018	HMDB0060015	C02180	74426	phenol sulfate	209	143728	NAMED	CTYRPMDGLDAWRQ-UHFFFAOYAC	OS(OC1=CC=CC=C1)(=O)=O	phenol sulfate	2156	172.991
1342	-0.198927	-0.568864	0.238607	-0.0449698	0.336063	0.132828	0.249556	0.204672	-0.222832	0.117539	0.292798	-0.0852165	-0.0175437	0.0927528	0.331924	0.204457	1.08797	1.08797	0.121642	0.121642	0.574929	0.742955	12017	Amino Acid	Tyrosine Metabolism	300-48-1	8948	HMDB0001434		9307	3-methoxytyrosine	400	155509	NAMED	PFDUUKDQEHURQC-ZETCQYMHBZ	COC1=C(O)C=CC(C[C@@H](C(O)=O)N)=C1	3-methoxytyrosine	1771	212.092
565	-0.210367	-0.163823	0.0309433	-0.0615429	-0.0267963	-0.14999	0.199133	0.20434	0.303503	-0.00450286	-0.0636452	0.454909	-0.0969292	0.18229	0.092391	0.192437	1.33784	1.33784	0.419901	0.419901	0.0342324	0.41071	54	Amino Acid	Tryptophan Metabolism	73-22-3	6066	HMDB0000929	C00078	6305	tryptophan	400	155294	NAMED	QIVBCDIJIAJPQS-VIFPVBQEBP	O=C(O)[C@@H](N)CC1=CNC2=C1C=CC=C2	tryptophan	2291	203.083
100006379	-0.236794	-0.140361	-0.0841982	-0.0815395	-0.0269942	-0.15502	0.279407	0.193634	0.141023	-0.0722798	0.00982443	1.34299	-0.120818	0.315767	0.0730599	0.518872	1.77486	1.77486	0.827706	0.827706	0.111082	0.41071	48782	Amino Acid	Tryptophan Metabolism	180509-18-6	9157171	HMDB0240296		10981970	C-glycosyltryptophan	400	157831	NAMED	CPXSBHKDEPPWIX-RAYCSJGIBM	N[C@H](C(O)=O)CC1=C([C@H]([C@H]([C@@H](O)[C@@H]2O)O)O[C@@H]2CO)NC3=CC=CC=C13	C-glycosyltryptophan	1907	367.15
100000265	0.0175089	0.0214193	0.101856	-0.341835	-0.248958	-0.510463	0.12004	0.240973	0.213299	-0.462001	-0.402649	-0.178908	-0.160079	-0.0782077	0.243636	0.312683	1.1023	1.1023	0.14051	0.14051	0.33757	0.559457	15140	Amino Acid	Tryptophan Metabolism	2922-83-0	141580	HMDB00684	C00328	161166	kynurenine							1902.1	209.092
1022	-0.750804	-0.348681	0.0848196	-0.916154	-0.916154	-0.368507	-0.916154	0.014105	0.0804385	-0.0288665	-0.372765	-0.1337	-0.535914	-0.226157	0.395913	0.373306	1.33934	1.33934	0.421524	0.421524	0.102183	0.41071	1512	Amino Acid	Tryptophan Metabolism	98-98-6	993	HMDB02243	C10164	1018	picolinate							1117	124.039
100000463	-0.360782	-0.0425508	-0.296164	-0.390573	-0.120548	-0.455006	0.0436877	0.326862	0.236305	-0.461853	-0.0215855	0.443141	-0.277604	0.094426	0.162119	0.322874	1.49329	1.49329	0.578493	0.578493	0.0434047	0.41071	18349	Amino Acid	Tryptophan Metabolism	832-97-3	83867	HMDB0000671	C02043	92904	indolelactate	209	124659	NAMED	XGILAAMKEQUXLS-UHFFFAOYAH	OC(C(O)=O)CC1=CNC2=C1C=CC=C2	indolelactate	2286	204.067
100000467	0.184469	0.0170695	0.0299676	-0.0831763	0.55033	0.0399471	0.806331	0.434811	0.210723	0.0282053	0.560184	0.400481	0.123101	0.406789	0.226129	0.270465	1.33781	1.33781	0.419872	0.419872	0.0272805	0.41071	27672	Amino Acid	Tryptophan Metabolism	2642-37-7	9840	HMDB0000682		10258	3-indoxyl sulfate	209	123315	NAMED	BXFFHSIDQOFMLE-UHFFFAOYAB	O=S(OC2=CNC1=CC=CC=C12)(O)=O	3-indoxyl sulfate	2222.2	212.002
397	-0.4246	-0.430615	-0.267513	-0.0732601	-0.305257	-0.282495	-0.00199249	0.124588	0.00198853	-0.271086	-0.243869	0.214587	-0.29729	-0.0292975	0.130646	0.194621	1.31819	1.31819	0.39856	0.39856	0.072542	0.41071	60	Amino Acid	Leucine, Isoleucine and Valine Metabolism	61-90-5	5880	HMDB0000687	C00123	6106	leucine	400	155300	NAMED		O=C([C@H](CC(C)C)N)O	leucine	1680.2	132.102
1082	-0.341164	-0.48926	0.03284	-0.293681	0.131195	-0.397614	-0.00829707	-0.340063	-0.0229523	-0.273028	-0.226	0.0967287	-0.226281	-0.128935	0.249474	0.174051	1.08669	1.08669	0.119942	0.119942	0.463557	0.634361	1587	Amino Acid	Leucine, Isoleucine and Valine Metabolism	1188-21-2	64075	HMDB0011756	C02710	70912	N-acetylleucine	209	126818	NAMED	WXNXCEHXYPACJF-ZETCQYMHBF	O=C(O)[C@H](CC(C)C)NC(C)=O	N-acetylleucine	2400	172.098
100000706	-0.247639	0.00449393	-0.140039	-0.366061	0.0415171	-0.283691	-0.108442	0.160086	0.14613	-0.166408	-0.314418	-0.183379	-0.165237	-0.0777384	0.163305	0.191133	1.09609	1.09609	0.13237	0.13237	0.387166	0.579959	22132	Amino Acid	Leucine, Isoleucine and Valine Metabolism	10303-64-7	75520	HMDB00746	C03264	83697	alpha-hydroxyisocaproate							1840	131.071
100001452	-0.133454	-0.0292872	0.349462	0.164287	0.532133	0.0216645	-0.150688	0.0354985	-0.55643	-0.0223076	-0.293299	0.0274893	0.150801	-0.159956	0.250986	0.231233	-1.3728	1.3728	-0.457117	0.457117	0.143179	0.41071	35107	Amino Acid	Leucine, Isoleucine and Valine Metabolism	16284-60-9	475516	HMDB00678		546304	isovalerylglycine	209	126956	NAMED	ZRQXMKMBBMNNQC-UHFFFAOYAA	O=C(O)CNC(CC(C)C)=O	isovalerylglycine	1950	158.082
100001393	-0.10354	-0.307018	-0.356748	-0.153724	0.0688944	-0.176969	0.268795	-0.230539	0.0130517	-0.374073	0.126823	-0.33056	-0.171517	-0.0877504	0.151945	0.262546	1.10843	1.10843	0.148522	0.148522	0.450586	0.628259	34407	Amino Acid	Leucine, Isoleucine and Valine Metabolism	31023-24-2	4932271	HMDB0000688	C20826	169235	isovalerylcarnitine (C5)	400	156109	NAMED	IGQBPDJNUXPEMT-UHFFFAOYAB	[O-]C(CC(C[N+](C)(C)C)OC(CC(C)C)=O)=O	isovalerylcarnitine (C5)	2504.9	246.17
100001594	-0.582033	-0.0336374	-0.072365	-0.340055	-0.187242	-0.623182	-0.0150295	0.23023	0.119288	-0.434404	0.0137898	-0.563345	-0.306419	-0.108245	0.253309	0.317305	1.23569	1.23569	0.305321	0.305321	0.0798506	0.41071	35433	Amino Acid	Leucine, Isoleucine and Valine Metabolism	99159-87-2	21403176				beta-hydroxyisovaleroylcarnitine							1701	262.165
100005849	-0.341957	0.538631	0.945652	-0.0971113	1.26781	0	-0.665303	-0.426877	-0.431606	-0.759301	-0.0529165	-0.261513	0.385504	-0.43292	0.636618	0.258592	-2.61315	2.61315	-1.38579	1.38579	0.00889684	0.41071	46547	Amino Acid	Leucine, Isoleucine and Valine Metabolism		113619	HMDB00552		128145	3-methylglutarylcarnitine (1)							1870	290.16
376	-0.388601	-0.453836	-0.260479	-0.127752	-0.357971	-0.364329	-0.0693201	0.0790732	0.0100758	-0.320343	-0.271756	0.224397	-0.325495	-0.0579788	0.115192	0.208717	1.32293	1.32293	0.40374	0.40374	0.0734811	0.41071	1125	Amino Acid	Leucine, Isoleucine and Valine Metabolism	73-32-5	769	HMDB0000172	C06418,C00407,C16424	6306	isoleucine	400	155350	NAMED	AGPKZVBTJJNPAG-UHFFFAOYAW	NC(C(O)=O)C(C)CC	isoleucine	1599	132.102
100001541	-0.632061	0.0035917	-0.0921091	-0.817751	-0.517785	-0.837208	-0.309179	0.190928	-0.0982263	-0.656374	-0.784205	-0.503409	-0.48222	-0.360078	0.360698	0.364138	1.13103	1.13103	0.177632	0.177632	0.245185	0.478632	36746	Amino Acid	Leucine, Isoleucine and Valine Metabolism	488-15-3	144317	HMDB00317		164623	2-hydroxy-3-methylvalerate							1800	131.071
100005836	-0.653589	-0.653589	-0.150296	-0.569203	-0.0274562	-0.653589	0	-0.29031	-0.311415	-0.360381	-0.209527	-0.653589	-0.451287	-0.304204	0.285276	0.213061	1.13867	1.13867	0.187352	0.187352	0.319696	0.550838	46263	Amino Acid	Leucine, Isoleucine and Valine Metabolism						alpha-hydroxyisovaleroyl carnitine*							1863	262.165
100001509	-0.259092	-0.611419	-0.650047	-0.323243	-0.26532	-0.496594	0.514241	-0.0892293	0.0464008	-0.561162	-0.0419687	-0.192516	-0.434286	-0.0540389	0.175148	0.349504	1.52166	1.52166	0.605648	0.605648	0.0536714	0.41071	45095	Amino Acid	Leucine, Isoleucine and Valine Metabolism	31023-25-3	4932320	HMDB0000378		6426901	2-methylbutyrylcarnitine (C5)	400	157090	NAMED	IHCPDBBYTYJYIL-UHFFFAOYAT	CCC(C)C(OC(CC([O-])=O)C[N+](C)(C)C)=O	2-methylbutyrylcarnitine (C5)	2465	246.17
100001597	-0.709278	-0.631215	-0.58598	-0.522638	-0.336517	-0.6633	0.0488613	0.00408418	-0.147274	-0.497537	-0.123179	-0.273077	-0.574821	-0.164687	0.13321	0.199324	1.51942	1.51942	0.603525	0.603525	0.0133762	0.41071	35428	Amino Acid	Leucine, Isoleucine and Valine Metabolism	64191-86-2	17216200	HMDB02366		22833596	tiglylcarnitine (C5:1-DC)							2354	244.154
566	-0.219452	-0.392769	-0.120494	-0.00841457	-0.166045	-0.20126	-0.0343184	0.0540263	0.0834255	-0.175422	-0.128971	0.184885	-0.184739	-0.0027291	0.126745	0.136089	1.20096	1.20096	0.264187	0.264187	0.105408	0.41071	1649	Amino Acid	Leucine, Isoleucine and Valine Metabolism	72-18-4	6050	HMDB0000883	C00183	6287	valine	400	155438	NAMED	KZSNJWFQEVHDMF-BYPYZUCNBW	N[C@H](C(O)=O)C(C)C	valine	1042.1	118.086
100020423	0.056568	0.0304847	0.0110971	0.0183788	0.0621336	-0.262142	0.32438	0.0724	0.305099	-0.017031	0.199388	0.658959	-0.0139132	0.257199	0.123294	0.237029	1.33587	1.33587	0.417775	0.417775	0.110429	0.41071	62562	Amino Acid	Leucine, Isoleucine and Valine Metabolism						1-carboxyethylvaline	209	219913	NAMED		CC(C)C(NC(C)C(O)=O)C(O)=O	1-carboxyethylvaline	2008	188.093
100001300	-0.226369	0.0446694	0.112634	-0.374072	-0.180254	-0.473926	0.0320327	0.189982	0.308823	-0.298595	-0.445837	-0.0701194	-0.182886	-0.0472857	0.229027	0.287027	1.15861	1.15861	0.212396	0.212396	0.201566	0.450657	33937	Amino Acid	Leucine, Isoleucine and Valine Metabolism	600-37-3	90190	HMDB0000407		99823	alpha-hydroxyisovalerate	209	126093	NAMED	NGEWQZIDQIYUNV-UHFFFAOYAS	OC(C(O)=O)C(C)C	alpha-hydroxyisovalerate	1126	117.056
100001055	-0.0150367	-0.225049	-0.34579	-0.173966	-0.0173748	-0.208281	0.537453	-0.142653	0.107354	-0.39752	0.161109	-0.194064	-0.16425	0.0119464	0.128471	0.329094	1.24114	1.24114	0.311661	0.311661	0.193544	0.448398	33441	Amino Acid	Leucine, Isoleucine and Valine Metabolism	25518-49-4		HMDB0000736		168379	isobutyrylcarnitine (C4)	400	156017	NAMED		CC(C)C(O[C@@H](CC([O-])=O)C[N+](C)(C)C)=O	isobutyrylcarnitine (C4)	1955.1	232.154
415	-0.154097	-0.0912234	0.0235455	0.0932796	-0.0756119	-0.149842	0.149203	0.192242	0.239816	-0.0254886	0.0214225	0.449136	-0.0589916	0.171055	0.0986031	0.169707	1.26898	1.26898	0.343672	0.343672	0.0643614	0.41071	1302	Amino Acid	Methionine, Cysteine, SAM and Taurine Metabolism	63-68-3	5907	HMDB0000696	C00073	6137	methionine	400	155355	NAMED	FFEARJCKVFRZRR-BYPYZUCNBW	CSCCC(N)C(O)=O	methionine	1250	150.058
1083	-0.2713	0.0221219	-0.120404	0.0506968	-0.000360373	-0.062034	0.328896	-0.107809	0.080329	-0.0116634	0.0498762	0.624806	-0.0635466	0.160739	0.118979	0.269901	1.28528	1.28528	0.362084	0.362084	0.171759	0.422842	1589	Amino Acid	Methionine, Cysteine, SAM and Taurine Metabolism	65-82-7	395338	HMDB0011745	C02712	448580	N-acetylmethionine	209	124587	NAMED	XUYPXLNMDZIRQH-LURJTMIEBN	O=C(O)[C@H](CCSC)NC(C)=O	N-acetylmethionine	2587	192.069
194	-0.189629	-0.14357	-0.0264991	-0.157072	0.00241229	-0.121606	-0.0292801	0.193576	0.182154	-0.0167137	-0.00322003	0.142578	-0.105994	0.0781822	0.0765908	0.105311	1.20482	1.20482	0.268814	0.268814	0.0120904	0.41071	2829	Amino Acid	Methionine, Cysteine, SAM and Taurine Metabolism	4289-98-9	388809	HMDB0001015	C03145	439750	N-formylmethionine	209	124831	NAMED	PYUSHNKNPOHWEZ-YFKPBYRVBS	CSCCC(C(O)=O)NC=O	N-formylmethionine	1543.8	176.039
100000039	-0.00568295	-0.0291065	0.00565084	0.280063	0.0783428	0.116138	0.216821	0.33727	0.224875	0.186229	-0.0186856	0.507374	0.0742341	0.242314	0.114811	0.174065	1.19131	1.19131	0.252547	0.252547	0.115146	0.41071	18374	Amino Acid	Methionine, Cysteine, SAM and Taurine Metabolism	3226-65-1	139840	HMDB0002005	C02989	158980	methionine sulfoxide	400	155665	NAMED	QEFRNWWLZKMPFJ-YGVKFDHGBW	O=C(O)[C@@H](N)CCS(C)=O	methionine sulfoxide	741.1	166.053
100005463	-0.359393	-0.0355643	-0.207397	0.268994	0.0443952	0.17461	0.307272	-0.0547283	0.021002	0.0246098	-0.0762069	0.550989	-0.019059	0.128823	0.234981	0.248307	1.16501	1.16501	0.220348	0.220348	0.33681	0.559457	45428	Amino Acid	Methionine, Cysteine, SAM and Taurine Metabolism	108646-71-5	167798			11902949	N-acetylmethionine sulfoxide	400	157095	NAMED	NPIMMZJBURSMON-UHFFFAOYAA	OC(C(CCS(C)=O)NC(C)=O)=O	N-acetylmethionine sulfoxide	1400	208.064
1263	-0.171717	-0.0746778	-0.14026	-0.00580858	0.13278	0.044303	-0.0102931	-0.0709033	-0.113378	-0.193998	0.309514	-0.142257	-0.0358968	-0.0368859	0.11544	0.180829	1.00808	1.00808	0.0116137	0.0116137	0.988515	0.995634	15915	Amino Acid	Methionine, Cysteine, SAM and Taurine Metabolism	86867-01-8,24346-00-7,86867-0108		HMDB0001185	C00019	34755	S-adenosylmethionine (SAM)	400	155605	NAMED		NC1=NC=NC2=C1N=CN2[C@@]3([H])[C@@](O)([H])[C@@](O)([H])[C@](C[S+](CCC(N)C([O-])=O)C)([H])O3	S-adenosylmethionine (SAM)	670	399.145
197	-0.0544561	-0.0155164	-0.0468613	-0.392579	0.0838049	-0.388218	0.107977	-0.202009	0.00187771	-0.139868	0.003459	-0.0242115	-0.135638	-0.0421292	0.203407	0.11134	1.08545	1.08545	0.118296	0.118296	0.318524	0.550838	42382	Amino Acid	Methionine, Cysteine, SAM and Taurine Metabolism	979-92-0	16788012	HMDB00939	C00021	439155	S-adenosylhomocysteine (SAH)	209	124939	NAMED		OC1C(N2C=NC3=C2N=CN=C3N)OC(CSCCC(N)C(O)=O)C1O	S-adenosylhomocysteine (SAH)	1832.4	383.114
100002749	-1.10788	-1.10788	-0.180653	-1.10788	-1.10788	-0.164034	-1.10788	-1.10788	-0.295532	-1.10788	-0.174348	0.0218368	-0.796037	-0.628616	0.48314	0.534694	1.19721	1.19721	0.259681	0.259681	0.338418	0.559457	39592	Amino Acid	Methionine, Cysteine, SAM and Taurine Metabolism	1187-84-4	22826	HMDB0002108		2.44177e+16	S-methylcysteine	400	156595	NAMED	IDIDJDIHTAOVLG-VKHMYHEABD	OC([C@H](CSC)N)=O	S-methylcysteine	848	119.016
358	0.538669	-0.76408	-0.0347307	-0.18097	0.989696	-0.313923	0.0535739	-0.0514621	-0.179625	0.132901	0.00290977	-0.239417	0.0391101	-0.0468533	0.628778	0.141141	-1.28206	1.28206	-0.358462	0.358462	0.739769	0.848422	590	Amino Acid	Methionine, Cysteine, SAM and Taurine Metabolism	300-84-5	96959	HMDB0000965	C00519	107812	hypotaurine	400	155331	NAMED	VVIUBCNYACGLLV-UHFFFAOYAM	NCCS(O)=O	hypotaurine	690	110.027
512	-0.0160911	-0.0336071	-0.0230039	-0.0320107	-0.0101788	-0.0425121	-0.0291181	-0.0694843	-0.000986794	-0.0462089	0.00482101	-0.176343	-0.026234	-0.0528867	0.0120316	0.0665586	-1.02522	1.02522	-0.0359374	0.0359374	0.300849	0.536272	2125	Amino Acid	Methionine, Cysteine, SAM and Taurine Metabolism	107-35-7	1091	HMDB0000251	C00245	1123	taurine	400	155458	NAMED	XOAAWQZATWQOTB-UHFFFAOYAA	NCCS(=O)(O)=O	taurine	692	126.022
100005466	-0.00962898	-0.301906	-0.137624	-0.147392	0.0618709	0.102788	-0.122636	-0.0645178	0.104227	-0.170304	-0.147923	-0.0272793	-0.071982	-0.0714056	0.151795	0.101096	-1.00452	1.00452	-0.00649974	0.00649974	0.994488	0.995634	48187	Amino Acid	Methionine, Cysteine, SAM and Taurine Metabolism		140553	HMDB0240253		159864	N-acetyltaurine	209	153116	NAMED	CXJAAWRLVGAKDV-UHFFFAOYAS	O=S(CCNC(C)=O)(O)=O	N-acetyltaurine	800	166.018
100001418	-0.40013	-0.663273	-0.680272	0.148149	0.00366662	0.104458	-0.680272	-0.680272	-0.680272	0.167964	-0.197472	0.0286255	-0.2479	-0.340283	0.381301	0.390277	-1.09076	1.09076	-0.125337	0.125337	0.122272	0.41071	35117	Amino Acid	Methionine, Cysteine, SAM and Taurine Metabolism	543-18-0	61635	HMDB0003584	C01959	68340	taurocyamine	400	156141	NAMED	JKLRIMRKZBSSED-UHFFFAOYAU	N=C(NCCS(O)(=O)=O)N	taurocyamine	760	168.044
231	-0.0360528	-0.162986	0.0195132	0.241861	0.142641	0.196407	0.114342	0.1187	0.2059	0.122621	0.152172	0.256869	0.0668973	0.161767	0.154151	0.0578279	1.09041	1.09041	0.124866	0.124866	0.162403	0.417523	1638	Amino Acid	Urea cycle; Arginine and Proline Metabolism	1119-34-2	227	HMDB0000517	C00062	6322	arginine	400	155435	NAMED	ODKSFYDXXFIFQN-UHFFFAOYAT	N=C(N)NCCCC(N)C(O)=O	arginine	700	175.119
533	-0.131374	0.253199	-0.0421369	-0.0545634	-0.0699106	-0.440092	0.169389	0.387375	0.242246	-0.0834869	0.0110786	-0.301965	-0.0808129	0.0707727	0.221588	0.247248	1.16913	1.16913	0.225432	0.225432	0.0310148	0.41071	1670	Amino Acid	Urea cycle; Arginine and Proline Metabolism	57-13-6	1143	HMDB0000294	C00086	1176	urea	400	155443	NAMED	XSQUKJJJFZCRTK-UHFFFAOYAF	O=C(N)N	urea	739	121.072
444	0.186542	-0.0454647	0.385697	0.516983	0.42413	0.497559	0.0619729	0.0558841	0.249682	0.28769	0.429458	0.373672	0.327574	0.24306	0.217495	0.155991	-1.09748	1.09748	-0.134199	0.134199	0.139195	0.41071	1493	Amino Acid	Urea cycle; Arginine and Proline Metabolism	3184-13-2	6026	HMDB0000214	C00077	6262	ornithine	400	155375	NAMED	AHLPHDHHMVZTML-BYPYZUCNBZ	O=C(O)[C@@H](N)CCCN	ornithine	614	133.097
100002784	-0.513915	0.175999	0.308451	0.0239623	0.151712	-0.0662298	0.422382	0.61854	0.0719849	-0.0976495	-0.146395	0.423219	0.01333	0.215347	0.288838	0.3156	1.23554	1.23554	0.305138	0.305138	0.363654	0.569376	55072	Amino Acid	Urea cycle; Arginine and Proline Metabolism	663193	542	HMDB04225	C03771	558	2-oxoarginine*							1020	174.087
391	0.00146166	-0.0145413	0.0169391	-0.010501	0.0541786	-0.099998	0.213049	0.0538491	0.0632003	0.0304069	0.112916	0.0226024	-0.00874349	0.0826706	0.0511606	0.0713621	1.09692	1.09692	0.133464	0.133464	0.0191122	0.41071	2132	Amino Acid	Urea cycle; Arginine and Proline Metabolism	372-75-8	810	HMDB0000904	C00327	9750	citrulline	400	155460	NAMED	RHGKLRLOHDJJDR-UHFFFAOYAQ	NC(C(O)=O)CCCNC(N)=O	citrulline	730.3	176.103
100000961	0.286343	-0.0285094	0.0229997	0.145741	0.443355	0.375425	0.272379	0.27835	0.4028	0.530671	0.412188	0.516726	0.207559	0.402186	0.191623	0.111277	1.20269	1.20269	0.266269	0.266269	0.053856	0.41071	22137	Amino Acid	Urea cycle; Arginine and Proline Metabolism	156-86-5	8732	HMDB00670	C01924	9085	homoarginine							700	189.135
100000963	0.0462086	0.173069	0.0821102	-0.153636	-0.0174111	-0.338305	-0.0976761	-0.0790038	0.196764	-0.133561	0.00851439	-0.434729	-0.0346606	-0.0899487	0.18438	0.206327	-1.053	1.053	-0.0745079	0.0745079	0.357683	0.565817	22138	Amino Acid	Urea cycle; Arginine and Proline Metabolism	1190-49-4	58582	HMDB0000679	C02427	65072	homocitrulline	400	155793	NAMED	XIGSAGMEBXLVJJ-YFKPBYRVBI	N[C@H](C(O)=O)CCCCNC(N)=O	homocitrulline	821.7	190.119
480	-0.010171	0.0590728	0.0383762	0.0626468	-0.0348361	-0.0368981	-0.0993884	-0.0230843	0.201573	0.0186259	0.0773843	0.160509	0.0130318	0.0559365	0.0459271	0.113461	1.04852	1.04852	0.068359	0.068359	0.453805	0.628477	1898	Amino Acid	Urea cycle; Arginine and Proline Metabolism	147-85-3	128566	HMDB0000162,HMDB0003411	C00148,C000763	8988145742614	proline	400	155455	NAMED	ONIBWKKTOPOVIA-BYPYZUCNBZ	OC(C1CCCN1)=O	proline	805	116.071
100001810	-0.422673	-0.133096	-0.216816	-0.093594	0.0425685	-0.000568132	0.0432031	0.221581	-0.129679	-0.0761726	-0.315197	0.973819	-0.137363	0.119593	0.167772	0.45507	1.41321	1.41321	0.498974	0.498974	0.224547	0.465586	36808	Amino Acid	Urea cycle; Arginine and Proline Metabolism	102783-24-4	110375	HMDB0003334,HMDB0001539	C21189,C03626	123831169148	dimethylarginine (SDMA + ADMA)	400	156271	NAMED	YDGMGEXADBMOMJ-LURJTMIEBT	N[C@@H](CCCNC(N(C)C)=N)C(O)=O	dimethylarginine (ADMA + SDMA)	810	203.15
100001266	-0.433955	-0.170937	-0.13788	-0.130289	0.141108	-0.0427787	0.289222	0.197512	-0.228916	-0.110765	-0.0426102	-0.131094	-0.129122	-0.00444177	0.187205	0.203084	1.1365	1.1365	0.184592	0.184592	0.423933	0.6176	33953	Amino Acid	Urea cycle; Arginine and Proline Metabolism	155-84-0	60752	HMDB0004620	C02562	67427	N-acetylarginine	400	156051	NAMED	SNEIUMQYRCDYCH-LURJTMIEBE	O=C(O)[C@@H](NC(C)=O)CCCNC(N)=N	N-acetylarginine	1116	217.13
100020897	-0.733584	0.538706	-0.422888	0.238168	0.100749	0.34617	0.584635	0.126751	0.568385	0.257553	-0.0476288	-0.777936	0.0112204	0.118626	0.488495	0.504039	1.11507	1.11507	0.157133	0.157133	0.783247	0.881753	62803	Amino Acid	Urea cycle; Arginine and Proline Metabolism						N-(ADP-ribosyl)-arginine (2)*	209	220427	NAMED		NC1=NC=NC2=C1N=CN2C3C(O)C(O)C(COP(O)(OP(OCC4C(O)C(O)C(NC(NCCCC(N)C(O)=O)=N)O4)(O)=O)=O)O3	N-(ADP-ribosyl)-arginine (2)*	1121	714.166
100004523	-0.0917891	0.0404101	-0.265682	0.0600394	0.167557	0.0110115	0.0132309	0.0163476	-0.122241	0.116367	0.192813	0.0563274	-0.0130755	0.0454743	0.149279	0.106648	1.05575	1.05575	0.0782739	0.0782739	0.0597015	0.41071	43249	Amino Acid	Urea cycle; Arginine and Proline Metabolism		8096135	HMDB0003357	C00437	9920500	N-delta-acetylornithine	209	124707	NAMED	SRXKAYJJGAAOBP-UHFFFAOYAF	CC(NCCCC(N)C(O)=O)=O	N-delta-acetylornithine	887	175.108
1001	-0.449796	-0.320396	-0.357768	0.0760628	-0.163061	0.806722	-0.0644872	-0.275699	-0.188045	0.0104891	0.0959234	0.810423	-0.0680394	0.0647674	0.466555	0.388962	1.10483	1.10483	0.143818	0.143818	0.114178	0.41071	32306	Amino Acid	Urea cycle; Arginine and Proline Metabolism	51-35-4	5605	HMDB0000725	C01157	5810	trans-4-hydroxyproline	400	155905	NAMED	PMMYEEVYMWASQN-DMTCNVIQBF	O[C@@H]1C[C@@H](C(O)=O)NC1	hydroxyproline	685	132.066
100001167	-0.645404	-0.298298	-0.276169	-0.780307	-0.0406302	0.0593758	0.805088	0.764046	-0.0998343	-1.06897	0.0243246	2.38449	-0.330239	0.46819	0.329092	1.16239	3.887	3.887	1.95866	1.95866	0.106045	0.41071	35127	Amino Acid	Urea cycle; Arginine and Proline Metabolism	18684-24-7	9847785	HMDB0006695		11902893	pro-hydroxy-pro	400	156146	NAMED	ONPXCLZMBSJLSP-ALKRTJFJBT	OC([C@H]1N(C([C@H]2NCCC2)=O)CC(O)C1)=O	prolylhydroxyproline	950	229.118
100001956	-0.664312	0.331149	0.0640913	-0.359078	0.330228	-0.167082	0.741786	0.460873	-0.23822	-0.328758	0.224926	-0.157567	-0.0775007	0.117173	0.396218	0.429074	1.23528	1.23528	0.304842	0.304842	0.47083	0.635275	37431	Amino Acid	Urea cycle; Arginine and Proline Metabolism	475-11-6	541	HMDB0094696		643474	N-methylproline	400	156358	NAMED	CWLQUGTUXBXTLF-UHFFFAOYAJ	O=C(O)C1N(C)CCC1	N-methylproline	831	130.086
100020217	-0.159337	-0.0560618	0.120257	-0.161849	0.116537	-0.42883	0.0356472	-0.0612916	0.149593	-0.130989	0.100338	-0.448282	-0.0948808	-0.059164	0.206228	0.216604	1.03752	1.03752	0.0531374	0.0531374	0.329695	0.559457	62947	Amino Acid	Urea cycle; Arginine and Proline Metabolism			HMDB0240365			N,N,N-trimethyl-alanylproline betaine (TMAP)	400	220818	NAMED		O=C(C([N+](C)(C)C)C)N1CCCC1C([O-])=O	N,N,N-trimethyl-alanylproline betaine (TMAP)	1282	229.155
100002769	-0.15492	0.109463	-0.0337896	-0.115643	-0.112367	-0.1426	0.0112876	0.15878	-0.0729009	-0.19269	0.0606083	-0.46713	-0.0749761	-0.0836741	0.0997298	0.222557	1.00655	1.00655	0.0094132	0.0094132	0.913094	0.952004	57461	Amino Acid	Urea cycle; Arginine and Proline Metabolism	157-07-3	140984	HMDB0003148		160437	argininate*	400	211115	NAMED	BMFMQGXDDJALKQ-BYPYZUCNBB	N=C(N)NCCC[C@H](O)C(O)=O	argininate*	910	176.103
344	0.0158315	-0.00940511	-0.0815588	0.143408	-0.310203	0.0893835	0.431532	0.510167	0.0848982	-0.140388	0.00931748	1.11639	-0.0254239	0.33532	0.159934	0.457207	1.56127	1.56127	0.642723	0.642723	0.0953801	0.41071	43802	Amino Acid	Creatine Metabolism	352-97-6	743	HMDB0000128	C00581	763	guanidinoacetate	400	157048	NAMED	BPMFZUMJYQTVII-UHFFFAOYAQ	NC(NCC(O)=O)=N	guanidinoacetate	711.2	118.061
1221	-0.0913232	-0.0435443	-0.0134947	-0.00783627	-0.0154503	-0.0379067	-0.0618276	-0.10327	0.0240963	-0.0357603	0.0163173	-0.137719	-0.0349259	-0.0496939	0.0311007	0.0644401	-1.01353	1.01353	-0.019392	0.019392	0.554132	0.718609	27718	Amino Acid	Creatine Metabolism	57-00-1	566	HMDB0000064	C00300	586	creatine	400	155838	NAMED	CVSVTCORWBXHQV-UHFFFAOYAV	CN(C(N)=N)CC(O)=O	creatine	771	132.077
275	0.0492212	-0.135042	-0.0120322	0.101826	-0.122148	0.00421897	-0.152165	-0.132547	0.121275	-0.048052	-0.031924	-0.0298732	-0.0189926	-0.0455478	0.0937508	0.0971633	-1.02654	1.02654	-0.0377828	0.0377828	0.640691	0.778588	513	Amino Acid	Creatine Metabolism	60-27-5	568	HMDB0000562	C00791	588	creatinine	400	155307	NAMED	DDRJAANPRJIHGJ-UHFFFAOYAV	CN(C(N1)=N)CC1=O	creatinine	730.8	114.066
49	-0.448972	-0.462905	-0.351907	0.096059	-0.415008	0.790862	0.464605	0.221405	0.389018	0.514725	0.369395	1.2051	-0.131978	0.527374	0.498419	0.346736	1.8142	1.8142	0.859332	0.859332	0.000502993	0.184598	1408	Amino Acid	Polyamine Metabolism	110-60-1	13837702	HMDB01414	C00134	1045	putrescine							564	89.1073
50	-0.28041	0.0632005	-0.132357	2.0772e-05	-0.057212	0.333534	0.167011	0.012291	0.0292765	0.305123	0.215525	0.253226	-0.0122042	0.163742	0.206769	0.119755	1.17762	1.17762	0.235869	0.235869	0.0934334	0.41071	485	Amino Acid	Polyamine Metabolism	124-20-9	1071	HMDB0001257	C00315	1102	spermidine	400	155305	NAMED	ATHGHQPFGPMSJY-UHFFFAOYAK	NCCCCNCCCN	spermidine	533.5	146.165
507	-0.0458394	0.0796337	0.228618	0.179011	0.01282	0.137626	0.707436	0.815213	0.267914	0.0271909	0.251097	-0.000945373	0.0986448	0.344651	0.103416	0.342899	1.33922	1.33922	0.421393	0.421393	0.202816	0.450657	603	Amino Acid	Polyamine Metabolism	71-44-3	1072	HMDB0001256	C00750	1103	spermine	400	155336	NAMED	PFNFFQXMRSDOHW-UHFFFAOYAC	NCCCNCCCCNCCCN	spermine	500.4	203.223
212	0.0404942	-0.133291	-0.192673	-0.0328871	-0.111718	0.130751	-0.356746	-0.311599	0.115876	-0.400908	0.0291246	0.0859359	-0.0498873	-0.13972	0.120213	0.240674	-1.07463	1.07463	-0.103841	0.103841	0.468424	0.634361	1419	Amino Acid	Polyamine Metabolism	2457-80-9	388321	HMDB0001173	C00170	439176	5-methylthioadenosine (MTA)	400	155365	NAMED	WUUGFSXJNOTRMR-IOSLPCCCBD	NC1=NC=NC2=C1N=CN2[C@H]3[C@H](O)[C@H](O)[C@@H](CSC)O3	5-methylthioadenosine (MTA)	2444.9	298.097
100000096	0.0792058	-0.286047	-0.216338	0.464056	-0.0171198	-0.493645	0.214213	0.393196	-0.0429594	-0.158508	0.0664171	0.371099	-0.0783148	0.140576	0.333894	0.224061	1.2107	1.2107	0.27584	0.27584	0.35179	0.565688	15681	Amino Acid	Guanidino and Acetamido Metabolism	463-003,463-00-3	486	HMDB0003464	C01035	500	4-guanidinobutanoate	400	155572	NAMED	TUHVEAJXIMEOSA-UHFFFAOYAM	N=C(N)NCCCC(O)=O	4-guanidinobutanoate	1150	146.092
496	0.0345609	-1.82234	-0.299425	0.138202	1.02035	-0.230328	-0.053919	-0.00210183	0.165898	0.855148	0.182502	0.472045	-0.193163	0.269929	0.927489	0.340786	1.24439	1.24439	0.31544	0.31544	0.258478	0.495054	2127	Amino Acid	Glutathione Metabolism	70-18-8	111188	HMDB0000125	D00014,C00051	124886	glutathione, reduced (GSH)	400	155459	NAMED	RWSXRVCMGQZWBV-WDSKDSINBK	O=C(N[C@@H](CS)C(NCC(O)=O)=O)CC[C@@H]([C@@](O)=O)N	glutathione, reduced (GSH)	1270	308.091
448	-0.000757359	-0.0708654	-0.0145086	0.0257768	-0.309221	-0.280985	-0.11204	-0.396368	-0.251918	-0.399317	-0.374736	-0.097741	-0.108427	-0.27202	0.148276	0.140419	-1.17842	1.17842	-0.236857	0.236857	0.122362	0.41071	27727	Amino Acid	Glutathione Metabolism	103239-24-3	58835	HMDB0003337	D00031,C00127	65359	glutathione, oxidized (GSSG)	400	155840	NAMED	YPZRWBKMTBYPTK-BJDJZHNGBD	O=C([C@@H](NC(CC[C@@H](C(O)=O)N)=O)CSSC[C@@H](C(NCC(O)=O)=O)NC(CC[C@@H](C(O)=O)N)=O)NCC(O)=O	glutathione, oxidized (GSSG)	1512	307.083
100001437	-0.10408	0.0494183	-0.00804849	0.0563444	-0.139428	-0.135318	0.118368	0.0134768	-0.152912	-0.347495	-0.18361	0.432124	-0.0468519	-0.020008	0.0906584	0.274361	1.05772	1.05772	0.0809616	0.0809616	0.851248	0.916152	35159	Amino Acid	Glutathione Metabolism	13081-14-6	3455404	HMDB0000656	R00900	3080690	cysteine-glutathione disulfide	400	161190	NAMED	BNRXZEPOHPEEAS-UHFFFAOYAL	NC(C(O)=O)CCC(NC(CSSCC(N)C(O)=O)C(NCC(O)=O)=O)=O	cysteine-glutathione disulfide	824	427.095
100001259	-0.689181	-0.689181	0.0818574	0.127988	0.167441	-0.418996	-0.299323	-0.689181	-0.689181	-0.169497	0.108668	0.325878	-0.236679	-0.235439	0.410004	0.413202	1.00466	1.00466	0.00671277	0.00671277	0.995634	0.995634	33944	Amino Acid	Glutathione Metabolism	2922-56-7	2841309		C11347	115260	S-methylglutathione	400	156042	NAMED	QTQDDTSVRVWHMO-UHFFFAOYAD	O=C(NCC(O)=O)C(CSC)NC(CCC(N)C(O)=O)=O	S-methylglutathione	1600	322.107
1343	-0.0346447	0.113184	0.224401	0.631668	0.431765	0.607666	0.507386	0.580467	0.613748	0.798524	0.546925	0.700186	0.329006	0.624539	0.271874	0.107518	1.31012	1.31012	0.389701	0.389701	0.0137156	0.41071	15731	Amino Acid	Glutathione Metabolism	54398-03-7	1053	HMDB0001066	C03451	440018	S-lactoylglutathione	400	155588	NAMED	VDYDCVUWILIYQF-UHFFFAOYAT	NC(CCC(NC(CSC(C(O)C)=O)C(NCC(O)=O)=O)=O)C(O)=O	S-lactoylglutathione	1687	380.112
1021	-0.00110911	0.116057	0.171016	-0.176482	0.153667	-0.195525	0.143425	-0.0487482	0.297651	-0.0772527	0.165321	-0.0815106	0.0112707	0.0664808	0.164283	0.158093	1.05628	1.05628	0.0789955	0.0789955	0.301014	0.536272	1494	Amino Acid	Glutathione Metabolism	98-79-3	7127	HMDB0000267	C02237,C01879	4396857405	5-oxoproline	209	123209	NAMED	ODHCTXKNWHHXJC-VKHMYHEABY	O=C1CC[C@@H]([C@@](O)=O)N1	5-oxoproline	738.5	128.035
100001311	-0.627058	-0.153186	0.138233	0.00137016	-0.128713	-0.313827	-0.512104	-0.259061	0.0944999	-0.204139	-0.363332	0.0821363	-0.18053	-0.193667	0.266566	0.242356	-1.01681	1.01681	-0.0240568	0.0240568	0.89703	0.9406	34592	Amino Acid	Glutathione Metabolism	495-27-2	7993181	HMDB0005765		7018721	ophthalmate	400	156127	NAMED	JCMUOFQHZLPHQP-UHFFFAOYAD	O=C(NC(CC)C(NCC(O)=O)=O)CCC(C(O)=O)N	ophthalmate	1462	290.135
100002287	-3.45139	-0.500493	-0.422589	0.547075	-0.897904	0.587219	0.771655	0.106805	0.860232	0.0667896	1.57248	0.358657	-0.68968	0.62277	1.47902	0.570192	2.4788	2.4788	1.30964	1.30964	0.131277	0.41071	39251	Amino Acid	Glutathione Metabolism	1116-21-8	4590046	HMDB05766		5489007	norophthalmate*							975	276.119
100006240	0.0794226	0.22593	0.231894	0.0432903	0.00113258	0.000951453	0.12711	-0.320048	-0.0893473	-0.228928	-0.108402	-0.169296	0.0971034	-0.131485	0.106234	0.152093	-1.25039	1.25039	-0.322382	0.322382	0.0396276	0.41071	48504	Amino Acid	Glutathione Metabolism	99927-70-5		HMDB0240578		92970719	4-hydroxy-nonenal-glutathione	209	154464	NAMED		O=C([C@@](CSC1CC(OC1CCCCC)O)(NC(CC[C@](N)(C(O)=O)[H])=O)[H])NCC(O)=O	4-hydroxy-nonenal-glutathione	3387.5	462.192
100020899	0.0308087	0.134343	0.763452	0	0.47616	-0.0613519	-0.864534	-0.563479	-0.167395	0.353326	-0.055123	0.214397	0.223902	-0.180468	0.326054	0.4629	-1.4454	1.4454	-0.531473	0.531473	0.145962	0.41071	62807	Amino Acid	Glutathione Metabolism						3'-dephospho-CoA-glutathione*							1690	495.101
269	0.0365036	0.131798	1.07714	-0.00270147	0.825873	0.117029	-0.917033	-0.743931	-0.158206	0.172434	0.473497	-0.0747355	0.364274	-0.207996	0.464442	0.532796	-1.7466	1.7466	-0.804546	0.804546	0.0469735	0.41071	62804	Amino Acid	Glutathione Metabolism	6477-52-7	10128089		C00920	11953788	CoA-glutathione*							1326	535.084
100001843	-0.0873215	0.137751	0.116999	0.518497	0.484098	0.266985	0.480096	0.390434	0.284024	0	0.648005	0.71304	0.239501	0.419266	0.232635	0.259704	1.20237	1.20237	0.265887	0.265887	0.296628	0.536269	37063	Peptide	Gamma-glutamyl Amino Acid	5875-41-2	389104	HMDB29142		440103	gamma-glutamylalanine							1116	219.098
331	-0.618781	-0.0350573	-0.348175	0.398637	-0.235529	-0.115232	0.107708	0.145913	-0.276622	-0.313	-0.177493	0.570332	-0.159023	0.00947292	0.340963	0.335745	1.18312	1.18312	0.242594	0.242594	0.466922	0.634361	36738	Peptide	Gamma-glutamyl Amino Acid	1116-22-9	83831	HMDB0011737	C05282	92865	gamma-glutamylglutamate	400	156248	NAMED	OWQDWQKWSLFFFR-WDSKDSINBR	O=C(O)C(N)CCC(NC(C(O)=O)CCC(O)=O)=O	gamma-glutamylglutamate	1045	277.103
100001485	-0.314037	-0.282212	-0.0476616	-0.0407121	-0.15499	-0.103123	0.217581	0.153381	-0.118812	-0.304904	0.0261642	-0.0436738	-0.157122	-0.0117107	0.117237	0.189588	1.167	1.167	0.222809	0.222809	0.291608	0.529803	34456	Peptide	Gamma-glutamyl Amino Acid		21403145	HMDB11170		14253342	gamma-glutamylisoleucine*							2661	261.144
1268	-0.258189	0.0521989	-0.139015	-0.258735	-0.211559	-0.358117	-0.0156153	0.0360703	0.0395611	-0.278262	-0.13417	-0.0945311	-0.195569	-0.0744912	0.140838	0.121806	1.12586	1.12586	0.171023	0.171023	0.0646505	0.41071	18369	Peptide	Gamma-glutamyl Amino Acid	2566-39-4	133115	HMDB0011171		151023	gamma-glutamylleucine	209	123285	NAMED	MYFMARDICOWMQP-YUMQZZPRBM	CC(C)C[C@@H](C(O)=O)NC(CC[C@@H](C(O)=O)N)=O	gamma-glutamylleucine	2757.2	261.144
100000491	-0.375841	-0.0473538	-0.445136	-0.220465	0.181125	0	0.0701901	0.117273	0.0939458	-0.107575	0.304066	0.778649	-0.151279	0.209425	0.239059	0.308116	1.46302	1.46302	0.548949	0.548949	0.022766	0.41071	33422	Peptide	Gamma-glutamyl Amino Acid	7432-24-8	99868	HMDB00594		111299	gamma-glutamylphenylalanine							2865	295.129
100001314	-0.106648	0.0550766	0.200336	0.0188204	0.0160102	-0.274625	-0.0329397	0.0615895	0.430094	0.0687378	0.146732	-0.0270628	-0.0151716	0.107859	0.160742	0.171491	1.13374	1.13374	0.181094	0.181094	0.0279174	0.41071	33364	Peptide	Gamma-glutamyl Amino Acid	5652-48-2	21403107	HMDB0029159		76078708	gamma-glutamylthreonine	400	156009	NAMED	GWNXFCYUJXASDX-JUZNGCLZBW	CC(O)[C@@H](C(O)=O)NC(CC[C@@H](C(O)=O)N)=O	gamma-glutamylthreonine	996.6	249.108
1102	-0.193798	-0.334104	-0.172864	0.0913605	0.355446	0.205552	0.512727	0.0430583	0.195562	-0.113208	0.273859	0.795894	-0.00806792	0.284649	0.266689	0.328055	1.36246	1.36246	0.446213	0.446213	0.105467	0.41071	2734	Peptide	Gamma-glutamyl Amino Acid	7432-23-7	85142	HMDB0011741		94340	gamma-glutamyltyrosine	400	155471	NAMED	VVLXCWVSSLFQDS-QWRGUYRKBA	OC(C=C1)=CC=C1C[C@@H](C(O)=O)NC(CC[C@@H](C(O)=O)N)=O	gamma-glutamyltyrosine	2080.4	311.124
100001126	-0.313506	-0.142696	-0.0431558	-0.141052	-0.278599	-0.345193	0.00145124	0.140566	0.186795	-0.196502	-0.20637	-0.279131	-0.2107	-0.0588651	0.119008	0.196458	1.17597	1.17597	0.233845	0.233845	0.051478	0.41071	43829	Peptide	Gamma-glutamyl Amino Acid	2746-34-1		HMDB0011172		7015683	gamma-glutamylvaline	400	157051	NAMED	SITLTJHOQZFJGG-UUEFVBAFBQ	O=C(N[C@H]([C@@](O)=O)C(C)C)CC[C@@H]([C@](O)=O)N	gamma-glutamylvaline	2045	247.129
100001890	-0.543489	0.433967	0.0989867	0.430092	0.509943	0.361913	0.198534	-0.264961	0.352299	0.78742	0.651835	1.63061	0.215236	0.559289	0.397882	0.641982	1.60585	1.60585	0.683339	0.683339	0.255077	0.492701	37093	Peptide	Dipeptide	1638-60-4	227831	HMDB0028691		259583	alanylleucine	400	156315	NAMED	RDIKFPRVLJLMER-UHFFFAOYAD	NC(C)C(NC(CC(C)C)C(O)=O)=O	alanylleucine	2165	203.139
100009288	-0.306293	0.211153	0.0911788	0.352467	0.323441	0.324956	0.561063	-0.0361269	0.2503	0.54263	0.484524	1.99213	0.16615	0.632419	0.251206	0.703818	2.02291	2.02291	1.01643	1.01643	0.15845	0.417523	62115	Peptide	Dipeptide	111320-19-5	15751004				alpha-glutamylleucine*							2256	261.144
100009287	-0.552746	0.305842	0.26677	0.677476	0.466584	0.653	0.0578728	0.0660407	0.495772	0.395644	0.529312	0.664894	0.302821	0.368256	0.452352	0.252434	1.01988	1.01988	0.0283942	0.0283942	0.646562	0.78313	62114	Peptide	Dipeptide		16568291				alpha-glutamylisoleucine*							2150	261.144
100019927	-0.354381	0.208606	-0.132926	0.224388	0.206703	0.208939	0.399531	0.0225048	0.282148	0.337839	0.273639	1.31909	0.0602214	0.439126	0.24566	0.449838	1.57859	1.57859	0.658632	0.658632	0.112372	0.41071	63260	Peptide	Dipeptide		16568265	HMDB28738			asparaginylphenylalanine							2090	278.115
100001927	0.00933802	0.114167	0.105003	-0.026299	0.0205133	0.124194	-0.135868	0.357805	0.075135	-0.0312732	-0.00942604	-0.0535782	0.0578194	0.0337991	0.0642262	0.17275	-1.01259	1.01259	-0.0180566	0.0180566	0.708462	0.822802	44875	Peptide	Dipeptide	3705-26-8	3916578013445		C11847	9837725;443440	cyclo(phe-pro)							3644	245.128
100003160	-0.19918	0.459718	0.328705	0.484458	0.535696	0.459982	0.430327	-0.0124848	0.410626	0.736225	0.649557	1.38464	0.344897	0.599815	0.27517	0.463995	1.38137	1.38137	0.466101	0.466101	0.252764	0.490818	42994	Peptide	Dipeptide						glutaminylleucine							2195	260.16
100001790	-0.125465	0.00245549	0.137167	0.57045	0.139892	0.703531	-0.140348	0.466365	0.38327	0.127312	0.0425029	0.602142	0.238005	0.246874	0.326993	0.282488	-1.00455	1.00455	-0.00655173	0.00655173	0.947454	0.971273	36659	Peptide	Dipeptide	19461-38-2	19972556	HMDB28844		88079	glycylisoleucine							2080	189.123
100001258	-0.276671	-0.189977	-0.0980259	0.147187	-0.0687534	0.106383	0.141203	0.192115	0.232849	0.16415	0.00506539	0.960458	-0.0633095	0.28264	0.164868	0.340941	1.47851	1.47851	0.564146	0.564146	0.0365224	0.41071	34398	Peptide	Dipeptide	869-19-2	83812	HMDB0000759	C02155	92843	glycylleucine	400	156101	NAMED	DKEXFJVMVGETOO-LURJTMIEBJ	OC([C@@H](NC(CN)=O)CC(C)C)=O	glycylleucine	2190.9	189.123
100000487	-0.312906	-0.108405	-0.0169317	0.175475	0.0466382	0.0918543	0.1725	0.178064	0.163271	0.000682011	0.0590771	0.523443	-0.0207126	0.18284	0.172498	0.181671	1.22906	1.22906	0.297555	0.297555	0.105192	0.41071	18357	Peptide	Dipeptide	1963-21-9	2006926	HMDB0028854		2724807	glycylvaline	400	155655	NAMED	STKYPAFSDFAEPH-LURJTMIEBB	CC(C)[C@@H](C(O)=O)NC(CN)=O	glycylvaline	1561.6	175.108
100003169	-0.228448	-0.176505	0.00411747	0.281848	-0.139374	0.179109	0.184421	0.525615	0.28902	-0.0972288	-0.0865451	1.28666	-0.0132086	0.350323	0.206522	0.51573	1.60443	1.60443	0.682058	0.682058	0.144208	0.41071	40008	Peptide	Dipeptide	868-28-0	303621	HMDB0028907		342532	isoleucylglycine	209	141960	NAMED	UCGDDTHMMVWVMV-UHFFFAOYAU	O=C(C(C(CC)C)N)NCC(O)=O	isoleucylglycine	1740	189.123
100003179	-0.729626	0.25483	0.0286612	0.499179	0.29965	0.299839	0.200517	0.137672	0.165595	0.482683	0.303271	0.285449	0.108756	0.262531	0.437269	0.126082	1.09891	1.09891	0.136072	0.136072	0.377261	0.572717	40010	Peptide	Dipeptide	7298-84-2	227625	HMDB28922		259321	leucylalanine							1770	203.139
100003185	-0.399909	0.135497	0.0378859	0.32317	0.225284	0.251109	0.200475	-0.20558	0.226647	0.359158	0.321965	1.1628	0.0955063	0.344245	0.262008	0.448902	1.37316	1.37316	0.457497	0.457497	0.227807	0.465673	40045	Peptide	Dipeptide	686-50-0	71402	HMDB0028929		79070	leucylglycine	400	156684	NAMED	LESXFEZIFXFIQR-UHFFFAOYAD	O=C(C(CC(C)C)N)NCC(O)=O	leucylglycine	1805	189.123
100003196	-0.441905	-0.0123085	-0.0287215	0.352032	0.0758459	0.0593482	-0.254844	0.288341	0.296923	-0.144486	0.152079	-0.202217	0.000715099	0.0226326	0.256692	0.252219	1.0223	1.0223	0.0318136	0.0318136	0.877668	0.930072	40020	Peptide	Dipeptide	7369-79-1	3870665	HMDB28955		4682588	lysylleucine							1561	260.197
100003589	-0.524807	-0.0861219	-0.0939875	0.231029	0.100124	0.115716	0.184103	0.0679295	0.0978546	0.0538216	0.010917	1.00059	-0.0430079	0.235869	0.267344	0.37907	1.38157	1.38157	0.466308	0.466308	0.171923	0.422842	41374	Peptide	Dipeptide	3918-87-4	4589716	HMDB0028988		5488196	phenylalanylalanine	209	143079	NAMED	MIDZLCFIAINOQN-WPRPVWTQBF	O=C([C@H](C)NC([C@H](CC1=CC=CC=C1)N)=O)O	phenylalanylalanine	2120	237.123
100019928	-0.283828	-0.194856	-0.0247285	0.379526	0.165565	0.223767	0.407622	0.275221	0.313907	0.0646706	0.0159332	1.90871	0.0442408	0.497677	0.256483	0.707381	2.01992	2.01992	1.0143	1.0143	0.179941	0.434462	63261	Peptide	Dipeptide		14883678	HMDB28990			phenylalanylasparagine							1764	280.129
100003588	-0.354367	-0.245314	-0.143746	0.017062	-0.186115	0.0336486	0.569935	0.563145	0.256446	-0.0257116	-0.0173582	1.83629	-0.146472	0.530457	0.150835	0.691712	2.49385	2.49385	1.31837	1.31837	0.054452	0.41071	41370	Peptide	Dipeptide	721-90-4	88678	HMDB28995		98207	phenylalanylglycine							2155	223.108
100021238	-0.985689	-0.135531	-0.985689	-0.210778	0.030299	0.348854	0.202191	-0.0152145	-0.985689	-0.914364	0.314707	1.35987	-0.323089	-0.00641576	0.548135	0.871414	1.69104	1.69104	0.757908	0.757908	0.315738	0.550838	63039	Peptide	Dipeptide		35032073	HMDB28996,HMDB11176			phenylalanylhydroxyproline*							2213	279.134
100003674	-0.14201	-0.0582249	-0.114416	-0.000168413	0.0207702	0.0742348	-0.100646	0.199526	0.112657	-0.144464	0.0367812	0.238692	-0.0366358	0.0570911	0.083111	0.156379	1.1062	1.1062	0.145613	0.145613	0.19069	0.448398	40703	Peptide	Dipeptide	2578-57-6	4932143	HMDB0011178		6426709	prolylglycine	400	156791	NAMED	RNKSNIBMTUYWSH-YFKPBYRVBZ	O=[C@]([C@H]1NCCC1)NCC(O)=O	prolylglycine	875	173.092
100003525	-0.737101	0.0183307	-0.221396	0.115591	0.272166	-0.199021	0.22562	0.0467645	0.124048	0.360727	0.414172	0.84358	-0.125238	0.335819	0.353725	0.284649	1.56758	1.56758	0.648541	0.648541	0.0478823	0.41071	42077	Peptide	Dipeptide	21435-27-8	3768506	HMDB29051		4575735	seryltyrosine							1735	269.113
100001125	-0.425947	0.573857	0.0740251	0.404932	0.508233	0.458062	0.209663	-0.42675	0.156201	0.805251	0.694937	1.48528	0.265527	0.487431	0.380864	0.657628	1.42004	1.42004	0.505935	0.505935	0.465311	0.634361	31530	Peptide	Dipeptide	16875-27-7	3313819	HMDB0029068		7010580	threonylphenylalanine	209	125772	NAMED	IQHUITKNHOKGFC-UHFFFAOYAA	N[C@@H](C(C)O)C(N[C@@H](CC1=CC=CC=C1)C(O)=O)=O	threonylphenylalanine	2452	267.134
100019942	-0.801726	-0.104152	-0.223726	0.52704	-0.172871	0.0763369	-0.0101347	0.314494	0.285062	0.103211	-0.0504607	0.613559	-0.116516	0.209288	0.432595	0.247836	1.31788	1.31788	0.398224	0.398224	0.119845	0.41071	63263	Peptide	Dipeptide		14526370	HMDB29073			threonyltyrosine							1812	283.129
100003609	-0.278462	-0.0869137	-0.0459145	0.403522	0.00433281	0.454076	0.120154	0.426739	0.31913	0.149732	-0.0224249	0.803919	0.0751067	0.299542	0.290651	0.293	1.25422	1.25422	0.326785	0.326785	0.123466	0.41071	43028	Peptide	Dipeptide	7360-09-0	231453	HMDB29083		263471	tryptophylglycine							2364	262.119
100003598	-0.360428	-0.314703	-0.165274	0.0580086	-0.211368	-0.0963304	0.360259	0.323194	0.153053	-0.23244	-0.255761	1.5265	-0.181682	0.312467	0.152008	0.651381	2.00886	2.00886	1.00637	1.00637	0.133205	0.41071	41375	Peptide	Dipeptide	673-05-5	227627	HMDB0029105		7021854	tyrosylglycine	400	156812	NAMED	HPYDSVWYXXKHRD-UHFFFAOYAM	O=C(CNC(C(CC1=CC=C(C=C1)O)N)=O)O	tyrosylglycine	1605	239.103
100003640	-0.565145	0.758182	0.238804	0.623266	0.829107	0.512675	0.0911927	-0.458255	0.525687	1.40355	0.996534	0.25931	0.399482	0.469669	0.516228	0.663534	1.17305	1.17305	0.230258	0.230258	0.823148	0.893773	42079	Peptide	Dipeptide	42854-54-6	4419671	HMDB0029125		5253209	valylglutamine	400	156902	NAMED	XXDVDTMEVBYRPK-UHFFFAOYAL	O=C(C(C(C)C)N)NC(CCC(N)=O)C(O)=O	valylglutamine	1100	246.145
100003641	-0.346592	-0.120218	-0.165036	0.209706	-0.0967094	-0.0550556	0.401063	0.300425	0.277249	-0.00216335	-0.0156076	1.65235	-0.095651	0.435553	0.18071	0.619718	2.05542	2.05542	1.03943	1.03943	0.107385	0.41071	40475	Peptide	Dipeptide	686-43-1	120256	HMDB0029127		136487	valylglycine	400	156743	NAMED	IOUPEELXVYPCPG-UHFFFAOYAB	O=C(C(C(C)C)N)NCC(O)=O	valylglycine	1372	175.108
100003210	-0.435848	1.26372	0.531152	1.4318	1.29141	1.38401	0.0660388	-0.278403	1.07808	1.91665	1.44579	1.12591	0.91104	0.892346	0.737885	0.83642	1.0672	1.0672	0.0938324	0.0938324	0.956924	0.971296	39994	Peptide	Dipeptide	22906-55-4	312586	HMDB0029131		352039	valylleucine	400	156660	NAMED	XCTHZFGSVQBHBW-UHFFFAOYAS	O=C(C(C(C)C)N)NC(CC(C)C)C(O)=O	valylleucine	2562	231.17
100003183	-0.41584	0.909868	0.230019	0.974171	0.919117	0.748001	0.331372	-0.215345	0.729832	1.41558	1.11285	1.15537	0.560889	0.754943	0.551253	0.607681	1.25188	1.25188	0.324096	0.324096	0.509939	0.68302	48189	Peptide	Dipeptide		3511125	HMDB0028927		4305457	leucylglutamine*	400	157731	NAMED	JYOAXOMPIXKMKK-UHFFFAOYAJ	O=C(C(CC(C)C)N)NC(CCC(N)=O)C(O)=O	leucylglutamine*	1578	260.161
100001275	-0.180366	-0.0552572	-0.141818	-0.521541	0.135136	0.158318	0.475836	-0.199852	0.882575	-0.703649	0.70602	0.251975	-0.100921	0.235484	0.248965	0.594922	1.55655	1.55655	0.638351	0.638351	0.151963	0.412019	33945	Peptide	Acetylated Peptides	500-98-1	61452	HMDB0000821	C05598	68144	phenylacetylglycine	209	126103	NAMED	UTYVDVLMYQPLQB-UHFFFAOYAZ	OC(CNC(CC1=CC=CC=C1)=O)=O	phenylacetylglycine	3090	194.081
100000580	0.122352	-0.270507	0.460132	0.304876	0.144417	0.0577131	-0.380312	-0.161248	0.0669442	-0.00231292	-0.122679	0.211709	0.136497	-0.0646497	0.247068	0.204899	-1.23185	1.23185	-0.300832	0.300832	0.128172	0.41071	20675	Carbohydrate	Glycolysis, Gluconeogenesis, and Pyruvate Metabolism	154-58-5		HMDB0002712	C07326	64960	1,5-anhydroglucitol (1,5-AG)	209	123293	NAMED	MPCAJMNYNOGXPB-SLPGGIOYBT	O[C@@H]1[C@@H](CO)OC[C@H](O)[C@H]1O	1,5-anhydroglucitol (1,5-AG)	802	163.061
100002180	-0.0514939	1.01255	0.241841	0.571162	0.534056	1.05432	0.364546	0.964958	0.646233	1.93559	0.623665	1.74229	0.560407	1.04621	0.430141	0.645805	1.80859	1.80859	0.854862	0.854862	0.0643484	0.41071	46896	Carbohydrate	Glycolysis, Gluconeogenesis, and Pyruvate Metabolism			HMDB0001058,HMDB0003514	C01231,C00354,C05378	3.93412e+46	fructose 1,6-diphosphate/glucose 1,6-diphosphate/myo-inositol diphosphates	209	148134	NAMED		[H]C1(C([H])(C([H])(OC1(COP(O)(O)=O)O)COP(O)(O)=O)O)O	Isobar: hexose diphosphates	551	338.989
309	-0.141777	0.500138	0.224631	0.290194	0.355281	0.418891	0.281333	0.537839	0.386788	1.01492	0.204901	1.12816	0.274559	0.592324	0.225525	0.38929	1.43886	1.43886	0.524928	0.524928	0.0836298	0.41071	15522	Carbohydrate	Glycolysis, Gluconeogenesis, and Pyruvate Metabolism	102783-56-2	3833110	HMDB0001473	C00111	668	dihydroxyacetone phosphate (DHAP)	400	155557	NAMED	GNGACRATGGDKBX-NUQVWONBAJ	OCC(COP(O)(O)=O)=O	dihydroxyacetone phosphate (DHAP)	603	168.991
132	0.57899	0.217319	0.447714	-0.199479	-0.0590351	-0.0411478	0.259609	0.225833	0.0667123	-0.326289	0.00309677	0.0847506	0.157393	0.0522855	0.309593	0.20981	-1.13702	1.13702	-0.185258	0.185258	0.271157	0.511394	1414	Carbohydrate	Glycolysis, Gluconeogenesis, and Pyruvate Metabolism	80731-10-8	10669764	HMDB0000807	C00597	724	3-phosphoglycerate	209	124549	NAMED	IACAHGYCKIUESG-REWHXWOFAW	OC(C(O)=O)COP(O)(O)=O	3-phosphoglycerate	583	184.986
463	0.581633	0.207539	0.492343	-0.207649	-0.0887301	-0.0937399	0.223097	0.252542	0.0598187	-0.284183	-0.00282773	0.130189	0.148566	0.063106	0.331999	0.195423	-1.12425	1.12425	-0.168967	0.168967	0.456812	0.630264	597	Carbohydrate	Glycolysis, Gluconeogenesis, and Pyruvate Metabolism	10526-80-4	980	HMDB0000263	C00074	1005	phosphoenolpyruvate (PEP)	209	124535	NAMED	DTBNBXWJWCWCIK-UHFFFAOYAU	O=P(O)(OC(C(O)=O)=C)O	phosphoenolpyruvate (PEP)	587.3	166.975
482	-0.0330661	0.162362	0.12585	0.197993	0.224695	0.118813	0.197011	0.0625217	0.381134	0.262066	0.223644	0.0947964	0.132775	0.203529	0.0909113	0.115865	1.07578	1.07578	0.10538	0.10538	0.280651	0.514994	527	Carbohydrate	Glycolysis, Gluconeogenesis, and Pyruvate Metabolism	79-33-4	592	HMDB0000190	C00186	612	lactate	209	123163	NAMED	JVTAAEKCZFNVCJ-UHFFFAOYAX	CC(O)C(O)=O	lactate	681.6	89.0244
1052	0.461411	0.359436	0.569301	0.178991	0.512398	0.203198	0.00345544	0.309517	0.289302	0.358954	0.0524144	0.459063	0.380789	0.245451	0.162527	0.17909	-1.14241	1.14241	-0.192081	0.192081	0.338136	0.559457	1572	Carbohydrate	Glycolysis, Gluconeogenesis, and Pyruvate Metabolism	600-19-1	732	HMDB0000139,HMDB0006372	C00258	439194752	glycerate	209	124581	NAMED	RBNPOMFGQQGHHO-UHFFFAOYAE	O=C(O)C(O)CO	glycerate	650	105.019
100000341	-0.194991	0.138485	0.0297647	-0.169391	0.034274	0.154967	0.396142	0.206211	0.0975774	0.00951447	-0.0247256	0.60261	-0.00114857	0.214555	0.14964	0.243561	1.26146	1.26146	0.335091	0.335091	0.089304	0.41071	15442	Carbohydrate	Pentose Phosphate Pathway	921-62-0,53411-70-4	82615	HMDB0001316	C00345	91493	6-phosphogluconate	209	123253	NAMED	BIRSGZKFKXLSJQ-SQOUGZDYBT	O=P(OC[C@H]([C@@H](O)[C@H](O)[C@@H](O)C(O)=O)O)(O)O	6-phosphogluconate	583.9	275.017
100001628	-0.502109	-0.342988	-0.245837	-0.57365	-0.634139	-0.737248	0.0836039	0.13252	-0.255183	-0.021842	-0.471539	0.686204	-0.505995	0.0256274	0.183709	0.394824	1.79663	1.79663	0.845297	0.845297	0.0468266	0.41071	35649	Carbohydrate	Pentose Phosphate Pathway	2646-35-7	596	HMDB0001068	C05382	616	sedoheptulose-7-phosphate	400	156210	NAMED	JDTUMPKOJBQPKX-UHFFFAOYAT	OP(OCC(C(C(C(C(CO)=O)O)O)O)O)(O)=O	sedoheptulose-7-phosphate	599.6	289.033
100001448	-0.0851164	0.659213	0.183453	0.291261	0.0998297	0	0.497788	0.688612	0.597398	1.11778	0.245968	0.676225	0.19144	0.637295	0.264713	0.286077	1.56838	1.56838	0.649272	0.649272	0.0169014	0.41071	35170	Carbohydrate	Glycogen Metabolism	34620-77-4	4450599	HMDB12253	C01936	439606	maltohexaose							1215	989.32
100001447	-0.357821	0.405012	0.0521974	0.181745	-0.228501	-0.331421	0.384891	0.49991	0.33236	0.855816	0	0.449024	-0.0464648	0.420334	0.308845	0.276578	1.58127	1.58127	0.661087	0.661087	0.0123419	0.41071	35163	Carbohydrate	Glycogen Metabolism	34620-76-3	2941513	HMDB12254	C06218	13489094	maltopentaose							1080.9	827.267
100000275	-0.825922	1.18267	0.611698	0.255661	0.474231	0.329589	0.536563	1.07725	0.544896	1.64572	0.642978	1.30062	0.337988	0.958004	0.65856	0.45871	1.74206	1.74206	0.800793	0.800793	0.0830602	0.41071	15910	Carbohydrate	Glycogen Metabolism	34612-38-9	393830	HMDB0001296	C02052	439639	maltotetraose	209	126826	NAMED	LUEWUZLMQUOBSB-ZLBHSGTGBQ	O[C@H]1[C@H](O)[C@@H](CO)O[C@H](O[C@H]2[C@H](O)[C@@H](O)[C@@H](O[C@@H]3[C@@H](CO)O[C@H](O[C@@H]4[C@@H](CO)O[C@H](O)[C@H](O)[C@H]4O)[C@H](O)[C@H]3O)O[C@@H]2CO)[C@@H]1O	maltotetraose	910	665.215
100000276	-0.0171795	0.946666	0.434738	0.523694	0.284011	0.360275	0.576752	1.01314	0.779765	1.41182	0.435577	1.08568	0.422034	0.883789	0.316704	0.35841	1.60398	1.60398	0.68166	0.68166	0.0180768	0.41071	44688	Carbohydrate	Glycogen Metabolism	1109-28-0	388669	HMDB0001262	C01835	439586	maltotriose	209	126149	NAMED	FYGDTMLNYKFZSV-DZOUCCHMBX	O[C@H]1[C@H](O)[C@@H](CO)O[C@H](O[C@@H]2[C@@H](CO)O[C@H](O[C@@H]3[C@@H](CO)OC(O)[C@H](O)[C@H]3O)[C@H](O)[C@H]2O)[C@@H]1O	maltotriose	812	503.162
913	-0.148849	0.758868	0.222752	0.304135	-0.0176165	-0.00267415	0.719406	0.88091	0.644279	1.08465	0.0973789	0.60812	0.186102	0.672458	0.326394	0.332027	1.61804	1.61804	0.694245	0.694245	0.0142256	0.41071	15586	Carbohydrate	Glycogen Metabolism	6363-53-7	388469	HMDB0000163	C00208	10991489	maltose	209	124633	NAMED	GUBGYTABKSRVRQ-ASMJPISFBF	O[C@@H]1[C@H]([C@H](O[C@@H]([C@H]1O)CO)O[C@H]2[C@@H]([C@H]([C@H](O[C@@H]2CO)O)O)O)O	maltose	765	341.109
935	0	1.03931	-2.89291	0.567999	0.127602	0.410455	0.35275	0.943065	0.734739	1.34007	0.432198	1.04407	-0.124591	0.807816	1.40452	0.377073	1.72192	1.72192	0.78402	0.78402	0.152468	0.412019	1519	Carbohydrate	Disaccharides and Oligosaccharides	57-50-1	5768	HMDB00258	C00089	5988	sucrose							865	341.109
100002997	-0.691255	-1.05672	-0.786862	-0.610719	-0.991692	-0.580948	-0.283355	-1.09388	-0.0246691	-1.27612	-0.795822	-1.49646	-0.786365	-0.828386	0.198667	0.576431	1.08677	1.08677	0.120041	0.120041	0.878802	0.930072	38670	Carbohydrate	Nucleotide Sugar			HMDB00286	C00029		UDP-glucose/UDP-galactose							645	565.05
1097	-0.591428	-0.836424	-0.488064	-0.316848	-0.112051	-0.311178	0.626537	0.231852	-0.0789457	-0.681094	-0.576253	1.24635	-0.442665	0.128075	0.253638	0.735319	2.17458	2.17458	1.12074	1.12074	0.160903	0.417523	2763	Carbohydrate	Nucleotide Sugar	28053-08-9,63700-19-6	16522	HMDB0000935	C00167	17473	UDP-glucuronate	209	125997	NAMED	HDYANYHVCAPMJV-LXQIFKJMBA	OC1C(N(C=CC2=O)C(N2)=O)OC(COP(OP(OC(C(C(O)C3O)O)OC3C(O)=O)(O)=O)(O)=O)C1O	UDP-glucuronate	588	579.027
100002957	-0.12482	-0.674404	-0.22944	-0.168998	-0.674404	0.140866	-0.674404	-0.674404	-0.309647	-0.674404	-0.533857	0.874235	-0.288533	-0.33208	0.324579	0.607943	1.11788	1.11788	0.160765	0.160765	0.829871	0.898415	46148	Carbohydrate	Nucleotide Sugar						UDP-N-acetylglucosamine/galactosamine							646	606.074
1162	0.17724	-0.0975796	-0.143255	0.0734686	-0.148037	0.0365034	-0.125466	0.23885	0.106952	-0.0983843	-0.0455934	-0.292691	-0.0169432	-0.0360554	0.132951	0.18647	-1.01201	1.01201	-0.0172292	0.0172292	0.877075	0.930072	32377	Carbohydrate	Aminosugar Metabolism	131-48-6	10292217	HMDB0000230	C00270	439197	N-acetylneuraminate	400	155919	NAMED	KBGAYAKRZNYFFG-BOHATCBPBL	OC1(C(O)=O)CC(O)C(NC(C)=O)C(C(O)C(O)CO)O1	N-acetylneuraminate	796.9	310.113
100001491	-0.212845	-0.24557	-0.353784	-0.236365	-0.532263	-0.302529	-0.403044	0.0772956	0.0418638	-0.0918363	-0.196948	0.0807717	-0.313893	-0.0819828	0.118571	0.19162	1.27238	1.27238	0.34753	0.34753	0.053314	0.41071	37123	Carbohydrate	Aminosugar Metabolism	1113-83-3	3794850	HMDB0000833	C03410	123802	N-glycolylneuraminate	400	156335	NAMED	FDJKUWYYUZCUJX-UHFFFAOYAD	OC(C1(O)OC(C(NC(CO)=O)C(C1)O)C(C(CO)O)O)=O	N-glycolylneuraminate	647	324.094
100001768	-0.206568	-0.085672	0.140323	0.0310961	0.0784195	-0.319943	-0.274921	-0.170377	0.125156	0.0515637	0.291514	-0.46876	-0.0603906	-0.0743039	0.177369	0.280899	1.00563	1.00563	0.00809375	0.00809375	0.796991	0.883673	36713	Carbohydrate	Advanced Glycation End-product	5746-04-03	11217184	HMDB0240347		123800	N6-carboxymethyllysine	400	156246	NAMED	NUXSIDPKKIEIMI-UHFFFAOYAH	OC(CNCCCCC(C(O)=O)N)=O	N6-carboxymethyllysine	639	205.118
1124	-0.291659	-0.0256658	0.0997926	-0.0584923	0.246617	-0.163173	-0.0623041	-0.102507	0.001348	0.0371921	0.135743	0.0492817	-0.0320968	0.00979227	0.189931	0.0849163	1.03024	1.03024	0.0429771	0.0429771	0.543847	0.715382	1564	Energy	TCA Cycle	77-92-9	305	HMDB0000094	C00158	311	citrate	209	124575	NAMED	KRKNYBCHXYNGOX-UHFFFAOYAM	OC(CC(CC(O)=O)(O)C(O)=O)=O	citrate	582	191.02
100001359	-0.209785	-0.0799846	0.156614	-0.0846685	0.266774	-0.234907	-0.122967	-0.101216	0.0623259	0.142686	0.110655	0.16396	-0.0309929	0.0425741	0.201341	0.124789	1.06458	1.06458	0.0902888	0.0902888	0.429122	0.6176	46173	Energy	TCA Cycle			HMDB0000958,HMDB000072	C004174,C02341	444212643757	aconitate [cis or trans]	209	144239	NAMED			aconitate [cis or trans]	580	173.009
100001948	-0.62643	0.114395	-0.323925	-0.319922	-0.284321	-0.297599	-0.294153	-0.0556159	-0.0632633	0.114071	-0.4969	-0.559862	-0.289634	-0.225954	0.236159	0.268573	1.07173	1.07173	0.099938	0.099938	0.637837	0.778588	37058	Energy	TCA Cycle	256928-74-2	28639166	HMDB0061717		71464481	succinylcarnitine (C4-DC)	400	156287	NAMED		[O-]C(CC(C[N+](C)(C)C)OC(CCC(O)=O)=O)=O	succinylcarnitine (C4-DC)	1419	262.129
409	-0.230482	-0.204565	-0.162885	-0.273043	-0.0930672	-0.36035	-0.0678241	-0.13618	0.0372498	0.0396858	-0.0634353	0.0751699	-0.220732	-0.0192223	0.091903	0.0819331	1.22237	1.22237	0.289675	0.289675	0.0229002	0.41071	1303	Energy	TCA Cycle	6915-15-7	510	HMDB0031518,HMDB0000156,HMDB0000744	C00149,C00711,C00497	525	malate	209	123199	NAMED	BJEPYKJPYRNKOW-UHFFFAOYAM	OC(C(O)=O)CC(O)=O	malate	615.6	133.014
100008929	-0.293602	-0.0143648	-0.0319748	-0.131834	0.167903	-0.411637	0.468835	-0.0027995	0.00279169	-0.254151	-0.0764856	-0.110146	-0.119252	0.00467424	0.208385	0.245872	1.14277	1.14277	0.192536	0.192536	0.440242	0.621499	52282	Energy	TCA Cycle			HMDB0003518,HMDB0000379	C01251	439459515	2-methylcitrate/homocitrate	209	164310	NAMED		CC(C(O)=O)C(C(O)=O)(O)CC(O)=O	2-methylcitrate/homocitrate	575	205.035
461	-0.0934899	-0.0846159	0.00172534	-0.0651293	0.0142289	-0.126213	-0.0379148	-0.127167	0.0993708	-0.120065	0.025504	-0.202479	-0.0589156	-0.0604586	0.0555893	0.11101	1.00233	1.00233	0.00336127	0.00336127	0.958063	0.971296	42109	Energy	Oxidative Phosphorylation	7664-38-2	1032	HMDB0001429	C00009	1061	phosphate	209	126986	NAMED	NBIIXXVUZAFLBC-DFZHHIFOAA	O=P(O)(O)O	phosphate	608	96.9696
100001526	-0.258758	0.0450724	9.49806e-06	-0.221897	0.0637408	-0.402264	-0.0319468	0.270596	-0.0831305	-0.171708	-0.0655016	-0.258241	-0.129016	-0.0566552	0.191955	0.180198	1.07416	1.07416	0.103207	0.103207	0.300313	0.536272	37059	Lipid	Fatty Acid Synthesis	853728-01-5	21403153	HMDB0002095		22833583	malonylcarnitine	400	156288	NAMED	ZGNBLKBZJBJFDG-UHFFFAOYAY	O=C(CC(O)=O)OC(CC([O-])=O)C[N+](C)(C)C	malonylcarnitine	965	248.113
818	0.203982	-0.015572	0.59444	0.245553	0.292307	0.196448	-0.291379	-0.0685568	-0.349091	0.266679	-0.113181	0.14033	0.25286	-0.0691998	0.197946	0.239313	-1.37001	1.37001	-0.454181	0.454181	0.0861093	0.41071	15872	Lipid	Fatty Acid Synthesis	141-82-2;26522-22-85-0	844	HMDB00691	C00383	867	malonate							612	103.004
100001596	-0.338932	-0.0138469	-0.012351	-0.150383	0.0344277	-0.383704	-0.0722632	-0.0383702	-0.0338744	-0.079322	0.0122003	-0.369378	-0.144131	-0.0968345	0.17978	0.137449	1.04242	1.04242	0.0599385	0.0599385	0.354518	0.565688	35482	Lipid	Fatty Acid Metabolism (also BCAA Metabolism)	149181-64-6	21403178	HMDB0013133		53481628	2-methylmalonylcarnitine (C4-DC)	400	156193	NAMED	XROYFEWIXXCPAW-UHFFFAOYAB	[O-]C(CC(C[N+](C)(C)C)OC(C(C)C(O)=O)=O)=O	2-methylmalonylcarnitine (C4-DC)	1552.7	262.129
1830	-0.191108	-0.140666	0.821745	0.0836703	0.834854	0.120361	-0.768164	-0.71145	-0.13566	0.37199	0.508569	-0.115599	0.254809	-0.141719	0.460538	0.530003	-1.45551	1.45551	-0.54152	0.54152	0.0681533	0.41071	43840	Lipid	Fatty Acid Metabolism	102029-73-2	392413	HMDB0001206	C00024	444493	acetyl CoA	209	145261	NAMED	ZSLZBFCDCINBPY-ZSJPKINUBJ	NC1=NC=NC2=C1N=CN2[C@H]3[C@H](O)[C@H](OP(O)(O)=O)[C@@H](COP(OP(OCC(C)(C)[C@H](O)C(NCCC(NCCSC(C)=O)=O)=O)(O)=O)(O)=O)O3	acetyl-CoA	1691	403.556
926	0.302431	-0.0264204	0.321563	-0.163233	-0.27784	-0.00750213	-0.442898	-0.236921	-0.248385	0.00744627	-0.243257	-0.222138	0.0248332	-0.231025	0.243212	0.143055	-1.31269	1.31269	-0.392528	0.392528	0.132295	0.41071	32489	Lipid	Medium Chain Fatty Acid	142-62-1	8552	HMDB00535	C01585	8892	caproate (6:0)							2713.7	115.076
925	0.0485227	-0.173426	0.420852	0.00720326	-0.277523	-0.10637	-0.4967	-0.236117	-0.344872	-0.0992283	-0.189189	0.0386916	-0.0134568	-0.221236	0.243658	0.18701	-1.24565	1.24565	-0.316904	0.316904	0.222743	0.46447	1644	Lipid	Medium Chain Fatty Acid	111-14-8	7803	HMDB00666	C17714	8094	heptanoate (7:0)							3670	129.092
888	-0.0923307	-0.107707	-0.201196	0.0168982	0.0784459	-0.13656	-0.033871	-0.175004	0.0669408	-0.135796	-0.125428	-0.180013	-0.0737417	-0.0971954	0.103021	0.0960738	-1.02427	1.02427	-0.034599	0.034599	0.748145	0.85082	1642	Lipid	Medium Chain Fatty Acid	334-48-5	2863	HMDB00511	C01571	2969	caprate (10:0)							5090.7	171.139
100001232	-0.553135	-0.280816	-0.172924	-0.174372	-0.00350832	-0.31761	-0.182053	-0.819167	0.0605858	0.0553653	0.0294564	-0.420254	-0.250394	-0.212678	0.184298	0.351285	1.07277	1.07277	0.101342	0.101342	0.789485	0.882548	33968	Lipid	Medium Chain Fatty Acid	2430-94-6	4471803	HMDB00529		5312378	5-dodecenoate (12:1n7)							5224	197.155
100001198	-0.672933	-0.266171	0.208668	-0.772134	-1.43697	-0.926741	-0.34486	-1.22316	0.0257739	-0.0133303	0.250961	-1.13072	-0.64438	-0.405889	0.564942	0.627523	1.28287	1.28287	0.359373	0.359373	0.551091	0.717739	32418	Lipid	Long Chain Monounsaturated Fatty Acid	544-64-9	4444564	HMDB0002000	C08322	5281119	myristoleate (14:1n5)	209	125828	NAMED	YWWVWXASSLXJHU-WAYWQWQTBZ	O=C(CCCCCCC/C=C\CCCC)O	myristoleate (14:1n5)	5346.9	225.186
980	-0.129697	-0.0998244	0.197538	-0.0660531	0.251481	-0.21065	0.0625416	0.0790219	0.136036	-0.163483	0.00404291	-0.23819	-0.00953422	-0.0200052	0.188277	0.148147	-1.01686	1.01686	-0.0241226	0.0241226	0.885598	0.931273	1361	Lipid	Long Chain Fatty Acid	1002-84-2;10002-84-2	13249	HMDB00826	C16537	13849	pentadecanoate (15:0)							5521	241.217
424	-0.107848	0.0852603	0.381336	-0.00142437	0.287797	-0.110098	0.21101	0.14169	0.278068	0.115003	0.104379	-0.0776365	0.0891705	0.128752	0.205699	0.120506	1.02786	1.02786	0.0396508	0.0396508	0.604847	0.757606	1336	Lipid	Long Chain Fatty Acid	57-10-3	960	HMDB00220	C00249	985	palmitate (16:0)							5618	255.233
452	-0.00143774	0.218631	0.853531	0.091633	0.650866	-0.0445762	0.112011	-0.110254	0.756193	0.744939	0.741288	-0.37701	0.294775	0.311194	0.371207	0.502406	1.05545	1.05545	0.077865	0.077865	0.917053	0.953424	33447	Lipid	Long Chain Monounsaturated Fatty Acid	373-49-9	393216	HMDB0003229	C08362	445638	palmitoleate (16:1n7)	209	126083	NAMED	SECPZKHBENQXJG-FPLPWBNLBE	CCCCCC\C=C/CCCCCCCC(O)=O	palmitoleate (16:1n7)	5475	253.217
891	-0.13482	-0.0160598	0.232063	-0.145742	0.191544	-0.168743	0.0997411	0.0666005	0.171811	-0.0755661	0.0224816	-0.165328	-0.00695959	0.0199567	0.177989	0.122526	1.01977	1.01977	0.0282468	0.0282468	0.652027	0.787151	1121	Lipid	Long Chain Fatty Acid	506-12-7	10033	HMDB02259		10465	margarate (17:0)							5731	269.249
100001278	-0.307087	0.142703	0.294199	-0.140535	0.319235	-0.365644	0.0937746	0.123005	0.392132	0.200777	0.308408	-0.603009	-0.00952155	0.0858477	0.302004	0.355674	1.10865	1.10865	0.148808	0.148808	0.375878	0.572717	33971	Lipid	Long Chain Monounsaturated Fatty Acid	29743-97-3	4471860	HMDB0060038		5312435	10-heptadecenoate (17:1n7)	209	126129	NAMED	GDTXICBNEOEPAZ-FPLPWBNLBM	O=C(O)CCCCCCCC/C=C\CCCCCC	10-heptadecenoate (17:1n7)	5555	267.233
439	-0.250312	0.00947273	-0.0536099	-0.136858	0.0701394	-0.204966	0.199997	0.0582139	0.0362056	-0.129606	-0.0258898	-0.0542344	-0.0943557	0.0141145	0.12479	0.11306	1.11337	1.11337	0.154933	0.154933	0.214362	0.457388	1358	Lipid	Long Chain Fatty Acid	57-11-4	5091	HMDB00827	C01530	5281	stearate (18:0)							5872	283.264
100008930	0.0176118	0.489147	0.558948	-0.0512971	0.56043	-0.22492	0.391168	0.237649	0.632245	0.451088	0.515588	-0.402963	0.224986	0.304129	0.35088	0.370391	1.08158	1.08158	0.113137	0.113137	0.549474	0.717739	52285	Lipid	Long Chain Monounsaturated Fatty Acid			HMDB0003231,HMDB0000573,HMDB0240219,HMDB0000207	C21944,C08367,C01712,C00712	5.28276e+25	oleate/vaccenate (18:1)	209	164313	NAMED		OC(CCCCCCC/C=C\CCCCCCCC)=O	oleate/vaccenate (18:1)	5655	281.249
892	-0.201422	0.0874403	0.207676	-0.0120365	0.314681	-0.152403	0.00696592	0.217285	0.235558	0.144871	-0.163254	-0.0992687	0.0406559	0.0570261	0.201903	0.167768	1.01098	1.01098	0.0157585	0.0157585	0.879386	0.930072	1356	Lipid	Long Chain Fatty Acid	646-30-0	12071	HMDB00772	C16535	12591	nonadecanoate (19:0)							6068	297.28
100001277	-0.121882	0.432858	0.393575	-0.0537879	0.427949	-0.314325	0.345138	0.267883	0.51663	0.299879	0.305603	-0.354787	0.127398	0.230058	0.330023	0.299808	1.09591	1.09591	0.132131	0.132131	0.378475	0.572717	33972	Lipid	Long Chain Monounsaturated Fatty Acid	73033-09-7	4471938	HMDB0013622		5312513	10-nonadecenoate (19:1n9)	209	126131	NAMED	BBOWBNGUEWHNQZ-KTKRTIGZBX	O=C(O)CCCCCCCC/C=C\CCCCCCCC	10-nonadecenoate (19:1n9)	5780	295.264
893	-0.201525	-0.00248093	-0.0345878	-0.116479	0.0499846	-0.219549	0.194772	0.0328021	0.0226592	-0.141233	-0.102471	-0.0584313	-0.0874395	-0.00865037	0.109734	0.120779	1.0833	1.0833	0.11543	0.11543	0.348476	0.565688	1118	Lipid	Long Chain Fatty Acid	506-30-9	10035	HMDB02212	C06425	10467	arachidate (20:0)							6240	311.296
100001335	-0.230788	0.32629	0.0194348	-0.161229	0.246566	-0.494399	0.227094	0.0268372	0.169505	0.113106	0.01386	-0.47844	-0.0490208	0.0119936	0.308839	0.253792	1.04719	1.04719	0.0665245	0.0665245	0.63168	0.777941	33587	Lipid	Long Chain Monounsaturated Fatty Acid		4445895	HMDB0002231,HMDB0062436	C16526	5.28277e+18	eicosenoate (20:1)	209	143715	NAMED	BITHHVVYSMSWAG-KTKRTIGZBC	O=C(O)CCCCCCCCC/C=C\CCCCCCCC	eicosenoate (20:1n9 or 1n11)	5950	309.28
1087	-0.38896	0.27058	-0.125023	-0.338363	-0.0511284	-0.209996	0.146319	0.00729888	0.0951137	-0.0539324	-0.0121284	-0.206245	-0.140482	-0.00392914	0.237876	0.123296	1.12519	1.12519	0.170171	0.170171	0.27631	0.51215	1552	Lipid	Long Chain Monounsaturated Fatty Acid	112-86-7	7924	HMDB0002068	C08316	82165281116	erucate (22:1n9)	209	125983	NAMED	DPUOLQHDNGRHBS-UHFFFAOYAW	OC(CCCCCCCCCCC\C=C/CCCCCCCC)=O	erucate (22:1n9)	6355.6	337.311
100020343	-0.330289	0.00466401	-0.454862	-0.134946	-0.0170902	-0.426244	-0.00277589	-0.549753	-0.102144	0.179144	-0.0171542	-0.651858	-0.226461	-0.190757	0.204201	0.332159	1.06364	1.06364	0.0890098	0.0890098	0.822072	0.893773	62850	Lipid	Long Chain Polyunsaturated Fatty Acid (n3 and n6)	39039-37-7	4471834	HMDB0000560		5312409	tetradecadienoate (14:2)*	209	220619	NAMED	HXHZGHRLVRFQDR-HZJYTTRNBB	OC(CCC/C=C\C/C=C\CCCCC)=O	tetradecadienoate (14:2)*	5292	223.17
100009394	0.0892414	0.46477	0.167345	0.0357528	0.577705	-0.40568	0.311509	0.135886	0.262931	0.403527	0.355906	-0.583137	0.154856	0.14777	0.348624	0.369641	-1.00789	1.00789	-0.0113348	0.0113348	0.952387	0.971296	57652	Lipid	Long Chain Polyunsaturated Fatty Acid (n3 and n6)	28290-73-5	13628094	HMDB0000477		13932172	hexadecadienoate (16:2n6)	209	212703	NAMED	WPJGPAAPSBVXNU-HZJYTTRNBL	CCCCC/C=C\C/C=C\CCCCCC(O)=O	hexadecadienoate (16:2n6)	5398	251.202
100009393	-0.0163122	0.677874	0.629436	0.53039	0.0388531	0.234073	0.210956	-0.100198	0.415963	0.418422	0.880689	-0.318107	0.349052	0.251287	0.304157	0.4244	-1.0623	1.0623	-0.0871895	0.0871895	0.695901	0.81078	57651	Lipid	Polyunsaturated Fatty Acid (n3 and n6)	7561-64-0	4471853			5312428	hexadecatrienoate (16:3n3)							5330	249.186
2050	-0.248394	-0.0166624	0.0216104	-0.0945863	0.159539	-0.155951	0.097181	0.0216218	0.101476	0.0102717	0.0419841	-0.0587778	-0.0557406	0.0356261	0.143194	0.0598609	1.08791	1.08791	0.121553	0.121553	0.194123	0.448398	18467	Lipid	Long Chain Polyunsaturated Fatty Acid (n3 and n6)	10-2005-9,10417-94-4	393682	HMDB0001999	C06428	446284	eicosapentaenoate (EPA; 20:5n3)	209	126840	NAMED	JAZBEHYOTPTENJ-JLNKQSITBZ	O=C(O)CCC\C=C/C/C=C\C/C=C\C/C=C\C/C=C\CC	eicosapentaenoate (EPA; 20:5n3)	5450	301.217
100001181	-0.554022	0.049755	-0.251363	-0.102625	0.0454922	-0.28836	0.0768664	0.0628376	0.264976	-0.0203838	-0.00371589	-0.00957753	-0.18352	0.0618339	0.23077	0.107378	1.25733	1.25733	0.330358	0.330358	0.0841924	0.41071	32504	Lipid	Long Chain Polyunsaturated Fatty Acid (n3 and n6)	2234-74-4		HMDB0006528,HMDB0001976	C16513	6441454	docosapentaenoate (n3 DPA; 22:5n3)	209	125862	NAMED	YUFFSWGQGVEMMI-RCHUDCCIBW	O=C(O)CCCCC/C=C\C/C=C\C/C=C\C/C=C\C/C=C\CC	docosapentaenoate (DPA; 22:5n3)	5571	329.249
100000665	-0.475852	-0.0219642	-0.287875	-0.139688	-0.045363	-0.417735	0.0831067	0.314737	0.32503	-0.152669	-0.101257	-0.269708	-0.231413	0.0332067	0.19212	0.249519	1.31718	1.31718	0.397456	0.397456	0.0721472	0.41071	44675	Lipid	Long Chain Polyunsaturated Fatty Acid (n3 and n6)	6217-54-5	393183	HMDB0002183	C06429	445580	docosahexaenoate (DHA; 22:6n3)	209	126139	NAMED	MBMBGCFOFBJSGT-KUBAVDMBBZ	CC\C=C/C\C=C/C\C=C/C/C=C\C/C=C\C/C=C\CCC(O)=O	docosahexaenoate (DHA; 22:6n3)	5525	327.233
100015785	-0.330826	0.124285	-0.57344	-0.145798	0.0463939	-0.4078	0.318754	0.129034	0.0131487	-0.00417299	-0.00767263	0.00512307	-0.214531	0.0757022	0.271033	0.129726	1.30624	1.30624	0.385425	0.385425	0.0648375	0.41071	57810	Lipid	Long Chain Polyunsaturated Fatty Acid (n3 and n6)	68378-49-4	9967286	HMDB0013025		11792612	nisinate (24:6n3)	209	213739	NAMED	YHGJECVSSKXFCJ-KUBAVDMBBQ	OC(CCCC/C=C\C/C=C\C/C=C\C/C=C\C/C=C\C/C=C\CC)=O	nisinate (24:6n3)	5657	355.264
180	-0.0334812	0.407095	0.45449	0.00681182	0.562519	-0.307998	0.384691	0.308956	0.521035	0.369299	0.46734	-0.392474	0.181573	0.276474	0.342617	0.336189	1.09163	1.09163	0.126484	0.126484	0.37299	0.572717	1105	Lipid	Long Chain Polyunsaturated Fatty Acid (n3 and n6)	60-33-3	4444105	HMDB0006270,HMDB0000673	C01595	5280450	linoleate (18:2n6)	209	125969	NAMED	OYHQOLUKZRVURQ-HZJYTTRNBX	OC(CCCCCCC/C=C\C/C=C\CCCCC)=O	linoleate (18:2n6)	5535	279.233
100001337	0.0572823	0.396312	0.821741	0.0948509	0.662115	-0.103175	0.227777	0.16878	0.625809	0.590027	0.699451	-0.30914	0.321521	0.333784	0.366984	0.383788	1.01143	1.01143	0.01639	0.01639	0.920278	0.954074	34035	Lipid	Long Chain Polyunsaturated Fatty Acid (n3 and n6)		4444437	HMDB0003073,HMDB0001388	C06426,C06427	52809335280934	linolenate [alpha or gamma; (18:3n3 or 6)]	209	143703	NAMED	DTOSIQBPPRVQHS-PDBXOOCHBH	O=C(O)CCCCCCC/C=C\C/C=C\C/C=C\CC	linolenate (18:3n3 or 3n6)	5450	277.217
100001739	-0.4128	0.111524	0.0311536	-0.10464	0.0813257	-0.275812	0.214618	0.124251	0.261992	-0.0202098	-0.0351561	-0.00382756	-0.0948748	0.0902779	0.211396	0.128761	1.19027	1.19027	0.251287	0.251287	0.140648	0.41071	35718	Lipid	Long Chain Polyunsaturated Fatty Acid (n3 and n6)	17046-59-2	4471954	HMDB0002925	C03242	5280581	dihomo-linolenate (20:3n3 or n6)	209	143707	NAMED	AHANXAKGNAKFSK-PDBXOOCHBM	CC\C=C/C\C=C/C\C=C/CCCCCCCCCC(O)=O	dihomolinolenate (20:3n3 or 3n6)	5596	305.249
229	-0.370512	0.0135683	-0.151687	0.01216	0.0184818	-0.25293	0.28154	0.270414	0.246621	-0.0609316	-0.0730538	0.135044	-0.12182	0.133272	0.16486	0.163663	1.29041	1.29041	0.367825	0.367825	0.0845939	0.41071	1110	Lipid	Long Chain Polyunsaturated Fatty Acid (n3 and n6)	506-32-1	392692	HMDB0001043	C00219	444899	arachidonate (20:4n6)	209	125971	NAMED	YZXBAPSDXZZRGB-DOFZRALJBE	CCCCC/C=C\C/C=C\C/C=C\C/C=C\CCCC(O)=O	arachidonate (20:4n6)	5535	303.233
100001193	0.800429	-0.030425	-0.390261	-0.331298	-0.232835	-0.317053	0.278954	0.0439005	0.200932	-0.133982	-0.386579	0.558428	-0.0835739	0.093609	0.450888	0.330689	1.12747	1.12747	0.173089	0.173089	0.428108	0.6176	32980	Lipid	Polyunsaturated Fatty Acid (n3 and n6)	2091-25-0	4445971	HMDB02226	C16527	5497181	adrenate (22:4n6)							5678	331.264
100001580	-0.135881	-0.00309238	-0.412778	-0.170552	-0.0490107	-0.422392	0.193054	0.247421	0.305103	-0.0475288	-0.205811	-0.203259	-0.198951	0.0481633	0.179597	0.229603	1.29133	1.29133	0.368857	0.368857	0.0875187	0.41071	37478	Lipid	Long Chain Polyunsaturated Fatty Acid (n3 and n6)	25182-74-5	4945614	HMDB0001976	C16513	6441454	docosapentaenoate (n6 DPA; 22:5n6)	209	127695	NAMED	AVKOENOBFIYBSA-WMPRHZDHBF	OC(CC/C=C\C/C=C\C/C=C\C/C=C\C/C=C\CCCCC)=O	docosapentaenoate (n6 DPA; 22:5n6)	5624.5	329.249
100001182	-0.490976	0.298985	-0.0873551	-0.259699	0.168547	-0.357812	-0.0417988	0.279637	-0.00452457	0.0417837	-0.494874	0.719207	-0.121385	0.0832383	0.307752	0.400574	1.26241	1.26241	0.336181	0.336181	0.422677	0.6176	32415	Lipid	Long Chain Polyunsaturated Fatty Acid (n3 and n6)	7370-49-2	4445934	HMDB0061714	C16533	5282807	docosadienoate (22:2n6)	209	125824	NAMED	HVGRZDASOHMCSK-AVQMFFATBO	CCCCC/C=C/C/C=C/CCCCCCCCCCCC(O)=O	docosadienoate (22:2n6)	6034	335.296
1231	-0.318391	0.220522	0.00599339	-0.204404	0.121648	-0.35987	0.17336	0.103493	0.271522	0.0947034	0.0617448	0.0851943	-0.0890836	0.13167	0.240212	0.078111	1.22054	1.22054	0.287517	0.287517	0.0873172	0.41071	17805	Lipid	Long Chain Polyunsaturated Fatty Acid (n3 and n6)	2091-39-6	4944228	HMDB0005060	C16525	6439848	dihomo-linoleate (20:2n6)	209	126039	NAMED	XSXIVVZCUAHUJO-HZJYTTRNBM	O=C(O)CCCCCCCCC/C=C\C/C=C\CCCCC	dihomolinoleate (20:2n6)	5730	307.264
100002356	-0.388763	0.268508	0.112368	-0.207725	0.2307	-0.223538	0.0317122	0.0688762	0.220955	0.0252984	-0.00711281	-0.210129	-0.0347414	0.0216001	0.273847	0.139008	1.03403	1.03403	0.0482776	0.0482776	0.609073	0.759054	38296	Lipid	Fatty Acid, Branched	2724-59-6	2340933	HMDB37397		3083779	(16 or 17)-methylstearate (a19:0 or i19:0)							5993	297.28
100001617	0.059112	-0.329508	1.45301	0.0487823	0.249359	0.0611351	0.00287002	-0.410816	0.784758	0.175188	-0.370221	0.169378	0.256981	0.058526	0.615688	0.438295	-1.36506	1.36506	-0.448969	0.448969	0.229664	0.465673	42395	Lipid	Fatty Acid, Dicarboxylate	1852-04-6	15037	HMDB00888		15816	undecanedioate (C11-DC)							2440	215.129
100020478	-0.0360852	-0.183426	0.721572	-0.440972	0.221587	0.194822	-0.0416289	0.23823	-0.675606	-0.770158	0.125285	-0.770158	0.0795829	-0.315673	0.399781	0.473079	-1.45133	1.45133	-0.537376	0.537376	0.2078	0.455568	62276	Lipid	Fatty Acid, Dicarboxylate					25480	dodecadienoate (12:2)*	209	219247	NAMED		CCCCC/C=C\C/C=C\CC(O)=O	dodecadienoate (12:2)*	5146	195.139
100004542	0.0501581	0.152513	0.0058074	0.178201	0.123003	-0.00584133	0.10814	0.206903	0.1045	0.0596893	0.0709397	0.0657167	0.0839736	0.102648	0.078	0.0549862	1.01758	1.01758	0.0251443	0.0251443	0.612207	0.759054	43761	Lipid	Fatty Acid, Amino	1115-90-8	198338			227939	2-aminoheptanoate							2530	146.118
100004227	-0.141663	0.235371	0.180632	0.00787919	-0.106413	-0.216937	-0.056577	0.316358	0.230467	0.00944214	-0.103144	-0.111342	-0.00685521	0.0475341	0.182352	0.18219	1.05613	1.05613	0.0787886	0.0787886	0.0292384	0.41071	43343	Lipid	Fatty Acid, Amino	644-90-6	62727	HMDB00991		69522	2-aminooctanoate							3355	160.133
100020204	-0.672567	-0.672567	-0.360319	-0.672567	-0.0326365	-0.573099	0.0070421	0.0309001	-0.0610257	-0.394792	-0.639735	0.583768	-0.497293	-0.0789738	0.257906	0.417903	1.58851	1.58851	0.667672	0.667672	0.146602	0.41071	62059	Lipid	Fatty Acid, Amino		86248	HMDB0059745		95555	N-acetyl-2-aminooctanoate*	209	218862	NAMED		OC(C(CCCCCC)N([H])C(C)=O)=O	N-acetyl-2-aminooctanoate*	4639	202.144
100001054	-0.321748	-0.58065	-1.05515	-0.119561	-0.185167	-0.283429	0.480382	-0.519297	-0.231409	-0.405734	-0.173186	0.373236	-0.424284	-0.0793347	0.347225	0.412345	1.45344	1.45344	0.539467	0.539467	0.134971	0.41071	32412	Lipid	Fatty Acid Metabolism (also BCAA Metabolism)	25576-40-3	184820	HMDB0002013	C02862	439829	butyrylcarnitine (C4)	400	155935	NAMED	QWYFHHGCZUCMBN-SECBINFHBA	CCCC(O[C@H](CC([O-])=O)C[N+](C)(C)C)=O	butyrylcarnitine (C4)	1977	232.154
100001162	-0.27917	-0.470474	-0.28824	-0.295419	-0.248037	-0.408079	-0.00122681	-0.218659	-0.241366	-0.586217	-0.366846	-0.255605	-0.33157	-0.27832	0.0872421	0.192281	1.06748	1.06748	0.0942137	0.0942137	0.583368	0.745979	32452	Lipid	Fatty Acid Metabolism (also BCAA Metabolism)	17298-37-2	96904	HMDB0000824	C03017	107738	propionylcarnitine (C3)	400	155955	NAMED	UFAHZIUFPNSHSL-UHFFFAOYAT	[O-]C(CC(OC(CC)=O)C[N+](C)(C)C)=O	propionylcarnitine (C3)	1590	218.139
100001527	-1.21209	-1.09721	-0.961508	-1.46644	-0.832395	-0.41961	-0.949039	-1.32054	0	-1.46644	-0.222491	-1.05382	-0.998208	-0.835387	0.357324	0.594599	1.29838	1.29838	0.376708	0.376708	0.519494	0.693288	35436	Lipid	Fatty Acid Metabolism (Acyl Glycine)	24003-67-6	89859	HMDB0000701		99463	hexanoylglycine	209	128227	NAMED	UPCKIPHSXMXJOX-UHFFFAOYAU	O=C(O)CNC(CCCCC)=O	hexanoylglycine (C6)	2900	172.098
100000802	-0.0538047	-0.0747463	0.0769908	-0.0302956	0.0476093	-0.135041	-0.000244037	-0.0150529	0.0236399	-0.16192	0.0101014	-0.0429873	-0.0282146	-0.0310772	0.0788083	0.068057	-1.00359	1.00359	-0.00516625	0.00516625	0.937722	0.966224	32198	Lipid	Fatty Acid Metabolism (Acyl Carnitine, Short Chain)	5080-50-2	5406074	HMDB0000201	C02571	7045767	acetylcarnitine (C2)	400	155890	NAMED	RDHQFKQIGNGIED-MRVPVSSYBU	C[N+](C)(C)C[C@H](OC(C)=O)CC([O-])=O	acetylcarnitine (C2)	1166.9	204.123
100003926	-1.03621	-0.871562	-0.179806	-0.60577	0.0466989	-0.611906	-0.399637	-0.438094	-0.316769	-0.351757	-0.314183	-0.0489869	-0.543093	-0.311571	0.409769	0.137377	1.18323	1.18323	0.242726	0.242726	0.215918	0.458046	43264	Lipid	Fatty Acid Metabolism (Acyl Carnitine, Hydroxy)			HMDB0013127		53481617	(R)-3-hydroxybutyrylcarnitine	400	156990	NAMED		CC(CC(OC(C[N+](C)(C)C)CC([O-])=O)=O)O	(R)-3-hydroxybutyrylcarnitine	1477	248.149
100009271	-0.760102	-1.08978	-0.13384	-0.493332	0.109051	-0.471523	-0.464781	-0.70177	-0.462296	-0.377653	-0.331588	0.0758062	-0.473254	-0.377047	0.428268	0.25595	1.05146	1.05146	0.0723991	0.0723991	0.58074	0.745215	52984	Lipid	Fatty Acid Metabolism (Acyl Carnitine, Hydroxy)			HMDB0013127		71464477	(S)-3-hydroxybutyrylcarnitine	400	166220	NAMED		CC(O)CC(OC(C[N+](C)(C)C)CC([O-])=O)=O	(S)-3-hydroxybutyrylcarnitine	1372	248.149
100001394	-0.716978	-1.41033	-1.05578	-0.517851	-0.884241	-1.41033	-0.358108	-1.41033	-1.41033	-1.41033	-1.41033	-0.406252	-0.999251	-1.06761	0.364914	0.531151	1.00355	1.00355	0.00511919	0.00511919	0.81512	0.892982	34406	Lipid	Fatty Acid Metabolism(Acyl Carnitine)	40225-14-7	4932322	HMDB13128		6426903	valerylcarnitine (C5)							2555	246.17
100000781	-0.354577	-0.509051	-1.00922	0.0105475	-0.244341	-0.272002	0.653023	-0.330729	-0.141835	-0.463541	0.0416292	0.257415	-0.39644	0.00266023	0.344728	0.409576	1.53282	1.53282	0.616184	0.616184	0.127152	0.41071	32328	Lipid	Fatty Acid Metabolism (Acyl Carnitine, Medium Chain)	6920-35-0	4932273	HMDB0000756		6426853	hexanoylcarnitine (C6)	400	155906	NAMED	VVPRQWTYSNDTEA-UHFFFAOYAN	O=C(CCCCC)OC(CC([O-])=O)C[N+](C)(C)C	hexanoylcarnitine (C6)	3194	260.186
100020825	-0.710905	-0.720322	-0.482207	-0.627665	-0.35773	-0.749276	0.114379	-0.332867	-0.307539	-0.413697	-0.27266	0.188144	-0.608018	-0.170707	0.156211	0.254757	1.57614	1.57614	0.656392	0.656392	0.0307999	0.41071	62557	Lipid	Fatty Acid Metabolism(Acyl Carnitine)						3-hydroxyhexanoylcarnitine (1)							2206	276.181
100001247	-1.8521	-1.82759	-1.8521	-1.46735	-1.8521	-1.74666	0.233179	-0.996852	-1.19911	-1.8521	-1.8521	-1.06353	-1.76632	-1.12175	0.152052	0.765197	2.50109	2.50109	1.32255	1.32255	0.121328	0.41071	33936	Lipid	Fatty Acid Metabolism (Acyl Carnitine, Medium Chain)	3671-77-0	110274	HMDB0000791	C02838	12370111953814	octanoylcarnitine (C8)	402	158581	NAMED	CXTATJFJDMJMIY-UHFFFAOYAP	[O-]C(CC(C[N+](C)(C)C)OC(CCCCCCC)=O)=O	octanoylcarnitine (C8)	4090	288.217
100001251	-1.96831	-1.96831	-0.942962	-1.96831	-0.75017	-1.96831	0.648312	-0.0870427	-1.96831	-1.96831	-1.96831	-1.96831	-1.59439	-1.21866	0.582464	1.1844	2.38483	2.38483	1.25388	1.25388	0.57944	0.745215	33941	Lipid	Fatty Acid Metabolism (Acyl Carnitine, Medium Chain)	1492-27-9	8420677	HMDB0000651		10245190	decanoylcarnitine (C10)	402	158585	NAMED	LZOSYCMHQXPBFU-UHFFFAOYAC	[O-]C(CC(C[N+](C)(C)C)OC(CCCCCCCCC)=O)=O	decanoylcarnitine (C10)	4700	316.248
100000776	0	-1.58728	-2.42664	-2.42664	-0.746608	-1.09957	0.240539	-1.37506	-1.647	-2.42664	-2.42664	-2.42664	-1.38112	-1.67691	0.961052	1.0445	-1.10379	1.10379	-0.142463	0.142463	0.491546	0.660797	44681	Lipid	Fatty Acid Metabolism (Acyl Carnitine, Long Chain Saturated)	6865-14-1	448	HMDB0000222	C02990	461	palmitoylcarnitine (C16)	402	159624	NAMED	XOMRRQXKHMYMOC-UHFFFAOYAU	[O-]C(CC(OC(CCCCCCCCCCCCCCC)=O)C[N+](C)(C)C)=O	palmitoylcarnitine (C16)	5204	400.342
100003151	-1.09176	-2.36922	-2.36922	-2.36922	-2.36922	-2.36922	0	-2.15255	-2.36922	-2.36922	-2.36922	-2.36922	-2.15631	-1.93824	0.521522	0.953486	1.85513	1.85513	0.891521	0.891521	0.275763	0.51215	46223	Lipid	Fatty Acid Metabolism (Acyl Carnitine, Polyunsaturated)	36816-10-1	4952667	HMDB0006469		6450015	linoleoylcarnitine (C18:2)*	402	159669	NAMED	MJLXQSQYKZWZCB-DQFWFXSYBW	[O-]C(C[C@H](C[N+](C)(C)C)OC(CCCCCCC/C=C\C/C=C\CCCCC)=O)=O	linoleoylcarnitine (C18:2)*	5190	424.342
100001501	-0.810655	-2.1805	-2.1805	-2.1805	-1.84426	-2.12189	0.126039	-1.60918	-2.1718	-2.1805	-2.1805	-2.1805	-1.88639	-1.69941	0.542945	0.922811	1.68381	1.68381	0.751727	0.751727	0.375783	0.572717	35160	Lipid	Fatty Acid Metabolism (Acyl Carnitine, Monounsaturated)	38677-66-6	21403150	HMDB0005065		6441392	oleoylcarnitine (C18:1)	402	158710	NAMED	IPOLTUVFXFHAHI-WHIOSMTNBE	[O-]C(C[C@@H](OC(CCCCCCC/C=C\CCCCCCCC)=O)C[N+](C)(C)C)=O	oleoylcarnitine (C18:1)	5215	426.358
100001662	-0.117973	0.0668105	0.141668	-0.156413	-0.035219	-0.399731	0.0492373	0.107382	0.0972545	-0.211042	0.0486285	-0.117672	-0.0834763	-0.00436858	0.190857	0.129653	1.07381	1.07381	0.10274	0.10274	0.194265	0.448398	36747	Lipid	Carnitine Metabolism	6249-56-5	705	HMDB0001161	C01181	22620	deoxycarnitine	400	156251	NAMED	JHPNVNIEXXLNTR-UHFFFAOYAL	C[N+](C)(C)CCCC([O-])=O	deoxycarnitine	742.4	146.118
100000007	-0.16653	0.118492	0.0953035	-0.0094066	0.139911	-0.090511	0.0644612	0.0491479	0.0972919	0.155741	0.121571	0.0171213	0.0145431	0.0842224	0.124452	0.0506043	1.06652	1.06652	0.0929105	0.0929105	0.203839	0.450657	15500	Lipid	Carnitine Metabolism	461-05-2	10455	HMDB0000062	C00487,C00308	288	carnitine	400	155554	NAMED	PHIQHXFUZVPYII-ZCFIWIBFBS	[O-]C(C[C@@H](O)C[N+](C)(C)C)=O	carnitine	688.9	162.112
254	-0.790228	-0.99993	-0.675711	-1.16751	-0.345937	-0.943259	-0.732484	-1.07333	-0.5624	-0.796072	-0.831121	-0.566516	-0.820428	-0.760321	0.288017	0.19067	1.03947	1.03947	0.0558436	0.0558436	0.665717	0.789798	542	Lipid	Ketone Bodies	625-72-9	428	HMDB0000442,HMDB0000357,HMDB0000011	C03197,C01089	9431844192135	3-hydroxybutyrate (BHBA)	209	123171	NAMED	WHBMMWSBFZVSSR-UHFFFAOYAO	CC(O)CC(O)=O	3-hydroxybutyrate (BHBA)	743.2	103.04
100001723	0.0726107	-0.374	0.200106	0.359978	0.848773	-0.152597	-0.463984	-0.0996928	0.106445	0.111643	-0.234136	-0.148956	0.159145	-0.121447	0.425796	0.217957	-1.40541	1.40541	-0.490994	0.490994	0.208543	0.455568	37073	Lipid	Fatty Acid, Monohydroxy	6064-63-7	90191	HMDB01624		99824	alpha-hydroxycaproate							1920	131.071
100006367	-0.156086	-0.618065	-0.0397669	-0.164837	0.733828	-0.309014	-0.618065	-0.404963	-0.54888	-0.618065	-0.451877	-0.542376	-0.0923232	-0.530704	0.451214	0.0868963	-1.70059	1.70059	-0.766039	0.766039	0.0643474	0.41071	53230	Lipid	Fatty Acid, Monohydroxy	10191-24-9	133518			151492	3-hydroxyhexanoate							1725	131.071
100000773	0.0143947	-0.379904	0.143267	0.130358	0.572075	-0.52063	-0.119114	-0.543907	-0.322175	-0.275394	-0.268181	-0.018168	-0.00674001	-0.257823	0.394995	0.180597	-1.35307	1.35307	-0.436234	0.436234	0.228719	0.465673	22001	Lipid	Fatty Acid, Monohydroxy	88930-08-9	24791	HMDB0001954	C20793	26613	3-hydroxyoctanoate	209	126860	NAMED	NDPLAKGOSZHTPH-UHFFFAOYAI	OC(CC(O)=O)CCCCC	3-hydroxyoctanoate	3446	159.103
100000997	-0.0506509	-0.406885	-0.0430034	-0.170208	0	-0.708552	-0.0399431	-0.586982	-0.285252	-0.465095	-0.385322	0.000592668	-0.229883	-0.293667	0.277095	0.23446	-1.07264	1.07264	-0.101166	0.101166	0.713051	0.825519	22053	Lipid	Fatty Acid, Monohydroxy	5561-87-5	24790	HMDB0002203		26612	3-hydroxydecanoate	209	123301	NAMED	FYSSBMZUBSBFJL-UHFFFAOYAJ	OC(CC(O)=O)CCCCCCC	3-hydroxydecanoate	4634.7	187.134
100001112	-0.0668232	-0.129225	-0.27039	-0.107917	-0.010774	-0.446238	0.100044	-0.377032	-0.256974	-0.440411	-0.342548	-0.241131	-0.171895	-0.259675	0.159925	0.19134	-1.08509	1.08509	-0.117816	0.117816	0.424435	0.6176	32457	Lipid	Fatty Acid, Monohydroxy	53941-38-1	85026	HMDB0000387		94216	3-hydroxylaurate	209	151499	NAMED	MUCMKTPAZLSKTL-UHFFFAOYAV	OC(CC(CCCCCCCCC)O)=O	3-hydroxylaurate	5175	215.165
100000983	0.561179	-0.165426	0.841244	-0.0730489	-0.058016	-0.297201	0.111712	-0.186111	-0.16069	-0.430254	-0.424962	-0.309365	0.134788	-0.233278	0.455632	0.203884	-1.55759	1.55759	-0.639318	0.639318	0.0552084	0.41071	27503	Lipid	Fatty Acid, Monohydroxy	928-17-6	266538	HMDB10734		301590	3-hydroxypalmitate							5476	271.228
100019966	-0.0535147	-0.161647	-0.659444	-0.3068	-0.69588	-0.543349	-0.0752429	-0.292372	-0.40725	-0.534655	-0.568572	-0.647866	-0.403439	-0.420993	0.268658	0.210924	-1.02893	1.02893	-0.0411457	0.0411457	0.818683	0.893773	61843	Lipid	Fatty Acid, Monohydroxy						3-hydroxyoleate*	209	218451	NAMED		CCCCCCCC/C=C/CCCCCC(O)CC(O)=O	3-hydroxyoleate*	5508	297.244
100000956	0.124427	-0.126254	1.19086	0	0.357918	-0.138602	-0.00395203	-0.280014	0.449689	-0.0284634	-0.181675	0.105308	0.234724	0.0101489	0.503251	0.254924	-1.37973	1.37973	-0.464387	0.464387	0.184282	0.442037	21239	Lipid	Fatty Acid, Monohydroxy	764-89-6	63018	HMDB61914		69820	8-hydroxyoctanoate							2300	159.103
100002196	0.388798	0.280933	0.874717	-0.0148563	0.14235	-0.304607	0.263095	-0.0683499	0.539	0.014638	0.0644124	-0.125934	0.227889	0.114477	0.399221	0.247388	-1.16801	1.16801	-0.224049	0.224049	0.23536	0.469441	37752	Lipid	Fatty Acid, Monohydroxy			HMDB0004670,HMDB0004667	C14767,C14762	5.31283e+31	13-HODE + 9-HODE	209	145686	NAMED		OC(CCCCCCC/C=C\C=C\[C@H](CCCCC)O)=O	13-HODE + 9-HODE	5275	295.228
143	0.446943	-0.055806	0.422035	-0.280697	-0.461124	-0.0771146	-0.092718	-0.08437	0.189876	-0.271128	-0.315459	-0.0711118	-0.000960544	-0.107485	0.368335	0.179182	-1.16163	1.16163	-0.216145	0.216145	0.3349	0.559457	38309	Lipid	Fatty Acid, Oxidized	128946-65-6,75899-68-2	1630	HMDB0004362	C21642	5283344	4-hydroxynonenal	209	143797	NAMED	JVJFIQYAHPMBBX-UHFFFAOYAI	CCCCCC(/C=C/C=O)O	4-hydroxynonenal	4745	155.108
100009278	-0.164322	-0.126588	0.106719	-0.648796	-0.264981	-1.30648	0.776117	0.0152851	0.638501	-0.193035	-0.568959	1.31359	-0.400742	0.33025	0.507721	0.698912	2.3149	2.3149	1.21095	1.21095	0.137842	0.41071	53034	Lipid	Docosanoid						14-HDoHE/17-HDoHE							5296	343.228
100002167	-0.206412	-0.364395	0.632036	-0.286965	0.00465704	-0.638511	0.339759	0.0957123	-0.154121	-0.594564	-0.19431	1.18301	-0.143265	0.11258	0.433999	0.610421	1.41051	1.41051	0.496218	0.496218	0.523917	0.696658	37536	Lipid	Eicosanoid	71030-37-0;73837-14-6	21509475	HMDB06111		5312983	12-HETE							5326	319.228
1261	-0.0194501	-0.0614465	0.117386	-0.0645338	-0.11865	-0.563911	0.492613	0.152787	0.0472915	-0.0173291	-9.46589e-05	0.441198	-0.118434	0.186078	0.232384	0.226033	1.3579	1.3579	0.441378	0.441378	0.118167	0.41071	57393	Lipid	Eicosanoid	54397-84-1	4446265	HMDB12535	C20388	5283141	12-HHTrE							5175	279.197
1137	-0.54492	0.126313	0.00331064	-0.296121	-0.415431	-0.397878	0.105809	0.0859405	0.287892	-0.48913	-0.230557	-0.0626099	-0.254121	-0.0504426	0.262304	0.276594	1.22702	1.22702	0.295159	0.295159	0.153805	0.412019	38102	Lipid	Endocannabinoid	111-58-0,11-58-0	4446574	HMDB0002088		5283454	oleoyl ethanolamide	209	127707	NAMED	BOWVQLFMWHZBEF-KTKRTIGZBW	O=C(NCCO)CCCCCCC/C=C\CCCCCCCC	oleoyl ethanolamide	6450	324.291
1489	-0.820063	-0.0844996	0.13205	-0.475388	-0.420093	-0.254273	0.364697	0.534819	0.752174	-0.44103	-0.0815208	0.298984	-0.320378	0.238021	0.331167	0.432533	1.79649	1.79649	0.845183	0.845183	0.0155857	0.41071	38165	Lipid	Endocannabinoid	544-31-0	4509	HMDB0002100	C16512	4671	palmitoyl ethanolamide	402	159012	NAMED	HXYVTAGFYLMHSO-UHFFFAOYAE	CCCCCCCCCCCCCCCC(NCCO)=O	palmitoyl ethanolamide	6300	298.275
100002254	0.440665	-0.701665	-0.216786	-0.701665	0.533901	0.118594	-0.237622	-0.0662324	-0.701665	-0.701665	-0.122998	-0.701665	-0.0878262	-0.421975	0.543817	0.311322	-1.50926	1.50926	-0.593837	0.593837	0.199455	0.450657	38625	Lipid	Endocannabinoid	111-57-9	25958	HMDB0013078		27902	stearoyl ethanolamide	402	159084	NAMED	OTGQIQQTPXJQRG-UHFFFAOYAF	OCCNC(CCCCCCCCCCCCCCCCC)=O	stearoyl ethanolamide	5956.9	328.321
100003240	-0.149403	0.00861586	-0.1311	-0.173788	-0.00565819	-0.393019	0.601616	0.192617	0.253866	-0.4432	-0.126215	-0.398374	-0.140725	0.0133849	0.14523	0.408283	1.24053	1.24053	0.310959	0.310959	0.356401	0.565817	39730	Lipid	Endocannabinoid	63155-80-6	147194			168274	N-stearoyltaurine	209	143759	NAMED	LMIJIHJZVURGQK-UHFFFAOYAS	O=C(CCCCCCCCCCCCCCCCC)NCCS(=O)(O)=O	N-stearoyltaurine	5782	390.268
100006726	-0.0563233	0.169049	0.000759345	-0.0377053	0	0.236941	0.133358	0.741673	0.84667	-0.0155006	-0.0980322	0.462486	0.0521201	0.345109	0.120842	0.398461	1.42334	1.42334	0.509284	0.509284	0.0981986	0.41071	52608	Lipid	Endocannabinoid	68171-52-8	4446566	HMDB0012252		5283446	linoleoyl ethanolamide	209	166573	NAMED	KQXDGUVSAAQARU-HZJYTTRNBB	CCCCC/C=C\C/C=C\CCCCCCCC(NCCO)=O	linoleoyl ethanolamide	6150	322.275
1256	-0.932246	-0.849245	-0.797683	-0.647575	-0.838058	-0.75434	-0.387993	-0.417765	-0.611777	-1.02193	-0.988319	-0.249459	-0.803191	-0.612873	0.0965659	0.325267	1.25674	1.25674	0.32969	0.32969	0.273115	0.511394	15506	Lipid	Phospholipid Metabolism	67-48-1	149278	HMDB0000097	C00114	305	choline	400	155556	NAMED	CRBHXDCYXIISFC-UHFFFAOYAW	[O-]CC[N+](C)(C)C	choline	675	104.107
267	-0.472557	-0.235225	-0.0991282	-0.149466	-0.135775	-0.251427	0.323702	0.313413	-0.00895704	-0.335501	-0.3067	0.461652	-0.22393	0.0746016	0.135345	0.34335	1.40313	1.40313	0.488644	0.488644	0.15963	0.417523	34396	Lipid	Phospholipid Metabolism	72556-74-2	119298	HMDB0001565	C00588	1014	choline phosphate	400	156099	NAMED	YHHSONZFOIEMCP-UHFFFAOYAD	C[N+](C)(CCOP(O)([O-])=O)C	phosphocholine	692.5	184.073
1220	-0.205694	-0.0766346	-0.158619	-0.185222	-0.139783	-0.645196	-0.202016	-0.211384	-0.182352	-0.363069	-0.288539	-0.0852126	-0.235192	-0.222096	0.205707	0.0949977	1.00091	1.00091	0.00131917	0.00131917	0.912471	0.952004	34418	Lipid	Phospholipid Metabolism	33818-15-4	21531769	HMDB0001413	C00307	13804	cytidine 5'-diphosphocholine	400	156115	NAMED	RZZPDXZPRHQOCG-SARFZWSYBB	O[C@]([C@@]1(O)[H])([C@](O[C@](COP(OP(OCC[N+](C)(C)C)(O)=O)([O-])=O)1[H])([H])N2C=CC(N)=NC2=O)[H]	CDP-choline	776.6	489.115
100000269	-0.357917	-0.139339	-0.0558336	0.0752194	-0.1482	-0.10525	0.139954	0.0848062	0.0868545	0.030649	-0.158335	0.226959	-0.121887	0.0684812	0.141561	0.129387	1.20796	1.20796	0.272576	0.272576	0.073659	0.41071	15990	Lipid	Phospholipid Metabolism	28319-77-9	571409	HMDB0000086	C00670	71920	glycerophosphorylcholine (GPC)	400	155613	NAMED	SUHOQUVVVLNYQR-MRVPVSSYBR	O=P(OCC[N+](C)(C)C)([O-])OC[C@H](O)CO	glycerophosphorylcholine (GPC)	709.9	258.11
1026	-0.0150749	-0.135207	-0.139891	-0.388925	-0.108184	-0.169774	0.427858	0.367623	0.0815844	-0.225019	0.0502282	1.47221	-0.159509	0.362414	0.124264	0.59285	1.9957	1.9957	0.996896	0.996896	0.0741132	0.41071	1600	Lipid	Phospholipid Metabolism	1071-23-4	990	HMDB0000224	C00346	1015	phosphoethanolamine	209	124589	NAMED	SUHOOTKUPISOBE-UHFFFAOYAT	NCCOP(O)(O)=O	phosphoethanolamine (PE)	638	140.012
100001620	-0.0665586	-0.204714	-0.214647	0.0292961	-0.288161	-0.131063	-0.00748491	0.0653107	-0.0353075	-0.246806	-0.419718	0.671871	-0.145975	0.0046442	0.114571	0.372539	1.23167	1.23167	0.300621	0.300621	0.372727	0.572717	37455	Lipid	Phospholipid Metabolism	33049-08-0	110410	HMDB0000114	C01233	123874	glycerophosphoethanolamine	400	156380	NAMED	JZNWSCPGTDBMEW-UHFFFAOYAI	O=P(OCCN)(O)OCC(CO)O	glycerophosphoethanolamine	705	216.063
100001621	-0.310204	-1.02531	-0.482762	-0.52439	-0.742056	-0.724274	-0.0546991	-0.318638	-0.357649	-1.14688	-1.14688	0.219999	-0.634834	-0.467459	0.250072	0.565758	1.30436	1.30436	0.383346	0.383346	0.530767	0.701485	52307	Lipid	Phospholipid Metabolism	16824-65-0				167572	glycerophosphoinositol*	400	164336	NAMED		[H]C(C(O)(C(O)([C@](O)1[H])[H])[H])([C@@](OP(O)(OC[C@@]([H])(CO)O)=O)([C@]1(O)[H])[H])O	glycerophosphoinositol*	630	333.059
100001263	1.96823	-0.140264	-0.913811	-1.29487	2.37039	0.717648	0.517295	0.761474	-0.348588	-1.46588	-0.996023	0.0240099	0.45122	-0.251285	1.50449	0.863889	-3.48882	3.48882	-1.80274	1.80274	0.319375	0.550838	33955	Lipid	Lysophospholipid	17364-16-8	78064	HMDB0010382	C04102	86554	1-palmitoyl-GPC (16:0)	209	126115	NAMED	ASWBNKHCZGQVJV-UHFFFAOYAM	O=P(OCC[N+](C)(C)C)([O-])OCC(O)COC(CCCCCCCCCCCCCCC)=O	1-palmitoyl-GPC (16:0)	5670	496.34
100001562	-0.0255434	0.170506	-0.0273428	-0.105769	0.18433	-0.237111	1.33263	0.253375	0.127049	-0.297333	0.694114	-0.00398645	-0.00682178	0.350974	0.162222	0.580922	1.65247	1.65247	0.724625	0.724625	0.165535	0.418975	35253	Lipid	Lysophospholipid		21403165	HMDB0061702		15061532	2-palmitoyl-GPC (16:0)*	209	126137	NAMED	NEGQHKSYEYVFTD-HSZRJFAPBY	OC[C@](OC(CCCCCCCCCCCCCCC)=O)([H])COP(OCC[N+](C)(C)C)([O-])=O	2-palmitoyl-GPC* (16:0)*	6215	570.341
100001511	-0.0108446	0.119683	-0.0693494	0.0714065	0.348128	-0.296779	0.761733	0.206236	-0.00638569	-0.135156	0.00634517	0.120867	0.0270408	0.15894	0.214119	0.317539	1.1735	1.1735	0.230815	0.230815	0.465725	0.634361	33230	Lipid	Lysophospholipid		21403152	HMDB0010383		24779461	1-palmitoleoyl-GPC (16:1)*	402	158553	NAMED	LFUDDCMNKWEORN-KHPPLWFEBO	O=P(OCC[N+](C)(C)C)([O-])OCC(O)COC(CCCCCCC/C=C\CCCCCC)=O	1-palmitoleoyl-GPC* (16:1)*	5794	568.326
100001561	1.04725	-0.254471	-0.962884	-0.186809	1.34739	0.320566	-0.962884	-0.11543	0.0934282	-0.114521	-0.324919	-0.219167	0.218507	-0.273915	0.866635	0.364895	-2.10134	2.10134	-1.07131	1.07131	0.34886	0.565688	35819	Lipid	Lysophospholipid		21403164	HMDB10383			2-palmitoleoyl-GPC (16:1)*							5490	494.324
100001271	1.84906	0	-0.794332	-1.16826	2.30631	0.398256	0.48454	0.979503	-0.336517	-1.28905	-1.22111	0.209565	0.431838	-0.195512	1.39811	0.924638	-2.88683	2.88683	-1.52949	1.52949	0.387071	0.579959	33961	Lipid	Lysophospholipid	19420-57-6	435389	HMDB0010384		497300	1-stearoyl-GPC (18:0)	402	158603	NAMED	IHNKQIMGVNPMTC-RUZDIDTEBJ	O[C@H](COC(CCCCCCCCCCCCCCCCC)=O)COP(OCC[N+](C)(C)C)([O-])=O	1-stearoyl-GPC (18:0)	5847	524.371
100001272	-0.0609634	0.0795379	-0.063504	-0.238579	0.147053	-0.43345	1.0363	0.432216	0.119091	-0.274715	0.0276441	0.0919367	-0.0949843	0.238745	0.212776	0.451131	1.50633	1.50633	0.591042	0.591042	0.124869	0.41071	48258	Lipid	Lysophospholipid	19420-56-5	17240641	HMDB0002815	C03916	16081932	1-oleoyl-GPC (18:1)	402	160285	NAMED	YAMUFBLWGFFICM-PTGWMXDIBX	O[C@H](COC(CCCCCCC/C=C\CCCCCCCC)=O)COP(OCC[N+](C)(C)C)([O-])=O	1-oleoyl-GPC (18:1)	6250	596.357
100001395	-0.15432	0.210336	-0.108405	-0.054386	0.303508	-0.248955	0.809454	0.387959	0.133304	0.0571305	0.101881	0.116466	-0.00870372	0.267699	0.217443	0.290079	1.34321	1.34321	0.425688	0.425688	0.140241	0.41071	34419	Lipid	Lysophospholipid		10160888	HMDB0010386	C04100	11988421	1-linoleoyl-GPC (18:2)	209	126944	NAMED	SPJFYYJXNPEZDW-UTJQPWESBU	O=P(OCC(O)COC(CCCCCCC/C=C\C/C=C\CCCCC)=O)([O-])OCC[N+](C)(C)C	1-linoleoyl-GPC (18:2)	6160	594.341
100001551	-0.401679	0.161081	-0.33495	0.131116	0.260314	-0.00469543	0.567044	0.276131	0.347052	0.36762	0.14084	0.00936409	-0.0314689	0.284675	0.275144	0.193422	1.35193	1.35193	0.43502	0.43502	0.125461	0.41071	34061	Lipid	Lysophospholipid		21403155	HMDB0010395	C05208	24779476	1-arachidonoyl-GPC (20:4n6)*	209	142526	NAMED	LAXQYRRMGGEGOH-JXRLJXCWBN	C[N+](C)(C)CCOP(OC[C@@](O)([H])COC(CCC\C=C/C\C=C/C/C=C\C/C=C\CCCCC)=O)([O-])=O	1-arachidonoyl-GPC* (20:4)*	6074	618.341
100001567	0.185251	0.313923	-0.0124087	-0.136444	-0.282197	-0.288968	1.07197	0.176505	0.0711786	-0.455308	-0.223621	0.0854337	-0.0368074	0.121026	0.247647	0.521931	1.29911	1.29911	0.377525	0.377525	0.405873	0.600627	35631	Lipid	Lysophospholipid	53862-35-4	7826019	HMDB0011503		9547069	1-palmitoyl-GPE (16:0)	402	158748	NAMED	YVYMBNSKXOXSKW-HXUWFJFHBX	O=P(OCC[NH3+])([O-])OC[C@H](O)COC(CCCCCCCCCCCCCCC)=O	1-palmitoyl-GPE (16:0)	6057.2	452.278
100001461	0.0612837	0.17632	-0.174325	-0.171621	0.058344	-0.475727	1.28833	0.529659	0.000566972	-0.294851	-0.193417	-0.000567294	-0.087621	0.221621	0.235942	0.594978	1.58258	1.58258	0.662279	0.662279	0.210543	0.457214	42398	Lipid	Lysophospholipid	69747-55-3	7826018	HMDB0011130		9547068	1-stearoyl-GPE (18:0)	402	159466	NAMED	BBYWOYAFBUOUFP-JOCHJYFZBR	O=P(OCC[NH3+])([O-])OC[C@H](O)COC(CCCCCCCCCCCCCCCCC)=O	1-stearoyl-GPE (18:0)	6514	480.31
100003901	-0.152453	-0.173612	0.0849441	-0.0130745	-0.317485	-0.172498	1.38067	-0.226139	-0.278651	0.002728	-0.446209	-0.37657	-0.124029	0.00930494	0.140728	0.689265	1.47087	1.47087	0.556672	0.556672	0.659612	0.789798	41220	Lipid	Lysophospholipid		24769218	HMDB0011129		9065845353480660	2-stearoyl-GPE (18:0)*	209	142786	NAMED	KIHAGWUUUHJRMS-JOCHJYFZBB	OC[C@@H](OC(CCCCCCCCCCCCCCCCC)=O)COP(OCC[NH3+])([O-])=O	2-stearoyl-GPE (18:0)*	6350	480.31
100001569	0.198084	0.286718	-0.0449014	-0.0243203	-0.0602578	-0.293101	1.26766	0.431723	0.204057	-0.328421	-0.0948957	0.135722	0.0103702	0.269307	0.206372	0.554094	1.4737	1.4737	0.559443	0.559443	0.234652	0.469441	35628	Lipid	Lysophospholipid	89576-29-4	7826021	HMDB0011506		9547071	1-oleoyl-GPE (18:1)	209	128239	NAMED	PYVRVRFVLRNJLY-MZMPXXGTBD	O=P(OCC[NH3+])([O-])OC[C@H](O)COC(CCCCCCC\C=C/CCCCCCCC)=O	1-oleoyl-GPE (18:1)	6125.1	478.294
100001570	0.0949399	0.445291	-0.00902578	-0.144249	0.381593	-0.38978	1.22994	0.476924	0.0827535	-0.197879	-0.115275	0.0413457	0.0631282	0.252968	0.316802	0.5324	1.33235	1.33235	0.413978	0.413978	0.437068	0.621499	32635	Lipid	Lysophospholipid		21403170	HMDB0011507		52925130	1-linoleoyl-GPE (18:2)*	209	142533	NAMED	DBHKHNGBVGWQJE-HZJYTTRNBF	O=P(OCC(O)COC(CCCCCCC/C=C\C/C=C\CCCCC)=O)(O)OCCN	1-linoleoyl-GPE (18:2)*	5900	476.278
100001571	-0.0352327	0.134482	-0.0962171	-0.199847	0.307141	-0.0544706	1.02497	0.328184	0.0651128	-0.0269106	-0.0895927	0.418947	0.00930905	0.286786	0.181827	0.413112	1.40825	1.40825	0.493908	0.493908	0.213399	0.457388	35186	Lipid	Lysophospholipid		21403171	HMDB0011517		42607465	1-arachidonoyl-GPE (20:4n6)*	209	142521	NAMED	ROPRRXYVXLDXQO-XSQXPFHXBE	NCCOP(OC[C@@](O)([H])COC(CCC\C=C/C\C=C/C/C=C\C/C=C\CCCCC)=O)(O)=O	1-arachidonoyl-GPE (20:4n6)*	5874	500.278
100004327	0.308081	0.248631	0.23076	-0.491804	-0.19893	-0.699203	0.720237	-0.0636947	-0.196212	-0.699024	-0.49558	-0.0626474	-0.100411	-0.13282	0.428909	0.488592	1.00512	1.00512	0.00737053	0.00737053	0.864701	0.925394	45966	Lipid	Lysophospholipid		7826051	HMDB0061698		74819135	1-stearoyl-GPS (18:0)*	209	148646	NAMED	ZPDQFUYPBVXUKS-KEKNWZKVBV	O=P(O)(OCC(O)COC(CCCCCCCCCCCCCCCCC)=O)OC[C@@H](C(O)=O)N	1-stearoyl-GPS (18:0)*	5800	524.299
100005717	0.00236726	0.290658	-0.274551	0.105166	0.45525	-0.213809	1.02568	0.685107	0.281859	-0.401714	0.0388327	-0.448573	0.0608467	0.196865	0.283436	0.588625	1.28073	1.28073	0.356971	0.356971	0.610852	0.759054	45970	Lipid	Lysophospholipid		2548639			3300276	1-palmitoyl-GPG (16:0)*	209	144193	NAMED	BVJSKAUUFXBDOB-UHFFFAOYAJ	O=P(OCC(O)CO)(O)OCC(O)COC(CCCCCCCCCCCCCCC)=O	1-palmitoyl-GPG (16:0)*	5570	483.273
100001462	-0.409151	-0.0667351	-0.239832	-0.0771656	0	-0.702324	1.20464	0.0183293	0.486111	-0.702324	-0.0992879	-0.702324	-0.249201	0.0341912	0.266827	0.731733	1.63833	1.63833	0.712222	0.712222	0.415349	0.61218	34437	Lipid	Lysophospholipid		21403138				1-stearoyl-GPG (18:0)							5816	511.304
100009227	-0.212012	0.421081	-0.417031	-0.345754	0.0394795	-0.733378	0.623574	0.506375	0.272101	-0.381159	-0.191712	0.23932	-0.207936	0.178083	0.398923	0.392002	1.45917	1.45917	0.545146	0.545146	0.121408	0.41071	54885	Lipid	Lysophospholipid						1-linoleoyl-GPG (18:2)*	209	207774	NAMED		[H][C@@](CO)(O)COP(OC[C@]([H])(O)COC(CCCCCCC/C=C\C/C=C\CCCCC)=O)(O)=O	1-linoleoyl-GPG (18:2)*	5516	507.273
100001655	-0.158372	-0.357393	0.208096	-0.143969	0.409148	-0.337524	1.00708	0.357078	-0.00429696	-0.510861	-0.425224	0.0100781	-0.0633356	0.0723093	0.307928	0.557182	1.26525	1.26525	0.339422	0.339422	0.673163	0.794006	35305	Lipid	Lysophospholipid			HMDB61695			1-palmitoyl-GPI (16:0)							5564	571.289
100000656	0.012914	0.0995359	0.0542836	-0.272414	0.289935	-0.416078	0.755731	-0.0200075	-0.0666774	-0.403553	-0.19856	-0.0705478	-0.0386373	-0.000602628	0.25902	0.395786	1.08998	1.08998	0.124296	0.124296	0.838965	0.905589	19324	Lipid	Lysophospholipid	796963-93-4	21403067	HMDB0240261		7158113542607490	1-stearoyl-GPI (18:0)	209	128173	NAMED	LXUGKKVCSTYZFK-DYLKWFMLBW	[H]C(C(O)(C(O)([C@](O)1[H])[H])[H])([C@@](OP(O)(OC[C@@]([H])(COC(CCCCCCCCCCCCCCCCC)=O)O)=O)([C@]1(O)[H])[H])O	1-stearoyl-GPI (18:0)	5794	599.32
100001777	-0.600146	-0.317849	-0.600146	-0.100741	0.308707	-0.488805	0.946791	-0.600146	-0.600146	-0.600146	-0.600146	-0.0217558	-0.29983	-0.245925	0.35394	0.628445	1.22245	1.22245	0.28977	0.28977	0.884763	0.931273	36602	Lipid	Lysophospholipid						1-oleoyl-GPI (18:1)							5599	597.305
100001778	-0.0670197	0.214647	-0.050756	-0.461729	0.372159	-0.900308	1.0298	0.357067	-0.00759723	-0.670299	-0.0971823	-0.304328	-0.148835	0.0512426	0.465292	0.587135	1.31465	1.31465	0.394679	0.394679	0.426436	0.6176	36594	Lipid	Lysophospholipid						1-linoleoyl-GPI (18:2)*							5494	595.289
100001654	-0.185337	-0.242404	-0.0780185	-0.175624	0.316358	-0.288364	0.63315	0.124048	0.0973674	-0.285691	0.0980503	-0.219103	-0.108898	0.074637	0.220056	0.326056	1.2317	1.2317	0.300645	0.300645	0.282567	0.515931	34214	Lipid	Lysophospholipid			HMDB0061690		121596217	1-arachidonoyl-GPI (20:4)*	209	142524	NAMED		[H]C(C(O)(C(O)([C@](O)1[H])[H])[H])([C@@](OP(O)(OC[C@@]([H])(COC(CCC/C=C\C/C=C\C/C=C\C/C=C\CCCCC)=O)O)=O)([C@]1(O)[H])[H])O	1-arachidonoyl-GPI* (20:4)*	5482	619.289
100002875	-0.108622	-0.286722	-0.588342	-0.588342	0.0781792	-0.588342	0.732097	0.295997	-0.0316634	-0.588342	-0.553769	-0.588342	-0.347031	-0.122337	0.288435	0.553848	1.38298	1.38298	0.467785	0.467785	0.354047	0.565688	52474	Lipid	Lysoplasmalogen		9093054	HMDB10407		10917802	1-(1-enyl-palmitoyl)-GPC (P-16:0)*							6300	554.346
100003000	-0.0149559	0.0318789	-0.190789	-0.324795	-0.297631	-0.374064	1.17452	0.190761	0.0781959	-0.534193	-0.228591	0.20998	-0.195059	0.148446	0.169323	0.578187	1.62968	1.62968	0.704586	0.704586	0.145744	0.41071	39270	Lipid	Lysoplasmalogen		10471193	HMDB0011152			1-(1-enyl-palmitoyl)-GPE (P-16:0)*	402	163991	NAMED	QYTPGOPLNFESQC-RLHAVTDZBD	O=P(OCC[NH3+])([O-])OC[C@H](O)CO/C=C/CCCCCCCCCCCCCC	1-(1-enyl-palmitoyl)-GPE (P-16:0)*	6285	436.283
100005372	-0.251175	0.070146	-0.239826	-0.149786	-0.0929213	-0.45591	1.03026	0.261387	0.141996	-0.652238	-0.28006	-0.00743616	-0.186579	0.0823173	0.176397	0.568007	1.49153	1.49153	0.576792	0.576792	0.331742	0.559457	44621	Lipid	Lysoplasmalogen						1-(1-enyl-oleoyl)-GPE (P-18:1)*	402	163990	NAMED		O=P(OCC[NH3+])([O-])OC[C@H](O)CO/C=C/CCCCCC/C=C/CCCCCCCC	1-(1-enyl-oleoyl)-GPE (P-18:1)*	6250	462.299
100003001	-0.223098	-0.0210871	-0.301569	-0.337702	-0.210009	-0.452378	0.883298	0.350016	-0.0664853	-0.645124	-0.254669	0.149733	-0.25764	0.0694614	0.145383	0.525673	1.54628	1.54628	0.628801	0.628801	0.167725	0.420675	39271	Lipid	Lysoplasmalogen						1-(1-enyl-stearoyl)-GPE (P-18:0)*	402	180976	NAMED		O=P(OCC[NH3+])([O-])OC[C@H](O)CO/C=C/CCCCCCCCCCCCCCCC	1-(1-enyl-stearoyl)-GPE (P-18:0)*	6500	464.315
1254	0.47061	-0.121744	0.168212	0.0495681	-0.591615	-0.307216	-1.19079	-0.894438	0.250052	0.138301	-0.52243	0.255097	-0.0553643	-0.327369	0.372303	0.631609	-1.19495	1.19495	-0.256949	0.256949	0.446133	0.62679	15122	Lipid	Glycerolipid Metabolism	56-81-5	733	HMDB0000131	C00116	753	glycerol	209	126021	NAMED	PEDCQBHIVMGVHV-UHFFFAOYAF	OC(CO)CO	glycerol	758	91.0401
100000924	-0.00602285	0.312574	0.890422	-0.947004	0.367718	0.753326	0.46899	0.0652651	0.790034	0.350531	0.289537	-1.72117	0.228502	0.0405308	0.659825	0.895281	-1.1217	1.1217	-0.165684	0.165684	0.729092	0.841436	21184	Lipid	Monoacylglycerol	111-03-5	4446588	HMDB0011567		5283468	1-oleoylglycerol (18:1)	209	126057	NAMED	RZRNAYUHWVFMIP-KTKRTIGZBM	O=C(OCC(O)CO)CCCCCCC/C=C\CCCCCCCC	1-oleoylglycerol (18:1)	6650	281.249
100001040	0	1.95252	0.70352	-0.56409	1.26343	-1.26092	0.531993	-0.151676	1.06012	1.65109	1.37037	-1.26092	0.349076	0.533497	1.19	1.08776	1.02934	1.02934	0.041714	0.041714	0.757037	0.857508	27447	Lipid	Monoacylglycerol	2277-28-3	4446589	HMDB0011568		5283469	1-linoleoylglycerol (18:2)	209	126071	NAMED	WECGLUPZRHILCT-HZJYTTRNBQ	CCCCC/C=C\C/C=C\CCCCCCCC(OCC(O)CO)=O	1-linoleoylglycerol (18:2)	6477	279.233
100000943	0.192189	0.831017	0.733073	-0.250053	0.78852	0.13211	0.401911	-0.146624	0.810629	0.730523	0.758523	-1.1356	0.404476	0.23656	0.44386	0.761971	-1.06225	1.06225	-0.0871297	0.0871297	0.63939	0.778588	21232	Lipid	Monoacylglycerol	3443-84-3	4478086	HMDB11537		5319879	2-oleoylglycerol (18:1)							6500	281.249
100000987	-1.02643	0	0.2043	0.387617	0.60903	-0.743524	-0.847587	-0.0527423	0.43315	1.23303	0.224503	-3.01102	-0.0948349	-0.336778	0.650436	1.47413	1.20074	1.20074	0.263928	0.263928	0.604003	0.757606	32506	Lipid	Monoacylglycerol	3443-82-1	4517636	HMDB0011538		5365676	2-linoleoylglycerol (18:2)	209	125864	NAMED	IEPGNWMPIFDNSD-HZJYTTRNBY	O=C(OC(CO)CO)CCCCCCC/C=C\C/C=C\CCCCC	2-linoleoylglycerol (18:2)	6250	279.233
272	-3.30436	-3.30436	-3.30436	-3.30436	-3.30436	-2.31028	-2.79781	-2.7477	-3.30436	-3.30436	-3.30436	-2.42501	-3.13868	-2.9806	0.405833	0.377042	1.14431	1.14431	0.194476	0.194476	0.243766	0.478407	5983	Lipid	Corticosteroids	50-22-6	5550	HMDB0001547	C02140	5753	corticosterone	209	126005	NAMED	OMFXVFTZEKFJBZ-HJTSIMOOBD	CC(C(CC1)=CC2=O)(CC2)C3C1C(CCC4C(CO)=O)C4(C)CC3O	corticosterone	4851.2	347.222
1648	-0.89111	-0.228596	1.51885	0.136683	0.280679	-0.767654	-0.89111	0.327091	0.3504	-0.89111	-0.89111	-0.89111	0.00814227	-0.481158	0.876311	0.635138	-1.95788	1.95788	-0.969295	0.969295	0.162686	0.417523	18497	Lipid	Primary Bile Acid Metabolism	145-42-6		HMDB00036	C05122	6675	taurocholate							5150	514.284
100001250	-2.35892	-0.709534	1.30275	-0.196533	-2.35892	-2.35892	-2.35892	0.869222	0.257427	-2.35892	-2.35892	-2.35892	-1.11334	-1.38484	1.51628	1.52139	-1.30065	1.30065	-0.379238	0.379238	0.617636	0.763207	33983	Lipid	Primary Bile Acid Metabolism	25696-60-0	147312	HMDB00932		168408	tauro-beta-muricholate							4774	514.284
1668	-1.18626	-1.18626	0.76918	-1.18626	-0.332705	-1.18626	-1.18626	-1.18626	0.294602	-1.18626	-1.18626	-1.18626	-0.718096	-0.939452	0.804641	0.604561	-1.42762	1.42762	-0.513617	0.513617	0.195752	0.449005	12261	Lipid	Secondary Bile Acid Metabolism	207737-97-1	2015539	HMDB00896	C05463	2733768	taurodeoxycholate							5257.4	498.289
216	-2.13061	-2.13061	-2.13061	-2.13061	-2.13061	-2.13061	0.154628	-0.430074	-0.544696	-2.13061	-2.13061	-0.0128898	-2.13061	-0.849041	0	1.02562	5.08346	5.08346	2.34581	2.34581	0.0280775	0.41071	38325	Nucleotide	Purine Metabolism, (Hypo)Xanthine/Inosine containing	3031-94-5	195	HMDB0001517	C04677	65110	AICA ribonucleotide	400	156507	NAMED	4000	NC(C1=C(N(C2OC(C(C2O)O)COP(O)(O)=O)C=N1)N)=O	AICA ribonucleotide	1120	339.07
362	-0.13984	0.0288259	-0.0318551	-0.0893588	-0.0408541	-0.186225	0.0237961	-0.048538	0.0441187	-0.0656115	0.026446	-0.320768	-0.0765512	-0.0567594	0.0781974	0.1367	1.0249	1.0249	0.0354804	0.0354804	0.675014	0.794006	2133	Nucleotide	Purine Metabolism, (Hypo)Xanthine/Inosine containing	4691-65-0	5482599	HMDB0000175	C00130	8582	inosine 5'-monophosphate (IMP)	209	124823	NAMED	GRSZFWQUAKGDAV-RWLQFSFNBK	OC1C(C(N2C=NC3=C2N=CNC3=O)OC1COP(O)(O)=O)O	inosine 5'-monophosphate (IMP)	650	347.04
361	-0.144757	0.0752004	-0.0606141	-0.402042	0.049909	-0.287271	-0.042322	-0.0962642	0.149166	0.184839	0.0300097	0.0771264	-0.128262	0.0504258	0.188801	0.108689	1.1842	1.1842	0.243908	0.243908	0.168499	0.420675	1123	Nucleotide	Purine Metabolism, (Hypo)Xanthine/Inosine containing	58-63-9	21241953	HMDB0000195	C00294	6021	inosine	209	123191	NAMED	UGQMRVRMYYASKQ-DGPXGRDGBU	O[C@H]1[C@H](N2C(N=CN=C3O)=C3N=C2)O[C@H](CO)[C@H]1O	inosine	1602.1	267.073
171	-0.178369	-0.360851	-0.1442	-0.513428	-0.224713	-0.45515	-0.0338981	-0.0496001	-0.0790147	-0.418576	-0.308744	0.196161	-0.312785	-0.115612	0.153024	0.218478	1.23029	1.23029	0.298999	0.298999	0.118445	0.41071	3127	Nucleotide	Purine Metabolism, (Hypo)Xanthine/Inosine containing	68-94-0	768	HMDB0000157	C00262	790135398638	hypoxanthine	209	124615	NAMED	FDGQSTZJBFJUBT-UHFFFAOYAJ	O=C1C(N=CN2)=C2N=CN1	hypoxanthine	1291.2	135.031
1004	-0.30131	-0.333399	-0.189288	-0.158158	-0.325208	-0.238669	-0.0606462	0.0276146	0.0115546	-0.297927	-0.328845	0.438786	-0.257672	-0.0349105	0.0736757	0.278099	1.28962	1.28962	0.366948	0.366948	0.114825	0.41071	3147	Nucleotide	Purine Metabolism, (Hypo)Xanthine/Inosine containing	69-89-6	1151	HMDB0000292	C00385	1188	xanthine	400	155488	NAMED	LRFVTYWOQMYALW-UHFFFAOYAT	O=C(N1)C(N=CN2)=C2NC1=O	xanthine	1449.7	153.041
100000299	-0.602868	-0.285029	-0.284418	-0.00947255	0.0514224	0.0623998	0.404107	0.495769	-0.136161	-0.313361	-0.342829	1.35048	-0.177994	0.243001	0.26158	0.650056	1.80495	1.80495	0.851956	0.851956	0.203711	0.450657	15136	Nucleotide	Purine Metabolism, (Hypo)Xanthine/Inosine containing	146-80-5	58484	HMDB00299	C01762	64959	xanthosine							1827	285.083
100001409	-0.548684	-0.548684	-0.41208	-0.548684	-0.443562	-0.548684	0.485485	-0.22938	-0.548684	-0.548684	-0.476328	-0.340286	-0.508397	-0.276313	0.0632025	0.393703	1.35774	1.35774	0.441208	0.441208	0.240501	0.474536	48351	Nucleotide	Purine Metabolism, (Hypo)Xanthine/Inosine containing	20245-33-4	513976	HMDB02721		65095	N1-methylinosine							1900	283.104
100000135	-0.90203	0.507627	0.0646418	-0.750397	0.0325564	-0.90203	-0.219082	-0.0272214	1.34684	0.373478	0.215693	0.767507	-0.324939	0.409536	0.603295	0.571223	2.07528	2.07528	1.05331	1.05331	0.0758184	0.41071	15076	Nucleotide	Purine Metabolism, (Hypo)Xanthine/Inosine containing	890-38-0	58569	HMDB00071	C05512	65058	2'-deoxyinosine							1688	251.079
1002	-0.166483	-0.0350269	0.0496436	-0.279948	-0.212916	-0.372095	-0.135895	0.0536528	-0.143793	-0.51915	-0.105783	-0.282857	-0.169471	-0.188971	0.155721	0.194153	-1.01469	1.01469	-0.0210344	0.0210344	0.770815	0.870428	1107	Nucleotide	Purine Metabolism, (Hypo)Xanthine/Inosine containing	97-59-6	199	HMDB0000462	C02348,C01551,C02350	439714204439713	allantoin	209	124539	NAMED	POJWUDADGALRAB-UHFFFAOYAE	O=C(N1)C(NC(N)=O)NC1=O	allantoin	759.9	159.051
208	-0.211145	-0.0551652	-0.123274	-0.205322	-0.0452024	-0.145174	0.0959729	0.0474065	-0.00571529	-0.288628	-0.0039282	-0.456771	-0.130881	-0.101944	0.0711614	0.219589	1.04686	1.04686	0.0660734	0.0660734	0.748814	0.85082	3108	Nucleotide	Purine Metabolism, Adenine containing	20398-34-9	5800	HMDB0001341	C00008	6022	adenosine 5'-diphosphate (ADP)	209	126001	NAMED	XTWYTFMLZFPYCI-KQYNXXCUBP	NC1=NC=NC2=C1N=CN2[C@@]3([H])[C@@](O)([H])[C@@](O)([H])[C@](COP(OP(O)(O)=O)(O)=O)([H])O3	ADP	680	426.022
209	-0.34821	0.248474	0.2692	0.236996	0.468347	0.210611	0.0211065	-0.23258	0.0911941	0.31461	0.402424	0.445935	0.180903	0.173782	0.275309	0.261319	-1.00814	1.00814	-0.0116994	0.0116994	0.956598	0.971296	32342	Nucleotide	Purine Metabolism, Adenine containing	149022-20-8	10239183	HMDB0000045	C00020	6083	adenosine 5'-monophosphate (AMP)	400	155907	NAMED	UDMBCSSLTHHNCD-RWLQFSFNBF	NC1=NC=NC2=C1N=CN2C3OC(C(C3O)O)COP(O)(O)=O	AMP	1208	348.07
100001449	-0.265049	0.116257	-0.0168081	-0.396062	0.121125	-0.163311	0.251629	0.321406	-0.00273565	0.0923879	-0.024109	0.998862	-0.100641	0.272907	0.210468	0.381209	1.52957	1.52957	0.613122	0.613122	0.106379	0.41071	35142	Nucleotide	Purine Metabolism, Adenine containing	84-21-9	10463793	HMDB0003540	C01267	41211	adenosine 3'-monophosphate (3'-AMP)	209	126972	NAMED	LNQVTSROQXJCDD-RWLQFSFNBK	NC1=NC=NC2=C1N=CN2[C@@]([C@@]([C@@]3(OP(O)(O)=O)[H])(O)[H])(O[C@](CO)3[H])[H]	3'-AMP	1245	346.056
100001694	0.0434395	-0.193446	-0.348294	0.0713156	-0.536276	-0.569993	-0.0172396	0.411357	0.341896	-0.247365	-0.516474	0.318326	-0.255542	0.0484167	0.277984	0.374595	1.38612	1.38612	0.471054	0.471054	0.186338	0.444065	36815	Nucleotide	Purine Metabolism, Adenine containing	130-49-4		HMDB11617	C00946	94136	adenosine 2'-monophosphate (2'-AMP)							1497.7	346.056
1214	0.054473	-0.199415	-0.212396	-0.388161	-0.549651	-0.848292	-0.369633	-0.173016	-0.0883844	-0.903231	-0.509447	-1.33316	-0.35724	-0.562811	0.314486	0.474659	-1.17491	1.17491	-0.232551	0.232551	0.15201	0.412019	15691	Nucleotide	Purine Metabolism, Adenine containing	75431-54-8	19951095	HMDB0000061	C00054	159296	adenosine 3',5'-diphosphate	209	126027	NAMED	WHTCPDAXWFLDIH-JGXIIKAGBH	OC(C1OP(O)(O)=O)C(OC1COP(O)(O)=O)N2C(N=CN=C3N)=C3N=C2	adenosine 3',5'-diphosphate	575	426.022
798	-0.326515	-0.291498	-0.30632	0.305169	0.0718109	-0.658908	0.313983	0.288002	0.336681	-0.395461	-0.0157523	0.675542	-0.201044	0.200499	0.339219	0.365152	1.49914	1.49914	0.584138	0.584138	0.220682	0.462802	555	Nucleotide	Purine Metabolism, Adenine containing	58-61-7	54923	HMDB0000050	C00212	60961	adenosine	400	155320	NAMED	OIRDTQYFTABQOQ-KQYNXXCUBX	NC1=NC=NC2=C1N=CN2[C@@]3([H])[C@@](O)([H])[C@@](O)([H])[C@](CO)([H])O3	adenosine	1625.3	268.104
880	0.290827	0.0757107	-0.613711	-0.579294	0.131947	-0.387607	0.000412485	-0.116188	0.0416805	-0.500588	0.254111	0.276125	-0.180355	-0.00740794	0.393705	0.285066	1.15161	1.15161	0.203656	0.203656	0.346859	0.565688	554	Nucleotide	Purine Metabolism, Adenine containing	73-24-5	185	HMDB0000034	C00147	190	adenine	209	124775	NAMED	GFFGJBXGBJISGV-UHFFFAOYAT	NC1=NC=NC2=C1N=CN2	adenine	1002	136.062
1242	-0.202637	0	-0.13903	-0.324397	-0.0219005	-0.460343	-0.046969	0.0291145	-0.0320603	-0.428125	-0.055342	-0.220562	-0.191385	-0.125657	0.177905	0.169909	1.06633	1.06633	0.0926548	0.0926548	0.258993	0.495054	15650	Nucleotide	Purine Metabolism, Adenine containing	15763-06-1	4573813	HMDB0003331	C02494	27476	N1-methyladenosine	209	123257	NAMED	QQBGTSSELNKRID-IOSLPCCCBM	N=C1C2=C(N([C@@]3([H])[C@@](O)([H])[C@@](O)([H])[C@](CO)([H])O3)C=N2)N=CN1C	1-methyladenosine	1399	282.12
100000485	-0.696641	-0.519617	-0.0495941	-0.696641	0.0173192	-0.696641	-0.696641	-0.696641	0.58622	0.0855788	0.0762261	-0.696641	-0.440303	-0.22365	0.3363	0.550018	1.34542	1.34542	0.428051	0.428051	0.234034	0.469441	46333	Nucleotide	Purine Metabolism, Adenine containing	653-63-4	601	HMDB00905	C00360	12599	2'-deoxyadenosine 5'-monophosphate							1315	330.061
100001664	-0.516347	-0.584489	-0.598819	-0.497259	-0.198427	-1.16523	-0.424164	-0.462737	-0.364013	-0.481856	-0.743948	0.129749	-0.593428	-0.391162	0.315683	0.286699	1.2226	1.2226	0.289955	0.289955	0.447463	0.62679	48130	Nucleotide	Purine Metabolism, Adenine containing	4542-23-8		HMDB0000912		165243	N6-succinyladenosine	400	157709	NAMED		OCC(O1)C(O)C(O)C1N2C=NC3=C(NC(CC(O)=O)C(O)=O)N=CN=C32	N6-succinyladenosine	2222	384.115
347	-0.201302	-0.0802105	-0.0592248	-0.0174018	-0.0865882	-0.00832319	-0.0310126	0.0492138	-0.039146	-0.174481	-0.174649	0.00220301	-0.0755085	-0.061312	0.0694614	0.093072	1.01592	1.01592	0.0227929	0.0227929	0.791167	0.882548	2849	Nucleotide	Purine Metabolism, Guanine containing	5550-12-09	741	HMDB0001397	C00144	6804	guanosine 5'-monophosphate (5'-GMP)	400	155481	NAMED	RQFCJASXJCIDSX-UHFFFAOYAQ	NC1=NC2=C(C(N1)=O)N=CN2C3OC(C(C3O)O)COP(O)(O)=O	5'- GMP	1300	364.065
1099	0.00973649	0.145444	-0.0376391	-0.164578	0.211572	-0.135486	-0.157827	-0.0252972	0.217169	0.194545	0.164746	0.135415	0.00484166	0.0881251	0.150153	0.147947	1.08607	1.08607	0.119118	0.119118	0.431937	0.618961	1573	Nucleotide	Purine Metabolism, Guanine containing	118-00-3	6544	HMDB0000133	C00387	6802	guanosine	209	124583	NAMED	NYHBQMYGNKIUIF-UUOKFMHZBU	O=C1C(N=CN2[C@@]3([H])[C@@](O)([H])[C@@](O)([H])[C@](CO)([H])O3)=C2N=C(N)N1	guanosine	1680	284.099
100001122	-0.643974	-0.274956	-0.487566	-0.504097	-0.241008	-0.583784	0.0784939	-0.15741	-0.193968	-0.673347	-0.272281	0.00764326	-0.455897	-0.201812	0.163689	0.26525	1.30999	1.30999	0.389557	0.389557	0.135891	0.41071	31609	Nucleotide	Purine Metabolism, Guanine containing	2140-65-0	86996	HMDB01563		96373	N1-methylguanosine							1869	298.115
100001412	-0.36417	-0.15249	0.0026799	-0.36417	-0.0665715	-0.36417	0.362279	0.219982	-0.0971786	-0.36417	-0.36417	-0.203006	-0.218149	-0.0743772	0.167343	0.304086	1.18739	1.18739	0.247799	0.247799	0.379211	0.572717	35137	Nucleotide	Purine Metabolism, Guanine containing	2140-67-2	83878	HMDB04824		92919	N2,N2-dimethylguanosine							2168	312.13
869	-0.226056	-0.0219621	-0.0789234	-0.0950833	-0.123739	-0.0712548	0.208492	0.0897545	0.301704	-0.0236693	-0.00759956	0.340181	-0.102837	0.151477	0.0689783	0.155704	1.30012	1.30012	0.37865	0.37865	0.0148193	0.41071	2856	Nucleotide	Pyrimidine Metabolism, Uracil containing	3387-36-8	1399139	HMDB0000288	C00105	6030	uridine 5'-monophosphate (UMP)	209	125744	NAMED	DJJCXFVJDGTHFX-FHLVPPQOBI	O[C@]1([H])[C@@](O)([H])[C@](COP(O)(O)=O)([H])O[C@]1(N(C=C2)C(NC2=O)=O)[H]	UMP	627	323.029
535	-0.0274698	-0.127902	-0.0526929	-0.382737	-0.167116	-0.367147	0.0390788	-0.00604434	0.0687959	-0.126799	-0.13758	0.321591	-0.187511	0.026507	0.153714	0.167635	1.24181	1.24181	0.312439	0.312439	0.0852799	0.41071	606	Nucleotide	Pyrimidine Metabolism, Uracil containing	58-96-8	5807	HMDB0000296	C00299	6029	uridine	209	123185	NAMED	DRTQHJPVMGBUCF-XVFCMESIBG	OC1C(N(C=CC2=O)C(N2)=O)OC(CO)C1O	uridine	1457.6	243.062
825	0.0206989	0.0276295	-0.789314	-0.210374	0.264977	-0.488433	-0.253637	0.202195	-0.0937289	-0.615857	-0.28421	0.941222	-0.195803	-0.0173359	0.386578	0.540028	1.2937	1.2937	0.371499	0.371499	0.591337	0.7493	605	Nucleotide	Pyrimidine Metabolism, Uracil containing	66-22-8	1141	HMDB0000300	C00106	1174	uracil	400	155338	NAMED	ISAKRJDGNUQOIC-UHFFFAOYAV	O=C(NC=C1)NC1=O	uracil	1152.2	113.035
821	-0.469791	0.0767053	-0.0839806	-0.546991	0.0897848	-0.55892	-0.197846	-0.00121548	-0.287261	-0.572492	-0.323077	-0.378043	-0.248865	-0.293322	0.310383	0.189988	-1.07174	1.07174	-0.0999616	0.0999616	0.681682	0.799288	33442	Nucleotide	Pyrimidine Metabolism, Uracil containing	1445-07-4	21403010	HMDB0000767	C02067	15047	pseudouridine	209	125870	NAMED	HZIOZCLEXIYJAD-JWMKEVCDBU	O[C@]1([H])[C@@](O)([H])[C@](CO)([H])O[C@]1(C2=CNC(NC2=O)=O)[H]	pseudouridine	1100	243.062
100001425	-0.383577	-0.214293	0.0861012	-0.562157	0.0282786	-0.94363	-0.549165	-0.0414052	0.236796	-0.240354	-0.363981	-0.309548	-0.331546	-0.211276	0.38683	0.274815	1.09915	1.09915	0.136392	0.136392	0.451936	0.628259	61833	Nucleotide	Pyrimidine Metabolism, Uracil containing	5627-05-04	85115	HMDB0000497		94312	5,6-dihydrouridine	209	218435	NAMED	ZPTBLXKRQACLCR-XVFCMESIBI	OC[C@H]1O[C@@H](N2CCC(NC2=O)=O)[C@@H]([C@@H]1O)O	5,6-dihydrouridine	1119	245.078
1125	-0.339136	-0.00960516	-0.39034	0.00688377	0.0128024	-0.203576	0.0202093	0.3209	-0.613189	0.36992	-0.256315	-0.0139299	-0.153828	-0.0287342	0.182837	0.368012	1.17887	1.17887	0.2374	0.2374	0.346133	0.565688	1559	Nucleotide	Pyrimidine Metabolism, Uracil containing	504-07-4	629	HMDB00076	C00429	649	5,6-dihydrouracil							1148	115.05
536	-0.366172	0.220099	0.129506	-0.150382	-0.070553	-0.296263	-0.0931754	0.225745	0.426379	-0.0693009	-0.0345789	-0.118568	-0.0889607	0.0560834	0.231161	0.220284	1.1549	1.1549	0.207763	0.207763	0.0344488	0.41071	52602	Nucleotide	Pyrimidine Metabolism, Uracil containing	951-78-0	13118	HMDB0000012	C00526	13712	2'-deoxyuridine	209	165330	NAMED	MXHRCPNRJAMMIM-SHYZEUOFBK	O=C(NC1=O)N(C=C1)C(CC2O)OC2CO	2'-deoxyuridine	1586	227.067
1053	-0.390371	-0.0316644	-0.13507	-0.0955889	-0.201229	0.159449	0.00821432	0.174347	0.299304	-0.0742253	-0.0171127	0.387249	-0.115746	0.129629	0.182378	0.187077	1.27928	1.27928	0.355331	0.355331	0.0107064	0.41071	3155	Nucleotide	Pyrimidine Metabolism, Uracil containing	462-88-4	109	HMDB0000026	C02642	111	3-ureidopropionate	400	155489	NAMED	JSJWCHRYRHKBBW-UHFFFAOYAH	OC(CCNC(N)=O)=O	3-ureidopropionate	1090.6	133.061
282	-0.220186	-0.0062035	-0.0134965	-0.0883259	-0.13179	-0.177341	0.112571	0.159901	0.191332	-0.191894	0.037883	-0.0461828	-0.106224	0.0439351	0.0867427	0.143985	1.16814	1.16814	0.224213	0.224213	0.0494951	0.41071	2372	Nucleotide	Pyrimidine Metabolism, Cytidine containing	63-37-6	5414497	HMDB0000095	C00055	6131	cytidine 5'-monophosphate (5'-CMP)	400	155469	NAMED	IERHLVCPSMICTF-FHLVPPQOBD	NC1=NC(N(C2OC(C(C2O)O)COP(O)(O)=O)C=C1)=O	CMP	890	324.059
827	-0.0774194	-0.222548	-0.0658232	-0.661754	-0.333181	-0.590922	-0.082745	0.0558842	-0.00489152	-0.43947	-0.313312	0.601746	-0.325275	-0.0304648	0.254224	0.362718	1.3878	1.3878	0.472802	0.472802	0.172824	0.422842	514	Nucleotide	Pyrimidine Metabolism, Cytidine containing	65-46-3	5940	HMDB0000089	C00475	6175	cytidine	400	155308	NAMED	UHDGCWIWMRVCDJ-XVFCMESIBD	OC[C@@H]1[C@H]([C@H]([C@H](N2C(N=C(C=C2)N)=O)O1)O)O	cytidine	1325	242.078
100000125	-0.667512	0.0427787	-0.244799	-0.370733	-0.209278	-0.709572	-0.0822651	0.161414	-0.0919449	-0.599256	-0.0698849	-0.0645372	-0.359852	-0.124412	0.288131	0.25162	1.25267	1.25267	0.325007	0.325007	0.138204	0.41071	15949	Nucleotide	Pyrimidine Metabolism, Cytidine containing	951-77-9	13117	HMDB0000014	C00881	13711	2'-deoxycytidine	400	155608	NAMED	CKTSBUTUHBMZGZ-SHYZEUOFBO	[H][C@]1([H])[C@@](O)([H])[C@](CO)([H])O[C@]1(N2C(N=C(N)C=C2)=O)[H]	2'-deoxycytidine	1252.2	228.098
100010895	-0.713214	-0.366064	0.024726	-0.674009	-0.0448914	-0.542341	-0.205492	0.100477	-0.00315225	-0.243588	-0.0432986	-0.00973885	-0.385965	-0.0674655	0.316199	0.131398	1.32729	1.32729	0.408479	0.408479	0.029847	0.41071	57554	Nucleotide	Pyrimidine Metabolism, Cytidine containing	2140-72-9	133067			150971	2'-O-methylcytidine							1549	258.108
100002300	-0.0529354	0.336665	0.0550332	0.0103371	0.00418413	-0.0919322	0.285479	0.34436	0.0109743	-0.144464	0.108468	-0.0686916	0.0435587	0.0893544	0.152556	0.194757	1.05277	1.05277	0.0741928	0.0741928	0.53137	0.701485	38159	Nucleotide	Pyrimidine Metabolism, Cytidine containing	838-07-3	389065	HMDB02224	C03592	440055	5-methyl-2'-deoxycytidine							1481	242.114
872	-0.531718	0.0848631	0.0112141	-0.41525	-0.253272	-0.557663	-0.187874	0.0369539	0.510571	-0.129204	-0.225592	0.207057	-0.276971	0.0353185	0.274715	0.282955	1.37115	1.37115	0.455388	0.455388	0.0516508	0.41071	2183	Nucleotide	Pyrimidine Metabolism, Thymine containing	50-89-5	5585	HMDB0000273	C00214	5789	thymidine	209	124827	NAMED	IQFYYKKMVGJFEH-XLPZGREQBQ	O=C(NC(C(C)=C1)=O)N1[C@]2([C@@]([C@@]([C@@](CO)(O2)[H])(O)[H])([H])[H])[H]	thymidine	1963.7	241.083
432	-0.156412	-0.111918	-0.00686225	-0.022736	-0.0569685	-0.136334	-0.0765872	-0.141194	0.0512777	-0.0665034	-0.00278807	-0.133272	-0.0818717	-0.0615111	0.0619172	0.0747274	1.02133	1.02133	0.0304545	0.0304545	0.372653	0.572717	594	Cofactors and Vitamins	Nicotinate and Nicotinamide Metabolism	98-92-0	911	HMDB0001406	C00153	936	nicotinamide	400	155332	NAMED	DFPAKSUCGFBDDF-UHFFFAOYAZ	NC(C1=CN=CC=C1)=O	nicotinamide	1271.1	123.055
100001310	-0.598561	0.0335388	-0.11766	-0.0558857	-0.352153	0.016393	0.0734071	0.00645118	0.0242373	-0.0549099	0.0029356	0.0451551	-0.179055	0.0162127	0.248308	0.0435964	1.18778	1.18778	0.248266	0.248266	0.139264	0.41071	33013	Cofactors and Vitamins	Nicotinate and Nicotinamide Metabolism	1341-23-7		HMDB0000855	C03150	439924	nicotinamide riboside	400	155997	NAMED		NC(C1=C[N+](C2C(C(C(C[O-])O2)O)O)=CC=C1)=O	nicotinamide riboside	930	255.098
1310	-0.3195	-0.40641	-0.0732968	-0.0752062	0.00345223	-0.13888	0.237919	-0.397938	0.186546	-0.0382993	0.215612	0.159438	-0.168307	0.0605462	0.159759	0.245414	1.27289	1.27289	0.348107	0.348107	0.0376874	0.41071	5278	Cofactors and Vitamins	Nicotinate and Nicotinamide Metabolism	53-84-9	5681	HMDB0000217	C00006	5892	nicotinamide adenine dinucleotide (NAD+)	209	126003	NAMED	BAWFJGJZGIEFAR-NNYOXOHSBR	NC1=NC=NC2=C1N=CN2C3C(O)C(O)C(COP(OP(OCC4C(O)C([O-])C([N+]5=CC(C(N)=O)=CC=C5)O4)(O)=O)(O)=O)O3	NAD+	1434	662.102
55	0.058264	-0.263701	-0.42661	0.197781	0.364851	0.182869	0.325947	0.0533736	-0.0978049	0.054663	0.333	1.37173	0.018909	0.340152	0.302806	0.532909	1.53622	1.53622	0.619383	0.619383	0.153656	0.412019	27665	Cofactors and Vitamins	Nicotinate and Nicotinamide Metabolism	1005-24-9	8305504	HMDB00699	C02918	10129985	1-methylnicotinamide							691.3	137.071
100001092	-0.115666	0.283504	-0.220493	0.0749828	0.270581	0	0.212969	0.529906	0.221019	0.00712513	0.276264	0.298211	0.048818	0.257582	0.203424	0.168651	1.22577	1.22577	0.293684	0.293684	0.0491552	0.41071	32401	Cofactors and Vitamins	Nicotinate and Nicotinamide Metabolism	535-83-1	5369	HMDB0000875	C01004	5570	trigonelline (N'-methylnicotinate)	400	155930	NAMED	WWNNZCOKKKDOPX-UHFFFAOYAV	C[N+]1=CC(C([O-])=O)=CC=C1	trigonelline (N'-methylnicotinate)	771.8	138.055
100001468	0.007496	0.407283	-0.00507539	-0.0569626	0.148203	-0.0756739	0.493078	0.482738	0.00504976	-0.122899	0.194613	-0.117313	0.0708782	0.155878	0.182622	0.28183	1.10934	1.10934	0.149703	0.149703	0.352549	0.565688	40469	Cofactors and Vitamins	Nicotinate and Nicotinamide Metabolism	701-44-0	62899	HMDB0004193	C05842	69698	N1-Methyl-2-pyridone-5-carboxamide	209	143005	NAMED	JLQSXXWTCJPCBC-UHFFFAOYAD	O=C(C1=C([H])N(C(C([H])=C1[H])=O)C([H])([H])[H])N([H])[H]	N1-Methyl-2-pyridone-5-carboxamide	1688	153.066
100001469	0.0246095	0.417636	0.0317849	-0.0713578	0.136909	-0.112918	0.394561	0.49958	0.130647	-0.0458069	0.129168	-0.0456684	0.0711106	0.17708	0.190935	0.225855	1.1181	1.1181	0.161045	0.161045	0.112662	0.41071	57584	Cofactors and Vitamins	Nicotinate and Nicotinamide Metabolism	769-49-3	389671	HMDB0004194	C05843	440810	N1-Methyl-4-pyridone-3-carboxamide	400	211562	NAMED	KTLRWTOPTKGYQY-UHFFFAOYAD	O=C(C(C1=O)=CN(C=C1)C)N	N1-Methyl-4-pyridone-3-carboxamide	1646	153.066
215	-3.97369	0.0261335	0.183785	-0.862429	1.0129	0.637813	0.442702	-2.14107	-1.27582	0.683292	0.662449	1.39218	-0.495915	-0.0393776	1.818	1.35959	1.35298	1.35298	0.436141	0.436141	0.657342	0.789798	558	Cofactors and Vitamins	Nicotinate and Nicotinamide Metabolism	68414-18-6	3674071	HMDB0001178	C00301	192	adenosine 5'-diphosphoribose (ADP-ribose)	209	125963	NAMED	SDMADEZQMYCSNO-UHFFFAOYAX	NC1=NC=NC2=C1N=CN2C3OC(C(C3O)O)COP(O)(OP(O)(OC4OC(C(C4O)O)CO)=O)=O	adenosine 5'-diphosphoribose (ADP-ribose)	920	558.064
500	-0.371395	0.00558937	-0.0278326	-0.0707665	-0.0694305	-0.10994	-0.0669907	0.15347	0.20522	0.0918031	-0.0798045	0.0594232	-0.107296	0.0605201	0.135337	0.115332	1.18074	1.18074	0.239689	0.239689	0.011226	0.41071	1827	Cofactors and Vitamins	Riboflavin Metabolism	83-88-5	431981	HMDB00244	C00255	493570	riboflavin (Vitamin B2)							3098.3	377.146
327	-0.159947	0.0377432	0.0381677	-0.209693	-0.00632653	-0.32604	-0.00401969	0.0256973	0.0469923	-0.0627434	-0.0895694	-0.161991	-0.104349	-0.0409391	0.150629	0.0787774	1.05833	1.05833	0.0817867	0.0817867	0.201599	0.450657	2134	Cofactors and Vitamins	Riboflavin Metabolism	146-14-5,84366-81-4	559059	HMDB0001248	C00016	643975	flavin adenine dinucleotide (FAD)	209	124607	NAMED	VWWQXMAJTJZDQX-UYBVJOGSBL	OC(C(O)C(O)COP(OP(OC[C@H]1O[C@@H](N(C=N2)C3=C2C(N)=NC=N3)[C@H](O)[C@@H]1O)(O)=O)(O)=O)CN(C(C=C(C)C(C)=C4)=C4N=C5C(N6)=O)C5=NC6=O	FAD	2425	784.15
100000251	-0.0132597	0.00108552	0.0721146	-0.201844	-0.0303022	-0.239424	-0.00938612	0.150601	0.145778	-0.124243	-0.117865	-0.0966741	-0.0686049	-0.00863141	0.123386	0.128255	1.06259	1.06259	0.0875817	0.0875817	0.162623	0.417523	15797	Cofactors and Vitamins	Riboflavin Metabolism	130-40-5	690	HMDB0001520	C00061	643976	flavin mononucleotide (FMN)	209	127541	NAMED	FVTCRASFADXXNN-UHFFFAOYAV	CC1=C(C)C=C(N(CC(O)C(C(COP(O)(O)=O)O)O)C(C2=N3)=NC(NC2=O)=O)C3=C1	FMN	2390	455.097
1024	0.117492	-0.0901797	-0.0438412	0.00314929	0.108166	0.029382	0.192031	0.395028	0.232222	0.17221	0.143587	0.761716	0.0206948	0.316132	0.0822951	0.235668	1.37427	1.37427	0.458669	0.458669	0.0428708	0.41071	1508	Cofactors and Vitamins	Pantothenate and CoA Metabolism	137-08-6	6361	HMDB0000210	C00864	6613	pantothenate	209	124797	NAMED	GHOKWGTUZJEAQD-ZETCQYMHBS	O=C(NCCC(O)=O)[C@H](O)C(C)(C)CO	pantothenate (Vitamin B5)	1498.7	218.103
100001495	-0.462162	0.386883	-0.876398	0.14267	-0.090019	0.0502043	0.692636	0.357885	0.553367	0.531513	-0.0406305	0.439055	-0.14147	0.422304	0.456561	0.253346	1.66414	1.66414	0.734776	0.734776	0.0683232	0.41071	57555	Cofactors and Vitamins	Pantothenate and CoA Metabolism	496-65-1	388453	HMDB0003426	C00831	439322	pantetheine	209	212090	NAMED	ZNXZGRMVNNHPCA-VIFPVBQEBP	O=C(NCCC(NCCS)=O)[C@H](O)C(C)(C)CO	pantetheine	2765	277.123
100000328	-0.237314	0.07405	0.0795152	0.0152781	0.419334	-0.0847616	-0.0155152	0.069883	0.354271	0.478179	0.357373	0.131196	0.0443502	0.229231	0.218898	0.194388	1.19702	1.19702	0.259443	0.259443	0.0648845	0.41071	15504	Cofactors and Vitamins	Pantothenate and CoA Metabolism		103123	HMDB0001416	C01134	987	phosphopantetheine	209	124857	NAMED	JDMUPRLRUUMCTL-VIFPVBQEBX	O=P(OCC(C)(C)[C@@H](O)C(NCCC(NCCS)=O)=O)(O)O	phosphopantetheine	1597	357.089
100000138	-0.949165	-0.130819	0.21131	0.115668	0.541295	0.168801	-1.12634	-0.735138	0.233393	0.82753	0.286807	0.461282	-0.00715166	-0.00874433	0.509362	0.754046	1.11464	1.11464	0.156584	0.156584	0.993549	0.995634	18289	Cofactors and Vitamins	Pantothenate and CoA Metabolism	3633-59-8	392407	HMDB0001373	C00882	444485	3'-dephosphocoenzyme A	209	126832	NAMED	KDTSHFARGAKYJN-IBOSZNHHBK	SCCNC(CCNC([C@H](O)C(C)(C)COP(OP(OC[C@H]([C@H]1O)O[C@H]([C@@H]1O)N2C=NC3=C2N=CN=C3N)(O)=O)(O)=O)=O)=O	3'-dephosphocoenzyme A	2013	686.142
100010805	-0.0924094	-0.0380878	0.810911	0.121058	0.833825	0.220544	-0.583795	-0.346806	-0.0396737	0.529796	0.505905	0.58275	0.309307	0.108029	0.41282	0.503759	-1.19366	1.19366	-0.255392	0.255392	0.364587	0.569376	54675	Cofactors and Vitamins	Pantothenate and CoA Metabolism		168079			193680	3'-dephospho-acetyl-CoA	209	180873	NAMED	XEFUABMMGJVHSD-ZSJPKINUBB	O[C@@H]([C@H](N1C2=NC=NC(N([H])[H])=C2N=C1)O[C@@H]3COP(OP(OCC(C)(C)[C@H](C(N([H])CCC(N([H])CCSC(C)=O)=O)=O)O)(O)=O)(O)=O)[C@@H]3O	3'-dephospho-acetyl-CoA	2313	728.152
270	-0.025499	0.347904	1.05281	0.807508	1.59864	0.803244	0.0669165	-0.279828	0.567036	1.45473	1.24303	0.357088	0.764101	0.568162	0.562123	0.671764	-1.14971	1.14971	-0.201266	0.201266	0.363381	0.569376	46322	Cofactors and Vitamins	Pantothenate and CoA Metabolism	85-61-0;18439-24-2	311	HMDB01423	C00010	317	coenzyme A							1448	382.55
301	-0.168113	0.138977	0.221755	-0.158921	0.170343	-0.185166	0.276383	0.140969	0.242269	0.0316779	0.223244	0.46525	0.00314569	0.229965	0.192484	0.144878	1.24642	1.24642	0.317796	0.317796	0.0902674	0.41071	34302	Cofactors and Vitamins	Ascorbate and Aldarate Metabolism	490-83-5	812	HMDB0001264	C05422	440667	dehydroascorbate	209	126135	NAMED	SBJKKFFYIZUCET-UHFFFAOYAZ	OCC(C1OC(C(C1=O)=O)=O)O	dehydroascorbate	739.6	173.009
1548	-0.446228	-0.131134	-0.179889	-0.237725	-0.031111	-0.296745	0.57358	0.246312	0.0918001	-0.227127	0.155961	1.0885	-0.220472	0.321505	0.143225	0.455774	1.87193	1.87193	0.90453	0.90453	0.0567362	0.41071	12358	Cofactors and Vitamins	Tetrahydrobiopterin Metabolism	22150-76-1	392795	HMDB00468	C06313	445040	biopterin							1562.7	238.093
100004216	-0.48024	-0.259946	-0.284756	-0.0179895	-0.0227944	-0.209413	0.0999954	0.106263	0.0624201	-0.171913	-0.164023	0.213967	-0.212523	0.0244516	0.174922	0.157378	1.2643	1.2643	0.338344	0.338344	0.119057	0.41071	43023	Cofactors and Vitamins	Pterin Metabolism	22363-60-4	65806	HMDB00802	C00715	73000	pterin							1545	164.057
873	-0.313684	-0.0341635	0.128878	0.0120856	-0.0173794	-0.314128	0.22895	0.275959	0.082454	-0.0809128	-0.0592228	0.13041	-0.0897319	0.0962728	0.18275	0.146164	1.19874	1.19874	0.261521	0.261521	0.165155	0.418975	5341	Cofactors and Vitamins	Thiamine Metabolism	59-43-8		HMDB0000235	DG00125,C00378,D08580	1130	thiamin (Vitamin B1)	400	155495	NAMED		NC1=C(C[N+]2=CSC(CC[O-])=C2C)C=NC(C)=N1	thiamin (Vitamin B1)	702	265.112
523	-0.354502	-0.199535	0.0833805	-0.806226	-0.757689	-0.925215	-0.404824	-0.177431	-0.340744	-0.76565	-0.587641	-0.10099	-0.493298	-0.396213	0.39812	0.24952	1.0564	1.0564	0.079153	0.079153	0.586139	0.746921	15798	Cofactors and Vitamins	Thiamine Metabolism	532-40-1	2627905	HMDB02666	C01081	3382778	thiamin monophosphate							670	345.078
522	0.00336841	0.228318	0.0583461	-0.224296	0.0212793	-1.0135	0.0776025	0.0715409	0.0483087	-0.644383	-0.0719764	-0.320996	-0.154414	-0.139984	0.445069	0.289603	-1.02194	1.02194	-0.0313115	0.0313115	0.92808	0.959452	35670	Cofactors and Vitamins	Thiamine Metabolism	154-87-0	8715	HMDB01372	C00068	1132	thiamin diphosphate							1195.1	423.03
492	-0.332421	-0.181646	0.0883889	-0.207681	-0.02075	-0.281363	-0.257935	0.00339904	0.0713268	-0.0192457	-0.108792	-0.160009	-0.155912	-0.0785428	0.160117	0.120354	1.0751	1.0751	0.104474	0.104474	0.149909	0.412019	5331	Cofactors and Vitamins	Vitamin B6 Metabolism	41468-25-1	1022	HMDB0001491	C00018	1051	pyridoxal phosphate	209	152420	NAMED	NGVDGCNFYWLIFO-UHFFFAOYAW	O=P(O)(O)OCC1=CN=C(C)C(O)=C1C([H])=O	pyridoxal phosphate	943	246.017
100001121	-0.723173	0.108666	0.528791	-0.764275	0.434138	-0.336418	-0.746861	0.167054	1.30129	-0.829813	-0.378595	-0.829813	-0.125378	-0.219456	0.56672	0.837928	1.14389	1.14389	0.193949	0.193949	0.687107	0.803083	31555	Cofactors and Vitamins	Vitamin B6 Metabolism	82-82-6	6467	HMDB00017	C00847	6723	pyridoxate							2185	182.046
100000014	-0.244642	0.581321	-0.0315562	0.699447	0.484564	0.248018	0.0862081	0.0305115	0.499408	-0.171423	-0.192345	0.00842513	0.289525	0.0434642	0.369154	0.250156	-1.31238	1.31238	-0.392186	0.392186	0.336139	0.559457	15753	Xenobiotics	Benzoate Metabolism	495-69-2	451	HMDB0000714	C01586	464	hippurate	209	124647	NAMED	QIAFMBKCNZACKA-UHFFFAOYAD	O=C(C1=CC=CC=C1)NCC(O)=O	hippurate	2106.9	178.051
100001605	-0.271423	-0.0210602	0.0731839	0.285719	0.0206258	0.652829	-0.202984	0.205867	0.446142	0.195399	-0.197034	1.06699	0.123312	0.252397	0.315113	0.472415	1.20604	1.20604	0.270282	0.270282	0.268211	0.510018	35320	Xenobiotics	Benzoate Metabolism	4918-96-1	2341024	HMDB0059724		3083879	catechol sulfate	209	143730	NAMED	MZPWKJZDOCIALD-UHFFFAOYAC	O=S(OC1=C(O)C=CC=C1)(O)=O	catechol sulfate	1906	188.986
100020219	-0.118541	-0.0448141	0.105622	-0.371154	0.399634	-0.083968	0.724427	0.86291	0.238702	0.0118482	-0.108038	-0.0240438	-0.0188701	0.284301	0.256746	0.413235	1.41814	1.41814	0.504005	0.504005	0.220681	0.462802	62863	Xenobiotics	Food Component/Plant	487-89-8	9838	HMDB29737	C08493	10256	3-formylindole	209	220649	NAMED	OLNJUISKUQQNIM-UHFFFAOYAL	O=CC1=CNC2=CC=CC=C12	3-formylindole	3619	146.06
100003823	0.0562049	0.0889585	-0.0130069	-0.213525	0.0156127	0.0651546	0.163766	0.0128399	0.0519271	-0.260163	-0.0352551	0.115736	-0.000100136	0.00814173	0.110746	0.149402	1.01235	1.01235	0.0177013	0.0177013	0.799817	0.884135	42561	Xenobiotics	Food Component/Plant	61-71-2	5872		C11130	6097	3-hydroxyindolin-2-one							2645	132.044
100003429	-0.122997	-0.35694	-0.577889	-0.235488	-0.0935734	0.317383	-0.361198	0.249582	0.199605	-0.281627	0.218696	0.582248	-0.178251	0.101218	0.300264	0.35701	1.33926	1.33926	0.421433	0.421433	0.133257	0.41071	40478	Xenobiotics	Food Component/Plant		23936050				equol sulfate	209	143877	NAMED	UXOJWGSGKUYMIA-UHFFFAOYAD	OC1=CC(OC2)=C(C=C1)CC2C3=CC=C(OS(=O)(O)=O)C=C3	equol sulfate	3630	321.044
100002154	-0.430571	0.290716	0.393452	-0.138549	0.344153	-0.1996	-0.009145	0.051359	0.433305	0.148008	0.0136631	0.389808	0.043267	0.171166	0.34379	0.194283	1.10134	1.10134	0.139264	0.139264	0.433442	0.618961	37459	Xenobiotics	Food Component/Plant	58511-63-0	2297320	HMDB0003045	C05570	5351619	ergothioneine	400	156384	NAMED	SSISHJJTAXXQAX-UHFFFAOYAO	S=C1NC(CC(C([O-])=O)[N+](C)(C)C)=CN1	ergothioneine	821	228.081
100001296	-0.529452	0.251857	0.354974	-0.124004	0.042979	-0.529612	0.445855	0.727382	0.372215	-0.117258	0.0639633	0.0502387	-0.0888763	0.257066	0.379494	0.31314	1.3905	1.3905	0.475599	0.475599	0.0871328	0.41071	34384	Xenobiotics	Food Component/Plant	4136-37-2	103115	HMDB0004827	C10172	115244	stachydrine	400	156088	NAMED	CMUNUTVVOOHQPW-LURJTMIEBI	C[N+]1(C)[C@H]([C@@]([O-])=O)CCC1	stachydrine	838.7	144.102
100005864	0.541702	-0.279281	0.0173327	-0.504698	-0.504698	-0.504698	-0.504698	-0.504698	-0.111194	-0.504698	-0.504698	0.360057	-0.205724	-0.294988	0.419992	0.357429	-1.11826	1.11826	-0.16125	0.16125	0.734766	0.845326	46144	Xenobiotics	Food Component/Plant			HMDB0029965		4.45238e+16	methyl glucopyranoside (alpha + beta)	209	144231	NAMED		O[C@H]1[C@@H]([C@H]([C@H](O[C@@H]1CO)OC)O)O	methyl glucopyranoside (alpha + beta)	1070	193.072
501	0.403546	-0.559815	0.416269	0.550564	0.987921	-0.23589	0.130391	-0.160025	-0.017403	-0.0681293	-0.397023	0.404323	0.260433	-0.0179776	0.561663	0.270821	-1.44672	1.44672	-0.53279	0.53279	0.393388	0.586884	1515	Xenobiotics	Drug - Topical Agents	69-72-7	331	HMDB01895	C00805	338	salicylate							2195	137.024
100002528	-0.512898	0.67303	-0.00660461	0.0161155	0.130864	-0.278853	-0.0357444	0.0334918	-0.274407	-0.0326421	-0.259568	-0.556818	0.00360917	-0.187614	0.402776	0.221355	-1.27484	1.27484	-0.350316	0.350316	0.272238	0.511394	46960	Xenobiotics	Chemical	14808-79-8	1086	HMDB01448	C00059	5152822	sulfate*	209	148213	NAMED	QAOWNCQODCNURD-UHFFFAOYAC	OS(O)(=O)=O	sulfate*	616	96.9601
100001635	0.221679	0.359837	-0.257205	0.324854	0.768238	-0.212318	1.1044	0.66494	0.0116575	-0.110368	0.412046	0.649134	0.200848	0.455301	0.385626	0.452	1.31909	1.31909	0.399539	0.399539	0.322695	0.553407	35651	Xenobiotics	Chemical	96702-03-3	112069		C06231	126041	ectoine							823	143.082
