# Supplementary material for: Pantothenate kinase 4 controls skeletal muscle substrate metabolism
Source: Nat Commun. 2025 Jan 2;16:345. doi: 10.1038/s41467-024-55036-w (PMC11695632; doi:10.1038/s41467-024-55036-w)
Supplement: Supplementary file 6 — Supplementary Dataset 4 [file 41467_2024_55036_MOESM6_ESM.xlsx]

## Sheet: all samples all IDs (1000)
								Normalized abundance												Raw abundance												Spectral counts
								KO_endIP			rAAV_WT_endIP		KO_flag			rAAV_WT_flag				KO_endIP			rAAV_WT_endIP		KO_flag			rAAV_WT_flag				KO_endIP			rAAV_WT_endIP		KO_flag			rAAV_WT_flag
Accession	Peptide count	Unique peptides	Confidence score	Anova (p)	Max fold change	Gene symbol	Description	92-37404_KLM11062A2_1_KO	92-37405_KLM11062A3_2_KO	92-37406_KLM11062A4_3_KO	92-37410_KLM11062A8_7_rAAV_PanK4_WT	92-37413_KLM11062A11_10_rAAV_PanK4_WT	92-37407_KLM11062A5_4_KO	92-37408_KLM11062A6_5_KO	92-37409_KLM11062A7_6_KO	92-37411_KLM11062A9_8_rAAV_PanK4_WT	92-37412_KLM11062A10_9_rAAV_PanK4_WT	92-37414_KLM11062A12_11_rAAV_PanK4_WT	92-37415_KLM11062A13_12_rAAV_PanK4_WT	92-37404_KLM11062A2_1_KO	92-37405_KLM11062A3_2_KO	92-37406_KLM11062A4_3_KO	92-37410_KLM11062A8_7_rAAV_PanK4_WT	92-37413_KLM11062A11_10_rAAV_PanK4_WT	92-37407_KLM11062A5_4_KO	92-37408_KLM11062A6_5_KO	92-37409_KLM11062A7_6_KO	92-37411_KLM11062A9_8_rAAV_PanK4_WT	92-37412_KLM11062A10_9_rAAV_PanK4_WT	92-37414_KLM11062A12_11_rAAV_PanK4_WT	92-37415_KLM11062A13_12_rAAV_PanK4_WT	92-37404_KLM11062A2_1_KO	92-37405_KLM11062A3_2_KO	92-37406_KLM11062A4_3_KO	92-37410_KLM11062A8_7_rAAV_PanK4_WT	92-37413_KLM11062A11_10_rAAV_PanK4_WT	92-37407_KLM11062A5_4_KO	92-37408_KLM11062A6_5_KO	92-37409_KLM11062A7_6_KO	92-37411_KLM11062A9_8_rAAV_PanK4_WT	92-37412_KLM11062A10_9_rAAV_PanK4_WT	92-37414_KLM11062A12_11_rAAV_PanK4_WT	92-37415_KLM11062A13_12_rAAV_PanK4_WT
A2ASS6;B9EJR8;O70628	239	234	5995.37	0.0836593	3.58856	Ttn	A2ASS6|TITIN_MOUSE Titin OS=Mus musculus GN=Ttn PE=1 SV=1	3.52161e+08	9.35404e+07	1.51494e+08	1.93946e+08	8.59062e+07	1.91957e+08	5.70082e+07	5.59418e+07	9.92143e+07	7.26186e+07	5.74872e+07	6.99764e+07	2.26948e+08	6.72742e+07	6.66271e+07	9.78953e+07	7.55553e+07	2.79287e+08	7.34406e+07	6.32467e+07	7.86304e+07	9.85078e+07	5.74872e+07	7.94984e+07	111	21	28	38	23	137	26	21	36	34	18	31
Q5XKE0;O70468	68	68	3259.92	0.194695	1.70816	Mybpc2	Q5XKE0|MYPC2_MOUSE Myosin-binding protein C, fast-type OS=Mus musculus GN=Mybpc2 PE=1 SV=1	2.06337e+09	1.25738e+09	1.19213e+09	1.8875e+09	1.86798e+09	4.36202e+09	1.52036e+09	1.82631e+09	3.02755e+09	2.79863e+09	1.97799e+09	2.18331e+09	1.32972e+09	9.04305e+08	5.24296e+08	9.52724e+08	1.64291e+09	6.34651e+09	1.9586e+09	2.0648e+09	2.39942e+09	3.79636e+09	1.97799e+09	2.4804e+09	61	51	51	52	70	107	58	67	83	91	74	73
E9PZQ0;A2AGL3;Q3UU35	73	67	2236.7	0.000123252	1.67753	Ryr1	E9PZQ0|RYR1_MOUSE Ryanodine receptor 1 OS=Mus musculus GN=Ryr1 PE=1 SV=1	1.02888e+08	1.08294e+08	9.44875e+07	1.22248e+08	1.06635e+08	6.91453e+07	6.49456e+07	7.05705e+07	7.56433e+07	9.39763e+07	7.88677e+07	6.96911e+07	6.63055e+07	7.78847e+07	4.15555e+07	6.17054e+07	9.37864e+07	1.00603e+08	8.36659e+07	7.97857e+07	5.99496e+07	1.2748e+08	7.88677e+07	7.91743e+07	23	29	18	24	30	25	25	21	26	33	24	19
Q8R429;O55143;Q64518	61	61	2824.72	0.0161677	1.48399	Atp2a1	Q8R429|AT2A1_MOUSE Sarcoplasmic/endoplasmic reticulum calcium ATPase 1 OS=Mus musculus GN=Atp2a1 PE=1 SV=1	6.72736e+09	8.83307e+09	7.10163e+09	9.35731e+09	9.70037e+09	6.5962e+09	6.45543e+09	6.7457e+09	6.97643e+09	8.75977e+09	6.32685e+09	5.7166e+09	4.33541e+09	6.35274e+09	3.12329e+09	4.72315e+09	8.53157e+09	9.59713e+09	8.31618e+09	7.62656e+09	5.52903e+09	1.18827e+10	6.32685e+09	6.49449e+09	64	83	66	67	87	90	78	81	68	91	74	65
Q62234	43	43	1142.14	1.8377e-05	2.69499	Myom1	Q62234|MYOM1_MOUSE Myomesin-1 OS=Mus musculus GN=Myom1 PE=1 SV=2	5.50929e+07	4.88282e+07	4.66625e+07	1.2592e+08	9.25129e+07	4.41946e+07	3.45517e+07	4.2831e+07	1.12276e+08	7.85397e+07	8.95707e+07	8.79437e+07	3.55043e+07	3.51172e+07	2.05221e+07	6.35587e+07	8.1366e+07	6.43009e+07	4.45111e+07	4.84239e+07	8.89824e+07	1.0654e+08	8.95707e+07	9.99106e+07	10	13	7	17	15	17	16	10	18	23	17	16
Q80YV4	44	43	1837.14	3.08844e-06	65.8383	Pank4	Q80YV4|PANK4_MOUSE Pantothenate kinase 4 OS=Mus musculus GN=Pank4 PE=1 SV=2	3.55544e+07	3.15e+07	4.11638e+07	2.18035e+08	1.15856e+08	2.5971e+07	2.90092e+07	2.6677e+07	3.43682e+09	3.2409e+08	1.2318e+09	2.17553e+09	2.29129e+07	2.26548e+07	1.81038e+07	1.10054e+08	1.01896e+08	3.77865e+07	3.7371e+07	3.01606e+07	2.72378e+09	4.39631e+08	1.2318e+09	2.47156e+09	0	0	0	17	17	0	0	0	80	33	53	69
Q5SX39;A2AQP0	183	42	7946.76	0.0506438	1.78328	Myh4	Q5SX39|MYH4_MOUSE Myosin-4 OS=Mus musculus GN=Myh4 PE=2 SV=1	8.40647e+09	7.24097e+09	8.11393e+09	9.22006e+09	9.03541e+09	9.41896e+09	4.78802e+09	5.45375e+09	6.83825e+09	7.21799e+09	5.22532e+09	4.76226e+09	5.4175e+09	5.2077e+09	3.5685e+09	4.65387e+09	7.94673e+09	1.37041e+10	6.16815e+09	6.16591e+09	5.41952e+09	9.79127e+09	5.22532e+09	5.41028e+09	74	64	65	55	82	76	64	71	74	79	68	64
Q9WUB3;Q9ET01	58	41	2582.91	0.121626	1.44014	Pygm	Q9WUB3|PYGM_MOUSE Glycogen phosphorylase, muscle form OS=Mus musculus GN=Pygm PE=1 SV=3	1.03513e+09	1.38477e+09	1.15119e+09	1.76856e+09	1.66002e+09	1.22799e+09	1.17929e+09	1.24627e+09	1.39164e+09	1.56654e+09	1.07353e+09	1.12676e+09	6.67083e+08	9.95927e+08	5.06291e+08	8.92689e+08	1.46e+09	1.78666e+09	1.51922e+09	1.40901e+09	1.10292e+09	2.12503e+09	1.07353e+09	1.28009e+09	45	58	46	52	64	59	56	60	54	65	53	53
P52480;P53657	37	37	1595.93	0.3236	1.34861	Pkm	P52480|KPYM_MOUSE Pyruvate kinase PKM OS=Mus musculus GN=Pkm PE=1 SV=4	9.38413e+08	1.25931e+09	1.02034e+09	1.35999e+09	1.53328e+09	1.0108e+09	1.12562e+09	1.15497e+09	1.23505e+09	1.57078e+09	1.0356e+09	1.06728e+09	6.04755e+08	9.05696e+08	4.48746e+08	6.86464e+08	1.34853e+09	1.47067e+09	1.45007e+09	1.30579e+09	9.78815e+08	2.13078e+09	1.0356e+09	1.2125e+09	27	31	29	32	38	33	39	32	29	43	32	37
P56480	32	32	1500.64	0.89791	1.16896	Atp5b	P56480|ATPB_MOUSE ATP synthase subunit beta, mitochondrial OS=Mus musculus GN=Atp5b PE=1 SV=2	1.07949e+09	1.39773e+09	1.06477e+09	1.348e+09	1.05213e+09	1.22163e+09	1.22714e+09	1.06986e+09	9.28791e+08	1.21807e+09	1.41174e+09	1.14736e+09	6.9567e+08	1.00524e+09	4.68287e+08	6.8041e+08	9.25363e+08	1.7774e+09	1.58086e+09	1.20957e+09	7.36096e+08	1.65232e+09	1.41174e+09	1.30349e+09	30	30	26	24	33	33	41	36	30	39	37	38
Q99KI0	33	32	1238.07	0.0151177	1.53417	Aco2	Q99KI0|ACON_MOUSE Aconitate hydratase, mitochondrial OS=Mus musculus GN=Aco2 PE=1 SV=1	3.93896e+08	5.73223e+08	4.13953e+08	6.0168e+08	6.01208e+08	4.34368e+08	4.8575e+08	5.02412e+08	4.77318e+08	6.26549e+08	5.4682e+08	5.06591e+08	2.53844e+08	4.12261e+08	1.82056e+08	3.03701e+08	5.28768e+08	6.31983e+08	6.25766e+08	5.68017e+08	3.78289e+08	8.4992e+08	5.4682e+08	5.75526e+08	19	24	18	24	25	28	29	28	12	34	27	27
P38647	31	30	1161.54	1.93266e-09	17.8962	Hspa9	P38647|GRP75_MOUSE Stress-70 protein, mitochondrial OS=Mus musculus GN=Hspa9 PE=1 SV=3	1.01642e+09	1.04686e+09	9.93623e+08	1.07156e+09	5.61687e+08	8.13374e+07	6.94069e+07	6.10511e+07	6.17661e+07	6.13395e+07	7.65648e+07	6.47777e+07	6.55028e+08	7.52898e+08	4.36994e+08	5.40874e+08	4.94009e+08	1.18342e+08	8.94132e+07	6.90232e+07	4.89515e+07	8.32076e+07	7.65648e+07	7.35923e+07	28	35	26	24	26	7	7	5	6	6	10	8
Q8VDD5	41	30	1231.85	0.362649	24.1982	Myh9	Q8VDD5|MYH9_MOUSE Myosin-9 OS=Mus musculus GN=Myh9 PE=1 SV=4	1.05648e+08	7.5392e+06	7.99519e+06	5.72491e+06	3.85828e+06	2.714e+08	6.89745e+06	3.67304e+06	5.84241e+06	3.37299e+06	2.9338e+06	3.38752e+06	6.80839e+07	5.42219e+06	3.51628e+06	2.88968e+06	3.39339e+06	3.94873e+08	8.88561e+06	4.15267e+06	4.63029e+06	4.5755e+06	2.9338e+06	3.84847e+06	20	3	2	0	0	37	1	1	1	0	0	1
P07724	32	29	1564.78	0.00654942	1.8791	Alb	P07724|ALBU_MOUSE Serum albumin OS=Mus musculus GN=Alb PE=1 SV=3	9.95884e+08	1.01921e+09	8.08559e+08	7.99793e+08	1.14234e+09	1.23677e+09	1.09483e+09	1.16663e+09	1.77173e+09	1.33448e+09	1.20183e+09	1.55847e+09	6.41792e+08	7.33014e+08	3.55603e+08	4.03699e+08	1.0047e+09	1.79944e+09	1.41041e+09	1.31897e+09	1.40415e+09	1.81023e+09	1.20183e+09	1.77054e+09	30	32	27	21	40	37	41	42	43	43	44	42
P47857;P12382;Q9WUA3	29	29	1314.27	0.695911	1.22541	Pfkm	P47857|PFKAM_MOUSE ATP-dependent 6-phosphofructokinase, muscle type OS=Mus musculus GN=Pfkm PE=1 SV=3	2.5859e+08	3.39755e+08	2.49576e+08	3.35903e+08	3.568e+08	3.46654e+08	3.20842e+08	3.21446e+08	3.10026e+08	3.93898e+08	2.794e+08	2.86055e+08	1.66647e+08	2.44351e+08	1.09763e+08	1.69549e+08	3.13809e+08	5.04364e+08	4.13324e+08	3.63421e+08	2.45705e+08	5.34327e+08	2.794e+08	3.24979e+08	25	24	19	21	24	27	28	27	21	30	29	24
Q5SX40	159	29	7128.23	0.789766	4.11426	Myh1	Q5SX40|MYH1_MOUSE Myosin-1 OS=Mus musculus GN=Myh1 PE=1 SV=1	7.77563e+09	2.12214e+09	1.44039e+09	2.65936e+09	1.42295e+09	1.59211e+10	1.46934e+09	1.1298e+09	1.13167e+09	1.62305e+09	1.76838e+09	1.47886e+09	5.01096e+09	1.52624e+09	6.3348e+08	1.34233e+09	1.25149e+09	2.31643e+10	1.89288e+09	1.27733e+09	8.96885e+08	2.20169e+09	1.76838e+09	1.68009e+09	59	27	21	23	25	80	32	20	22	36	28	26
Q60597	29	29	941.81	0.8504	1.2175	Ogdh	Q60597|ODO1_MOUSE 2-oxoglutarate dehydrogenase, mitochondrial OS=Mus musculus GN=Ogdh PE=1 SV=3	6.86541e+07	8.52687e+07	6.44934e+07	8.51076e+07	6.89598e+07	6.51965e+07	7.0979e+07	7.28975e+07	5.55128e+07	8.67076e+07	8.82963e+07	7.12324e+07	4.42437e+07	6.13252e+07	2.83641e+07	4.29585e+07	6.06508e+07	9.48576e+07	9.14384e+07	8.24165e+07	4.39956e+07	1.1762e+08	8.82963e+07	8.09254e+07	8	11	7	9	9	14	21	20	9	17	18	14
Q9JMH9	31	29	884.74	8.89272e-09	12.4595	Myo18a	Q9JMH9|MY18A_MOUSE Unconventional myosin-XVIIIa OS=Mus musculus GN=Myo18a PE=1 SV=2	6.22495e+06	6.47567e+06	5.51257e+06	5.60619e+06	5.15669e+06	8.95164e+07	6.37464e+07	4.78868e+07	2.5104e+07	2.45294e+07	2.48841e+07	2.16683e+07	4.01164e+06	4.6573e+06	2.42442e+06	2.82975e+06	4.53536e+06	1.30242e+08	8.21211e+07	5.41399e+07	1.98957e+07	3.32744e+07	2.48841e+07	2.46168e+07	0	0	0	0	0	20	17	13	6	9	11	3
P05064	34	28	1362.25	0.397827	1.26379	Aldoa	P05064|ALDOA_MOUSE Fructose-bisphosphate aldolase A OS=Mus musculus GN=Aldoa PE=1 SV=2	3.70235e+09	4.63155e+09	3.83071e+09	4.92324e+09	5.32577e+09	3.97147e+09	4.21197e+09	4.21383e+09	4.93856e+09	5.25717e+09	4.06664e+09	4.36102e+09	2.38596e+09	3.33101e+09	1.68474e+09	2.48503e+09	4.68407e+09	5.77828e+09	5.42605e+09	4.76408e+09	3.91396e+09	7.13141e+09	4.06664e+09	4.95444e+09	38	43	36	36	48	40	41	41	45	52	42	38
Q8VHX6	36	28	1058.42	0.990346	1.16084	Flnc	Q8VHX6|FLNC_MOUSE Filamin-C OS=Mus musculus GN=Flnc PE=1 SV=3	4.64439e+07	3.36794e+07	2.46402e+07	3.65791e+07	2.35864e+07	5.1736e+07	2.67589e+07	2.34653e+07	1.93356e+07	3.08407e+07	4.10322e+07	3.19688e+07	2.99305e+07	2.42222e+07	1.08367e+07	1.84635e+07	2.07445e+07	7.52733e+07	3.44721e+07	2.65294e+07	1.5324e+07	4.18357e+07	4.10322e+07	3.6319e+07	7	7	5	6	4	22	10	11	4	8	9	10
Q9D0F9;Q8BZF8	28	28	1005.07	0.00673793	2.13977	Pgm1	Q9D0F9|PGM1_MOUSE Phosphoglucomutase-1 OS=Mus musculus GN=Pgm1 PE=1 SV=4	1.89952e+08	3.24637e+08	2.1906e+08	4.2885e+08	4.19703e+08	1.68232e+08	2.18836e+08	2.07777e+08	3.51599e+08	3.94873e+08	2.72699e+08	2.77687e+08	1.22414e+08	2.33479e+08	9.63421e+07	2.16464e+08	3.69133e+08	2.4477e+08	2.81915e+08	2.34908e+08	2.78653e+08	5.35648e+08	2.72699e+08	3.15473e+08	10	19	15	18	23	15	20	19	19	22	13	19
P01868	28	27	1255.13	9.89508e-12	156.914	Ighg1	P01868|IGHG1_MOUSE Ig gamma-1 chain C region secreted form OS=Mus musculus GN=Ighg1 PE=1 SV=1	2.35187e+08	1.79851e+08	4.49516e+08	7.15026e+08	3.60074e+08	4.11671e+10	4.19085e+10	5.25847e+10	3.68317e+10	3.13919e+10	3.53403e+10	4.09784e+10	1.51565e+08	1.29349e+08	1.97697e+08	3.60913e+08	3.16689e+08	5.9896e+10	5.39885e+10	5.94513e+10	2.91902e+10	4.25833e+10	3.53403e+10	4.65545e+10	4	6	4	11	10	108	119	122	84	95	82	102
Q91VD9	27	27	825.33	2.74074e-05	5.06474	Ndufs1	Q91VD9|NDUS1_MOUSE NADH-ubiquinone oxidoreductase 75 kDa subunit, mitochondrial OS=Mus musculus GN=Ndufs1 PE=1 SV=2	6.39886e+07	1.14297e+08	8.85265e+07	9.45036e+07	7.4398e+07	1.68146e+08	2.9417e+08	3.35607e+08	2.75514e+08	2.00407e+08	2.72325e+08	2.56148e+08	4.12371e+07	8.22026e+07	3.89338e+07	4.77012e+07	6.54337e+07	2.44644e+08	3.78964e+08	3.79431e+08	2.18353e+08	2.71855e+08	2.72325e+08	2.91003e+08	8	9	11	13	16	13	18	19	14	14	13	12
O88990;P57780	32	26	1231.05	0.046023	3.35173	Actn3	O88990|ACTN3_MOUSE Alpha-actinin-3 OS=Mus musculus GN=Actn3 PE=2 SV=1	1.61262e+08	5.64792e+07	7.68597e+07	1.2438e+08	4.59401e+07	1.27599e+08	3.77986e+07	3.43956e+07	3.35767e+07	3.07533e+07	2.45392e+07	2.83243e+07	1.03924e+08	4.06198e+07	3.38028e+07	6.27817e+07	4.04048e+07	1.8565e+08	4.86939e+07	3.8887e+07	2.66106e+07	4.17171e+07	2.45392e+07	3.21786e+07	21	9	12	14	14	20	15	13	8	8	6	8
Q8BMS1	26	26	1172.46	0.0526139	1.5395	Hadha	Q8BMS1|ECHA_MOUSE Trifunctional enzyme subunit alpha, mitochondrial OS=Mus musculus GN=Hadha PE=1 SV=1	9.11239e+07	1.09157e+08	7.87406e+07	7.91615e+07	8.4399e+07	8.12919e+07	9.04699e+07	8.82871e+07	6.99779e+07	1.12847e+08	1.12492e+08	9.17768e+07	5.87243e+07	7.85054e+07	3.463e+07	3.99572e+07	7.42298e+07	1.18276e+08	1.16548e+08	9.98157e+07	5.54596e+07	1.53078e+08	1.12492e+08	1.04265e+08	16	22	12	13	15	19	21	19	16	21	22	19
P16858;Q64467	25	25	1042.92	0.414069	1.19508	Gapdh	P16858|G3P_MOUSE Glyceraldehyde-3-phosphate dehydrogenase OS=Mus musculus GN=Gapdh PE=1 SV=2	2.90642e+09	3.8804e+09	3.19348e+09	3.77315e+09	3.89299e+09	4.05553e+09	3.97225e+09	3.89953e+09	4.43446e+09	4.10648e+09	3.48492e+09	3.56013e+09	1.87303e+09	2.79078e+09	1.40449e+09	1.90451e+09	3.42392e+09	5.90059e+09	5.11723e+09	4.40874e+09	3.51445e+09	5.57048e+09	3.48492e+09	4.04458e+09	26	30	26	21	33	30	26	35	31	36	27	27
Q03265	25	25	1136.13	0.150854	1.43297	Atp5a1	Q03265|ATPA_MOUSE ATP synthase subunit alpha, mitochondrial OS=Mus musculus GN=Atp5a1 PE=1 SV=1	7.94658e+08	1.02811e+09	8.06739e+08	9.21991e+08	7.43843e+08	7.20173e+08	7.99686e+08	7.08588e+08	6.58147e+08	7.57566e+08	8.8828e+08	7.22376e+08	5.12113e+08	7.39415e+08	3.54803e+08	4.6538e+08	6.54217e+08	1.04781e+09	1.03019e+09	8.01116e+08	5.21602e+08	1.02765e+09	8.8828e+08	8.20674e+08	17	26	18	18	23	29	28	33	25	33	27	29
Q8BH59;Q9QXX4	24	24	879.42	0.273227	1.36587	Slc25a12	Q8BH59|CMC1_MOUSE Calcium-binding mitochondrial carrier protein Aralar1 OS=Mus musculus GN=Slc25a12 PE=1 SV=1	9.16069e+07	1.31351e+08	9.65397e+07	1.40933e+08	9.55698e+07	1.07015e+08	1.3981e+08	1.35191e+08	1.1771e+08	1.32046e+08	1.52885e+08	1.2366e+08	5.90356e+07	9.44673e+07	4.2458e+07	7.11365e+07	8.40546e+07	1.55702e+08	1.8011e+08	1.52845e+08	9.3289e+07	1.79122e+08	1.52885e+08	1.40487e+08	7	11	10	12	10	17	18	16	15	17	14	14
P07310	24	23	1156.58	0.00270165	1.9946	Ckm	P07310|KCRM_MOUSE Creatine kinase M-type OS=Mus musculus GN=Ckm PE=1 SV=1	4.75743e+09	7.33073e+09	6.16196e+09	1.02603e+10	1.20937e+10	4.91295e+09	5.92776e+09	5.97022e+09	1.15234e+10	1.11563e+10	8.05313e+09	8.29862e+09	3.0659e+09	5.27225e+09	2.71002e+09	5.17893e+09	1.06366e+10	7.14809e+09	7.63642e+09	6.74981e+09	9.13262e+09	1.51336e+10	8.05313e+09	9.42786e+09	44	55	50	50	64	45	49	61	57	73	56	59
A2AUC9	23	22	799.31	3.59313e-07	6.79022	Klhl41	A2AUC9|KLH41_MOUSE Kelch-like protein 41 OS=Mus musculus GN=Klhl41 PE=1 SV=1	5.77701e+07	3.19556e+07	2.80166e+07	4.46214e+07	2.79148e+07	3.64261e+08	1.82477e+08	1.92067e+08	1.94761e+08	2.3767e+08	3.02583e+08	2.31796e+08	3.72296e+07	2.29824e+07	1.23217e+07	2.25229e+07	2.45514e+07	5.29981e+08	2.35075e+08	2.17148e+08	1.54354e+08	3.22401e+08	3.02583e+08	2.63338e+08	7	2	2	3	2	21	20	19	14	22	17	16
P50544	22	21	776.7	0.654267	1.26116	Acadvl	P50544|ACADV_MOUSE Very long-chain specific acyl-CoA dehydrogenase, mitochondrial OS=Mus musculus GN=Acadvl PE=1 SV=3	6.44823e+07	8.99677e+07	6.26903e+07	7.91916e+07	6.05654e+07	7.43014e+07	6.6219e+07	5.87676e+07	5.23639e+07	7.19974e+07	7.46721e+07	5.99833e+07	4.15552e+07	6.47047e+07	2.75711e+07	3.99723e+07	5.32679e+07	1.08105e+08	8.53064e+07	6.64415e+07	4.15e+07	9.76652e+07	7.46721e+07	6.81455e+07	9	9	6	10	7	7	12	12	9	11	12	9
P58252;O08810	21	21	654.32	0.0677045	1.28328	Eef2	P58252|EF2_MOUSE Elongation factor 2 OS=Mus musculus GN=Eef2 PE=1 SV=2	4.32154e+07	5.32944e+07	5.21817e+07	4.21154e+07	4.39377e+07	4.47301e+07	4.89817e+07	4.73389e+07	4.10716e+07	4.96556e+07	3.80606e+07	4.28504e+07	2.78499e+07	3.83293e+07	2.29494e+07	2.1258e+07	3.86437e+07	6.508e+07	6.31005e+07	5.35205e+07	3.25505e+07	6.73583e+07	3.80606e+07	4.86813e+07	10	12	7	8	11	10	13	12	8	10	5	10
Q64521	21	21	630.56	0.247953	1.79928	Gpd2	Q64521|GPDM_MOUSE Glycerol-3-phosphate dehydrogenase, mitochondrial OS=Mus musculus GN=Gpd2 PE=1 SV=2	4.87511e+07	3.48667e+07	2.5974e+07	2.40535e+07	2.47903e+07	5.77478e+07	3.41195e+07	3.46288e+07	2.64333e+07	2.69957e+07	1.98138e+07	2.04953e+07	3.14174e+07	2.50761e+07	1.14233e+07	1.21411e+07	2.18033e+07	8.40201e+07	4.39543e+07	3.91506e+07	2.09492e+07	3.66199e+07	1.98138e+07	2.32843e+07	7	8	6	5	6	12	9	9	5	12	6	7
Q6P8J7;P30275	21	21	920.06	0.0283774	1.98123	Ckmt2	Q6P8J7|KCRS_MOUSE Creatine kinase S-type, mitochondrial OS=Mus musculus GN=Ckmt2 PE=1 SV=1	3.44187e+08	4.46256e+08	3.48241e+08	5.03503e+08	4.78889e+08	5.52989e+08	4.67863e+08	3.79499e+08	4.86188e+08	5.65467e+08	8.16426e+08	6.25966e+08	2.21809e+08	3.20947e+08	1.53156e+08	2.54146e+08	4.21188e+08	8.0457e+08	6.02723e+08	4.29054e+08	3.85319e+08	7.67062e+08	8.16426e+08	7.11145e+08	13	19	16	17	17	24	24	21	21	31	23	28
Q7TQ48	22	21	1007.65	0.00170303	1.91303	Srl	Q7TQ48|SRCA_MOUSE Sarcalumenin OS=Mus musculus GN=Srl PE=1 SV=1	1.32374e+08	1.49767e+08	1.47803e+08	2.75084e+08	2.73246e+08	1.55374e+08	1.67962e+08	1.6824e+08	2.16838e+08	2.48427e+08	2.50325e+08	2.09535e+08	8.5308e+07	1.07713e+08	6.50035e+07	1.3885e+08	2.40322e+08	2.26061e+08	2.16376e+08	1.90209e+08	1.71851e+08	3.36994e+08	2.50325e+08	2.38047e+08	11	11	9	15	19	17	15	16	16	18	16	17
P06151;P00342	21	20	804.6	0.163766	1.51767	Ldha	P06151|LDHA_MOUSE L-lactate dehydrogenase A chain OS=Mus musculus GN=Ldha PE=1 SV=3	4.35319e+08	6.45071e+08	5.22905e+08	8.01069e+08	8.21114e+08	6.105e+08	7.44288e+08	8.72206e+08	7.78696e+08	9.30641e+08	6.7547e+08	7.16566e+08	2.80539e+08	4.63935e+08	2.29973e+08	4.04343e+08	7.22178e+08	8.88247e+08	9.58827e+08	9.86099e+08	6.1714e+08	1.26242e+09	6.7547e+08	8.14073e+08	12	16	11	13	15	18	20	19	16	21	18	16
P21550;P17183	34	20	1469.72	0.0541715	1.53953	Eno3	P21550|ENOB_MOUSE Beta-enolase OS=Mus musculus GN=Eno3 PE=1 SV=3	1.08147e+09	1.6328e+09	1.43585e+09	1.8255e+09	1.93745e+09	1.06599e+09	1.32273e+09	1.27761e+09	1.81061e+09	1.93902e+09	1.42855e+09	1.45057e+09	6.96946e+08	1.17431e+09	6.31485e+08	9.21431e+08	1.70401e+09	1.55096e+09	1.70401e+09	1.44444e+09	1.43496e+09	2.6303e+09	1.42855e+09	1.64796e+09	22	17	19	25	31	22	27	17	29	29	21	25
Q3V1D3;O08739	20	20	656.76	0.0157521	1.74051	Ampd1	Q3V1D3|AMPD1_MOUSE AMP deaminase 1 OS=Mus musculus GN=Ampd1 PE=1 SV=2	4.87095e+07	4.45328e+07	4.69246e+07	7.23277e+07	6.99811e+07	6.8001e+07	4.92475e+07	6.88034e+07	8.14544e+07	1.02412e+08	7.31195e+07	6.82975e+07	3.13905e+07	3.2028e+07	2.06374e+07	3.65078e+07	6.1549e+07	9.89379e+07	6.34429e+07	7.77878e+07	6.45552e+07	1.38923e+08	7.31195e+07	7.75911e+07	6	8	3	9	8	6	6	8	14	16	13	11
Q8CAQ8	21	20	616.14	0.377546	1.44144	Immt	Q8CAQ8|MIC60_MOUSE MICOS complex subunit Mic60 OS=Mus musculus GN=Immt PE=1 SV=1	2.89524e+07	3.99642e+07	3.68594e+07	4.34508e+07	2.75064e+07	2.14718e+07	3.13147e+07	2.97257e+07	2.89584e+07	2.76792e+07	3.83879e+07	3.0284e+07	1.86582e+07	2.87422e+07	1.62107e+07	2.1932e+07	2.41921e+07	3.12403e+07	4.03411e+07	3.36073e+07	2.29504e+07	3.75471e+07	3.83879e+07	3.44049e+07	6	11	7	8	10	10	8	10	6	9	8	7
P06745	19	19	731.01	0.48707	1.37406	Gpi	P06745|G6PI_MOUSE Glucose-6-phosphate isomerase OS=Mus musculus GN=Gpi PE=1 SV=4	1.63617e+08	2.50958e+08	1.80354e+08	2.76266e+08	2.68715e+08	1.83282e+08	2.13608e+08	2.17336e+08	2.24988e+08	2.81436e+08	1.90993e+08	1.97106e+08	1.05442e+08	1.80489e+08	7.93194e+07	1.39447e+08	2.36337e+08	2.66666e+08	2.7518e+08	2.45716e+08	1.7831e+08	3.81771e+08	1.90993e+08	2.23927e+08	12	15	11	10	20	15	20	16	14	16	15	16
P41216;Q8JZR0	19	19	676.76	0.0592279	2.10603	Acsl1	P41216|ACSL1_MOUSE Long-chain-fatty-acid--CoA ligase 1 OS=Mus musculus GN=Acsl1 PE=1 SV=2	4.27068e+07	6.1379e+07	3.54342e+07	5.96675e+07	4.46839e+07	3.51335e+07	3.58177e+07	2.67073e+07	3.09201e+07	4.22698e+07	4.95456e+07	3.73111e+07	2.75221e+07	4.41437e+07	1.55839e+07	3.01175e+07	3.92999e+07	5.11174e+07	4.6142e+07	3.01948e+07	2.45051e+07	5.73394e+07	4.95456e+07	4.23882e+07	7	9	3	9	9	8	13	8	2	12	10	7
P63017;P17156;P17879	25	19	896.68	0.000337684	1.77322	Hspa8	P63017|HSP7C_MOUSE Heat shock cognate 71 kDa protein OS=Mus musculus GN=Hspa8 PE=1 SV=1	1.72053e+08	2.27593e+08	2.01784e+08	2.14997e+08	1.59601e+08	1.32151e+08	1.27416e+08	1.0952e+08	1.09444e+08	1.14984e+08	1.10821e+08	1.21902e+08	1.10879e+08	1.63685e+08	8.87443e+07	1.08521e+08	1.4037e+08	1.92273e+08	1.64143e+08	1.23821e+08	8.67381e+07	1.55977e+08	1.10821e+08	1.3849e+08	8	13	10	11	14	13	9	10	4	8	9	9
Q01853;Q3UMC0	20	19	615.35	0.203028	1.3968	Vcp	Q01853|TERA_MOUSE Transitional endoplasmic reticulum ATPase OS=Mus musculus GN=Vcp PE=1 SV=4	2.41835e+07	3.2933e+07	3.4359e+07	2.9777e+07	2.79553e+07	2.791e+07	3.70353e+07	4.33793e+07	3.56255e+07	4.71519e+07	4.31399e+07	3.53641e+07	1.55849e+07	2.36854e+07	1.5111e+07	1.50301e+07	2.4587e+07	4.06076e+07	4.77107e+07	4.90438e+07	2.82343e+07	6.39619e+07	4.31399e+07	4.01762e+07	2	5	2	3	5	8	12	12	7	10	8	8
P05201	18	18	650.57	0.00534438	1.9108	Got1	P05201|AATC_MOUSE Aspartate aminotransferase, cytoplasmic OS=Mus musculus GN=Got1 PE=1 SV=3	9.14213e+07	1.1673e+08	9.36032e+07	1.56314e+08	1.32011e+08	8.67644e+07	1.10186e+08	9.13001e+07	1.13955e+08	1.63262e+08	1.59851e+08	1.42439e+08	5.89159e+07	8.39524e+07	4.11666e+07	7.89001e+07	1.16105e+08	1.26238e+08	1.41946e+08	1.03222e+08	9.03128e+07	2.21467e+08	1.59851e+08	1.61822e+08	8	9	7	9	11	6	9	9	8	14	5	8
P05202	18	18	686.86	0.271009	1.46797	Got2	P05202|AATM_MOUSE Aspartate aminotransferase, mitochondrial OS=Mus musculus GN=Got2 PE=1 SV=1	1.34409e+08	1.7796e+08	1.44358e+08	2.23546e+08	1.42114e+08	1.32641e+08	1.56262e+08	1.36095e+08	1.15427e+08	1.74071e+08	1.80266e+08	1.5288e+08	8.66189e+07	1.27989e+08	6.34884e+07	1.12836e+08	1.24991e+08	1.92985e+08	2.01304e+08	1.53866e+08	9.14797e+07	2.36129e+08	1.80266e+08	1.73683e+08	7	12	8	8	9	12	14	14	10	16	16	13
P09411	23	18	774.53	0.433909	1.30588	Pgk1	P09411|PGK1_MOUSE Phosphoglycerate kinase 1 OS=Mus musculus GN=Pgk1 PE=1 SV=4	2.98368e+08	3.95878e+08	3.17443e+08	4.34957e+08	4.33384e+08	3.696e+08	3.32726e+08	3.24354e+08	3.47455e+08	4.09897e+08	2.86741e+08	3.12252e+08	1.92281e+08	2.84715e+08	1.39611e+08	2.19546e+08	3.81166e+08	5.3775e+08	4.28634e+08	3.66708e+08	2.75369e+08	5.56029e+08	2.86741e+08	3.54742e+08	12	14	10	8	13	12	13	10	10	14	11	12
P14824	19	18	593.86	0.0037921	1.71794	Anxa6	P14824|ANXA6_MOUSE Annexin A6 OS=Mus musculus GN=Anxa6 PE=1 SV=3	2.97098e+07	3.4043e+07	3.267e+07	4.65836e+07	4.13239e+07	2.33704e+07	2.68739e+07	2.6511e+07	3.07496e+07	4.15296e+07	3.21005e+07	3.30793e+07	1.91463e+07	2.44837e+07	1.43682e+07	2.35133e+07	3.63448e+07	3.40027e+07	3.46202e+07	2.99728e+07	2.437e+07	5.63353e+07	3.21005e+07	3.75806e+07	9	5	8	10	8	11	9	11	10	13	8	12
P97457	18	18	543.82	0.000637683	5.77158	Mylpf	P97457|MLRS_MOUSE Myosin regulatory light chain 2, skeletal muscle isoform OS=Mus musculus GN=Mylpf PE=1 SV=3	4.52675e+08	5.17082e+08	2.87865e+08	3.28822e+08	4.38751e+08	4.06082e+09	1.28916e+09	1.29519e+09	6.94e+08	1.07225e+09	7.73499e+08	1.24782e+09	2.91723e+08	3.71885e+08	1.26603e+08	1.65975e+08	3.85886e+08	5.90828e+09	1.66076e+09	1.46432e+09	5.50016e+08	1.45452e+09	7.73499e+08	1.41762e+09	8	6	6	8	12	35	21	26	13	23	16	22
Q6PIE5;Q6PIC6;Q8VDN2;Q9WV27;Q9Z1W8;Q64436	18	18	565.71	0.0939558	1.49551	Atp1a2	Q6PIE5|AT1A2_MOUSE Sodium/potassium-transporting ATPase subunit alpha-2 OS=Mus musculus GN=Atp1a2 PE=1 SV=1	4.42673e+07	6.0129e+07	5.95117e+07	5.30523e+07	4.40963e+07	3.04063e+07	5.08843e+07	4.65753e+07	3.36958e+07	4.0772e+07	4.12345e+07	3.51915e+07	2.85278e+07	4.32447e+07	2.61732e+07	2.67784e+07	3.87832e+07	4.42396e+07	6.55516e+07	5.26572e+07	2.6705e+07	5.53076e+07	4.12345e+07	3.99802e+07	9	8	3	2	8	8	9	10	5	12	8	5
Q91ZJ5	18	18	683.2	0.00253611	1.88796	Ugp2	Q91ZJ5|UGPA_MOUSE UTP--glucose-1-phosphate uridylyltransferase OS=Mus musculus GN=Ugp2 PE=1 SV=3	6.97992e+07	9.88853e+07	8.04599e+07	1.03489e+08	8.16716e+07	5.10633e+07	6.62534e+07	6.30933e+07	6.72738e+07	6.91196e+07	8.03436e+07	6.62226e+07	4.49817e+07	7.11182e+07	3.53862e+07	5.22368e+07	7.1831e+07	7.42945e+07	8.53507e+07	7.13321e+07	5.33165e+07	9.37613e+07	8.03436e+07	7.52338e+07	8	8	3	5	6	7	10	10	8	9	10	11
Q921I1;P08071	19	18	522.24	0.332702	1.49784	Tf	Q921I1|TRFE_MOUSE Serotransferrin OS=Mus musculus GN=Tf PE=1 SV=1	2.95781e+07	3.29222e+07	2.37727e+07	2.15777e+07	3.23095e+07	2.28114e+07	2.55562e+07	2.34078e+07	4.56129e+07	3.0605e+07	2.61538e+07	4.09727e+07	1.90614e+07	2.36776e+07	1.04552e+07	1.08914e+07	2.84166e+07	3.31895e+07	3.29227e+07	2.64644e+07	3.61497e+07	4.1516e+07	2.61538e+07	4.6548e+07	7	6	6	4	4	7	6	3	6	7	6	9
Q9DB77	18	18	674.32	0.725032	1.2154	Uqcrc2	Q9DB77|QCR2_MOUSE Cytochrome b-c1 complex subunit 2, mitochondrial OS=Mus musculus GN=Uqcrc2 PE=1 SV=1	1.35838e+08	1.83346e+08	1.5856e+08	2.02866e+08	1.47147e+08	1.44062e+08	1.79329e+08	1.63648e+08	1.31177e+08	1.60735e+08	1.86783e+08	1.55609e+08	8.754e+07	1.31862e+08	6.97347e+07	1.02397e+08	1.29417e+08	2.09603e+08	2.3102e+08	1.85017e+08	1.03961e+08	2.18039e+08	1.86783e+08	1.76784e+08	10	6	8	8	9	13	14	11	6	10	12	13
Q9Z1E4	20	18	578.58	0.138088	1.43031	Gys1	Q9Z1E4|GYS1_MOUSE Glycogen [starch] synthase, muscle OS=Mus musculus GN=Gys1 PE=1 SV=2	2.95992e+07	4.19982e+07	2.89281e+07	3.63449e+07	3.17723e+07	5.09487e+07	4.62003e+07	3.94842e+07	3.77747e+07	4.83707e+07	4.64945e+07	3.8859e+07	1.9075e+07	3.02051e+07	1.27226e+07	1.83453e+07	2.7944e+07	7.41277e+07	5.95174e+07	4.46401e+07	2.99376e+07	6.56153e+07	4.64945e+07	4.41467e+07	5	6	6	1	4	12	6	5	5	9	6	5
O08528;P17710;Q3TRM8;Q8BJ34	20	17	543.17	0.133849	1.66874	Hk2	O08528|HXK2_MOUSE Hexokinase-2 OS=Mus musculus GN=Hk2 PE=1 SV=1	8.94021e+06	1.38225e+07	6.87076e+06	1.25379e+07	1.27846e+07	1.30134e+07	1.14139e+07	8.83347e+06	9.31954e+06	1.24792e+07	1.60909e+07	1.30108e+07	5.76147e+06	9.94111e+06	3.02175e+06	6.32856e+06	1.12442e+07	1.89338e+07	1.47039e+07	9.98695e+06	7.38602e+06	1.69281e+07	1.60909e+07	1.47813e+07	4	5	1	4	8	4	6	6	4	5	5	8
O08638	25	17	751.96	3.89139e-05	25.2967	Myh11	O08638|MYH11_MOUSE Myosin-11 OS=Mus musculus GN=Myh11 PE=1 SV=1	7.16366e+07	7.47709e+07	7.675e+07	1.19521e+08	7.67405e+07	4.88346e+07	4.96874e+06	4.11656e+06	3.73609e+06	3.91574e+06	3.83308e+06	4.03183e+06	4.61658e+07	5.37751e+07	3.37546e+07	6.03286e+07	6.7494e+07	7.10518e+07	6.40097e+06	4.6541e+06	2.96097e+06	5.31174e+06	3.83308e+06	4.58046e+06	6	0	0	0	0	19	0	0	0	0	0	0
P08249	18	17	884.25	0.46005	1.3122	Mdh2	P08249|MDHM_MOUSE Malate dehydrogenase, mitochondrial OS=Mus musculus GN=Mdh2 PE=1 SV=3	3.77581e+08	4.83535e+08	3.66615e+08	4.89336e+08	4.22298e+08	4.29966e+08	4.34575e+08	4.13994e+08	3.70984e+08	4.76104e+08	4.68875e+08	4.08069e+08	2.4333e+08	3.47758e+08	1.61237e+08	2.46995e+08	3.71416e+08	6.25578e+08	5.5984e+08	4.68054e+08	2.94016e+08	6.4584e+08	4.68875e+08	4.63597e+08	14	20	13	13	14	21	23	19	17	25	22	21
P11499;P07901	20	17	601.77	0.267905	1.72286	Hsp90ab1	P11499|HS90B_MOUSE Heat shock protein HSP 90-beta OS=Mus musculus GN=Hsp90ab1 PE=1 SV=3	4.33482e+07	6.06964e+07	1.0675e+08	4.26895e+07	3.88781e+07	4.98811e+07	5.43518e+07	5.7329e+07	4.41231e+07	4.64738e+07	4.39978e+07	5.6583e+07	2.79355e+07	4.36528e+07	4.69486e+07	2.15477e+07	3.41937e+07	7.25744e+07	7.00186e+07	6.48151e+07	3.49689e+07	6.30421e+07	4.39978e+07	6.42826e+07	1	7	4	3	5	9	9	9	7	9	11	8
Q9D6R2	17	17	573.35	0.0154044	1.60172	Idh3a	Q9D6R2|IDH3A_MOUSE Isocitrate dehydrogenase [NAD] subunit alpha, mitochondrial OS=Mus musculus GN=Idh3a PE=1 SV=1	7.5798e+07	1.0819e+08	8.29837e+07	1.07723e+08	1.01969e+08	9.96682e+07	1.16649e+08	1.08706e+08	1.0611e+08	1.21947e+08	1.29305e+08	1.15196e+08	4.88476e+07	7.78099e+07	3.64962e+07	5.43736e+07	8.96828e+07	1.45012e+08	1.50272e+08	1.229e+08	8.40954e+07	1.65422e+08	1.29305e+08	1.30872e+08	8	9	8	8	11	10	11	11	8	11	9	9
P13707;Q3ULJ0	17	16	565.01	0.441771	1.26335	Gpd1	P13707|GPDA_MOUSE Glycerol-3-phosphate dehydrogenase [NAD(+)], cytoplasmic OS=Mus musculus GN=Gpd1 PE=1 SV=3	1.06978e+08	1.23727e+08	1.07588e+08	1.20431e+08	1.32992e+08	1.1703e+08	1.36678e+08	1.41464e+08	1.19502e+08	1.47906e+08	1.04498e+08	9.8067e+07	6.89417e+07	8.89842e+07	4.7317e+07	6.0788e+07	1.16967e+08	1.70273e+08	1.76074e+08	1.59936e+08	9.47087e+07	2.00636e+08	1.04498e+08	1.11411e+08	8	7	7	6	8	14	17	9	9	9	7	8
P16015	16	16	682.3	0.000271151	4.2205	Ca3	P16015|CAH3_MOUSE Carbonic anhydrase 3 OS=Mus musculus GN=Ca3 PE=1 SV=3	1.96271e+08	2.44165e+08	3.35056e+08	7.84225e+08	7.57072e+08	3.23342e+08	3.40169e+08	7.30103e+08	1.41724e+09	1.07273e+09	9.66636e+08	9.07348e+08	1.26485e+08	1.75603e+08	1.47357e+08	3.95841e+08	6.65852e+08	4.70446e+08	4.38221e+08	8.2544e+08	1.12321e+09	1.45517e+09	9.66636e+08	1.03082e+09	10	11	10	19	18	12	15	21	28	24	21	20
P28650;P46664	16	16	627.43	0.0144021	1.74167	Adssl1	P28650|PURA1_MOUSE Adenylosuccinate synthetase isozyme 1 OS=Mus musculus GN=Adssl1 PE=1 SV=2	4.39661e+07	6.8009e+07	5.09065e+07	7.14034e+07	6.96946e+07	3.61576e+07	4.35402e+07	4.18217e+07	5.12469e+07	6.70824e+07	4.74387e+07	4.39672e+07	2.83337e+07	4.8912e+07	2.23886e+07	3.60412e+07	6.12971e+07	5.26074e+07	5.60905e+07	4.72828e+07	4.06147e+07	9.09979e+07	4.74387e+07	4.995e+07	9	9	6	10	12	8	9	11	9	13	10	9
P63038	17	16	729.94	0.220358	1.37655	Hspd1	P63038|CH60_MOUSE 60 kDa heat shock protein, mitochondrial OS=Mus musculus GN=Hspd1 PE=1 SV=1	2.66736e+07	4.10405e+07	3.58303e+07	3.48279e+07	2.92337e+07	3.1161e+07	3.2005e+07	2.9157e+07	3.15371e+07	3.71838e+07	3.89203e+07	3.53553e+07	1.71897e+07	2.95163e+07	1.57581e+07	1.75795e+07	2.57113e+07	4.53377e+07	4.12303e+07	3.29644e+07	2.49941e+07	5.04401e+07	3.89203e+07	4.01663e+07	4	9	2	7	8	7	9	8	6	10	5	8
Q8K2B3	16	16	644.53	0.00917212	1.6786	Sdha	Q8K2B3|SDHA_MOUSE Succinate dehydrogenase [ubiquinone] flavoprotein subunit, mitochondrial OS=Mus musculus GN=Sdha PE=1 SV=1	8.78464e+07	1.03608e+08	8.02057e+07	1.03339e+08	8.81741e+07	1.1929e+08	1.21813e+08	1.29466e+08	1.01084e+08	1.38941e+08	1.53964e+08	1.2497e+08	5.66121e+07	7.45145e+07	3.52744e+07	5.21608e+07	7.755e+07	1.73561e+08	1.56926e+08	1.46372e+08	8.01124e+07	1.88475e+08	1.53964e+08	1.41975e+08	5	6	5	3	3	11	11	10	6	10	8	5
Q9DC69	16	16	528.9	0.077984	1.70291	Ndufa9	Q9DC69|NDUA9_MOUSE NADH dehydrogenase [ubiquinone] 1 alpha subcomplex subunit 9, mitochondrial OS=Mus musculus GN=Ndufa9 PE=1 SV=2	2.2065e+07	3.54693e+07	2.98886e+07	3.54116e+07	2.6312e+07	1.70374e+07	2.42769e+07	2.14643e+07	2.11257e+07	2.57969e+07	2.74867e+07	2.27226e+07	1.42197e+07	2.55095e+07	1.3145e+07	1.78742e+07	2.31417e+07	2.47885e+07	3.12746e+07	2.42672e+07	1.67428e+07	3.49937e+07	2.74867e+07	2.58146e+07	3	11	8	8	9	11	12	10	9	10	8	8
Q9Z2I9	17	16	524.77	0.666612	1.31756	Sucla2	Q9Z2I9|SUCB1_MOUSE Succinate--CoA ligase [ADP-forming] subunit beta, mitochondrial OS=Mus musculus GN=Sucla2 PE=1 SV=2	6.43819e+07	9.18134e+07	7.31416e+07	8.97294e+07	8.44158e+07	8.69001e+07	8.9291e+07	8.4854e+07	6.638e+07	9.72454e+07	8.19225e+07	7.18968e+07	4.14905e+07	6.60321e+07	3.21676e+07	4.52913e+07	7.42445e+07	1.26435e+08	1.15029e+08	9.59343e+07	5.26082e+07	1.31914e+08	8.19225e+07	8.16801e+07	6	7	3	7	6	8	9	7	8	9	8	7
Q9CZU6	15	15	461.43	0.694131	1.24511	Cs	Q9CZU6|CISY_MOUSE Citrate synthase, mitochondrial OS=Mus musculus GN=Cs PE=1 SV=1	9.76621e+07	1.57934e+08	1.14727e+08	1.53734e+08	1.36454e+08	1.15752e+08	1.35932e+08	1.29569e+08	1.10837e+08	1.63076e+08	1.52834e+08	1.33538e+08	6.29378e+07	1.13586e+08	5.04567e+07	7.75979e+07	1.20013e+08	1.68413e+08	1.75114e+08	1.46488e+08	8.78415e+07	2.21215e+08	1.52834e+08	1.51709e+08	7	7	7	5	10	10	6	9	6	10	9	8
P51174	14	14	671.01	0.0316302	1.75502	Acadl	P51174|ACADL_MOUSE Long-chain specific acyl-CoA dehydrogenase, mitochondrial OS=Mus musculus GN=Acadl PE=1 SV=2	5.26779e+07	7.75123e+07	5.15081e+07	7.45014e+07	6.09455e+07	7.53038e+07	7.22124e+07	7.36594e+07	5.76595e+07	8.10879e+07	9.762e+07	7.43242e+07	3.3948e+07	5.57468e+07	2.26532e+07	3.7605e+07	5.36022e+07	1.09563e+08	9.30274e+07	8.32779e+07	4.56969e+07	1.09996e+08	9.762e+07	8.44379e+07	7	11	6	7	10	10	9	9	8	12	13	9
Q8BMF4	15	14	512.67	0.204537	1.4149	Dlat	Q8BMF4|ODP2_MOUSE Dihydrolipoyllysine-residue acetyltransferase component of pyruvate dehydrogenase complex, mitochondrial OS=Mus musculus GN=Dlat PE=1 SV=2	6.21652e+07	7.22653e+07	6.848e+07	6.28314e+07	4.59097e+07	6.5511e+07	6.82333e+07	6.62776e+07	5.09486e+07	6.56483e+07	7.32889e+07	5.88715e+07	4.0062e+07	5.19732e+07	3.01174e+07	3.17144e+07	4.0378e+07	9.53151e+07	8.79013e+07	7.49322e+07	4.03783e+07	8.90525e+07	7.32889e+07	6.68825e+07	7	10	6	6	6	7	3	6	4	5	9	7
Q921G7	14	14	376.83	0.0365442	1.95461	Etfdh	Q921G7|ETFD_MOUSE Electron transfer flavoprotein-ubiquinone oxidoreductase, mitochondrial OS=Mus musculus GN=Etfdh PE=1 SV=1	8.27424e+06	8.33257e+06	8.75939e+06	1.2863e+07	7.20856e+06	7.07194e+06	1.52363e+07	8.43936e+06	1.05267e+07	1.40736e+07	1.87897e+07	1.17878e+07	5.33229e+06	5.99277e+06	3.85237e+06	6.49266e+06	6.34e+06	1.02893e+07	1.96281e+07	9.54138e+06	8.34274e+06	1.90909e+07	1.87897e+07	1.33918e+07	1	4	1	3	3	6	4	4	5	5	8	9
Q9JI91;Q7TPR4	21	14	616.92	0.0103914	9.29654	Actn2	Q9JI91|ACTN2_MOUSE Alpha-actinin-2 OS=Mus musculus GN=Actn2 PE=1 SV=2	4.62817e+07	1.23208e+07	1.5556e+07	2.29135e+07	4.69726e+06	1.42565e+07	5.95254e+06	2.29464e+06	2.22995e+06	2.06186e+06	3.11272e+06	3.23147e+06	2.9826e+07	8.86114e+06	6.84151e+06	1.15657e+07	4.13129e+06	2.07424e+07	7.66834e+06	2.59427e+06	1.76731e+06	2.79694e+06	3.11272e+06	3.67119e+06	8	3	2	2	2	6	5	1	0	1	2	4
E9Q557	14	13	344.23	0.00102703	4.75319	Dsp	E9Q557|DESP_MOUSE Desmoplakin OS=Mus musculus GN=Dsp PE=1 SV=1	1.23476e+07	1.06812e+07	2.81547e+07	8.41532e+06	1.16268e+07	3.7196e+06	4.26759e+06	4.37304e+06	5.35565e+06	1.02697e+07	5.12061e+06	3.64257e+06	7.95733e+06	7.68193e+06	1.23824e+07	4.24768e+06	1.02258e+07	5.41182e+06	5.49771e+06	4.94407e+06	4.24452e+06	1.3931e+07	5.12061e+06	4.13823e+06	6	5	6	1	5	3	3	0	2	5	3	1
O08749	13	13	458.09	0.00931666	1.90552	Dld	O08749|DLDH_MOUSE Dihydrolipoyl dehydrogenase, mitochondrial OS=Mus musculus GN=Dld PE=1 SV=2	3.2491e+07	3.65807e+07	3.26718e+07	4.48303e+07	4.24998e+07	2.65796e+07	2.90244e+07	2.98109e+07	3.33391e+07	5.11444e+07	4.37019e+07	3.39677e+07	2.09386e+07	2.63088e+07	1.4369e+07	2.26283e+07	3.7379e+07	3.8672e+07	3.73906e+07	3.37036e+07	2.64223e+07	6.93779e+07	4.37019e+07	3.85899e+07	5	4	4	5	6	8	4	7	6	10	11	8
P01837	13	13	584.98	1.42031e-12	203.134	1 SV	P01837|IGKC_MOUSE Ig kappa chain C region OS=Mus musculus PE=1 SV=1	3.37192e+08	2.33893e+08	3.25887e+08	9.67672e+08	4.65925e+08	5.44191e+10	5.54012e+10	7.23854e+10	3.05055e+10	3.16919e+10	3.3233e+10	4.83228e+10	2.17301e+08	1.68215e+08	1.43325e+08	4.88437e+08	4.09786e+08	7.91771e+10	7.13705e+10	8.18375e+10	2.41765e+10	4.29903e+10	3.3233e+10	5.48984e+10	0	0	2	5	5	60	61	78	28	38	30	54
P05977;P09541;Q3USB7	16	13	637.25	0.000126424	8.33034	Myl1	P05977|MYL1_MOUSE Myosin light chain 1/3, skeletal muscle isoform OS=Mus musculus GN=Myl1 PE=1 SV=2	2.87451e+08	1.9905e+08	1.56078e+08	2.00707e+08	3.79178e+08	2.48575e+09	8.24563e+08	8.995e+08	4.03688e+08	6.13344e+08	7.16131e+08	6.61641e+08	1.85246e+08	1.43156e+08	6.86427e+07	1.01308e+08	3.33491e+08	3.61665e+09	1.06224e+09	1.01696e+09	3.19935e+08	8.32006e+08	7.16131e+08	7.51674e+08	8	7	7	7	10	24	16	16	8	16	17	17
P20918	13	13	319.1	7.18826e-09	61.6094	Plg	P20918|PLMN_MOUSE Plasminogen OS=Mus musculus GN=Plg PE=1 SV=3	3.73601e+06	1.16492e+06	1.11693e+06	904345	652295	2.60159e+07	5.24326e+07	5.5522e+07	2.89231e+07	2.37136e+07	2.82773e+07	3.41339e+07	2.40765e+06	837808	491225	456473	573700	3.78518e+07	6.75461e+07	6.27721e+07	2.29224e+07	3.21677e+07	2.82773e+07	3.87787e+07	0	0	0	0	0	8	2	5	5	3	4	4
P35486;Q505D7	14	13	456.4	0.0235832	1.41536	Pdha1	P35486|ODPA_MOUSE Pyruvate dehydrogenase E1 component subunit alpha, somatic form, mitochondrial OS=Mus musculus GN=Pdha1 PE=1 SV=1	8.00684e+07	8.0701e+07	7.56135e+07	9.75501e+07	7.84786e+07	6.01201e+07	7.04398e+07	6.66784e+07	5.98296e+07	7.18123e+07	7.95723e+07	6.57409e+07	5.15996e+07	5.80401e+07	3.32547e+07	4.92389e+07	6.90227e+07	8.74716e+07	9.07438e+07	7.53853e+07	4.74168e+07	9.74141e+07	7.95723e+07	7.46866e+07	5	5	4	4	2	9	12	6	4	7	4	9
P36993	15	13	537.2	1.22394e-05	3.04666	Ppm1b	P36993|PPM1B_MOUSE Protein phosphatase 1B OS=Mus musculus GN=Ppm1b PE=1 SV=1	3.44383e+07	5.6012e+07	4.33377e+07	4.992e+07	4.90552e+07	1.11582e+08	1.26234e+08	1.12759e+08	1.12497e+08	1.15758e+08	1.37523e+08	1.26104e+08	2.21936e+07	4.02838e+07	1.90599e+07	2.51974e+07	4.31446e+07	1.62347e+08	1.6262e+08	1.27484e+08	8.91577e+07	1.57026e+08	1.37523e+08	1.43264e+08	0	0	0	0	0	8	11	9	5	8	10	9
P54071	13	13	443.29	0.000697187	2.81788	Idh2	P54071|IDHP_MOUSE Isocitrate dehydrogenase [NADP], mitochondrial OS=Mus musculus GN=Idh2 PE=1 SV=3	1.13082e+07	1.60639e+07	1.29638e+07	2.22385e+07	1.98339e+07	1.17576e+07	1.33849e+07	1.23202e+07	1.57377e+07	2.25298e+07	3.18662e+07	2.37745e+07	7.28749e+06	1.15532e+07	5.70148e+06	1.1225e+07	1.74441e+07	1.71067e+07	1.7243e+07	1.3929e+07	1.24726e+07	3.05619e+07	3.18662e+07	2.70096e+07	2	4	3	5	7	5	6	3	4	6	8	7
Q91WD5	14	13	507.93	0.633796	1.46849	Ndufs2	Q91WD5|NDUS2_MOUSE NADH dehydrogenase [ubiquinone] iron-sulfur protein 2, mitochondrial OS=Mus musculus GN=Ndufs2 PE=1 SV=1	2.22285e+07	4.43796e+07	3.06118e+07	3.82354e+07	3.01646e+07	2.79366e+07	7.53798e+07	3.94504e+07	3.72842e+07	4.25628e+07	5.06932e+07	4.42592e+07	1.43251e+07	3.19178e+07	1.3463e+07	1.92995e+07	2.65301e+07	4.06463e+07	9.71077e+07	4.46019e+07	2.95489e+07	5.77368e+07	5.06932e+07	5.02817e+07	4	6	4	4	7	6	10	9	4	8	9	7
Q91YT0	13	13	375.09	0.777277	1.33822	Ndufv1	Q91YT0|NDUV1_MOUSE NADH dehydrogenase [ubiquinone] flavoprotein 1, mitochondrial OS=Mus musculus GN=Ndufv1 PE=1 SV=1	3.17077e+07	3.99578e+07	2.94841e+07	3.30446e+07	2.92161e+07	2.6664e+07	3.76572e+07	3.7516e+07	2.75342e+07	3.83971e+07	4.03421e+07	3.52176e+07	2.04339e+07	2.87376e+07	1.29671e+07	1.66794e+07	2.56958e+07	3.87947e+07	4.85118e+07	4.24149e+07	2.18217e+07	5.2086e+07	4.03421e+07	4.00098e+07	6	4	6	2	8	8	6	8	6	7	7	6
Q924X2;P97742	13	13	406.2	0.479477	1.42606	Cpt1b	Q924X2|CPT1B_MOUSE Carnitine O-palmitoyltransferase 1, muscle isoform OS=Mus musculus GN=Cpt1b PE=1 SV=1	1.54675e+07	2.68487e+07	1.49017e+07	2.20488e+07	1.78787e+07	1.7326e+07	1.78727e+07	1.77077e+07	1.30678e+07	2.00656e+07	2.06763e+07	1.70211e+07	9.96794e+06	1.93095e+07	6.55374e+06	1.11292e+07	1.57245e+07	2.52084e+07	2.30244e+07	2.002e+07	1.03566e+07	2.72192e+07	2.06763e+07	1.93372e+07	4	8	5	5	7	8	7	7	4	7	6	8
Q9CZ13	13	13	510.23	0.403752	1.46546	Uqcrc1	Q9CZ13|QCR1_MOUSE Cytochrome b-c1 complex subunit 1, mitochondrial OS=Mus musculus GN=Uqcrc1 PE=1 SV=2	1.00108e+08	1.5499e+08	1.14594e+08	1.40547e+08	1.18646e+08	8.24179e+07	1.13534e+08	1.04812e+08	6.60658e+07	1.00469e+08	1.29019e+08	1.15294e+08	6.45139e+07	1.11469e+08	5.03982e+07	7.09418e+07	1.0435e+08	1.19914e+08	1.46259e+08	1.18498e+08	5.23591e+07	1.36287e+08	1.29019e+08	1.30982e+08	5	6	5	5	8	11	12	12	9	10	10	8
Q9QXS1	14	13	373.69	0.0752394	3.26549	Plec	Q9QXS1|PLEC_MOUSE Plectin OS=Mus musculus GN=Plec PE=1 SV=3	5.55547e+06	2.6998e+06	5.24914e+06	3.45597e+06	1.50759e+06	5.20149e+06	1.94679e+06	1.32238e+06	1.51779e+06	3.27978e+06	1.92405e+06	2.53919e+06	3.58019e+06	1.9417e+06	2.30857e+06	1.74442e+06	1.32594e+06	7.5679e+06	2.50794e+06	1.49505e+06	1.20289e+06	4.44905e+06	1.92405e+06	2.88471e+06	3	2	1	0	0	8	2	2	1	0	1	2
P04247	12	12	575.37	5.22626e-05	5.44142	Mb	P04247|MYG_MOUSE Myoglobin OS=Mus musculus GN=Mb PE=1 SV=3	1.50872e+08	1.54568e+08	9.51661e+07	5.28022e+08	4.26947e+08	2.07046e+08	2.18975e+08	1.79322e+08	4.46197e+08	6.46165e+08	1.035e+09	7.7913e+08	9.72286e+07	1.11165e+08	4.18539e+07	2.66522e+08	3.75504e+08	3.01241e+08	2.82094e+08	2.02738e+08	3.53625e+08	8.76529e+08	1.035e+09	8.8515e+08	9	12	9	12	18	15	13	12	15	23	22	26
P17751	13	12	698.31	0.0106481	1.60963	Tpi1	P17751|TPIS_MOUSE Triosephosphate isomerase OS=Mus musculus GN=Tpi1 PE=1 SV=4	3.0317e+08	4.20318e+08	3.28009e+08	4.94743e+08	6.07762e+08	5.1981e+08	5.86679e+08	5.8603e+08	4.27766e+08	4.31946e+08	4.15388e+08	5.94485e+08	1.95376e+08	3.02293e+08	1.44258e+08	2.49724e+08	5.34533e+08	7.56297e+08	7.55787e+08	6.62554e+08	3.39017e+08	5.85938e+08	4.15388e+08	6.7538e+08	9	11	7	14	18	20	20	16	18	17	16	19
P20029	17	12	568.39	4.22513e-07	4.89383	Hspa5	P20029|GRP78_MOUSE 78 kDa glucose-regulated protein OS=Mus musculus GN=Hspa5 PE=1 SV=3	4.71811e+07	4.97151e+07	5.67653e+07	4.76576e+07	3.35028e+07	1.34232e+07	1.13659e+07	9.77067e+06	1.57805e+07	1.07787e+07	9.84474e+06	1.39132e+07	3.04056e+07	3.5755e+07	2.49653e+07	2.40554e+07	2.94661e+07	1.953e+07	1.46421e+07	1.10465e+07	1.25065e+07	1.46215e+07	9.84474e+06	1.58064e+07	9	10	9	8	13	5	4	3	2	5	2	5
P20152;P15331;P08551	15	12	431.43	0.153435	7.15791	Vim	P20152|VIME_MOUSE Vimentin OS=Mus musculus GN=Vim PE=1 SV=3	1.31364e+07	3.2002e+06	3.92929e+06	3.10895e+06	2.02014e+06	3.4567e+07	5.28985e+06	2.44155e+06	2.6311e+06	3.80323e+06	1.82979e+06	4.75394e+06	8.46565e+06	2.30158e+06	1.7281e+06	1.56926e+06	1.77673e+06	5.02932e+07	6.81463e+06	2.76037e+06	2.08523e+06	5.15911e+06	1.82979e+06	5.40084e+06	5	2	2	2	0	11	3	1	0	2	0	2
P70670	12	12	323.61	7.12394e-06	2.7264	Naca	P70670|NACAM_MOUSE Nascent polypeptide-associated complex subunit alpha, muscle-specific form OS=Mus musculus GN=Naca PE=1 SV=2	1.03648e+07	1.17022e+07	9.57464e+06	3.35131e+06	4.38579e+06	6.80954e+06	1.0028e+07	9.36233e+06	5.61845e+06	6.13541e+06	4.99583e+06	5.36138e+06	6.67956e+06	8.41622e+06	4.21091e+06	1.69159e+06	3.85734e+06	9.90753e+06	1.29186e+07	1.05849e+07	4.45279e+06	8.32274e+06	4.99583e+06	6.09093e+06	3	4	2	0	3	4	5	6	1	4	2	3
P97807	12	12	388.39	0.915644	1.24048	Fh	P97807|FUMH_MOUSE Fumarate hydratase, mitochondrial OS=Mus musculus GN=Fh PE=1 SV=3	3.07778e+07	4.08903e+07	4.01471e+07	4.58024e+07	4.37209e+07	4.41402e+07	4.37784e+07	4.28084e+07	3.46139e+07	4.75196e+07	5.06179e+07	4.23237e+07	1.98346e+07	2.94082e+07	1.76566e+07	2.3119e+07	3.8453e+07	6.42218e+07	5.63974e+07	4.83983e+07	2.74326e+07	6.44608e+07	5.06179e+07	4.80829e+07	2	4	3	2	9	3	5	5	4	6	6	4
Q99LC5	12	12	446.06	0.0285713	1.64502	Etfa	Q99LC5|ETFA_MOUSE Electron transfer flavoprotein subunit alpha, mitochondrial OS=Mus musculus GN=Etfa PE=1 SV=2	3.94114e+07	5.28076e+07	4.09699e+07	5.98731e+07	5.17392e+07	4.53706e+07	4.65506e+07	4.36187e+07	3.71168e+07	5.25589e+07	5.8361e+07	5.46941e+07	2.53985e+07	3.79792e+07	1.80185e+07	3.02213e+07	4.55052e+07	6.60118e+07	5.99687e+07	4.93145e+07	2.94162e+07	7.12967e+07	5.8361e+07	6.21366e+07	4	5	8	5	6	6	7	6	3	6	5	5
Q9CQQ7	12	12	449.31	0.724115	1.32806	Atp5f1	Q9CQQ7|AT5F1_MOUSE ATP synthase F(0) complex subunit B1, mitochondrial OS=Mus musculus GN=Atp5f1 PE=1 SV=1	6.99827e+07	8.68027e+07	6.61786e+07	7.87788e+07	6.79152e+07	7.81994e+07	9.33163e+07	8.96349e+07	6.36317e+07	8.31137e+07	9.53211e+07	7.62721e+07	4.50999e+07	6.24284e+07	2.91053e+07	3.9764e+07	5.97321e+07	1.13776e+08	1.20214e+08	1.01339e+08	5.04301e+07	1.12745e+08	9.53211e+07	8.66508e+07	3	6	4	4	5	8	9	5	5	11	6	7
Q9D783	12	12	374.42	2.33629e-08	16.475	Klhl40	Q9D783|KLH40_MOUSE Kelch-like protein 40 OS=Mus musculus GN=Klhl40 PE=1 SV=1	1.28169e+07	5.83581e+06	4.60014e+06	4.36547e+06	5.09407e+06	7.20661e+07	5.68494e+07	4.93627e+07	4.05194e+07	5.05853e+07	6.34385e+07	4.31123e+07	8.25979e+06	4.19711e+06	2.02314e+06	2.20349e+06	4.48029e+06	1.04852e+08	7.3236e+07	5.58085e+07	3.21129e+07	6.86194e+07	6.34385e+07	4.89788e+07	0	1	0	1	0	7	5	4	6	6	6	5
Q9R0Y5	12	12	591.04	0.0355234	2.25898	Ak1	Q9R0Y5|KAD1_MOUSE Adenylate kinase isoenzyme 1 OS=Mus musculus GN=Ak1 PE=1 SV=1	1.434e+08	1.80249e+08	1.59111e+08	2.67434e+08	3.85147e+08	2.62211e+08	2.9373e+08	3.15806e+08	2.06004e+08	3.54245e+08	2.06758e+08	4.12606e+08	9.24136e+07	1.29635e+08	6.99769e+07	1.34989e+08	3.3874e+08	3.81504e+08	3.78397e+08	3.57044e+08	1.63265e+08	4.80536e+08	2.06758e+08	4.68752e+08	8	9	9	12	14	6	11	9	7	14	8	9
O09165	12	11	593.18	7.36236e-05	3.75719	Casq1	O09165|CASQ1_MOUSE Calsequestrin-1 OS=Mus musculus GN=Casq1 PE=1 SV=3	1.75725e+08	2.45343e+08	1.46948e+08	3.49011e+08	5.82563e+08	4.54514e+08	4.05168e+08	3.85047e+08	6.87784e+08	8.52115e+08	6.39049e+08	6.66578e+08	1.13245e+08	1.76451e+08	6.46274e+07	1.76165e+08	5.1237e+08	6.61295e+08	5.21956e+08	4.35327e+08	5.4509e+08	1.1559e+09	6.39049e+08	7.57283e+08	5	8	4	9	10	11	8	8	10	13	9	14
P14152	11	11	399.77	0.0832034	1.45931	Mdh1	P14152|MDHC_MOUSE Malate dehydrogenase, cytoplasmic OS=Mus musculus GN=Mdh1 PE=1 SV=3	1.50298e+08	1.57849e+08	1.14007e+08	1.78591e+08	1.8115e+08	1.51361e+08	1.35188e+08	1.20487e+08	1.4168e+08	1.84144e+08	1.84321e+08	1.62966e+08	9.68589e+07	1.13525e+08	5.01402e+07	9.01448e+07	1.59323e+08	2.20222e+08	1.74156e+08	1.3622e+08	1.12285e+08	2.49793e+08	1.84321e+08	1.85141e+08	8	11	8	7	9	8	8	9	7	11	10	11
P18826	11	11	387.52	0.000870038	1.58502	Phka1	P18826|KPB1_MOUSE Phosphorylase b kinase regulatory subunit alpha, skeletal muscle isoform OS=Mus musculus GN=Phka1 PE=1 SV=3	5.33803e+06	5.44765e+06	6.52373e+06	7.23405e+06	7.1241e+06	6.56523e+06	5.13428e+06	5.98566e+06	1.06498e+07	1.01501e+07	8.01992e+06	7.76107e+06	3.44006e+06	3.91794e+06	2.86913e+06	3.65142e+06	6.26571e+06	9.55208e+06	6.61422e+06	6.76727e+06	8.44031e+06	1.37688e+07	8.01992e+06	8.81716e+06	1	1	1	0	4	6	5	6	8	8	4	8
P32848	12	11	471.96	0.00040014	5.97318	Pvalb	P32848|PRVA_MOUSE Parvalbumin alpha OS=Mus musculus GN=Pvalb PE=1 SV=3	1.01292e+08	1.10366e+08	1.09797e+08	2.252e+08	4.15428e+08	3.04178e+08	4.40316e+08	5.38483e+08	3.24196e+08	7.78389e+08	5.48753e+08	4.7659e+08	6.52768e+07	7.93748e+07	4.82886e+07	1.13671e+08	3.65373e+08	4.42564e+08	5.67236e+08	6.08799e+08	2.56935e+08	1.05589e+09	5.48753e+08	5.41442e+08	6	4	3	6	8	8	10	12	10	13	13	9
P97443	11	11	379.67	0.00103448	3.11218	Smyd1	P97443|SMYD1_MOUSE Histone-lysine N-methyltransferase Smyd1 OS=Mus musculus GN=Smyd1 PE=1 SV=3	7.88068e+06	1.04401e+07	8.38546e+06	2.34583e+07	2.4575e+07	9.17699e+06	1.21847e+07	1.44675e+07	2.47716e+07	2.94587e+07	2.91603e+07	2.74293e+07	5.07866e+06	7.50853e+06	3.68792e+06	1.18407e+07	2.16139e+07	1.3352e+07	1.56969e+07	1.63566e+07	1.96322e+07	3.9961e+07	2.91603e+07	3.11617e+07	1	1	0	5	3	2	5	4	5	6	5	8
P97447	11	11	368.39	2.20118e-05	5.22579	Fhl1	P97447|FHL1_MOUSE Four and a half LIM domains protein 1 OS=Mus musculus GN=Fhl1 PE=1 SV=3	1.34346e+08	1.24264e+08	7.10894e+07	1.13741e+08	1.26474e+08	4.31467e+08	4.49736e+08	3.25584e+08	2.70885e+08	4.16389e+08	6.33971e+08	4.33284e+08	8.65784e+07	8.93707e+07	3.1265e+07	5.74112e+07	1.11235e+08	6.27762e+08	5.79371e+08	3.68099e+08	2.14685e+08	5.64836e+08	6.33971e+08	4.92243e+08	9	4	3	7	5	14	12	12	10	14	17	11
Q02257;Q02248	11	11	339.12	0.000929973	5.54493	Jup	Q02257|PLAK_MOUSE Junction plakoglobin OS=Mus musculus GN=Jup PE=1 SV=3	1.05426e+07	8.27463e+06	2.70599e+07	6.79611e+06	7.95016e+06	4.42805e+06	4.22509e+06	3.95891e+06	4.75606e+06	7.929e+06	3.42998e+06	3.50647e+06	6.7941e+06	5.95111e+06	1.19009e+07	3.43037e+06	6.99224e+06	6.44259e+06	5.44296e+06	4.47586e+06	3.76932e+06	1.07558e+07	3.42998e+06	3.98362e+06	3	1	5	0	2	1	2	1	3	5	2	1
Q1XH17	11	11	337.49	0.0173029	1.67915	Trim72	Q1XH17|TRI72_MOUSE Tripartite motif-containing protein 72 OS=Mus musculus GN=Trim72 PE=1 SV=1	1.50737e+07	1.96445e+07	1.32194e+07	1.59427e+07	1.74024e+07	2.53241e+07	2.38191e+07	2.67143e+07	2.03775e+07	2.61703e+07	2.3094e+07	2.43364e+07	9.71419e+06	1.41283e+07	5.81387e+06	8.04717e+06	1.53055e+07	3.68453e+07	3.06849e+07	3.02026e+07	1.61498e+07	3.55003e+07	2.3094e+07	2.7648e+07	4	4	2	2	4	8	6	9	7	6	4	6
Q9D0K2	11	11	390.3	0.00598592	2.40565	Oxct1	Q9D0K2|SCOT1_MOUSE Succinyl-CoA:3-ketoacid coenzyme A transferase 1, mitochondrial OS=Mus musculus GN=Oxct1 PE=1 SV=1	8.86378e+06	1.31843e+07	1.01542e+07	1.79113e+07	1.86282e+07	1.24743e+07	1.12178e+07	9.11661e+06	1.42215e+07	1.90848e+07	2.00005e+07	1.73697e+07	5.71221e+06	9.48213e+06	4.4658e+06	9.04081e+06	1.63837e+07	1.81494e+07	1.44513e+07	1.03071e+07	1.1271e+07	2.58887e+07	2.00005e+07	1.97333e+07	2	2	3	0	5	8	4	5	4	10	7	7
Q9DB20	11	11	428.96	0.00474703	1.95815	Atp5o	Q9DB20|ATPO_MOUSE ATP synthase subunit O, mitochondrial OS=Mus musculus GN=Atp5o PE=1 SV=1	5.66453e+07	6.68642e+07	5.52953e+07	5.64104e+07	4.99565e+07	9.31801e+07	1.10691e+08	9.44139e+07	8.91788e+07	9.38397e+07	1.0533e+08	8.83671e+07	3.65047e+07	4.80887e+07	2.43188e+07	2.84734e+07	4.39372e+07	1.35572e+08	1.42597e+08	1.06743e+08	7.06769e+07	1.27294e+08	1.0533e+08	1.00392e+08	6	5	5	8	6	8	6	7	5	8	10	9
P07356	10	10	293.64	0.0306916	2.30544	Anxa2	P07356|ANXA2_MOUSE Annexin A2 OS=Mus musculus GN=Anxa2 PE=1 SV=2	1.22634e+07	7.5131e+06	1.6119e+07	7.35954e+06	7.04896e+06	7.85942e+06	7.52175e+06	6.03871e+06	5.43447e+06	8.69423e+06	5.57433e+06	7.8963e+06	7.90308e+06	5.40341e+06	7.08911e+06	3.71476e+06	6.19963e+06	1.14351e+07	9.68987e+06	6.82725e+06	4.30699e+06	1.17938e+07	5.57433e+06	8.97079e+06	2	2	0	0	4	3	4	1	3	6	3	3
P09103	10	10	232.75	0.424347	1.43341	P4hb	P09103|PDIA1_MOUSE Protein disulfide-isomerase OS=Mus musculus GN=P4hb PE=1 SV=2	8.36871e+06	1.35239e+07	8.72194e+06	8.2197e+06	1.06136e+07	1.0473e+07	1.48429e+07	1.04458e+07	7.38931e+06	9.88202e+06	7.63918e+06	9.86882e+06	5.39316e+06	9.72638e+06	3.8359e+06	4.14893e+06	9.33481e+06	1.52377e+07	1.91213e+07	1.18098e+07	5.85625e+06	1.3405e+07	7.63918e+06	1.12117e+07	2	1	1	0	2	4	1	2	2	4	2	4
P45952	10	10	289.46	0.310141	1.56461	Acadm	P45952|ACADM_MOUSE Medium-chain specific acyl-CoA dehydrogenase, mitochondrial OS=Mus musculus GN=Acadm PE=1 SV=1	2.72604e+07	2.69805e+07	1.97558e+07	2.58661e+07	2.23895e+07	2.96354e+07	1.98942e+07	1.94128e+07	1.81331e+07	2.74953e+07	2.70802e+07	2.23438e+07	1.75678e+07	1.94044e+07	8.68856e+06	1.3056e+07	1.96918e+07	4.3118e+07	2.56287e+07	2.19477e+07	1.43711e+07	3.72977e+07	2.70802e+07	2.53842e+07	4	6	4	4	4	6	4	4	2	4	4	4
Q60932	12	10	403.1	0.0552221	1.46745	Vdac1	Q60932|VDAC1_MOUSE Voltage-dependent anion-selective channel protein 1 OS=Mus musculus GN=Vdac1 PE=1 SV=3	1.29153e+08	1.8117e+08	1.62742e+08	2.20181e+08	1.8125e+08	1.35344e+08	2.13383e+08	1.87202e+08	1.88069e+08	2.18837e+08	2.07355e+08	1.96509e+08	8.32322e+07	1.30297e+08	7.15739e+07	1.11137e+08	1.59412e+08	1.96918e+08	2.7489e+08	2.11647e+08	1.49051e+08	2.96855e+08	2.07355e+08	2.23249e+08	3	7	6	7	4	9	9	5	7	9	5	6
Q7TSH2	10	10	347.74	0.0071269	1.53789	Phkb	Q7TSH2|KPBB_MOUSE Phosphorylase b kinase regulatory subunit beta OS=Mus musculus GN=Phkb PE=1 SV=1	8.0049e+06	6.48415e+06	7.81472e+06	1.1009e+07	7.77234e+06	8.26273e+06	6.50959e+06	7.78778e+06	1.32985e+07	1.26164e+07	1.02143e+07	9.60499e+06	5.15871e+06	4.6634e+06	3.43691e+06	5.55687e+06	6.83585e+06	1.20218e+07	8.38596e+06	8.80472e+06	1.05395e+07	1.71143e+07	1.02143e+07	1.0912e+07	2	3	1	3	2	4	1	3	3	3	3	1
Q8BFR5	10	10	403.57	5.87953e-05	2.3692	Tufm	Q8BFR5|EFTU_MOUSE Elongation factor Tu, mitochondrial OS=Mus musculus GN=Tufm PE=1 SV=1	1.3034e+07	1.40528e+07	1.28294e+07	9.07435e+06	1.16095e+07	2.56682e+07	2.34638e+07	2.43742e+07	1.45924e+07	1.83784e+07	1.87815e+07	1.64499e+07	8.39968e+06	1.01067e+07	5.64237e+06	4.58032e+06	1.02106e+07	3.73458e+07	3.02272e+07	2.7557e+07	1.15649e+07	2.49305e+07	1.87815e+07	1.86883e+07	3	3	3	3	3	9	7	9	6	7	5	5
Q8BWT1	11	10	354.79	0.342591	1.38251	Acaa2	Q8BWT1|THIM_MOUSE 3-ketoacyl-CoA thiolase, mitochondrial OS=Mus musculus GN=Acaa2 PE=1 SV=3	4.90816e+07	4.38801e+07	2.97892e+07	4.76238e+07	4.03457e+07	3.92655e+07	4.35416e+07	4.48874e+07	3.60699e+07	4.83038e+07	7.23005e+07	5.53519e+07	3.16303e+07	3.15585e+07	1.31013e+07	2.40384e+07	3.54844e+07	5.71293e+07	5.60923e+07	5.07489e+07	2.85865e+07	6.55246e+07	7.23005e+07	6.28839e+07	1	2	3	1	1	6	7	3	2	7	5	5
Q8CIG8	10	10	298.97	4.50472e-07	12.6475	Prmt5	Q8CIG8|ANM5_MOUSE Protein arginine N-methyltransferase 5 OS=Mus musculus GN=Prmt5 PE=1 SV=3	1.02978e+06	878075	1.75162e+06	1.80158e+06	855882	1.58319e+07	1.38527e+07	1.29591e+07	5.30264e+06	8.79279e+06	5.79582e+06	6.40048e+06	663636	631511	770360	909354	752757	2.30346e+07	1.78457e+07	1.46513e+07	4.20251e+06	1.19275e+07	5.79582e+06	7.27143e+06	0	0	0	0	0	7	7	5	3	9	3	5
Q99JY0	11	10	351	0.30436	1.46055	Hadhb	Q99JY0|ECHB_MOUSE Trifunctional enzyme subunit beta, mitochondrial OS=Mus musculus GN=Hadhb PE=1 SV=1	3.42444e+07	4.11221e+07	3.13205e+07	3.29561e+07	3.08568e+07	2.9673e+07	3.50922e+07	3.83047e+07	2.61921e+07	3.66394e+07	3.77145e+07	3.1061e+07	2.20686e+07	2.9575e+07	1.37747e+07	1.66347e+07	2.71388e+07	4.31727e+07	4.52074e+07	4.33065e+07	2.0758e+07	4.97017e+07	3.77145e+07	3.52876e+07	4	5	4	1	5	6	5	5	3	3	4	5
Q9CQA3	10	10	322.89	0.002327	1.83273	Sdhb	Q9CQA3|SDHB_MOUSE Succinate dehydrogenase [ubiquinone] iron-sulfur subunit, mitochondrial OS=Mus musculus GN=Sdhb PE=1 SV=1	2.45578e+07	3.00222e+07	2.13631e+07	3.19767e+07	2.8375e+07	3.3757e+07	4.34462e+07	3.81477e+07	3.74742e+07	3.86902e+07	4.89812e+07	4.31983e+07	1.58262e+07	2.1592e+07	9.39545e+06	1.61404e+07	2.49561e+07	4.91147e+07	5.59694e+07	4.3129e+07	2.96995e+07	5.24836e+07	4.89812e+07	4.90765e+07	6	4	5	2	3	8	5	5	3	3	6	4
Q9D051	10	10	363.32	0.491671	1.33803	Pdhb	Q9D051|ODPB_MOUSE Pyruvate dehydrogenase E1 component subunit beta, mitochondrial OS=Mus musculus GN=Pdhb PE=1 SV=1	5.22361e+07	7.02375e+07	6.50775e+07	6.28611e+07	5.74979e+07	6.53385e+07	6.59488e+07	5.94042e+07	4.7897e+07	6.18834e+07	7.24883e+07	6.5145e+07	3.36633e+07	5.05147e+07	2.8621e+07	3.17294e+07	5.057e+07	9.50641e+07	8.49584e+07	6.71612e+07	3.79598e+07	8.39455e+07	7.24883e+07	7.40096e+07	3	2	4	4	3	9	5	4	4	6	5	4
Q9JKS4	10	10	367.37	0.00110777	1.71201	Ldb3	Q9JKS4|LDB3_MOUSE LIM domain-binding protein 3 OS=Mus musculus GN=Ldb3 PE=1 SV=1	4.04896e+07	4.25433e+07	4.34051e+07	5.99395e+07	5.64856e+07	4.22797e+07	5.31594e+07	5.48619e+07	5.49227e+07	6.47452e+07	6.0148e+07	6.39342e+07	2.60933e+07	3.05971e+07	1.90895e+07	3.02548e+07	4.96797e+07	6.15148e+07	6.84824e+07	6.20258e+07	4.35279e+07	8.78274e+07	6.0148e+07	7.26341e+07	4	5	4	4	7	7	5	6	6	5	5	7
Q9QZ47;O88346	10	10	390.77	0.367041	3.2802	Tnnt3	Q9QZ47|TNNT3_MOUSE Troponin T, fast skeletal muscle OS=Mus musculus GN=Tnnt3 PE=1 SV=3	3.73384e+08	1.15329e+08	1.26219e+08	1.55875e+08	1.41798e+08	7.18057e+08	1.27621e+08	1.27266e+08	1.60906e+08	1.3372e+08	1.43989e+08	1.64601e+08	2.40625e+08	8.29443e+07	5.5511e+07	7.86785e+07	1.24713e+08	1.04474e+09	1.64407e+08	1.43885e+08	1.27523e+08	1.81393e+08	1.43989e+08	1.86999e+08	14	11	9	9	9	19	6	6	9	8	11	9
P13412	9	9	323.68	0.604612	3.39036	Tnni2	P13412|TNNI2_MOUSE Troponin I, fast skeletal muscle OS=Mus musculus GN=Tnni2 PE=2 SV=2	5.57839e+08	1.4243e+08	1.37329e+08	2.24793e+08	2.11104e+08	1.08073e+09	1.82849e+08	1.65217e+08	2.28426e+08	1.79618e+08	1.87081e+08	2.48888e+08	3.59496e+08	1.02436e+08	6.03971e+07	1.13465e+08	1.85668e+08	1.57241e+09	2.35555e+08	1.86792e+08	1.81035e+08	2.43654e+08	1.87081e+08	2.82756e+08	9	7	4	5	6	15	8	6	6	4	6	8
P16546	9	9	282.26	0.079517	17.8007	Sptan1	P16546|SPTN1_MOUSE Spectrin alpha chain, non-erythrocytic 1 OS=Mus musculus GN=Sptan1 PE=1 SV=4	736615	202564	98996.6	93619.2	77755.9	3.88196e+06	432995	260930	125526	165355	214456	227566	474707	145684	43538.6	47254.7	68387.1	5.64806e+06	557804	295002	99483.4	224306	214456	258532	1	0	0	0	0	9	1	1	0	0	0	0
P17182	23	9	887.25	0.0063375	1.91668	Eno1	P17182|ENOA_MOUSE Alpha-enolase OS=Mus musculus GN=Eno1 PE=1 SV=3	2.15138e+07	3.22879e+07	2.66756e+07	4.60745e+07	4.94622e+07	1.93028e+07	2.8003e+07	2.74614e+07	4.71061e+07	4.32459e+07	3.57363e+07	4.35506e+07	1.38644e+07	2.32215e+07	1.17319e+07	2.32563e+07	4.35025e+07	2.80846e+07	3.60748e+07	3.10473e+07	3.7333e+07	5.86634e+07	3.57363e+07	4.94768e+07	2	4	2	3	5	2	3	3	4	6	4	3
P45376	11	9	325.02	0.008968	2.1651	Akr1b1	P45376|ALDR_MOUSE Aldose reductase OS=Mus musculus GN=Akr1b1 PE=1 SV=3	9.2473e+06	1.18134e+07	7.39611e+06	1.94569e+07	2.16176e+07	9.81969e+06	1.32046e+07	1.27452e+07	1.79694e+07	2.52723e+07	1.7162e+07	1.86139e+07	5.95937e+06	8.49621e+06	3.2528e+06	9.82099e+06	1.90129e+07	1.42871e+07	1.70108e+07	1.44095e+07	1.42413e+07	3.42821e+07	1.7162e+07	2.11468e+07	2	3	2	5	3	2	4	5	3	7	6	6
P47934	9	9	217.3	0.460037	1.61775	Crat	P47934|CACP_MOUSE Carnitine O-acetyltransferase OS=Mus musculus GN=Crat PE=1 SV=3	5.51262e+06	9.44524e+06	5.9177e+06	6.87179e+06	6.57157e+06	5.34556e+06	5.8784e+06	5.64395e+06	3.26501e+06	7.67245e+06	5.36036e+06	4.91464e+06	3.55257e+06	6.79301e+06	2.6026e+06	3.46857e+06	5.77976e+06	7.77751e+06	7.57282e+06	6.38095e+06	2.58762e+06	1.04077e+07	5.36036e+06	5.5834e+06	1	2	3	0	2	1	4	2	1	4	2	0
P70404	9	9	249.09	0.678487	1.41756	Idh3g	P70404|IDHG1_MOUSE Isocitrate dehydrogenase [NAD] subunit gamma 1, mitochondrial OS=Mus musculus GN=Idh3g PE=1 SV=1	1.61867e+07	2.239e+07	1.40034e+07	2.31266e+07	2.10529e+07	2.17945e+07	1.86557e+07	1.43123e+07	1.56488e+07	2.65386e+07	2.28667e+07	1.79651e+07	1.04315e+07	1.61029e+07	6.1587e+06	1.16733e+07	1.85163e+07	3.17098e+07	2.40331e+07	1.61813e+07	1.24021e+07	3.59999e+07	2.28667e+07	2.04097e+07	2	2	3	2	1	2	4	2	4	5	3	2
P97351	9	9	246.04	0.000269464	1.86494	Rps3a	P97351|RS3A_MOUSE 40S ribosomal protein S3a OS=Mus musculus GN=Rps3a PE=1 SV=3	5.75824e+06	6.69913e+06	5.10889e+06	3.39332e+06	3.41462e+06	4.9881e+06	6.8432e+06	7.21329e+06	5.81088e+06	5.45582e+06	4.9179e+06	5.46062e+06	3.71086e+06	4.81801e+06	2.24688e+06	1.71279e+06	3.00319e+06	7.25743e+06	8.81573e+06	8.15521e+06	4.6053e+06	7.40087e+06	4.9179e+06	6.20367e+06	2	1	1	0	2	2	5	4	3	4	2	3
Q01768;P15532	9	9	341.34	0.000489849	2.33887	Nme2	Q01768|NDKB_MOUSE Nucleoside diphosphate kinase B OS=Mus musculus GN=Nme2 PE=1 SV=1	3.40987e+07	5.1473e+07	3.63564e+07	7.21751e+07	8.075e+07	2.71559e+07	3.91488e+07	3.17716e+07	7.02335e+07	5.97082e+07	5.39989e+07	6.08325e+07	2.19747e+07	3.70194e+07	1.59895e+07	3.64307e+07	7.10204e+07	3.95104e+07	5.04334e+07	3.59203e+07	5.56622e+07	8.09947e+07	5.39989e+07	6.91103e+07	4	4	3	6	6	8	6	8	7	7	5	6
Q02789;Q01815;Q9JIS7	9	9	239.96	0.00685871	1.95202	Cacna1s	Q02789|CAC1S_MOUSE Voltage-dependent L-type calcium channel subunit alpha-1S OS=Mus musculus GN=Cacna1s PE=1 SV=2	6.84137e+06	7.07638e+06	5.54034e+06	7.5767e+06	7.48945e+06	2.62244e+06	4.41857e+06	4.53635e+06	4.55077e+06	6.56242e+06	4.00804e+06	3.64178e+06	4.40888e+06	5.08933e+06	2.43664e+06	3.82438e+06	6.58704e+06	3.81551e+06	5.69221e+06	5.12871e+06	3.60663e+06	8.90198e+06	4.00804e+06	4.13733e+06	2	4	1	4	4	3	4	3	1	6	2	2
Q60854	9	9	267.97	0.000633394	3.06799	Serpinb6	Q60854|SPB6_MOUSE Serpin B6 OS=Mus musculus GN=Serpinb6 PE=1 SV=1	3.18427e+06	3.69625e+06	2.62706e+06	7.13474e+06	1.20007e+07	7.84895e+06	5.54055e+06	4.56917e+06	1.09048e+07	9.71513e+06	8.29429e+06	9.97808e+06	2.05209e+06	2.65834e+06	1.15538e+06	3.60129e+06	1.05547e+07	1.14198e+07	7.13759e+06	5.16582e+06	8.64235e+06	1.31787e+07	8.29429e+06	1.13359e+07	0	1	0	0	2	1	3	2	3	2	2	3
Q8QZT1	9	9	330.76	0.000264887	3.3475	Acat1	Q8QZT1|THIL_MOUSE Acetyl-CoA acetyltransferase, mitochondrial OS=Mus musculus GN=Acat1 PE=1 SV=1	1.68448e+07	2.25041e+07	1.56437e+07	2.31003e+07	2.34497e+07	3.50623e+07	3.95618e+07	3.30213e+07	3.29124e+07	5.36666e+07	5.84951e+07	4.4978e+07	1.08555e+07	1.61849e+07	6.88009e+06	1.166e+07	2.06243e+07	5.10138e+07	5.09653e+07	3.73333e+07	2.60841e+07	7.27992e+07	5.84951e+07	5.10984e+07	1	3	1	2	4	6	6	7	3	8	5	7
Q8R0Y6	9	9	254.89	6.84735e-07	7.51432	Aldh1l1	Q8R0Y6|AL1L1_MOUSE Cytosolic 10-formyltetrahydrofolate dehydrogenase OS=Mus musculus GN=Aldh1l1 PE=1 SV=1	1.21488e+06	822538	672800	1.15653e+06	639140	3.76935e+06	4.17288e+06	6.3591e+06	4.6211e+06	6.29854e+06	7.50428e+06	6.85521e+06	782923	591568	295897	583766	562130	5.48421e+06	5.3757e+06	7.18947e+06	3.66236e+06	8.54403e+06	7.50428e+06	7.78804e+06	0	0	0	0	0	3	3	4	4	7	5	5
Q8VEM8	9	9	287.5	0.233848	1.39592	Slc25a3	Q8VEM8|MPCP_MOUSE Phosphate carrier protein, mitochondrial OS=Mus musculus GN=Slc25a3 PE=1 SV=1	8.7815e+07	1.25663e+08	8.11554e+07	1.26052e+08	8.70067e+07	1.14802e+08	1.25968e+08	1.29092e+08	8.38529e+07	1.1079e+08	1.19326e+08	1.04237e+08	5.65919e+07	9.03766e+07	3.56921e+07	6.36254e+07	7.65233e+07	1.67032e+08	1.62278e+08	1.45948e+08	6.6456e+07	1.50287e+08	1.19326e+08	1.18421e+08	6	8	6	9	7	10	9	10	6	8	8	6
Q91VR2	9	9	345.13	0.00732024	1.77014	Atp5c1	Q91VR2|ATPG_MOUSE ATP synthase subunit gamma, mitochondrial OS=Mus musculus GN=Atp5c1 PE=1 SV=1	5.86666e+07	7.92522e+07	5.48452e+07	5.79433e+07	6.3458e+07	9.18804e+07	1.01864e+08	9.5499e+07	8.08635e+07	1.04241e+08	1.19963e+08	9.84754e+07	3.78074e+07	5.69981e+07	2.41209e+07	2.92471e+07	5.58119e+07	1.33681e+08	1.31226e+08	1.07969e+08	6.40868e+07	1.41404e+08	1.19963e+08	1.11875e+08	4	8	5	6	7	9	4	9	5	10	8	6
Q99LX0	9	9	272.12	0.00975738	2.9042	Park7	Q99LX0|PARK7_MOUSE Protein deglycase DJ-1 OS=Mus musculus GN=Park7 PE=1 SV=1	1.22763e+07	1.62064e+07	1.68016e+07	4.35797e+07	4.40969e+07	2.24058e+07	2.30911e+07	2.37008e+07	2.21041e+07	3.64739e+07	2.14721e+07	4.55785e+07	7.91141e+06	1.16557e+07	7.38934e+06	2.19971e+07	3.87836e+07	3.25993e+07	2.9747e+07	2.67956e+07	1.75182e+07	4.94772e+07	2.14721e+07	5.17805e+07	0	1	0	5	4	2	5	5	4	4	5	4
Q9DCW4	9	9	333.4	0.00191178	1.97658	Etfb	Q9DCW4|ETFB_MOUSE Electron transfer flavoprotein subunit beta OS=Mus musculus GN=Etfb PE=1 SV=3	4.36019e+07	5.20655e+07	4.56771e+07	5.30023e+07	5.3867e+07	3.82627e+07	3.91203e+07	3.44748e+07	3.77605e+07	4.96617e+07	5.81313e+07	4.8605e+07	2.8099e+07	3.74454e+07	2.00887e+07	2.67532e+07	4.73766e+07	5.56703e+07	5.03967e+07	3.89766e+07	2.99264e+07	6.73665e+07	5.81313e+07	5.5219e+07	6	6	4	3	3	5	9	6	5	9	6	10
Q9EQ20	9	9	274.4	0.00252492	2.31554	Aldh6a1	Q9EQ20|MMSA_MOUSE Methylmalonate-semialdehyde dehydrogenase [acylating], mitochondrial OS=Mus musculus GN=Aldh6a1 PE=1 SV=1	8.00059e+06	9.39968e+06	8.3609e+06	1.28921e+07	1.65793e+07	4.15496e+06	8.71746e+06	9.4943e+06	1.32071e+07	1.85769e+07	1.51311e+07	1.24022e+07	5.15593e+06	6.76024e+06	3.67711e+06	6.50736e+06	1.45817e+07	6.04526e+06	1.12302e+07	1.07341e+07	1.0467e+07	2.51998e+07	1.51311e+07	1.40899e+07	2	5	1	3	3	1	2	2	3	4	3	5
O08539;D3Z6Q9	8	8	220.66	0.0395381	1.44779	Bin1	O08539|BIN1_MOUSE Myc box-dependent-interacting protein 1 OS=Mus musculus GN=Bin1 PE=1 SV=1	1.88344e+07	1.82557e+07	1.67941e+07	1.75689e+07	1.98584e+07	2.14481e+07	2.08937e+07	1.97337e+07	2.15615e+07	2.17014e+07	1.8847e+07	2.27128e+07	1.21377e+07	1.31295e+07	7.38601e+06	8.86801e+06	1.74657e+07	3.12059e+07	2.69162e+07	2.23105e+07	1.70881e+07	2.94381e+07	1.8847e+07	2.58035e+07	2	2	1	2	3	2	0	2	0	3	2	2
O70250	16	8	670.38	0.0184304	1.66442	Pgam2	O70250|PGAM2_MOUSE Phosphoglycerate mutase 2 OS=Mus musculus GN=Pgam2 PE=1 SV=3	3.01492e+08	3.86809e+08	3.59454e+08	5.83258e+08	5.79348e+08	4.31097e+08	4.29926e+08	4.18067e+08	6.04723e+08	6.78208e+08	5.03772e+08	4.91326e+08	1.94295e+08	2.78192e+08	1.58087e+08	2.94403e+08	5.09542e+08	6.27224e+08	5.53851e+08	4.72658e+08	4.79262e+08	9.19996e+08	5.03772e+08	5.58183e+08	6	9	7	7	9	8	7	8	11	11	10	8
P00405	8	8	289.63	0.233318	1.59146	Mtco2	P00405|COX2_MOUSE Cytochrome c oxidase subunit 2 OS=Mus musculus GN=Mtco2 PE=1 SV=1	4.20438e+07	9.51002e+07	7.66281e+07	9.32916e+07	7.74739e+07	6.12671e+07	1.08527e+08	9.30043e+07	8.8021e+07	1.08324e+08	1.3141e+08	1.11936e+08	2.70949e+07	6.8396e+07	3.37009e+07	4.70894e+07	6.81391e+07	8.91404e+07	1.3981e+08	1.05149e+08	6.97593e+07	1.46943e+08	1.3141e+08	1.27167e+08	7	8	5	6	8	8	7	7	7	8	8	8
P01631;Q8VHG0	8	8	212.65	1.25956e-11	128.575	1 SV	P01631|KV2A7_MOUSE Ig kappa chain V-II region 26-10 OS=Mus musculus PE=1 SV=1	1.57819e+08	8.73972e+07	9.92863e+07	2.4951e+08	1.28636e+08	1.12027e+10	1.40022e+10	1.90896e+10	6.44637e+09	6.97233e+09	7.16223e+09	1.1061e+10	1.01706e+08	6.2856e+07	4.3666e+07	1.25941e+08	1.13137e+08	1.62993e+10	1.80382e+10	2.15823e+10	5.10895e+09	9.45804e+09	7.16223e+09	1.25661e+10	1	1	1	3	2	34	41	44	12	17	13	21
P01867	9	8	244.65	6.8235e-11	213.315	Igh-3	P01867|IGG2B_MOUSE Ig gamma-2B chain C region OS=Mus musculus GN=Igh-3 PE=1 SV=3	6.12874e+07	4.04291e+07	5.14174e+07	2.82882e+07	3.04401e+07	1.15009e+06	973929	930745	1.12763e+06	879935	1.45932e+06	1.88673e+06	3.94963e+07	2.90765e+07	2.26133e+07	1.42786e+07	2.67723e+07	1.67333e+06	1.25466e+06	1.05228e+06	893678	1.19364e+06	1.45932e+06	2.14347e+06	2	1	1	0	2	0	0	0	0	0	0	0
P02088;P02104	14	8	648.12	0.162622	2.53521	Hbb-b1	P02088|HBB1_MOUSE Hemoglobin subunit beta-1 OS=Mus musculus GN=Hbb-b1 PE=1 SV=2	9.53833e+07	9.11635e+07	2.36589e+08	1.22466e+08	1.45982e+08	2.76628e+08	1.53883e+08	5.90347e+08	1.49017e+08	2.46301e+08	3.69754e+08	2.60678e+08	6.14692e+07	6.55647e+07	1.04052e+08	6.18155e+07	1.28392e+08	4.0248e+08	1.98239e+08	6.67435e+08	1.181e+08	3.3411e+08	3.69754e+08	2.96149e+08	4	4	4	3	6	7	6	9	3	6	8	6
P03987	8	8	247.79	8.39054e-09	46.2581	1 SV	P03987|IGHG3_MOUSE Ig gamma-3 chain C region OS=Mus musculus PE=1 SV=2	1.1227e+07	8.87813e+06	1.74429e+07	3.75837e+07	2.78432e+07	1.59566e+06	2.01533e+06	2.01802e+06	5.13035e+06	2.9584e+06	2.78029e+06	2.48027e+06	7.23515e+06	6.38515e+06	7.67136e+06	1.89705e+07	2.44883e+07	2.3216e+06	2.59625e+06	2.28153e+06	4.06596e+06	4.01309e+06	2.78029e+06	2.81777e+06	1	2	1	2	4	0	0	0	0	0	0	0
P07934;Q9DB30	8	8	224.47	0.0688159	1.88244	Phkg1	P07934|PHKG1_MOUSE Phosphorylase b kinase gamma catalytic chain, skeletal muscle/heart isoform OS=Mus musculus GN=Phkg1 PE=1 SV=3	4.97643e+06	7.39088e+06	4.47362e+06	1.00265e+07	9.02604e+06	4.98252e+06	1.2223e+07	1.27769e+07	1.12995e+07	1.09801e+07	1.00515e+07	9.93818e+06	3.20703e+06	5.31552e+06	1.96749e+06	5.06092e+06	7.93849e+06	7.24931e+06	1.57463e+07	1.44453e+07	8.95522e+06	1.48946e+07	1.00515e+07	1.12905e+07	2	2	0	1	4	2	4	3	4	6	3	3
P31001	10	8	318.82	0.14696	3.19735	Des	P31001|DESM_MOUSE Desmin OS=Mus musculus GN=Des PE=1 SV=3	2.43388e+07	9.17904e+06	7.70054e+06	1.05917e+07	7.07017e+06	3.05107e+07	6.51669e+06	5.13305e+06	4.4616e+06	3.76483e+06	4.08885e+06	5.2661e+06	1.5685e+07	6.60156e+06	3.38669e+06	5.34621e+06	6.21828e+06	4.43915e+07	8.3951e+06	5.80333e+06	3.53596e+06	5.10703e+06	4.08885e+06	5.98268e+06	2	0	0	0	0	9	2	2	0	0	0	3
P42125	8	8	285.76	0.00182299	2.19647	Eci1	P42125|ECI1_MOUSE Enoyl-CoA delta isomerase 1, mitochondrial OS=Mus musculus GN=Eci1 PE=1 SV=2	1.39047e+07	1.79809e+07	1.31629e+07	2.2503e+07	1.6176e+07	2.02051e+07	2.00645e+07	2.51066e+07	2.52129e+07	1.90357e+07	2.61123e+07	2.4294e+07	8.96079e+06	1.29318e+07	5.78902e+06	1.13585e+07	1.4227e+07	2.93973e+07	2.58481e+07	2.8385e+07	1.9982e+07	2.58221e+07	2.61123e+07	2.75998e+07	1	2	1	3	2	3	5	5	1	6	4	3
P48962	19	8	797.96	0.20182	1.38093	Slc25a4	P48962|ADT1_MOUSE ADP/ATP translocase 1 OS=Mus musculus GN=Slc25a4 PE=1 SV=4	3.45223e+08	5.1565e+08	3.60254e+08	6.00789e+08	4.18539e+08	5.1043e+08	5.04569e+08	5.06867e+08	4.17146e+08	4.88871e+08	5.23508e+08	4.5965e+08	2.22477e+08	3.70855e+08	1.58439e+08	3.03251e+08	3.68109e+08	7.42649e+08	6.5001e+08	5.73054e+08	3.30601e+08	6.63158e+08	5.23508e+08	5.22197e+08	4	8	6	8	8	12	12	10	8	10	10	11
P54822	8	8	223	0.363544	1.48652	Adsl	P54822|PUR8_MOUSE Adenylosuccinate lyase OS=Mus musculus GN=Adsl PE=1 SV=2	5.70779e+06	7.86009e+06	6.25664e+06	1.12418e+07	8.40457e+06	8.51318e+06	7.68962e+06	9.30022e+06	7.00267e+06	8.88393e+06	6.96098e+06	7.93712e+06	3.67836e+06	5.65297e+06	2.75166e+06	5.67437e+06	7.3919e+06	1.23862e+07	9.90613e+06	1.05146e+07	5.54983e+06	1.20511e+07	6.96098e+06	9.01717e+06	0	4	0	0	2	3	5	3	3	3	4	1
P62259;O70456	11	8	382.06	0.0305686	2.15766	Ywhae	P62259|1433E_MOUSE 14-3-3 protein epsilon OS=Mus musculus GN=Ywhae PE=1 SV=1	1.11111e+07	1.87774e+07	1.01285e+07	1.90629e+07	2.25756e+07	2.51013e+07	2.87102e+07	2.51156e+07	2.03846e+07	3.43295e+07	3.11532e+07	2.9257e+07	7.16051e+06	1.35047e+07	4.45451e+06	9.62207e+06	1.98555e+07	3.65211e+07	3.69859e+07	2.83952e+07	1.61554e+07	4.65683e+07	3.11532e+07	3.32381e+07	2	5	2	3	3	6	5	5	4	5	4	6
Q00623	8	8	182.81	0.028033	2.48356	Apoa1	Q00623|APOA1_MOUSE Apolipoprotein A-I OS=Mus musculus GN=Apoa1 PE=1 SV=2	5.72609e+06	3.42717e+06	4.18571e+06	6.94175e+06	6.159e+06	7.26506e+06	6.26404e+06	7.63003e+06	1.09611e+07	8.01417e+06	8.45677e+06	1.67387e+07	3.69015e+06	2.46482e+06	1.84087e+06	3.50388e+06	5.4169e+06	1.05703e+07	8.06963e+06	8.62637e+06	8.68701e+06	1.08713e+07	8.45677e+06	1.90165e+07	0	0	0	0	1	3	2	2	1	3	3	4
Q07417	10	8	282.08	0.0805984	1.91271	Acads	Q07417|ACADS_MOUSE Short-chain specific acyl-CoA dehydrogenase, mitochondrial OS=Mus musculus GN=Acads PE=1 SV=2	4.50207e+06	7.27407e+06	4.49439e+06	6.55373e+06	6.07987e+06	3.38157e+06	5.21679e+06	4.07076e+06	4.12991e+06	5.92624e+06	6.35795e+06	4.54405e+06	2.90133e+06	5.23151e+06	1.97663e+06	3.30803e+06	5.34731e+06	4.92e+06	6.72052e+06	4.60232e+06	3.27308e+06	8.039e+06	6.35795e+06	5.16238e+06	1	2	0	0	2	0	4	2	2	3	2	1
Q08642	8	8	243.74	0.00429243	1.81043	Padi2	Q08642|PADI2_MOUSE Protein-arginine deiminase type-2 OS=Mus musculus GN=Padi2 PE=1 SV=2	1.01355e+07	1.5029e+07	1.14217e+07	9.33175e+06	9.76632e+06	1.03483e+07	1.10716e+07	1.00856e+07	5.31743e+06	8.50289e+06	7.23509e+06	5.88945e+06	6.53179e+06	1.08089e+07	5.02325e+06	4.71025e+06	8.58957e+06	1.50562e+07	1.42629e+07	1.14026e+07	4.21422e+06	1.15342e+07	7.23509e+06	6.69086e+06	4	4	0	0	3	7	3	4	3	8	3	3
Q3TTY5	13	8	409.5	0.0145259	4.27448	Krt2	Q3TTY5|K22E_MOUSE Keratin, type II cytoskeletal 2 epidermal OS=Mus musculus GN=Krt2 PE=1 SV=1	6.4194e+08	4.19246e+08	1.7971e+09	2.37066e+08	3.88747e+08	2.31421e+08	4.45298e+08	2.61735e+08	2.8391e+08	4.18884e+08	3.15105e+08	3.5315e+08	4.13695e+08	3.01522e+08	7.90365e+08	1.1966e+08	3.41907e+08	3.36706e+08	5.73654e+08	2.95913e+08	2.25008e+08	5.6822e+08	3.15105e+08	4.01205e+08	4	5	8	3	9	3	4	5	3	6	4	5
Q60936	9	8	276.41	0.158739	1.672	Coq8a	Q60936|COQ8A_MOUSE Atypical kinase COQ8A, mitochondrial OS=Mus musculus GN=Coq8a PE=1 SV=2	6.13811e+06	7.50982e+06	4.11801e+06	6.95649e+06	6.26048e+06	7.58809e+06	8.82929e+06	9.11189e+06	6.3407e+06	7.74894e+06	1.14916e+07	7.9167e+06	3.95567e+06	5.40106e+06	1.81109e+06	3.51132e+06	5.50616e+06	1.10403e+07	1.13743e+07	1.03017e+07	5.0252e+06	1.05115e+07	1.14916e+07	8.99397e+06	3	4	1	3	4	5	7	3	4	1	5	2
Q8BH64	9	8	326.65	0.0106499	1.72597	Ehd2	Q8BH64|EHD2_MOUSE EH domain-containing protein 2 OS=Mus musculus GN=Ehd2 PE=1 SV=1	3.86972e+06	5.29097e+06	4.55412e+06	4.50078e+06	3.63554e+06	4.57147e+06	5.44893e+06	4.39939e+06	5.79288e+06	7.71748e+06	5.64799e+06	5.0546e+06	2.49382e+06	3.80526e+06	2.0029e+06	2.27179e+06	3.19749e+06	6.65125e+06	7.01956e+06	4.97387e+06	4.59103e+06	1.04688e+07	5.64799e+06	5.74241e+06	2	3	2	1	4	4	3	4	3	4	6	5
Q99LC3	8	8	282.83	0.307691	1.5762	Ndufa10	Q99LC3|NDUAA_MOUSE NADH dehydrogenase [ubiquinone] 1 alpha subcomplex subunit 10, mitochondrial OS=Mus musculus GN=Ndufa10 PE=1 SV=1	1.80784e+07	2.79665e+07	2.01709e+07	2.70508e+07	2.36228e+07	1.58616e+07	2.53232e+07	2.36211e+07	2.32915e+07	2.96729e+07	3.2881e+07	2.89938e+07	1.16505e+07	2.01135e+07	8.87116e+06	1.3654e+07	2.07765e+07	2.30779e+07	3.26226e+07	2.67056e+07	1.84593e+07	4.02516e+07	3.2881e+07	3.29391e+07	4	4	3	4	6	5	4	3	5	6	5	6
Q9CR68	8	8	251.45	0.0140466	1.78302	Uqcrfs1	Q9CR68|UCRI_MOUSE Cytochrome b-c1 complex subunit Rieske, mitochondrial OS=Mus musculus GN=Uqcrfs1 PE=1 SV=1	3.84082e+07	5.81094e+07	4.28076e+07	5.36838e+07	4.54548e+07	3.14326e+07	3.67401e+07	3.6472e+07	3.88867e+07	4.39959e+07	5.1022e+07	3.73186e+07	2.4752e+07	4.17922e+07	1.88267e+07	2.70972e+07	3.99779e+07	4.57328e+07	4.73303e+07	4.12346e+07	3.08189e+07	5.96809e+07	5.1022e+07	4.23967e+07	5	5	3	3	5	4	6	2	4	6	3	5
Q9DCX2	8	8	293.62	0.219673	1.57866	Atp5h	Q9DCX2|ATP5H_MOUSE ATP synthase subunit d, mitochondrial OS=Mus musculus GN=Atp5h PE=1 SV=3	4.05321e+07	4.59255e+07	3.59538e+07	4.43839e+07	4.43877e+07	4.41683e+07	5.92229e+07	6.02926e+07	2.03334e+07	3.05372e+07	3.31964e+07	5.418e+07	2.61207e+07	3.30296e+07	1.58124e+07	2.2403e+07	3.90394e+07	6.42627e+07	7.62936e+07	6.81657e+07	1.61149e+07	4.1424e+07	3.31964e+07	6.15525e+07	2	2	4	2	3	5	5	6	3	4	3	4
Q9JIF9	8	8	227.21	0.978097	1.32002	Myot	Q9JIF9|MYOTI_MOUSE Myotilin OS=Mus musculus GN=Myot PE=1 SV=1	1.71116e+07	9.42344e+06	8.72498e+06	1.18977e+07	8.84293e+06	2.44233e+07	9.17583e+06	7.46783e+06	8.8731e+06	1.28292e+07	1.64242e+07	1.46248e+07	1.10275e+07	6.77733e+06	3.83724e+06	6.00541e+06	7.77744e+06	3.55347e+07	1.18207e+07	8.44298e+06	7.03221e+06	1.74029e+07	1.64242e+07	1.66149e+07	2	0	3	0	3	5	3	1	1	6	3	4
Q9QYG0;Q8BTG7	8	8	273.82	0.0306688	1.80748	Ndrg2	Q9QYG0|NDRG2_MOUSE Protein NDRG2 OS=Mus musculus GN=Ndrg2 PE=1 SV=1	1.97978e+07	2.75269e+07	1.93376e+07	2.82299e+07	3.32297e+07	3.3804e+07	3.76446e+07	3.20031e+07	3.80767e+07	3.91792e+07	4.35053e+07	3.98928e+07	1.27586e+07	1.97973e+07	8.50465e+06	1.42492e+07	2.92258e+07	4.91831e+07	4.84955e+07	3.61821e+07	3.0177e+07	5.3147e+07	4.35053e+07	4.53213e+07	3	4	1	2	4	3	6	3	4	6	6	6
O35129	8	7	314.56	0.111356	1.55821	Phb2	O35129|PHB2_MOUSE Prohibitin-2 OS=Mus musculus GN=Phb2 PE=1 SV=1	6.52131e+06	9.19982e+06	7.17683e+06	8.39321e+06	6.40827e+06	5.40917e+06	7.45968e+06	5.68416e+06	5.50573e+06	6.07767e+06	8.22666e+06	6.24913e+06	4.20262e+06	6.6165e+06	3.15636e+06	4.23651e+06	5.63613e+06	7.87006e+06	9.60991e+06	6.4264e+06	4.36346e+06	8.24441e+06	8.22666e+06	7.09948e+06	1	5	3	1	4	3	6	4	2	6	2	5
O54724	7	7	217.07	0.0221973	1.5069	Ptrf	O54724|PTRF_MOUSE Polymerase I and transcript release factor OS=Mus musculus GN=Ptrf PE=1 SV=1	1.31496e+07	1.58538e+07	1.28137e+07	8.62798e+06	9.87238e+06	1.24804e+07	1.3587e+07	1.25793e+07	8.0728e+06	1.12953e+07	1.12738e+07	9.2571e+06	8.47419e+06	1.14021e+07	5.63545e+06	4.35501e+06	8.68285e+06	1.81583e+07	1.75034e+07	1.42219e+07	6.39794e+06	1.53221e+07	1.12738e+07	1.05168e+07	4	3	3	2	3	3	2	7	2	2	3	2
P02535	14	7	513.42	0.0353605	4.48239	Krt10	P02535|K1C10_MOUSE Keratin, type I cytoskeletal 10 OS=Mus musculus GN=Krt10 PE=1 SV=3	1.12699e+09	6.37592e+08	2.63635e+09	3.50702e+08	7.6486e+08	3.18507e+08	6.72709e+08	3.32283e+08	3.18332e+08	8.51445e+08	4.1271e+08	4.89817e+08	7.26282e+08	4.58556e+08	1.15946e+09	1.77019e+08	6.72702e+08	4.63411e+08	8.66615e+08	3.75673e+08	2.52288e+08	1.15499e+09	4.1271e+08	5.56468e+08	5	4	6	3	9	3	5	1	5	5	5	4
P19783	7	7	234.2	0.348542	1.45495	Cox4i1	P19783|COX41_MOUSE Cytochrome c oxidase subunit 4 isoform 1, mitochondrial OS=Mus musculus GN=Cox4i1 PE=1 SV=2	6.86145e+07	1.44021e+08	9.9698e+07	1.34889e+08	1.13849e+08	6.50873e+07	1.22975e+08	1.03374e+08	1.08112e+08	1.32861e+08	1.52674e+08	1.28263e+08	4.42182e+07	1.0358e+08	4.3847e+07	6.8086e+07	1.00131e+08	9.46987e+07	1.58423e+08	1.16873e+08	8.56825e+07	1.80227e+08	1.52674e+08	1.45717e+08	3	3	2	2	2	5	7	5	4	7	5	7
P20801	7	7	379.6	0.0286406	10.4915	Tnnc2	P20801|TNNC2_MOUSE Troponin C, skeletal muscle OS=Mus musculus GN=Tnnc2 PE=1 SV=2	1.34252e+08	2.46936e+07	2.15584e+07	5.90405e+07	1.03278e+08	7.08143e+08	1.49946e+08	1.18909e+08	1.33461e+08	1.34108e+08	1.73439e+08	1.70829e+08	8.65179e+07	1.77596e+07	9.48135e+06	2.9801e+07	9.08342e+07	1.03031e+09	1.93168e+08	1.34436e+08	1.05772e+08	1.81918e+08	1.73439e+08	1.94074e+08	7	2	1	2	8	13	10	7	6	5	6	7
P23927	7	7	265.74	0.626417	1.50936	Cryab	P23927|CRYAB_MOUSE Alpha-crystallin B chain OS=Mus musculus GN=Cryab PE=1 SV=2	3.53212e+07	3.3508e+07	2.7211e+07	2.95253e+07	2.3658e+07	4.43896e+07	3.86354e+07	2.31595e+07	2.03967e+07	1.7304e+07	3.61609e+07	4.36592e+07	2.27626e+07	2.40989e+07	1.19674e+07	1.4903e+07	2.08074e+07	6.45846e+07	4.97719e+07	2.61836e+07	1.6165e+07	2.3473e+07	3.61609e+07	4.96002e+07	4	2	1	1	2	5	4	3	3	3	4	6
P35700;O08807	7	7	184.11	0.00017163	1.83828	Prdx1	P35700|PRDX1_MOUSE Peroxiredoxin-1 OS=Mus musculus GN=Prdx1 PE=1 SV=1	2.04771e+07	2.83779e+07	2.50502e+07	3.35324e+07	3.61482e+07	3.67573e+07	3.92335e+07	4.28573e+07	4.11945e+07	4.68712e+07	4.84937e+07	4.45853e+07	1.31964e+07	2.04094e+07	1.1017e+07	1.69256e+07	3.17927e+07	5.348e+07	5.05424e+07	4.84536e+07	3.26479e+07	6.35812e+07	4.84937e+07	5.06522e+07	3	2	3	1	4	6	6	6	4	4	7	4
P58771;Q2VPA6	17	7	543.89	0.275345	7.29986	Tpm1	P58771|TPM1_MOUSE Tropomyosin alpha-1 chain OS=Mus musculus GN=Tpm1 PE=1 SV=1	4.31508e+08	1.092e+08	4.94804e+07	7.12832e+07	1.51813e+08	1.21081e+09	1.54566e+08	1.63312e+08	1.88793e+08	1.92946e+08	1.76098e+08	2.0589e+08	2.78083e+08	7.85362e+07	2.17614e+07	3.59805e+07	1.33521e+08	1.76167e+09	1.99119e+08	1.84638e+08	1.49624e+08	2.61733e+08	1.76098e+08	2.33907e+08	9	0	3	2	4	17	6	6	6	12	5	7
P62908	8	7	176.5	0.00250186	1.79822	Rps3	P62908|RS3_MOUSE 40S ribosomal protein S3 OS=Mus musculus GN=Rps3 PE=1 SV=1	8.98122e+06	8.44753e+06	7.74251e+06	6.53556e+06	5.24541e+06	5.89998e+06	8.06234e+06	7.94287e+06	4.37499e+06	5.51194e+06	4.48988e+06	4.93449e+06	5.7879e+06	6.07546e+06	3.40515e+06	3.29886e+06	4.61339e+06	8.58416e+06	1.03863e+07	8.98006e+06	3.46731e+06	7.477e+06	4.48988e+06	5.60595e+06	0	0	0	1	0	3	3	1	0	0	1	2
P62983;P0CG49	7	7	196.59	0.00967651	1.56768	Rps27a	P62983|RS27A_MOUSE Ubiquitin-40S ribosomal protein S27a OS=Mus musculus GN=Rps27a PE=1 SV=2	5.96739e+07	5.77823e+07	6.59454e+07	6.05128e+07	5.52329e+07	9.35867e+07	6.763e+07	7.4743e+07	6.62597e+07	7.23031e+07	6.17495e+07	5.72064e+07	3.84565e+07	4.1557e+07	2.90027e+07	3.05442e+07	4.85779e+07	1.36164e+08	8.71241e+07	8.45031e+07	5.25129e+07	9.80798e+07	6.17495e+07	6.49908e+07	4	2	4	2	5	5	4	3	4	4	6	2
P70402	7	7	185.63	0.0248504	6.17883	Mybph	P70402|MYBPH_MOUSE Myosin-binding protein H OS=Mus musculus GN=Mybph PE=2 SV=2	3.59169e+07	1.2357e+07	1.31199e+07	8.92997e+06	8.82351e+06	7.36724e+07	1.52753e+07	1.90764e+07	1.59507e+07	1.30407e+07	9.81497e+06	1.38585e+07	2.31465e+07	8.88717e+06	5.77012e+06	4.50745e+06	7.76037e+06	1.0719e+08	1.96784e+07	2.15675e+07	1.26414e+07	1.76898e+07	9.81497e+06	1.57443e+07	1	2	2	1	1	6	2	3	2	1	1	1
P97384	8	7	214.51	0.0638187	1.95202	Anxa11	P97384|ANX11_MOUSE Annexin A11 OS=Mus musculus GN=Anxa11 PE=1 SV=2	2.86389e+06	3.41647e+06	1.937e+06	3.41989e+06	4.04604e+06	1.4441e+06	2.452e+06	1.84099e+06	3.52847e+06	3.54506e+06	2.73853e+06	3.08728e+06	1.84562e+06	2.45712e+06	851889	1.72621e+06	3.55853e+06	2.10109e+06	3.15879e+06	2.08138e+06	2.79642e+06	4.8089e+06	2.73853e+06	3.50739e+06	3	1	1	1	2	1	3	1	2	4	1	2
Q60931	9	7	302.48	0.0906675	1.49783	Vdac3	Q60931|VDAC3_MOUSE Voltage-dependent anion-selective channel protein 3 OS=Mus musculus GN=Vdac3 PE=1 SV=1	5.19732e+07	7.41518e+07	6.60627e+07	1.06959e+08	7.54575e+07	4.98257e+07	7.19224e+07	6.09317e+07	6.89613e+07	7.79385e+07	8.13156e+07	7.29277e+07	3.34938e+07	5.33299e+07	2.90543e+07	5.39879e+07	6.63656e+07	7.24939e+07	9.26538e+07	6.88882e+07	5.46539e+07	1.05724e+08	8.13156e+07	8.28513e+07	1	2	2	1	0	1	3	3	2	1	3	2
Q61879	15	7	534.15	0.715175	28.4238	Myh10	Q61879|MYH10_MOUSE Myosin-10 OS=Mus musculus GN=Myh10 PE=1 SV=2	5.0466e+06	61889.3	244604	106212	112539	9.17754e+06	76132.7	72927.7	198925	111644	182515	136816	3.25225e+06	44510.7	107577	53610.9	98979.1	1.33528e+07	98077.7	82450.7	157654	151446	182515	155433	4	0	0	0	0	6	0	0	0	0	0	0
Q64727	8	7	201.48	5.80234e-05	3.03928	Vcl	Q64727|VINC_MOUSE Vinculin OS=Mus musculus GN=Vcl PE=1 SV=4	3.07602e+06	3.5463e+06	2.39626e+06	1.43598e+06	2.04155e+06	1.14788e+06	1.44027e+06	1.05986e+06	1.24515e+06	1.47967e+06	1.36837e+06	1.61601e+06	1.98232e+06	2.55049e+06	1.05387e+06	724817	1.79557e+06	1.67011e+06	1.85543e+06	1.19826e+06	986823	2.00719e+06	1.36837e+06	1.83591e+06	2	2	0	0	2	2	3	2	1	2	1	2
Q6ZQ73	7	7	230.88	0.398964	1.3566	Cand2	Q6ZQ73|CAND2_MOUSE Cullin-associated NEDD8-dissociated protein 2 OS=Mus musculus GN=Cand2 PE=1 SV=2	1.41859e+06	1.84463e+06	971299	1.40683e+06	1.60509e+06	1.21064e+06	1.7631e+06	1.65681e+06	1.94438e+06	1.93852e+06	1.52393e+06	1.6392e+06	914204	1.32666e+06	427176	710104	1.41169e+06	1.76142e+06	2.27131e+06	1.87315e+06	1.54098e+06	2.62962e+06	1.52393e+06	1.86225e+06	1	2	0	2	3	2	4	2	0	4	2	1
Q8QZS1	7	7	162.86	0.00465912	2.78683	Hibch	Q8QZS1|HIBCH_MOUSE 3-hydroxyisobutyryl-CoA hydrolase, mitochondrial OS=Mus musculus GN=Hibch PE=1 SV=1	2.78581e+06	2.68211e+06	2.09372e+06	3.93054e+06	2.88315e+06	1.03933e+06	1.75354e+06	1.61872e+06	2.20776e+06	2.51614e+06	3.12167e+06	2.06735e+06	1.7953e+06	1.92897e+06	920815	1.98396e+06	2.53576e+06	1.51217e+06	2.25899e+06	1.83009e+06	1.74972e+06	3.41317e+06	3.12167e+06	2.34866e+06	0	1	0	0	2	1	1	0	2	3	3	2
Q91Z83	65	7	2815.06	0.07424	24.6504	Myh7	Q91Z83|MYH7_MOUSE Myosin-7 OS=Mus musculus GN=Myh7 PE=2 SV=1	1.37784e+07	3.90945e+06	1.64705e+06	1.14681e+06	508315	2.41409e+07	1.7569e+06	1.43235e+06	1.66628e+06	652655	354054	3.68759e+06	8.87939e+06	2.81167e+06	724369	578856	447068	3.51238e+07	2.26332e+06	1.61939e+06	1.32058e+06	885332	354054	4.18938e+06	2	0	0	0	0	6	1	0	0	0	0	0
Q9D1G3	7	7	235.78	0.000368532	2.38568	Hhatl	Q9D1G3|HHATL_MOUSE Protein-cysteine N-palmitoyltransferase HHAT-like protein OS=Mus musculus GN=Hhatl PE=1 SV=2	5.20345e+06	8.85519e+06	6.80766e+06	1.52553e+07	1.66507e+07	4.98514e+06	6.58069e+06	8.58576e+06	1.0089e+07	1.36684e+07	1.03031e+07	8.89239e+06	3.35334e+06	6.36864e+06	2.994e+06	7.7002e+06	1.46444e+07	7.25312e+06	8.47755e+06	9.70689e+06	7.99581e+06	1.85413e+07	1.03031e+07	1.01024e+07	0	0	1	3	3	4	5	4	3	6	3	4
Q9D2G2	7	7	205.39	0.0079553	1.52687	Dlst	Q9D2G2|ODO2_MOUSE Dihydrolipoyllysine-residue succinyltransferase component of 2-oxoglutarate dehydrogenase complex, mitochondrial OS=Mus musculus GN=Dlst PE=1 SV=1	2.01882e+07	2.57094e+07	2.40069e+07	2.24348e+07	2.11301e+07	1.85763e+07	2.20129e+07	2.08847e+07	2.1518e+07	2.49365e+07	3.00762e+07	2.55708e+07	1.30102e+07	1.84902e+07	1.05582e+07	1.13241e+07	1.85842e+07	2.70276e+07	2.83581e+07	2.36118e+07	1.70537e+07	3.38266e+07	3.00762e+07	2.90503e+07	2	2	1	2	3	3	3	2	3	4	3	2
Q9D8N0	8	7	183.2	0.00053013	1.82114	Eef1g	Q9D8N0|EF1G_MOUSE Elongation factor 1-gamma OS=Mus musculus GN=Eef1g PE=1 SV=3	1.18799e+07	1.44138e+07	1.05455e+07	7.80832e+06	7.70282e+06	1.2091e+07	1.39131e+07	1.24479e+07	7.8092e+06	8.25052e+06	6.79294e+06	7.38832e+06	7.65594e+06	1.03664e+07	4.63792e+06	3.94129e+06	6.7747e+06	1.75919e+07	1.79235e+07	1.40734e+07	6.18903e+06	1.11919e+07	6.79294e+06	8.39368e+06	2	4	2	2	3	4	3	2	3	3	2	0
Q9DCS9	8	7	239.81	0.701239	1.20004	Ndufb10	Q9DCS9|NDUBA_MOUSE NADH dehydrogenase [ubiquinone] 1 beta subcomplex subunit 10 OS=Mus musculus GN=Ndufb10 PE=1 SV=3	1.3004e+07	1.64417e+07	1.64003e+07	1.42037e+07	1.29429e+07	9.55888e+06	1.78565e+07	1.27167e+07	1.21448e+07	1.40944e+07	1.69158e+07	1.44981e+07	8.38034e+06	1.18249e+07	7.21285e+06	7.16937e+06	1.13834e+07	1.39077e+07	2.30036e+07	1.43772e+07	9.62512e+06	1.91192e+07	1.69158e+07	1.64709e+07	3	3	3	2	3	4	6	4	2	3	2	4
Q9DCT2	7	7	359.65	0.282842	1.42965	Ndufs3	Q9DCT2|NDUS3_MOUSE NADH dehydrogenase [ubiquinone] iron-sulfur protein 3, mitochondrial OS=Mus musculus GN=Ndufs3 PE=1 SV=2	3.82172e+07	5.55379e+07	3.86418e+07	4.35946e+07	4.30282e+07	3.61641e+07	3.38228e+07	3.52494e+07	3.2892e+07	4.3535e+07	4.29974e+07	3.60944e+07	2.46289e+07	3.99428e+07	1.69946e+07	2.20046e+07	3.78438e+07	5.2617e+07	4.35721e+07	3.98524e+07	2.60679e+07	5.90556e+07	4.29974e+07	4.1006e+07	5	7	6	3	4	1	7	6	7	7	3	5
Q9ET80;Q80WT0	9	7	247.14	0.32579	1.2831	Jph1	Q9ET80|JPH1_MOUSE Junctophilin-1 OS=Mus musculus GN=Jph1 PE=1 SV=1	3.44323e+06	3.55883e+06	4.43193e+06	4.3203e+06	4.90957e+06	2.78059e+06	3.51637e+06	4.51141e+06	4.16656e+06	5.14561e+06	3.92753e+06	3.40586e+06	2.21897e+06	2.55951e+06	1.94916e+06	2.18069e+06	4.31802e+06	4.04562e+06	4.52995e+06	5.10051e+06	3.30213e+06	6.98007e+06	3.92753e+06	3.86931e+06	1	2	3	0	2	0	3	1	3	1	1	2
Q9WUM5	7	7	275.88	0.0153496	1.77397	Suclg1	Q9WUM5|SUCA_MOUSE Succinate--CoA ligase [ADP/GDP-forming] subunit alpha, mitochondrial OS=Mus musculus GN=Suclg1 PE=1 SV=4	3.20081e+07	4.89399e+07	3.29405e+07	2.83572e+07	3.45254e+07	4.48193e+07	4.97285e+07	4.9763e+07	3.94557e+07	5.65773e+07	4.81597e+07	4.544e+07	2.06275e+07	3.51975e+07	1.44872e+07	1.43134e+07	3.03654e+07	6.52098e+07	6.40626e+07	5.62611e+07	3.12698e+07	7.67477e+07	4.81597e+07	5.16233e+07	5	5	5	2	6	6	6	3	5	5	8	6
Q9WV06	7	7	227.08	0.0290455	5.24868	Ankrd2	Q9WV06|ANKR2_MOUSE Ankyrin repeat domain-containing protein 2 OS=Mus musculus GN=Ankrd2 PE=1 SV=3	1.63606e+06	1.76357e+06	522596	2.56361e+06	2.30323e+06	633187	996222	407942	1.02464e+06	1.5557e+06	3.59954e+06	3.06608e+06	1.05435e+06	1.26836e+06	229837	1.29399e+06	2.02571e+06	921255	1.28338e+06	461212	812057	2.11032e+06	3.59954e+06	3.4833e+06	0	1	0	1	1	1	1	1	1	1	3	4
E9Q9K5	6	6	163.92	0.066719	1.56975	Trdn	E9Q9K5|TRDN_MOUSE Triadin OS=Mus musculus GN=Trdn PE=1 SV=1	2.72036e+07	2.96032e+07	3.06448e+07	2.56866e+07	3.48916e+07	1.67353e+07	2.60851e+07	2.69534e+07	2.18585e+07	2.96948e+07	1.696e+07	1.55734e+07	1.75312e+07	2.12906e+07	1.34775e+07	1.29654e+07	3.06875e+07	2.4349e+07	3.36041e+07	3.0473e+07	1.73235e+07	4.02812e+07	1.696e+07	1.76926e+07	3	2	0	2	1	3	2	2	3	2	4	3
O08532;Q6PHS9	6	6	174.55	0.00684793	2.14681	Cacna2d1	O08532|CA2D1_MOUSE Voltage-dependent calcium channel subunit alpha-2/delta-1 OS=Mus musculus GN=Cacna2d1 PE=1 SV=1	1.74523e+06	3.07258e+06	1.97488e+06	3.40847e+06	3.10429e+06	1.08802e+06	1.54398e+06	1.91853e+06	2.26463e+06	2.77182e+06	1.80941e+06	1.66083e+06	1.12471e+06	2.2098e+06	868548	1.72044e+06	2.73026e+06	1.58302e+06	1.98903e+06	2.16906e+06	1.79479e+06	3.75999e+06	1.80941e+06	1.88682e+06	1	1	1	1	1	2	2	1	4	5	1	3
P01942	6	6	275.04	0.247026	2.34489	Hba	P01942|HBA_MOUSE Hemoglobin subunit alpha OS=Mus musculus GN=Hba PE=1 SV=2	2.0415e+08	1.52096e+08	4.2923e+08	2.15591e+08	2.48549e+08	4.36782e+08	2.53841e+08	9.41916e+08	2.557e+08	3.88735e+08	5.53382e+08	3.96258e+08	1.31563e+08	1.09388e+08	1.88775e+08	1.08821e+08	2.18601e+08	6.35495e+08	3.2701e+08	1.06491e+09	2.0265e+08	5.27323e+08	5.53382e+08	4.50178e+08	3	7	8	5	7	7	9	16	8	13	12	13
P08113	7	6	170.18	0.0313736	2.04288	Hsp90b1	P08113|ENPL_MOUSE Endoplasmin OS=Mus musculus GN=Hsp90b1 PE=1 SV=2	1.76524e+06	2.08906e+06	1.10177e+06	757867	907940	1.56218e+06	1.71309e+06	1.82929e+06	1.19332e+06	941337	929073	1.76574e+06	1.1376e+06	1.50245e+06	484555	382537	798543	2.2729e+06	2.20688e+06	2.06816e+06	945744	1.27693e+06	929073	2.00601e+06	2	2	0	0	2	3	3	2	0	1	2	1
P14869	6	6	157.14	0.00748697	2.52232	Rplp0	P14869|RLA0_MOUSE 60S acidic ribosomal protein P0 OS=Mus musculus GN=Rplp0 PE=1 SV=3	6.02332e+06	6.53249e+06	6.76776e+06	6.51986e+06	2.6444e+06	7.83077e+06	5.28555e+06	5.43875e+06	2.70732e+06	2.16425e+06	2.11634e+06	3.2268e+06	3.88169e+06	4.69816e+06	2.97645e+06	3.29093e+06	2.32578e+06	1.13934e+07	6.80909e+06	6.14894e+06	2.14563e+06	2.93583e+06	2.11634e+06	3.66589e+06	2	3	2	1	2	5	5	3	0	0	1	0
P17742;P30412	7	6	198.65	0.0999403	1.48727	Ppia	P17742|PPIA_MOUSE Peptidyl-prolyl cis-trans isomerase A OS=Mus musculus GN=Ppia PE=1 SV=2	1.06084e+07	1.16874e+07	1.02294e+07	1.21288e+07	1.28677e+07	1.00953e+07	1.27376e+07	1.2644e+07	7.34774e+06	8.07643e+06	6.01531e+06	1.21746e+07	6.83652e+06	8.40559e+06	4.49887e+06	6.12209e+06	1.13173e+07	1.46882e+07	1.64092e+07	1.42951e+07	5.82331e+06	1.09558e+07	6.01531e+06	1.38312e+07	4	3	0	2	4	4	5	2	0	3	1	4
P20108	6	6	231.79	0.000168153	2.50261	Prdx3	P20108|PRDX3_MOUSE Thioredoxin-dependent peroxide reductase, mitochondrial OS=Mus musculus GN=Prdx3 PE=1 SV=1	7.53569e+06	8.76548e+06	5.85486e+06	8.32475e+06	9.4011e+06	1.44026e+07	1.31467e+07	1.32246e+07	1.26643e+07	1.71159e+07	1.94016e+07	1.70034e+07	4.85633e+06	6.30412e+06	2.57496e+06	4.20196e+06	8.26836e+06	2.0955e+07	1.69362e+07	1.49515e+07	1.00368e+07	2.32179e+07	1.94016e+07	1.93171e+07	1	4	0	2	3	5	4	5	3	6	4	5
P26443	6	6	158.36	0.106748	1.41075	Glud1	P26443|DHE3_MOUSE Glutamate dehydrogenase 1, mitochondrial OS=Mus musculus GN=Glud1 PE=1 SV=1	3.76397e+06	4.70681e+06	4.5425e+06	4.53644e+06	4.24701e+06	2.6719e+06	4.07356e+06	3.39506e+06	3.42475e+06	4.30424e+06	4.89687e+06	4.02934e+06	2.42567e+06	3.38513e+06	1.99778e+06	2.28979e+06	3.73529e+06	3.88748e+06	5.24775e+06	3.83839e+06	2.71422e+06	5.83874e+06	4.89687e+06	4.57763e+06	0	0	1	0	1	2	3	1	1	3	2	2
P28654	6	6	161.6	0.676472	1.51954	Dcn	P28654|PGS2_MOUSE Decorin OS=Mus musculus GN=Dcn PE=1 SV=1	2.6702e+06	4.24842e+06	2.78133e+06	3.64525e+06	3.40538e+06	2.76097e+06	3.83489e+06	2.80417e+06	2.95571e+06	7.95618e+06	4.63771e+06	2.4835e+06	1.72079e+06	3.05546e+06	1.22323e+06	1.83996e+06	2.99507e+06	4.01707e+06	4.94028e+06	3.17034e+06	2.34249e+06	1.07926e+07	4.63771e+06	2.82145e+06	1	1	0	0	1	2	2	1	1	1	1	2
P45591	6	6	155.55	0.284709	1.53944	Cfl2	P45591|COF2_MOUSE Cofilin-2 OS=Mus musculus GN=Cfl2 PE=1 SV=1	1.3933e+07	1.5411e+07	1.19202e+07	1.65015e+07	1.90622e+07	1.99718e+07	2.19907e+07	2.15615e+07	1.19793e+07	1.96104e+07	1.51592e+07	2.06757e+07	8.97905e+06	1.10835e+07	5.24251e+06	8.32921e+06	1.67654e+07	2.90579e+07	2.83294e+07	2.4377e+07	9.49399e+06	2.66016e+07	1.51592e+07	2.34892e+07	4	4	3	3	4	4	3	5	3	4	1	3
P48036	6	6	265.65	0.0265569	1.53058	Anxa5	P48036|ANXA5_MOUSE Annexin A5 OS=Mus musculus GN=Anxa5 PE=1 SV=1	3.42141e+06	3.1344e+06	2.76271e+06	3.17492e+06	3.03293e+06	2.63959e+06	3.06007e+06	2.4817e+06	2.45835e+06	2.30458e+06	2.15667e+06	3.30616e+06	2.20491e+06	2.25425e+06	1.21504e+06	1.60256e+06	2.66749e+06	3.84046e+06	3.94213e+06	2.80576e+06	1.94832e+06	3.12618e+06	2.15667e+06	3.75604e+06	2	4	0	1	3	4	3	2	1	6	1	3
P56391	6	6	199.88	0.19308	1.68616	Cox6b1	P56391|CX6B1_MOUSE Cytochrome c oxidase subunit 6B1 OS=Mus musculus GN=Cox6b1 PE=1 SV=2	1.25368e+07	2.59052e+07	2.51219e+07	3.02231e+07	2.93942e+07	2.07387e+07	4.0763e+07	4.50226e+07	1.53413e+07	1.8566e+07	2.35737e+07	3.46046e+07	8.07927e+06	1.8631e+07	1.10486e+07	1.52552e+07	2.58525e+07	3.01738e+07	5.25128e+07	5.09017e+07	1.21585e+07	2.5185e+07	2.35737e+07	3.93135e+07	0	2	2	4	4	3	7	4	1	3	4	4
P99029	6	6	153.08	0.103107	1.68765	Prdx5	P99029|PRDX5_MOUSE Peroxiredoxin-5, mitochondrial OS=Mus musculus GN=Prdx5 PE=1 SV=2	8.16245e+06	9.96169e+06	5.84528e+06	9.95373e+06	8.38684e+06	1.32877e+07	9.29389e+06	7.9865e+06	9.91423e+06	1.03105e+07	1.27288e+07	1.2764e+07	5.26024e+06	7.16443e+06	2.57075e+06	5.02419e+06	7.37631e+06	1.93328e+07	1.19728e+07	9.02938e+06	7.85733e+06	1.39862e+07	1.27288e+07	1.45008e+07	1	1	0	2	1	1	2	4	3	2	1	2
Q3TVI8	7	6	210.18	0.0726934	1.60762	Pbxip1	Q3TVI8|PBIP1_MOUSE Pre-B-cell leukemia transcription factor-interacting protein 1 OS=Mus musculus GN=Pbxip1 PE=1 SV=2	3.99755e+06	6.60898e+06	4.4689e+06	3.45301e+06	4.31488e+06	5.42612e+06	7.47175e+06	5.83391e+06	4.98352e+06	5.22563e+06	5.37861e+06	4.49725e+06	2.5762e+06	4.75317e+06	1.96542e+06	1.74293e+06	3.79498e+06	7.89472e+06	9.62545e+06	6.59571e+06	3.9496e+06	7.08862e+06	5.37861e+06	5.10921e+06	1	0	1	0	0	3	3	1	1	3	3	2
Q60930	7	6	200.82	0.868083	1.27417	Vdac2	Q60930|VDAC2_MOUSE Voltage-dependent anion-selective channel protein 2 OS=Mus musculus GN=Vdac2 PE=1 SV=2	1.78912e+07	2.83042e+07	2.271e+07	3.12137e+07	2.52803e+07	1.79894e+07	2.99982e+07	2.92506e+07	1.69378e+07	2.78712e+07	2.86738e+07	2.70556e+07	1.15299e+07	2.03564e+07	9.98784e+06	1.57553e+07	2.22342e+07	2.61737e+07	3.86451e+07	3.30702e+07	1.34237e+07	3.78076e+07	2.86738e+07	3.07372e+07	3	2	1	1	1	1	5	1	2	3	3	3
Q61425	6	6	127.85	0.484909	1.81694	Hadh	Q61425|HCDH_MOUSE Hydroxyacyl-coenzyme A dehydrogenase, mitochondrial OS=Mus musculus GN=Hadh PE=1 SV=2	3.342e+06	3.98674e+06	3.02284e+06	4.55989e+06	4.38138e+06	6.41679e+06	5.19949e+06	3.53846e+06	3.58236e+06	5.63049e+06	7.11927e+06	5.75024e+06	2.15373e+06	2.86726e+06	1.32944e+06	2.30163e+06	3.85347e+06	9.3361e+06	6.69822e+06	4.00052e+06	2.83913e+06	7.63782e+06	7.11927e+06	6.53271e+06	1	1	0	1	2	0	1	0	1	2	1	1
Q6PA06;Q91YH5	6	6	148.13	0.0260576	2.33338	Atl2	Q6PA06|ATLA2_MOUSE Atlastin-2 OS=Mus musculus GN=Atl2 PE=1 SV=1	9.26486e+06	1.24226e+07	1.05842e+07	2.63632e+07	1.44272e+07	8.69279e+06	9.10537e+06	8.67183e+06	1.10531e+07	1.30835e+07	9.53718e+06	7.59659e+06	5.97068e+06	8.93434e+06	4.6549e+06	1.33069e+07	1.26889e+07	1.26476e+07	1.173e+07	9.80421e+06	8.75992e+06	1.77479e+07	9.53718e+06	8.6303e+06	1	1	1	0	1	3	1	1	2	4	1	0
Q76MZ3;Q7TNP2	6	6	192.48	0.0597359	1.63272	Ppp2r1a	Q76MZ3|2AAA_MOUSE Serine/threonine-protein phosphatase 2A 65 kDa regulatory subunit A alpha isoform OS=Mus musculus GN=Ppp2r1a PE=1 SV=3	1.7162e+06	3.01042e+06	1.66405e+06	2.3559e+06	2.60776e+06	1.54321e+06	1.88506e+06	1.47548e+06	2.04168e+06	2.03899e+06	2.0623e+06	1.85694e+06	1.106e+06	2.16509e+06	731848	1.18915e+06	2.29355e+06	2.2453e+06	2.42843e+06	1.66815e+06	1.61809e+06	2.76591e+06	2.0623e+06	2.10963e+06	2	3	1	3	5	3	4	2	3	3	3	2
Q8K3J1	6	6	158.38	0.491847	1.43948	Ndufs8	Q8K3J1|NDUS8_MOUSE NADH dehydrogenase [ubiquinone] iron-sulfur protein 8, mitochondrial OS=Mus musculus GN=Ndufs8 PE=1 SV=1	7.51847e+06	1.31568e+07	1.06541e+07	1.14356e+07	1.02671e+07	7.51203e+06	1.72711e+07	1.48042e+07	1.00816e+07	1.26524e+07	1.86609e+07	1.45442e+07	4.84524e+06	9.46238e+06	4.68564e+06	5.77218e+06	9.03005e+06	1.09296e+07	2.22494e+07	1.67374e+07	7.99001e+06	1.71632e+07	1.86609e+07	1.65233e+07	1	2	2	0	2	0	1	2	1	2	1	1
Q8VCR8	6	6	160.85	0.402272	1.58116	Mylk2	Q8VCR8|MYLK2_MOUSE Myosin light chain kinase 2, skeletal/cardiac muscle OS=Mus musculus GN=Mylk2 PE=1 SV=2	3.87812e+06	4.23209e+06	4.56045e+06	5.7527e+06	5.84048e+06	9.15631e+06	4.48351e+06	4.92313e+06	6.33087e+06	9.0859e+06	5.80722e+06	5.48845e+06	2.49923e+06	3.04371e+06	2.00568e+06	2.9037e+06	5.13676e+06	1.3322e+07	5.77586e+06	5.566e+06	5.01741e+06	1.23251e+07	5.80722e+06	6.23529e+06	0	0	1	0	0	2	0	1	1	2	1	2
Q91VJ4	8	6	198.5	2.62411e-05	4.54924	Stk38	Q91VJ4|STK38_MOUSE Serine/threonine-protein kinase 38 OS=Mus musculus GN=Stk38 PE=1 SV=1	1.0035e+06	1.07679e+06	1.97883e+06	1.95534e+06	788189	4.85393e+06	5.29428e+06	5.88073e+06	5.0115e+06	3.27391e+06	4.65809e+06	4.41937e+06	646703	774424	870288	986967	693220	7.06222e+06	6.82034e+06	6.64864e+06	3.97176e+06	4.44109e+06	4.65809e+06	5.02074e+06	0	0	0	0	0	4	4	3	3	4	3	2
Q922U2	18	6	591.13	0.00430899	3.55964	Krt5	Q922U2|K2C5_MOUSE Keratin, type II cytoskeletal 5 OS=Mus musculus GN=Krt5 PE=1 SV=1	7.79576e+07	5.23258e+07	1.50695e+08	3.74499e+07	4.70642e+07	3.38597e+07	5.08e+07	3.73808e+07	2.9991e+07	5.46911e+07	3.6577e+07	3.65582e+07	5.02393e+07	3.76327e+07	6.62753e+07	1.8903e+07	4.13934e+07	4.92641e+07	6.54429e+07	4.2262e+07	2.37688e+07	7.4189e+07	3.6577e+07	4.15329e+07	4	4	2	3	3	4	3	1	3	4	2	1
Q99P72	6	6	234.37	0.172367	1.54616	Rtn4	Q99P72|RTN4_MOUSE Reticulon-4 OS=Mus musculus GN=Rtn4 PE=1 SV=2	3.8185e+07	2.94368e+07	2.38139e+07	4.03239e+07	3.93476e+07	4.39533e+07	2.86267e+07	2.46435e+07	2.93287e+07	3.67469e+07	2.80023e+07	2.9827e+07	2.46081e+07	2.11709e+07	1.04733e+07	2.03537e+07	3.46066e+07	6.39499e+07	3.68783e+07	2.78614e+07	2.32439e+07	4.98475e+07	2.80023e+07	3.38857e+07	3	3	4	4	6	3	2	0	4	3	2	3
Q9CR62	6	6	184.47	0.622425	1.20164	Slc25a11	Q9CR62|M2OM_MOUSE Mitochondrial 2-oxoglutarate/malate carrier protein OS=Mus musculus GN=Slc25a11 PE=1 SV=3	8.37897e+06	1.02435e+07	1.18376e+07	1.31522e+07	7.1725e+06	1.14416e+07	1.22492e+07	1.17793e+07	8.26415e+06	9.98762e+06	1.2404e+07	1.02702e+07	5.39978e+06	7.36709e+06	5.20615e+06	6.63862e+06	6.30828e+06	1.66469e+07	1.57801e+07	1.33174e+07	6.54959e+06	1.35483e+07	1.2404e+07	1.16677e+07	2	2	2	3	2	2	3	2	2	1	4	3
Q9CYT6	6	6	180.26	7.75051e-09	11.3793	Cap2	Q9CYT6|CAP2_MOUSE Adenylyl cyclase-associated protein 2 OS=Mus musculus GN=Cap2 PE=1 SV=1	504608	924814	800305	1.00195e+06	969320	4.13291e+06	8.01732e+06	7.83595e+06	5.66524e+06	5.52187e+06	6.54714e+06	6.74321e+06	325192	665126	351973	505740	852526	6.01318e+06	1.03283e+07	8.85918e+06	4.48988e+06	7.49046e+06	6.54714e+06	7.66079e+06	0	0	0	0	0	3	3	4	0	1	2	0
Q9D0M3	6	6	254.81	0.138449	1.45548	Cyc1	Q9D0M3|CY1_MOUSE Cytochrome c1, heme protein, mitochondrial OS=Mus musculus GN=Cyc1 PE=1 SV=1	3.73629e+07	5.60334e+07	4.48972e+07	5.30385e+07	4.22799e+07	4.64603e+07	5.28056e+07	4.9407e+07	5.30582e+07	5.11346e+07	6.82271e+07	5.30498e+07	2.40783e+07	4.02991e+07	1.97457e+07	2.67714e+07	3.71856e+07	6.75974e+07	6.80267e+07	5.58586e+07	4.20503e+07	6.93645e+07	6.82271e+07	6.02685e+07	6	4	4	4	4	5	5	3	5	5	5	5
Q9D6Y9	6	6	149.91	0.0853711	1.62808	Gbe1	Q9D6Y9|GLGB_MOUSE 1,4-alpha-glucan-branching enzyme OS=Mus musculus GN=Gbe1 PE=1 SV=1	3.0411e+06	3.45631e+06	2.93728e+06	2.84505e+06	1.61753e+06	3.50298e+06	4.15614e+06	3.23902e+06	1.86208e+06	3.11563e+06	3.12842e+06	2.26994e+06	1.95982e+06	2.48577e+06	1.29181e+06	1.43605e+06	1.42263e+06	5.09666e+06	5.35414e+06	3.66198e+06	1.47576e+06	4.22637e+06	3.12842e+06	2.57883e+06	0	0	0	0	0	3	3	3	0	2	3	1
Q9WV35	6	6	292.67	0.0335815	1.5089	Apobec2	Q9WV35|ABEC2_MOUSE C->U-editing enzyme APOBEC-2 OS=Mus musculus GN=Apobec2 PE=1 SV=1	2.1504e+07	3.0303e+07	2.09814e+07	2.44378e+07	2.27305e+07	2.0288e+07	1.93898e+07	1.55011e+07	1.99382e+07	2.273e+07	1.9355e+07	1.62115e+07	1.38581e+07	2.17939e+07	9.22761e+06	1.23351e+07	1.99917e+07	2.95181e+07	2.49789e+07	1.75253e+07	1.58016e+07	3.08335e+07	1.9355e+07	1.84175e+07	3	3	0	2	3	7	5	8	1	7	4	4
O08709	5	5	218.72	0.180458	1.59921	Prdx6	O08709|PRDX6_MOUSE Peroxiredoxin-6 OS=Mus musculus GN=Prdx6 PE=1 SV=3	4.0444e+06	5.82418e+06	3.35635e+06	4.38457e+06	6.04674e+06	4.84097e+06	5.45748e+06	5.19471e+06	4.25022e+06	7.12212e+06	6.37865e+06	5.6363e+06	2.60639e+06	4.18874e+06	1.47612e+06	2.21313e+06	5.31817e+06	7.04337e+06	7.03058e+06	5.87304e+06	3.36843e+06	9.66122e+06	6.37865e+06	6.40326e+06	1	1	2	1	4	3	4	5	4	5	3	1
O70622	5	5	202.36	0.0194849	1.78026	Rtn2	O70622|RTN2_MOUSE Reticulon-2 OS=Mus musculus GN=Rtn2 PE=1 SV=1	3.56607e+07	6.01449e+07	4.21301e+07	7.19132e+07	7.86334e+07	3.86229e+07	4.47407e+07	4.34832e+07	6.02822e+07	7.7139e+07	5.30165e+07	5.03332e+07	2.29813e+07	4.32561e+07	1.85288e+07	3.62986e+07	6.91589e+07	5.61944e+07	5.76371e+07	4.91613e+07	4.77755e+07	1.0464e+08	5.30165e+07	5.71823e+07	4	4	1	4	5	2	4	3	3	3	2	4
O88492	5	5	138.76	0.000504304	1.76378	Plin4	O88492|PLIN4_MOUSE Perilipin-4 OS=Mus musculus GN=Plin4 PE=1 SV=2	4.18843e+06	5.00258e+06	4.10746e+06	2.47366e+06	2.82498e+06	4.62709e+06	4.19251e+06	4.39293e+06	2.09732e+06	2.51675e+06	2.48112e+06	2.95782e+06	2.69921e+06	3.59785e+06	1.80645e+06	1.24859e+06	2.4846e+06	6.73218e+06	5.40099e+06	4.96657e+06	1.66219e+06	3.414e+06	2.48112e+06	3.36031e+06	1	1	0	0	1	3	3	3	1	1	2	0
P01027	5	5	89.1	2.27764e-05	4.35493	C3	P01027|CO3_MOUSE Complement C3 OS=Mus musculus GN=C3 PE=1 SV=3	729417	938179	489812	219036	300608	1.21656e+06	1.0188e+06	1.15916e+06	1.2485e+06	849224	937779	943554	470068	674737	215419	110559	264388	1.77004e+06	1.31247e+06	1.31052e+06	989473	1.15198e+06	937779	1.07195e+06	0	0	0	0	0	0	0	1	1	1	1	0
P09671	5	5	264.4	0.0181137	1.68737	Sod2	P09671|SODM_MOUSE Superoxide dismutase [Mn], mitochondrial OS=Mus musculus GN=Sod2 PE=1 SV=3	1.40949e+07	1.84671e+07	2.72292e+07	2.82328e+07	2.30699e+07	1.48984e+07	2.34318e+07	2.29381e+07	2.74205e+07	3.44968e+07	3.87225e+07	3.388e+07	9.08338e+06	1.32815e+07	1.19754e+07	1.42507e+07	2.02902e+07	2.16764e+07	3.01859e+07	2.59334e+07	2.17316e+07	4.67952e+07	3.87225e+07	3.84903e+07	3	3	4	4	5	3	2	1	6	5	3	6
P10649	10	5	303.43	0.00119244	2.36998	Gstm1	P10649|GSTM1_MOUSE Glutathione S-transferase Mu 1 OS=Mus musculus GN=Gstm1 PE=1 SV=2	5.11066e+06	5.60529e+06	9.23198e+06	1.47169e+07	1.68005e+07	7.00754e+06	7.2162e+06	7.33358e+06	1.20125e+07	1.59012e+07	1.03913e+07	1.14078e+07	3.29354e+06	4.03132e+06	4.06022e+06	7.42841e+06	1.47762e+07	1.01956e+07	9.29625e+06	8.2912e+06	9.52028e+06	2.15701e+07	1.03913e+07	1.29601e+07	0	1	0	0	2	3	2	1	0	1	1	2
P11404	5	5	99.69	0.157647	4.01536	Fabp3	P11404|FABPH_MOUSE Fatty acid-binding protein, heart OS=Mus musculus GN=Fabp3 PE=1 SV=5	8.29875e+06	9.00841e+06	6.73344e+06	1.58694e+07	1.61296e+07	1.27491e+07	1.80465e+07	2.11304e+07	8.92702e+06	2.2199e+07	3.03883e+07	2.96618e+07	5.34808e+06	6.47884e+06	2.96136e+06	8.01016e+06	1.41861e+07	1.85492e+07	2.32484e+07	2.38896e+07	7.07494e+06	3.01131e+07	3.03883e+07	3.36981e+07	2	0	1	2	0	0	1	1	1	3	3	1
P13542	108	5	4918.57	0.848788	1.9371	Myh8	P13542|MYH8_MOUSE Myosin-8 OS=Mus musculus GN=Myh8 PE=2 SV=2	1.48777e+08	2.8066e+07	1.86501e+07	8.64302e+07	4.88873e+07	3.16491e+08	2.15493e+07	1.72088e+07	1.37589e+07	3.15147e+07	1.28299e+08	7.49512e+07	9.58787e+07	2.0185e+07	8.2023e+06	4.36261e+07	4.29969e+07	4.60479e+08	2.77608e+07	1.94559e+07	1.09044e+07	4.275e+07	1.28299e+08	8.51502e+07	5	2	2	2	2	5	1	1	2	1	4	1
P14206	5	5	122.17	0.00586553	2.06532	Rpsa	P14206|RSSA_MOUSE 40S ribosomal protein SA OS=Mus musculus GN=Rpsa PE=1 SV=4	4.26105e+06	5.51084e+06	5.57581e+06	2.78269e+06	2.1714e+06	3.12132e+06	6.11747e+06	5.99725e+06	3.17945e+06	2.92529e+06	3.12232e+06	3.71624e+06	2.74601e+06	3.96339e+06	2.45224e+06	1.40458e+06	1.90977e+06	4.54136e+06	7.88081e+06	6.78038e+06	2.51981e+06	3.96819e+06	3.12232e+06	4.22193e+06	0	1	0	0	0	3	1	3	1	2	0	0
P14602	5	5	160.18	0.261311	1.71276	Hspb1	P14602|HSPB1_MOUSE Heat shock protein beta-1 OS=Mus musculus GN=Hspb1 PE=1 SV=3	8.62209e+06	1.00157e+07	1.04089e+07	6.15981e+06	6.38592e+06	5.82195e+06	1.06074e+07	9.33886e+06	2.90991e+06	3.94453e+06	5.56392e+06	1.01937e+07	5.55646e+06	7.2033e+06	4.57784e+06	3.1092e+06	5.61648e+06	8.47064e+06	1.36649e+07	1.05583e+07	2.30619e+06	5.3508e+06	5.56392e+06	1.15808e+07	0	4	0	0	2	2	6	3	0	2	1	3
P16125	6	5	237.28	0.0572965	3.02918	Ldhb	P16125|LDHB_MOUSE L-lactate dehydrogenase B chain OS=Mus musculus GN=Ldhb PE=1 SV=2	7.5328e+06	5.85125e+06	1.26971e+07	1.16532e+07	9.76601e+06	3.85821e+06	5.71166e+06	5.01847e+06	6.16125e+06	9.70294e+06	1.55345e+07	1.02365e+07	4.85447e+06	4.20821e+06	5.58418e+06	5.882e+06	8.58931e+06	5.6135e+06	7.35802e+06	5.67378e+06	4.88298e+06	1.31621e+07	1.55345e+07	1.16294e+07	0	2	0	1	2	1	3	1	1	2	1	4
P19157;P46425	5	5	146.65	0.000625402	2.57795	Gstp1	P19157|GSTP1_MOUSE Glutathione S-transferase P 1 OS=Mus musculus GN=Gstp1 PE=1 SV=2	5.86271e+06	1.13163e+07	7.30451e+06	1.28744e+07	1.74494e+07	1.43968e+07	1.45232e+07	1.34869e+07	2.35542e+07	2.26971e+07	1.97678e+07	1.81375e+07	3.77819e+06	8.1387e+06	3.21251e+06	6.49844e+06	1.53469e+07	2.09466e+07	1.87094e+07	1.5248e+07	1.86674e+07	3.07888e+07	1.97678e+07	2.06056e+07	0	1	0	1	3	2	2	1	3	4	2	4
P25444	6	5	180.15	0.00880051	3.96839	Rps2	P25444|RS2_MOUSE 40S ribosomal protein S2 OS=Mus musculus GN=Rps2 PE=1 SV=3	2.75676e+06	2.81626e+06	2.13461e+06	1.22922e+06	944335	4.52594e+06	4.15623e+06	4.2561e+06	1.73238e+06	1.8287e+06	1.25153e+06	2.0421e+06	1.77658e+06	2.02545e+06	938798	620455	830552	6.58501e+06	5.35425e+06	4.81186e+06	1.37297e+06	2.48064e+06	1.25153e+06	2.31997e+06	3	1	1	0	0	4	2	1	2	2	1	2
P48678;P14733	6	5	177.99	0.0868155	2.00297	Lmna	P48678|LMNA_MOUSE Prelamin-A/C OS=Mus musculus GN=Lmna PE=1 SV=2	2.38668e+06	2.26018e+06	4.03047e+06	1.75769e+06	1.80488e+06	2.05126e+06	1.41348e+06	1.16826e+06	1.50121e+06	1.81868e+06	1.45057e+06	1.20467e+06	1.53808e+06	1.62552e+06	1.7726e+06	887203	1.58741e+06	2.98448e+06	1.82091e+06	1.32081e+06	1.18975e+06	2.46705e+06	1.45057e+06	1.3686e+06	1	2	4	0	1	0	3	1	3	1	0	3
P49817	6	5	192.56	0.020258	2.69653	Cav1	P49817|CAV1_MOUSE Caveolin-1 OS=Mus musculus GN=Cav1 PE=1 SV=1	3.28359e+06	5.43561e+06	5.72839e+06	4.89721e+06	4.26005e+06	5.61569e+06	1.48814e+07	1.65421e+07	6.35677e+06	1.35744e+07	1.43122e+07	6.96194e+06	2.11609e+06	3.90929e+06	2.51934e+06	2.47189e+06	3.74676e+06	8.17054e+06	1.91709e+07	1.87021e+07	5.03794e+06	1.84138e+07	1.43122e+07	7.90928e+06	0	2	1	1	2	1	4	3	0	4	3	3
P50446;Q9Z331;Q6IME9	19	5	603.94	0.0145596	3.10153	Krt6a	P50446|K2C6A_MOUSE Keratin, type II cytoskeletal 6A OS=Mus musculus GN=Krt6a PE=1 SV=3	6.6957e+07	7.81946e+07	7.54328e+07	5.15907e+07	2.59292e+07	2.05387e+07	3.04613e+07	3.22666e+07	2.97384e+07	3.82756e+07	1.92793e+07	2.17237e+07	4.31501e+07	5.62375e+07	3.31752e+07	2.60406e+07	2.2805e+07	2.98828e+07	3.92417e+07	3.648e+07	2.35686e+07	5.19212e+07	1.92793e+07	2.46798e+07	1	1	1	1	0	3	4	4	2	2	0	1
P51885	5	5	108.77	0.524217	1.58376	Lum	P51885|LUM_MOUSE Lumican OS=Mus musculus GN=Lum PE=1 SV=2	3.17914e+06	2.36324e+06	1.99978e+06	2.77956e+06	5.18375e+06	3.30399e+06	2.39215e+06	2.20987e+06	2.73581e+06	4.09061e+06	3.41187e+06	4.46584e+06	2.04878e+06	1.69964e+06	879503	1.403e+06	4.55916e+06	4.80714e+06	3.08168e+06	2.49844e+06	2.16821e+06	5.54895e+06	3.41187e+06	5.07353e+06	0	0	0	1	2	1	0	2	1	1	1	2
P57776;O70251	6	5	149.91	0.000903449	5.19782	Eef1d	P57776|EF1D_MOUSE Elongation factor 1-delta OS=Mus musculus GN=Eef1d PE=1 SV=3	3.05005e+06	3.05115e+06	2.4166e+06	1.12891e+06	2.46814e+06	8.66925e+06	8.43662e+06	7.84104e+06	2.68893e+06	4.52442e+06	3.76692e+06	5.78325e+06	1.96559e+06	2.19438e+06	1.06282e+06	569823	2.17075e+06	1.26133e+07	1.08684e+07	8.86493e+06	2.13106e+06	6.13742e+06	3.76692e+06	6.5702e+06	0	0	0	0	0	2	3	1	0	1	0	1
P58774;Q6IRU2	11	5	375.9	0.162961	9.01281	Tpm2	P58774|TPM2_MOUSE Tropomyosin beta chain OS=Mus musculus GN=Tpm2 PE=1 SV=1	1.92564e+08	3.06022e+07	1.44898e+07	2.24361e+07	6.09627e+07	5.76402e+08	7.79949e+07	7.2892e+07	1.00328e+08	9.69044e+07	1.04193e+08	1.02341e+08	1.24096e+08	2.2009e+07	6.37259e+06	1.13248e+07	5.36173e+07	8.38635e+08	1.00477e+08	8.24103e+07	7.95131e+07	1.31452e+08	1.04193e+08	1.16267e+08	4	3	1	0	2	8	3	2	3	2	1	3
P61982;P68510	9	5	290.33	0.00372597	2.28143	Ywhag	P61982|1433G_MOUSE 14-3-3 protein gamma OS=Mus musculus GN=Ywhag PE=1 SV=2	5.0911e+06	8.6236e+06	5.0678e+06	9.18328e+06	1.22195e+07	1.27381e+07	1.10244e+07	1.19446e+07	1.29736e+07	1.5867e+07	1.32468e+07	1.50472e+07	3.28093e+06	6.20209e+06	2.22881e+06	4.63531e+06	1.07472e+07	1.85333e+07	1.42022e+07	1.35043e+07	1.02819e+07	2.15238e+07	1.32468e+07	1.70947e+07	1	3	1	1	3	3	2	2	1	2	4	2
P62702	5	5	165.02	0.112826	1.92223	Rps4x	P62702|RS4X_MOUSE 40S ribosomal protein S4, X isoform OS=Mus musculus GN=Rps4x PE=1 SV=2	8.09105e+06	1.14196e+07	8.74489e+06	8.89548e+06	3.81915e+06	7.14544e+06	8.75892e+06	8.35577e+06	5.97613e+06	3.63975e+06	5.40923e+06	4.57402e+06	5.21423e+06	8.213e+06	3.846e+06	4.49004e+06	3.35898e+06	1.03963e+07	1.12836e+07	9.44687e+06	4.73627e+06	4.93735e+06	5.40923e+06	5.19643e+06	0	2	1	0	0	2	2	3	1	1	1	2
P62754;Q99KR6	5	5	106.98	0.0139761	2.27127	Rps6	P62754|RS6_MOUSE 40S ribosomal protein S6 OS=Mus musculus GN=Rps6 PE=1 SV=1	3.37771e+06	2.46174e+06	1.42897e+06	1.66236e+06	1.15202e+06	1.36093e+06	2.3213e+06	2.97876e+06	1.33038e+06	1.09964e+06	874371	962489	2.17675e+06	1.77048e+06	628462	839085	1.01321e+06	1.98009e+06	2.99041e+06	3.36773e+06	1.05437e+06	1.49168e+06	874371	1.09346e+06	0	1	1	0	0	3	2	2	0	0	0	0
P63242;Q8BGY2	5	5	192.28	8.54726e-08	10.4203	Eif5a	P63242|IF5A1_MOUSE Eukaryotic translation initiation factor 5A-1 OS=Mus musculus GN=Eif5a PE=1 SV=2	1.72712e+06	2.69047e+06	3.78173e+06	3.14764e+06	4.58884e+06	2.64113e+07	2.85091e+07	3.05191e+07	1.12689e+07	1.84209e+07	1.22234e+07	2.34233e+07	1.11303e+06	1.93498e+06	1.6632e+06	1.58879e+06	4.03593e+06	3.84271e+07	3.67267e+07	3.45043e+07	8.93098e+06	2.49881e+07	1.22234e+07	2.66107e+07	0	0	0	0	0	3	5	4	2	4	1	4
Q01149	5	5	134.66	4.19055e-06	16.4671	Col1a2	Q01149|CO1A2_MOUSE Collagen alpha-2(I) chain OS=Mus musculus GN=Col1a2 PE=1 SV=2	1.05339e+07	1.23078e+07	9.68594e+06	3.61632e+06	2.51621e+06	5.04078e+07	6.50761e+07	3.59936e+07	2.41868e+06	4.94093e+06	5.06716e+06	2.9429e+06	6.7885e+06	8.85177e+06	4.25987e+06	1.82535e+06	2.21303e+06	7.33408e+07	8.38341e+07	4.06937e+07	1.91688e+06	6.70241e+06	5.06716e+06	3.34336e+06	3	1	1	0	0	4	5	4	2	1	1	2
Q61171	5	5	186.69	0.0135959	1.56179	Prdx2	Q61171|PRDX2_MOUSE Peroxiredoxin-2 OS=Mus musculus GN=Prdx2 PE=1 SV=3	1.5697e+07	1.87089e+07	2.25017e+07	1.48936e+07	1.69738e+07	2.01889e+07	2.32937e+07	2.52718e+07	1.69923e+07	2.25601e+07	2.33505e+07	2.30515e+07	1.01159e+07	1.34554e+07	9.8962e+06	7.51763e+06	1.49287e+07	2.93739e+07	3.00081e+07	2.85718e+07	1.34669e+07	3.0603e+07	2.33505e+07	2.61883e+07	0	1	2	0	3	4	1	4	2	3	2	2
Q61234	5	5	100.13	0.0770741	1.44519	Snta1	Q61234|SNTA1_MOUSE Alpha-1-syntrophin OS=Mus musculus GN=Snta1 PE=1 SV=1	1.26943e+06	1.19166e+06	1.1084e+06	909771	870010	1.2875e+06	864379	937924	920449	952523	1.05046e+06	757603	818080	857038	487472	459211	765182	1.87324e+06	1.11353e+06	1.0604e+06	729484	1.29211e+06	1.05046e+06	860694	1	0	0	0	0	2	2	1	1	3	0	0
Q61598;P50396	5	5	135.83	0.297807	1.631	Gdi2	Q61598|GDIB_MOUSE Rab GDP dissociation inhibitor beta OS=Mus musculus GN=Gdi2 PE=1 SV=1	1.74387e+06	2.3888e+06	1.26166e+06	2.22143e+06	2.36843e+06	1.26994e+06	1.62967e+06	1.5662e+06	1.66567e+06	2.00532e+06	1.51751e+06	1.64104e+06	1.12383e+06	1.71803e+06	554876	1.12128e+06	2.08305e+06	1.8477e+06	2.09941e+06	1.77071e+06	1.3201e+06	2.72024e+06	1.51751e+06	1.86435e+06	0	0	0	0	1	1	2	3	1	2	1	4
Q64105	5	5	93.66	0.00432414	4.0808	Spr	Q64105|SPRE_MOUSE Sepiapterin reductase OS=Mus musculus GN=Spr PE=1 SV=1	1.22252e+06	1.92435e+06	1.03041e+06	2.89043e+06	3.31533e+06	278384	1.02567e+06	1.00031e+06	1.77689e+06	1.81337e+06	1.70338e+06	1.71288e+06	787845	1.38399e+06	453174	1.45896e+06	2.91587e+06	405034	1.32132e+06	1.13093e+06	1.40824e+06	2.45985e+06	1.70338e+06	1.94596e+06	0	0	0	0	1	0	0	1	0	2	0	0
Q6ZWY9;P70696;Q64524	5	5	188.46	2.40877e-07	4.04754	Hist1h2bc	Q6ZWY9|H2B1C_MOUSE Histone H2B type 1-C/E/G OS=Mus musculus GN=Hist1h2bc PE=1 SV=3	4.60803e+07	4.28158e+07	5.59752e+07	1.68125e+07	1.65381e+07	5.41684e+07	6.78128e+07	8.05008e+07	7.06102e+07	5.88249e+07	5.13364e+07	6.51955e+07	2.96962e+07	3.07931e+07	2.46178e+07	8.48621e+06	1.45454e+07	7.88122e+07	8.73596e+07	9.10127e+07	5.59607e+07	7.97965e+07	5.13364e+07	7.4067e+07	2	4	4	1	2	1	2	2	4	3	4	4
Q8BGH2	5	5	118.33	0.0154441	2.03202	Samm50	Q8BGH2|SAM50_MOUSE Sorting and assembly machinery component 50 homolog OS=Mus musculus GN=Samm50 PE=1 SV=1	1.08721e+07	9.72068e+06	1.21201e+07	1.61131e+07	1.03136e+07	1.2892e+07	7.03368e+06	7.50348e+06	1.15841e+07	8.40566e+06	9.05962e+06	9.64227e+06	7.00644e+06	6.99111e+06	5.33041e+06	8.13318e+06	9.07093e+06	1.87573e+07	9.06111e+06	8.48329e+06	9.18077e+06	1.14024e+07	9.05962e+06	1.09543e+07	0	1	1	2	1	1	1	2	2	2	1	1
Q8CFE4	5	5	136.86	4.95305e-05	12.7251	Scyl2	Q8CFE4|SCYL2_MOUSE SCY1-like protein 2 OS=Mus musculus GN=Scyl2 PE=1 SV=1	141956	112162	113879	50467.4	203192	1.25434e+06	1.42604e+06	1.06778e+06	1.12496e+06	918957	1.18675e+06	1.40171e+06	91482.5	80666.5	50083.8	25473.7	178709	1.82501e+06	1.83709e+06	1.20721e+06	891566	1.24657e+06	1.18675e+06	1.59245e+06	0	0	0	0	0	0	3	0	0	2	1	1
Q8CGC7	5	5	112.8	0.00370665	3.15888	Eprs	Q8CGC7|SYEP_MOUSE Bifunctional glutamate/proline--tRNA ligase OS=Mus musculus GN=Eprs PE=1 SV=4	2.26734e+06	1.43586e+06	3.89505e+06	1.20145e+06	946167	1.99825e+06	1.0979e+06	1.22818e+06	991301	1.18268e+06	923002	1.05206e+06	1.46117e+06	1.03267e+06	1.71304e+06	606436	832163	2.90734e+06	1.41437e+06	1.38856e+06	785637	1.60432e+06	923002	1.19522e+06	0	0	0	0	0	1	2	2	1	3	1	1
Q8CHP8	5	5	153.59	0.14454	1.91484	Pgp	Q8CHP8|PGP_MOUSE Glycerol-3-phosphate phosphatase OS=Mus musculus GN=Pgp PE=1 SV=1	2.69951e+06	1.71568e+06	1.19897e+06	2.58886e+06	3.70226e+06	2.34191e+06	2.19632e+06	2.1102e+06	2.83063e+06	2.77333e+06	2.77352e+06	3.08148e+06	1.73968e+06	1.23391e+06	527307	1.30674e+06	3.25618e+06	3.40736e+06	2.82941e+06	2.38575e+06	2.24336e+06	3.76205e+06	2.77352e+06	3.5008e+06	0	0	0	0	1	1	4	1	3	2	0	3
Q8CHT0	5	5	162.7	0.0180062	1.78405	Aldh4a1	Q8CHT0|AL4A1_MOUSE Delta-1-pyrroline-5-carboxylate dehydrogenase, mitochondrial OS=Mus musculus GN=Aldh4a1 PE=1 SV=3	1.46532e+06	1.86465e+06	1.72299e+06	2.15757e+06	2.56445e+06	1.3838e+06	1.74777e+06	1.78949e+06	2.12591e+06	3.07555e+06	2.45291e+06	2.382e+06	944314	1.34105e+06	757770	1.08904e+06	2.25546e+06	2.01336e+06	2.25155e+06	2.02316e+06	1.68485e+06	4.17201e+06	2.45291e+06	2.70613e+06	1	2	0	2	3	1	2	1	1	3	2	2
Q8CI51	5	5	112.59	0.000246702	2.88755	Pdlim5	Q8CI51|PDLI5_MOUSE PDZ and LIM domain protein 5 OS=Mus musculus GN=Pdlim5 PE=1 SV=4	8.71688e+06	1.27624e+07	7.56468e+06	1.26947e+07	1.68427e+07	5.70985e+06	7.07424e+06	1.00197e+07	2.14518e+07	2.18861e+07	2.03724e+07	2.40859e+07	5.61754e+06	9.17873e+06	3.32694e+06	6.4077e+06	1.48133e+07	8.30754e+06	9.11337e+06	1.13281e+07	1.70012e+07	2.96886e+07	2.03724e+07	2.73634e+07	2	0	0	3	2	1	1	2	1	1	0	0
Q8R1G2	5	5	105.87	0.113047	1.78662	Cmbl	Q8R1G2|CMBL_MOUSE Carboxymethylenebutenolidase homolog OS=Mus musculus GN=Cmbl PE=1 SV=1	2.81919e+06	2.7583e+06	2.99128e+06	3.03891e+06	6.05667e+06	2.56478e+06	2.97523e+06	2.09642e+06	4.32064e+06	6.12444e+06	3.73974e+06	3.29818e+06	1.81681e+06	1.98377e+06	1.31556e+06	1.53391e+06	5.3269e+06	3.73162e+06	3.83283e+06	2.37017e+06	3.42424e+06	8.30785e+06	3.73974e+06	3.74697e+06	0	0	0	0	2	0	1	0	2	3	2	1
Q8R5H1	5	5	135.25	0.000339475	8.67881	Usp15	Q8R5H1|UBP15_MOUSE Ubiquitin carboxyl-terminal hydrolase 15 OS=Mus musculus GN=Usp15 PE=1 SV=1	131589	108855	549323	199176	130273	577279	1.20744e+06	1.03337e+06	685085	835038	938098	831293	84802	78288.3	241592	100535	114577	839912	1.55548e+06	1.16831e+06	542951	1.13274e+06	938098	944411	0	0	0	0	1	4	2	2	2	3	2	3
Q8VDM4	5	5	147.55	0.0406104	2.62293	Psmd2	Q8VDM4|PSMD2_MOUSE 26S proteasome non-ATPase regulatory subunit 2 OS=Mus musculus GN=Psmd2 PE=1 SV=1	360375	599251	318611	517969	612372	1.35804e+06	1.05977e+06	934908	592182	1.09853e+06	783790	770478	232241	430981	140125	261448	538587	1.97587e+06	1.36525e+06	1.05699e+06	469323	1.49016e+06	783790	875320	0	0	0	0	2	5	2	3	1	3	2	2
Q91X72	5	5	123.83	0.0218949	2.3291	Hpx	Q91X72|HEMO_MOUSE Hemopexin OS=Mus musculus GN=Hpx PE=1 SV=2	1.83451e+06	2.27314e+06	1.34127e+06	1.95354e+06	2.87891e+06	1.62406e+06	2.35712e+06	1.80054e+06	4.56465e+06	3.46437e+06	2.72847e+06	6.16392e+06	1.18224e+06	1.63484e+06	589890	986058	2.53203e+06	2.36292e+06	3.03656e+06	2.03566e+06	3.61763e+06	4.69945e+06	2.72847e+06	7.00267e+06	2	1	0	2	1	2	1	1	1	2	2	2
Q922B1	5	5	149.07	0.00117601	2.58059	Macrod1	Q922B1|MACD1_MOUSE O-acetyl-ADP-ribose deacetylase MACROD1 OS=Mus musculus GN=Macrod1 PE=1 SV=2	2.23057e+06	3.78012e+06	2.71168e+06	4.98032e+06	6.49396e+06	1.66287e+06	2.92592e+06	2.77139e+06	4.73161e+06	5.21065e+06	5.05908e+06	4.25399e+06	1.43748e+06	2.71866e+06	1.1926e+06	2.51384e+06	5.71151e+06	2.41938e+06	3.7693e+06	3.13328e+06	3.74995e+06	7.06829e+06	5.05908e+06	4.83285e+06	0	1	0	1	0	2	0	0	1	5	3	3
Q99MR9	5	5	128.4	0.00324459	2.61833	Ppp1r3a	Q99MR9|PPR3A_MOUSE Protein phosphatase 1 regulatory subunit 3A OS=Mus musculus GN=Ppp1r3a PE=1 SV=2	1.50111e+06	1.44574e+06	1.05584e+06	1.31432e+06	1.18967e+06	4.27326e+06	3.31752e+06	2.24364e+06	1.92116e+06	2.74639e+06	1.98505e+06	1.79448e+06	967379	1.03978e+06	464359	663411	1.04632e+06	6.21737e+06	4.27378e+06	2.53661e+06	1.52258e+06	3.72551e+06	1.98505e+06	2.03867e+06	1	2	0	0	1	5	2	2	2	1	2	2
Q9CQ62	5	5	140.69	0.0792446	1.6811	Decr1	Q9CQ62|DECR_MOUSE 2,4-dienoyl-CoA reductase, mitochondrial OS=Mus musculus GN=Decr1 PE=1 SV=1	3.64797e+06	4.63533e+06	5.58789e+06	5.6166e+06	3.91759e+06	4.86928e+06	4.96356e+06	5.39033e+06	4.11176e+06	6.23847e+06	6.18002e+06	5.37346e+06	2.35091e+06	3.33373e+06	2.45755e+06	2.83501e+06	3.44556e+06	7.08456e+06	6.39429e+06	6.09421e+06	3.25869e+06	8.46254e+06	6.18002e+06	6.10466e+06	2	1	1	1	2	2	3	3	2	3	2	2
Q9CQC9	6	5	199.86	0.20665	1.73042	Sar1b	Q9CQC9|SAR1B_MOUSE GTP-binding protein SAR1b OS=Mus musculus GN=Sar1b PE=1 SV=1	4.31291e+06	9.49811e+06	5.01318e+06	7.90248e+06	1.05758e+07	4.62227e+06	7.87515e+06	5.32744e+06	8.20041e+06	8.19995e+06	5.24015e+06	5.2434e+06	2.77943e+06	6.83104e+06	2.20479e+06	3.98882e+06	9.3015e+06	6.72516e+06	1.01451e+07	6.0231e+06	6.49908e+06	1.11233e+07	5.24015e+06	5.95689e+06	1	1	0	0	2	2	2	2	2	2	1	2
Q9CR61	5	5	140.21	0.853173	1.14776	Ndufb7	Q9CR61|NDUB7_MOUSE NADH dehydrogenase [ubiquinone] 1 beta subcomplex subunit 7 OS=Mus musculus GN=Ndufb7 PE=1 SV=3	1.15893e+07	1.89587e+07	1.86749e+07	1.73248e+07	1.47212e+07	1.48072e+07	1.77138e+07	1.50262e+07	1.78757e+07	1.9004e+07	1.87768e+07	1.71072e+07	7.46864e+06	1.36351e+07	8.21322e+06	8.74479e+06	1.29474e+07	2.15437e+07	2.28197e+07	1.69883e+07	1.4167e+07	2.5779e+07	1.87768e+07	1.9435e+07	1	3	0	1	0	3	2	1	1	1	1	0
Q9CRB9	5	5	125.27	0.0996249	1.91111	Chchd3	Q9CRB9|MIC19_MOUSE MICOS complex subunit Mic19 OS=Mus musculus GN=Chchd3 PE=1 SV=1	7.49549e+06	1.0072e+07	8.97398e+06	5.01254e+06	8.06691e+06	7.79341e+06	1.39795e+07	1.26186e+07	1.125e+07	1.01953e+07	1.55695e+07	1.29778e+07	4.83043e+06	7.24379e+06	3.94675e+06	2.5301e+06	7.09493e+06	1.1339e+07	1.80091e+07	1.42663e+07	8.916e+06	1.383e+07	1.55695e+07	1.47438e+07	0	0	0	0	1	1	1	1	0	2	1	1
Q9CY58	5	5	100.05	0.00144739	2.36608	Serbp1	Q9CY58|PAIRB_MOUSE Plasminogen activator inhibitor 1 RNA-binding protein OS=Mus musculus GN=Serbp1 PE=1 SV=2	1.10396e+06	1.49737e+06	1.19568e+06	436266	818115	1.17803e+06	1.76966e+06	1.50427e+06	865312	921443	916969	996024	711444	1.07691e+06	525857	220208	719540	1.71397e+06	2.27975e+06	1.7007e+06	685786	1.24995e+06	916969	1.13156e+06	0	1	0	0	0	2	2	0	0	1	1	1
Q9CZX8	5	5	133.72	5.71664e-05	2.2543	Rps19	Q9CZX8|RS19_MOUSE 40S ribosomal protein S19 OS=Mus musculus GN=Rps19 PE=1 SV=3	4.91394e+06	4.98893e+06	5.56998e+06	5.26866e+06	4.09319e+06	9.04765e+06	1.00463e+07	1.25627e+07	1.03746e+07	7.64045e+06	8.39704e+06	8.7888e+06	3.16676e+06	3.58803e+06	2.44967e+06	2.65938e+06	3.6e+06	1.31639e+07	1.29421e+07	1.42032e+07	8.22218e+06	1.03643e+07	8.39704e+06	9.98474e+06	1	1	1	0	0	3	3	2	3	2	2	3
Q9D172	5	5	160.15	0.0204641	1.74374	D10Jhu81e	Q9D172|ES1_MOUSE ES1 protein homolog, mitochondrial OS=Mus musculus GN=D10Jhu81e PE=1 SV=1	9.33633e+06	7.32274e+06	9.42623e+06	1.32805e+07	1.3779e+07	1.51104e+07	9.1707e+06	9.08218e+06	9.03854e+06	1.12198e+07	1.46015e+07	1.3296e+07	6.01675e+06	5.26651e+06	4.14564e+06	6.7034e+06	1.21188e+07	2.19848e+07	1.18141e+07	1.02681e+07	7.16332e+06	1.52198e+07	1.46015e+07	1.51052e+07	1	1	1	0	1	4	1	3	1	3	2	2
Q9D855	5	5	110.57	0.691225	1.34047	Uqcrb	Q9D855|QCR7_MOUSE Cytochrome b-c1 complex subunit 7 OS=Mus musculus GN=Uqcrb PE=1 SV=3	2.82846e+07	2.26783e+07	1.69384e+07	2.45404e+07	1.61889e+07	2.50754e+07	3.00012e+07	2.56083e+07	1.56127e+07	2.13836e+07	2.65257e+07	2.06323e+07	1.82278e+07	1.63102e+07	7.44948e+06	1.23869e+07	1.42383e+07	3.64834e+07	3.86489e+07	2.89522e+07	1.23736e+07	2.90071e+07	2.65257e+07	2.34399e+07	2	1	1	2	3	2	1	2	1	1	3	1
Q9DC70	6	5	185.31	0.698771	1.45238	Ndufs7	Q9DC70|NDUS7_MOUSE NADH dehydrogenase [ubiquinone] iron-sulfur protein 7, mitochondrial OS=Mus musculus GN=Ndufs7 PE=1 SV=1	8.70202e+06	1.21762e+07	1.053e+07	1.02567e+07	1.10649e+07	8.7417e+06	1.32303e+07	1.41348e+07	9.96297e+06	1.3606e+07	1.41895e+07	1.13914e+07	5.60796e+06	8.75713e+06	4.63108e+06	5.1771e+06	9.7317e+06	1.27187e+07	1.70438e+07	1.59805e+07	7.89596e+06	1.84567e+07	1.41895e+07	1.29415e+07	2	1	1	2	1	1	2	2	4	3	2	3
Q9DCJ5	5	5	140.65	0.759831	1.22444	Ndufa8	Q9DCJ5|NDUA8_MOUSE NADH dehydrogenase [ubiquinone] 1 alpha subcomplex subunit 8 OS=Mus musculus GN=Ndufa8 PE=1 SV=3	7.40869e+06	1.21315e+07	1.29459e+07	1.03894e+07	9.04966e+06	7.27863e+06	1.23528e+07	8.96841e+06	8.83891e+06	9.24463e+06	1.03601e+07	1.17683e+07	4.77449e+06	8.72496e+06	5.69358e+06	5.2441e+06	7.95926e+06	1.059e+07	1.59135e+07	1.01395e+07	7.00511e+06	1.25404e+07	1.03601e+07	1.33697e+07	3	2	1	1	2	3	4	3	3	2	2	2
Q9DCZ1	5	5	189.74	0.00245708	2.37034	Gmpr	Q9DCZ1|GMPR1_MOUSE GMP reductase 1 OS=Mus musculus GN=Gmpr PE=1 SV=1	3.84532e+06	5.05339e+06	4.87816e+06	3.74691e+06	3.23733e+06	5.58341e+06	7.35496e+06	1.18941e+07	6.07547e+06	7.15771e+06	6.8664e+06	5.82249e+06	2.47809e+06	3.6344e+06	2.14541e+06	1.89127e+06	2.84726e+06	8.12357e+06	9.475e+06	1.34473e+07	4.815e+06	9.70949e+06	6.8664e+06	6.61478e+06	1	2	2	1	2	4	1	4	2	1	2	2
Q9ESB3	5	5	125.33	3.14874e-08	19.2253	Hrg	Q9ESB3|HRG_MOUSE Histidine-rich glycoprotein OS=Mus musculus GN=Hrg PE=1 SV=2	505844	480763	342809	335312	492442	3.73278e+06	4.06492e+06	5.33047e+06	8.72405e+06	4.51409e+06	6.68563e+06	1.19038e+07	325988	345764	150767	169250	433108	5.431e+06	5.23662e+06	6.02652e+06	6.91408e+06	6.12341e+06	6.68563e+06	1.35237e+07	0	0	0	0	0	1	2	2	2	3	1	2
Q9ET78	7	5	234.87	0.224194	1.5599	Jph2	Q9ET78|JPH2_MOUSE Junctophilin-2 OS=Mus musculus GN=Jph2 PE=1 SV=2	6.39369e+06	9.4919e+06	7.15307e+06	1.03919e+07	1.11047e+07	5.76505e+06	7.12933e+06	7.77669e+06	5.3307e+06	1.07982e+07	7.28371e+06	6.67401e+06	4.12038e+06	6.82656e+06	3.14591e+06	5.24535e+06	9.76671e+06	8.38785e+06	9.18434e+06	8.79218e+06	4.22474e+06	1.46478e+07	7.28371e+06	7.58218e+06	2	1	2	0	2	2	2	2	1	4	3	3
Q9JHI5	5	5	120.18	0.0909861	1.928	Ivd	Q9JHI5|IVD_MOUSE Isovaleryl-CoA dehydrogenase, mitochondrial OS=Mus musculus GN=Ivd PE=1 SV=1	4.66613e+06	6.4273e+06	3.2092e+06	5.29141e+06	6.21484e+06	3.36403e+06	4.18167e+06	3.11242e+06	4.78945e+06	5.20736e+06	4.25417e+06	2.9778e+06	3.00706e+06	4.62251e+06	1.4114e+06	2.67086e+06	5.46601e+06	4.8945e+06	5.38703e+06	3.51884e+06	3.79579e+06	7.06384e+06	4.25417e+06	3.383e+06	1	1	0	1	2	2	0	0	1	0	0	0
Q9JK37	5	5	124.09	0.0391635	5.31306	Myoz1	Q9JK37|MYOZ1_MOUSE Myozenin-1 OS=Mus musculus GN=Myoz1 PE=1 SV=1	1.36749e+07	2.69484e+06	6.42134e+06	7.64705e+06	2.48032e+06	9.90243e+06	2.60099e+06	1.92095e+06	1.88709e+06	1.34107e+06	910720	1.58063e+06	8.81268e+06	1.93813e+06	2.8241e+06	3.85989e+06	2.18147e+06	1.44075e+07	3.35072e+06	2.17179e+06	1.49557e+06	1.81917e+06	910720	1.79572e+06	0	1	1	2	0	3	2	1	0	1	0	1
Q9R062	5	5	130.61	0.0145836	1.76232	Gyg1	Q9R062|GLYG_MOUSE Glycogenin-1 OS=Mus musculus GN=Gyg1 PE=1 SV=3	7.26422e+06	9.49421e+06	5.56944e+06	9.63503e+06	1.08966e+07	1.17621e+07	1.24755e+07	1.20126e+07	1.2455e+07	1.48963e+07	1.30617e+07	1.20522e+07	4.68139e+06	6.82823e+06	2.44944e+06	4.86333e+06	9.58371e+06	1.71132e+07	1.60715e+07	1.35812e+07	9.871e+06	2.0207e+07	1.30617e+07	1.36922e+07	2	3	0	1	3	3	2	2	2	1	2	2
His6-FC	4	4	132.2	1.71949e-09	37.7632		His6-FC|His6-FC His6-FC [CHOC]	5.19842e+07	6.18589e+07	5.94119e+07	9.06332e+07	6.61183e+07	2.19808e+06	2.6827e+06	2.16255e+06	1.63438e+06	5.01453e+06	3.52836e+06	2.7496e+06	3.35009e+07	4.44889e+07	2.61293e+07	4.57476e+07	5.81517e+07	3.19809e+06	3.45598e+06	2.44494e+06	1.2953e+06	6.80226e+06	3.52836e+06	3.12375e+06	1	2	4	2	1	0	0	0	0	1	0	0
O08529	4	4	91.22	0.416462	1.86002	Capn2	O08529|CAN2_MOUSE Calpain-2 catalytic subunit OS=Mus musculus GN=Capn2 PE=1 SV=4	250905	629760	70485.2	256928	584303	604234	606338	558581	321091	549210	267646	418630	161695	452922	30999.3	129685	513900	879130	781113	631521	254474	745008	267646	475595	0	0	0	0	1	1	0	0	0	0	0	1
O55126	4	4	136.76	0.00205676	2.36159	Gbas	O55126|NIPS2_MOUSE Protein NipSnap homolog 2 OS=Mus musculus GN=Gbas PE=1 SV=1	1.26154e+07	1.40184e+07	1.24595e+07	1.59318e+07	1.67464e+07	2.29475e+07	2.62952e+07	2.19968e+07	1.74486e+07	2.57411e+07	2.77241e+07	2.66587e+07	8.12992e+06	1.00821e+07	5.47968e+06	8.04163e+06	1.47286e+07	3.33875e+07	3.38747e+07	2.48691e+07	1.38285e+07	3.49181e+07	2.77241e+07	3.02863e+07	2	1	1	2	1	2	2	1	2	1	3	1
O70435	4	4	76.55	0.472972	1.40194	Psma3	O70435|PSA3_MOUSE Proteasome subunit alpha type-3 OS=Mus musculus GN=Psma3 PE=1 SV=3	1.51874e+06	1.43308e+06	1.52095e+06	853445	1.53982e+06	1.30378e+06	1.91168e+06	1.81737e+06	1.23187e+06	2.15511e+06	1.49567e+06	1.56177e+06	978744	1.03067e+06	668913	430780	1.35429e+06	1.89694e+06	2.46272e+06	2.05468e+06	976299	2.92342e+06	1.49567e+06	1.77429e+06	0	1	0	0	0	2	1	0	0	0	1	1
P02089	10	4	536.63	8.25975e-07	21.311	Hbb-b2	P02089|HBB2_MOUSE Hemoglobin subunit beta-2 OS=Mus musculus GN=Hbb-b2 PE=1 SV=2	4.49463e+07	1.96983e+07	4.41783e+07	3.25749e+06	1.94711e+06	7.21954e+07	2.55648e+07	6.86122e+07	3.05707e+06	3.59614e+06	5.5173e+06	4.89463e+06	2.89654e+07	1.4167e+07	1.94296e+07	1.64423e+06	1.7125e+06	1.05041e+08	3.29338e+07	7.75716e+07	2.42282e+06	4.87819e+06	5.5173e+06	5.56067e+06	1	1	1	0	0	3	2	4	0	0	0	0
P04117	4	4	96.24	0.0202309	3.02295	Fabp4	P04117|FABP4_MOUSE Fatty acid-binding protein, adipocyte OS=Mus musculus GN=Fabp4 PE=1 SV=3	6.73736e+06	3.9357e+06	1.65464e+06	4.21205e+06	8.49245e+06	1.0236e+07	1.14373e+07	1.13151e+07	4.58629e+06	1.022e+07	9.27996e+06	1.16377e+07	4.34185e+06	2.83055e+06	727709	2.12606e+06	7.46919e+06	1.48928e+07	1.47341e+07	1.27927e+07	3.63478e+06	1.38635e+07	9.27996e+06	1.32213e+07	0	0	0	0	0	2	1	2	0	1	2	2
P11087	4	4	122.65	0.000719692	6.65528	Col1a1	P11087|CO1A1_MOUSE Collagen alpha-1(I) chain OS=Mus musculus GN=Col1a1 PE=1 SV=4	6.39842e+07	5.39311e+07	5.09525e+07	4.69867e+07	3.21594e+07	1.06524e+08	1.37663e+08	7.7102e+07	1.97873e+07	1.75604e+07	1.68932e+07	1.01269e+07	4.12342e+07	3.87872e+07	2.24089e+07	2.37168e+07	2.82845e+07	1.54986e+08	1.77344e+08	8.71701e+07	1.5682e+07	2.38209e+07	1.68932e+07	1.15049e+07	3	1	1	1	1	4	3	2	0	2	1	0
P14211	4	4	104.31	0.344132	1.66796	Calr	P14211|CALR_MOUSE Calreticulin OS=Mus musculus GN=Calr PE=1 SV=1	1.86096e+06	2.22649e+06	1.17825e+06	1.44033e+06	1.73661e+06	2.13942e+06	2.53658e+06	2.20597e+06	1.66656e+06	1.9288e+06	1.34042e+06	2.53228e+06	1.19928e+06	1.60129e+06	518192	727014	1.52736e+06	3.11275e+06	3.26774e+06	2.49403e+06	1.3208e+06	2.61644e+06	1.34042e+06	2.87686e+06	3	1	1	0	1	3	4	3	2	3	3	3
P18572	4	4	99.99	0.956415	1.22151	Bsg	P18572|BASI_MOUSE Basigin OS=Mus musculus GN=Bsg PE=1 SV=2	3.39831e+06	4.15076e+06	3.58106e+06	2.60732e+06	5.01591e+06	1.38977e+06	5.4675e+06	4.11441e+06	3.95442e+06	4.35307e+06	4.58678e+06	1.88855e+06	2.19002e+06	2.98522e+06	1.57495e+06	1.31606e+06	4.41154e+06	2.02204e+06	7.04349e+06	4.65168e+06	3.134e+06	5.90498e+06	4.58678e+06	2.14553e+06	1	2	1	1	1	1	2	2	2	2	2	3
P23506	4	4	103.18	4.57798e-08	21.4875	Pcmt1	P23506|PIMT_MOUSE Protein-L-isoaspartate(D-aspartate) O-methyltransferase OS=Mus musculus GN=Pcmt1 PE=1 SV=3	1.12213e+07	1.27535e+07	1.41037e+07	1.06885e+07	8.61393e+06	465838	583822	722464	1.37775e+06	610832	957630	743404	7.23149e+06	9.17229e+06	6.2028e+06	5.39508e+06	7.57604e+06	677770	752107	816804	1.09191e+06	828599	957630	844562	1	3	2	2	2	0	2	0	0	1	1	1
P47757	4	4	90.88	0.392577	12.057	Capzb	P47757|CAPZB_MOUSE F-actin-capping protein subunit beta OS=Mus musculus GN=Capzb PE=1 SV=3	2.58767e+06	782084	856560	1.06527e+06	758702	1.8564e+07	1.04662e+06	682417	715065	547192	320006	661847	1.66761e+06	562474	376714	537698	667286	2.70096e+07	1.34831e+06	771527	566711	742270	320006	751908	1	1	1	1	1	3	0	0	0	0	0	0
P50247	4	4	111.27	0.0102893	2.05039	Ahcy	P50247|SAHH_MOUSE Adenosylhomocysteinase OS=Mus musculus GN=Ahcy PE=1 SV=3	2.33213e+06	2.80459e+06	3.18034e+06	3.10015e+06	4.06713e+06	2.095e+06	1.8836e+06	2.30944e+06	2.20412e+06	3.29413e+06	2.1003e+06	2.43967e+06	1.50293e+06	2.01706e+06	1.39871e+06	1.56481e+06	3.57708e+06	3.04812e+06	2.42655e+06	2.611e+06	1.74683e+06	4.46851e+06	2.1003e+06	2.77165e+06	0	2	1	1	3	1	1	2	1	3	2	3
P50608	4	4	107.27	0.846554	2.0025	Fmod	P50608|FMOD_MOUSE Fibromodulin OS=Mus musculus GN=Fmod PE=2 SV=1	9.16903e+06	7.9162e+06	2.52736e+06	3.9985e+06	4.85323e+06	1.03452e+07	5.19215e+06	2.93409e+06	546462	6.34802e+06	8.42594e+06	2.20997e+06	5.90893e+06	5.69332e+06	1.11153e+06	2.01826e+06	4.26846e+06	1.50518e+07	6.68878e+06	3.31722e+06	433088	8.61114e+06	8.42594e+06	2.51069e+06	3	2	2	0	1	2	1	1	0	4	4	1
P52825	4	4	119.51	0.261084	1.47283	Cpt2	P52825|CPT2_MOUSE Carnitine O-palmitoyltransferase 2, mitochondrial OS=Mus musculus GN=Cpt2 PE=1 SV=2	1.34689e+06	1.76934e+06	1.12033e+06	1.88137e+06	1.4695e+06	947536	1.34717e+06	1.32703e+06	1.128e+06	1.454e+06	1.68949e+06	1.3971e+06	867994	1.27251e+06	492722	949632	1.29244e+06	1.37862e+06	1.73549e+06	1.50031e+06	893976	1.97237e+06	1.68949e+06	1.58721e+06	0	2	0	0	1	1	2	2	0	3	1	1
P61514	4	4	91.57	4.57349e-10	144.1	Rpl37a	P61514|RL37A_MOUSE 60S ribosomal protein L37a OS=Mus musculus GN=Rpl37a PE=1 SV=2	35217	28036.3	61494.4	20302.5	29797.1	3.55645e+06	2.661e+06	4.50196e+06	3.51642e+06	1.83363e+06	2.66736e+06	3.45837e+06	22695.4	20163.7	27045.2	10247.8	26206.8	5.17445e+06	3.42803e+06	5.08982e+06	2.78687e+06	2.48734e+06	2.66736e+06	3.92896e+06	0	0	0	0	0	3	1	3	3	1	1	2
P62204;Q9D6P8	4	4	119.13	0.0166909	4.22359	Calm1	P62204|CALM_MOUSE Calmodulin OS=Mus musculus GN=Calm1 PE=1 SV=2	3.12208e+06	3.23907e+06	4.34596e+06	4.12545e+06	1.07903e+07	7.95038e+06	8.114e+06	6.73936e+06	9.95336e+06	1.65813e+07	1.46705e+07	9.21121e+06	2.01201e+06	2.32954e+06	1.91135e+06	2.08234e+06	9.49018e+06	1.15674e+07	1.04528e+07	7.61939e+06	7.88835e+06	2.24927e+07	1.46705e+07	1.04646e+07	0	0	0	0	2	1	3	2	2	2	3	2
P62242	4	4	82.27	0.000170487	2.20256	Rps8	P62242|RS8_MOUSE 40S ribosomal protein S8 OS=Mus musculus GN=Rps8 PE=1 SV=2	3.85241e+06	4.88649e+06	4.68635e+06	2.20033e+06	2.32966e+06	4.44308e+06	5.33022e+06	5.19311e+06	4.83138e+06	3.96958e+06	3.71025e+06	3.89779e+06	2.48266e+06	3.51436e+06	2.06105e+06	1.11063e+06	2.04896e+06	6.46445e+06	6.86664e+06	5.87123e+06	3.82901e+06	5.38477e+06	3.71025e+06	4.42818e+06	1	1	2	0	0	1	0	0	0	0	1	0
P62245	4	4	125.8	0.0144837	2.6619	Rps15a	P62245|RS15A_MOUSE 40S ribosomal protein S15a OS=Mus musculus GN=Rps15a PE=1 SV=2	1.75552e+06	2.68737e+06	1.51834e+06	1.23282e+06	685758	1.45945e+06	2.80414e+06	3.39699e+06	1.80004e+06	1.37329e+06	1.32007e+06	1.73537e+06	1.13133e+06	1.93275e+06	667766	622272	603131	2.12342e+06	3.61243e+06	3.84058e+06	1.42659e+06	1.86288e+06	1.32007e+06	1.97151e+06	1	3	0	1	0	0	2	2	0	3	1	2
P62301	4	4	107.4	1.01435e-07	8.84678	Rps13	P62301|RS13_MOUSE 40S ribosomal protein S13 OS=Mus musculus GN=Rps13 PE=1 SV=2	5.74192e+06	3.58141e+06	4.00617e+06	2.54343e+06	1.88042e+06	1.9155e+07	1.53975e+07	2.41527e+07	1.36933e+07	1.02127e+07	1.23481e+07	1.21937e+07	3.70035e+06	2.57575e+06	1.76191e+06	1.28381e+06	1.65385e+06	2.78696e+07	1.98358e+07	2.73066e+07	1.08523e+07	1.38536e+07	1.23481e+07	1.3853e+07	0	1	1	0	1	2	3	2	1	4	0	1
P62715	4	4	123.42	0.446816	1.57127	Ppp2cb	P62715|PP2AB_MOUSE Serine/threonine-protein phosphatase 2A catalytic subunit beta isoform OS=Mus musculus GN=Ppp2cb PE=1 SV=1	1.70248e+06	3.70792e+06	2.622e+06	4.94843e+06	3.46561e+06	3.61739e+06	3.15313e+06	2.16659e+06	3.29697e+06	3.66899e+06	3.27458e+06	3.41589e+06	1.09715e+06	2.66673e+06	1.15315e+06	2.49774e+06	3.04804e+06	5.26312e+06	4.062e+06	2.44951e+06	2.61295e+06	4.97702e+06	3.27458e+06	3.88071e+06	1	1	0	1	1	5	3	3	4	3	3	2
P62751	4	4	72.42	0.1641	1.7603	Rpl23a	P62751|RL23A_MOUSE 60S ribosomal protein L23a OS=Mus musculus GN=Rpl23a PE=1 SV=1	4.85149e+06	5.44126e+06	3.14445e+06	2.93816e+06	3.55509e+06	3.70735e+06	4.05616e+06	6.55975e+06	3.73565e+06	4.70227e+06	2.97029e+06	2.83242e+06	3.12651e+06	3.91335e+06	1.38293e+06	1.48305e+06	3.12674e+06	5.394e+06	5.22534e+06	7.41633e+06	2.96062e+06	6.37868e+06	2.97029e+06	3.21784e+06	2	0	0	0	0	1	2	0	0	0	0	0
P62806	4	4	182.57	0.000157595	2.45599	Hist1h4a	P62806|H4_MOUSE Histone H4 OS=Mus musculus GN=Hist1h4a PE=1 SV=2	2.76994e+07	2.64587e+07	4.0979e+07	1.56298e+07	1.06044e+07	2.77994e+07	3.16515e+07	2.74768e+07	1.72751e+07	1.555e+07	1.4515e+07	1.98041e+07	1.78507e+07	1.90291e+07	1.80225e+07	7.88923e+06	9.32665e+06	4.04468e+07	4.07749e+07	3.10648e+07	1.3691e+07	2.10937e+07	1.4515e+07	2.24989e+07	1	3	3	1	1	5	5	5	2	4	4	2
P62852	4	4	141.72	3.368e-10	12.1042	Rps25	P62852|RS25_MOUSE 40S ribosomal protein S25 OS=Mus musculus GN=Rps25 PE=1 SV=1	4.79955e+06	6.51272e+06	4.95812e+06	3.01863e+06	2.67116e+06	2.92332e+07	3.40747e+07	3.9998e+07	1.62535e+07	1.54313e+07	1.88516e+07	2.02646e+07	3.09304e+06	4.68394e+06	2.18057e+06	1.52367e+06	2.34931e+06	4.25329e+07	4.38966e+07	4.5221e+07	1.28814e+07	2.09327e+07	1.88516e+07	2.30221e+07	2	3	2	1	2	4	6	5	4	4	5	4
P62897	4	4	157.58	0.117506	1.61747	Cycs	P62897|CYC_MOUSE Cytochrome c, somatic OS=Mus musculus GN=Cycs PE=1 SV=2	2.19193e+07	3.44759e+07	2.38986e+07	3.89139e+07	3.7774e+07	3.45096e+07	3.78051e+07	3.14457e+07	3.77239e+07	4.69156e+07	4.39665e+07	4.4558e+07	1.41257e+07	2.4795e+07	1.05106e+07	1.9642e+07	3.32226e+07	5.02097e+07	4.87023e+07	3.55519e+07	2.98974e+07	6.36414e+07	4.39665e+07	5.06212e+07	1	2	1	1	1	4	3	3	2	5	4	4
P63028	4	4	128.85	0.333035	1.84031	Tpt1	P63028|TCTP_MOUSE Translationally-controlled tumor protein OS=Mus musculus GN=Tpt1 PE=1 SV=1	1.09337e+07	8.54279e+06	2.5165e+07	7.78673e+06	8.38503e+06	1.43019e+07	8.71198e+06	8.53785e+06	7.32029e+06	7.56673e+06	9.93241e+06	1.05882e+07	7.04615e+06	6.14397e+06	1.10675e+07	3.93039e+06	7.37471e+06	2.08086e+07	1.12232e+07	9.65273e+06	5.80156e+06	1.02643e+07	9.93241e+06	1.2029e+07	0	0	0	0	1	4	3	4	2	2	3	3
P68368	17	4	643	0.764095	1.12168	Tuba4a	P68368|TBA4A_MOUSE Tubulin alpha-4A chain OS=Mus musculus GN=Tuba4a PE=1 SV=1	1.53982e+07	2.23774e+07	1.55684e+07	2.08228e+07	1.87537e+07	1.86212e+07	2.00573e+07	2.02338e+07	1.89206e+07	2.05388e+07	1.9368e+07	1.78981e+07	9.9233e+06	1.60938e+07	6.84697e+06	1.05104e+07	1.64941e+07	2.70929e+07	2.58387e+07	2.2876e+07	1.49951e+07	2.78611e+07	1.9368e+07	2.03335e+07	4	3	3	3	2	3	4	4	2	2	3	3
P80318	4	4	102.56	0.00545456	2.24233	Cct3	P80318|TCPG_MOUSE T-complex protein 1 subunit gamma OS=Mus musculus GN=Cct3 PE=1 SV=1	1.11397e+06	1.49742e+06	1.02498e+06	452061	661231	899418	1.47718e+06	1.36796e+06	969270	761907	680665	921528	717890	1.07694e+06	450785	228180	581560	1.30861e+06	1.90297e+06	1.54659e+06	768176	1.03353e+06	680665	1.04692e+06	2	1	0	0	1	1	2	3	0	0	1	2
P97461	4	4	120.76	4.25952e-06	2.64411	Rps5	P97461|RS5_MOUSE 40S ribosomal protein S5 OS=Mus musculus GN=Rps5 PE=1 SV=3	3.91108e+06	4.53993e+06	3.54907e+06	2.01145e+06	2.00006e+06	4.43159e+06	5.75079e+06	5.72794e+06	3.94414e+06	3.47282e+06	3.64851e+06	3.99096e+06	2.52048e+06	3.26511e+06	1.56088e+06	1.01529e+06	1.75907e+06	6.44774e+06	7.40844e+06	6.4759e+06	3.12585e+06	4.71092e+06	3.64851e+06	4.53403e+06	1	2	0	0	0	3	1	1	1	1	1	1
Q00898	8	4	206.34	0.00278926	6.77776	Serpina1e	Q00898|A1AT5_MOUSE Alpha-1-antitrypsin 1-5 OS=Mus musculus GN=Serpina1e PE=1 SV=1	1.46778e+06	1.8955e+06	320290	4.84551e+06	6.74421e+06	1.7506e+06	1.37049e+06	642274	1.14743e+07	4.02149e+06	6.02507e+06	1.17677e+07	945903	1.36324e+06	140863	2.44579e+06	5.9316e+06	2.54703e+06	1.76553e+06	726143	9.09371e+06	5.45519e+06	6.02507e+06	1.3369e+07	1	2	0	0	1	0	1	1	4	4	2	4
Q02053;P31254	4	4	107.66	0.00541046	9.36526	Uba1	Q02053|UBA1_MOUSE Ubiquitin-like modifier-activating enzyme 1 OS=Mus musculus GN=Uba1 PE=1 SV=1	9.01336e+06	1.09888e+07	1.21407e+07	1.31016e+07	1.19672e+07	2.0589e+06	1.08356e+06	872718	1.27148e+07	2.11047e+06	1.57303e+06	2.19268e+06	5.80861e+06	7.90313e+06	5.33947e+06	6.61311e+06	1.05252e+07	2.99559e+06	1.39589e+06	986678	1.00769e+07	2.86288e+06	1.57303e+06	2.49105e+06	0	1	0	2	0	1	2	1	1	2	2	2
Q11011	4	4	87.09	0.199192	1.72861	Npepps	Q11011|PSA_MOUSE Puromycin-sensitive aminopeptidase OS=Mus musculus GN=Npepps PE=1 SV=2	1.15041e+06	1.64351e+06	991341	2.25564e+06	1.74711e+06	947202	1.44484e+06	1.31466e+06	1.32259e+06	2.20938e+06	1.70249e+06	1.71298e+06	741374	1.18201e+06	435991	1.13855e+06	1.5366e+06	1.37813e+06	1.86131e+06	1.48633e+06	1.04819e+06	2.99705e+06	1.70249e+06	1.94607e+06	0	0	0	1	0	1	0	1	0	2	0	0
Q3MI48	4	4	78.05	0.681995	1.32439	Jsrp1	Q3MI48|JSPR1_MOUSE Junctional sarcoplasmic reticulum protein 1 OS=Mus musculus GN=Jsrp1 PE=1 SV=2	4.82638e+06	4.21177e+06	3.27346e+06	2.52916e+06	5.03065e+06	6.80141e+06	4.17388e+06	3.37372e+06	4.3767e+06	4.25205e+06	3.65864e+06	3.4424e+06	3.11033e+06	3.0291e+06	1.43967e+06	1.27661e+06	4.42451e+06	9.89571e+06	5.37699e+06	3.81427e+06	3.46867e+06	5.76794e+06	3.65864e+06	3.91083e+06	0	1	1	0	0	1	1	2	0	0	0	0
Q3THE2;Q9CQ19	4	4	114.22	0.0306417	15.518	Myl12b	Q3THE2|ML12B_MOUSE Myosin regulatory light chain 12B OS=Mus musculus GN=Myl12b PE=1 SV=2	3.17361e+06	438833	7.70584e+06	1.41934e+06	636632	3.27845e+07	8.10503e+06	6.96732e+06	1.47137e+06	2.70871e+06	2.37372e+06	5.2813e+06	2.04521e+06	315608	3.38902e+06	716421	559924	4.76998e+07	1.04413e+07	7.87712e+06	1.16611e+06	3.67439e+06	2.37372e+06	5.99995e+06	0	0	0	0	0	3	1	1	0	0	0	0
Q3TMP8	4	4	139.6	3.49513e-05	2.71302	Tmem38a	Q3TMP8|TM38A_MOUSE Trimeric intracellular cation channel type A OS=Mus musculus GN=Tmem38a PE=1 SV=2	3.69547e+06	4.95514e+06	4.02816e+06	7.05582e+06	7.24954e+06	2.14723e+06	2.4582e+06	3.30385e+06	4.26357e+06	3.84533e+06	3.16448e+06	3.02824e+06	2.38152e+06	3.56373e+06	1.77158e+06	3.56146e+06	6.37604e+06	3.1241e+06	3.16676e+06	3.73527e+06	3.37901e+06	5.21623e+06	3.16448e+06	3.4403e+06	3	2	2	2	4	1	2	2	2	3	2	2
Q569Z6	4	4	92.6	3.52136e-06	28.6704	Thrap3	Q569Z6|TR150_MOUSE Thyroid hormone receptor-associated protein 3 OS=Mus musculus GN=Thrap3 PE=1 SV=1	126143	117078	140252	73243.1	92127.9	2.7871e+06	2.23635e+06	2.08843e+06	492854	732992	763579	794544	81292	84202.4	61682.9	36969.8	81027.4	4.05509e+06	2.88097e+06	2.36114e+06	390602	994310	763579	902662	0	0	0	0	0	3	1	1	0	1	1	0
Q61781;A1L317;Q8CCX5	18	4	455.92	0.0851265	17.214	Krt14	Q61781|K1C14_MOUSE Keratin, type I cytoskeletal 14 OS=Mus musculus GN=Krt14 PE=1 SV=2	2.31777e+06	2.72066e+06	1.69573e+07	1.21662e+06	884401	745148	557171	387808	782018	361820	554356	1.30744e+07	1.49368e+06	1.9567e+06	7.45779e+06	614094	777840	1.08415e+06	717774	438448	619773	490812	554356	1.48535e+07	1	0	1	0	1	0	0	0	0	0	0	1
Q61838	4	4	95.2	0.00188939	5.99235	Pzp	Q61838|PZP_MOUSE Pregnancy zone protein OS=Mus musculus GN=Pzp PE=1 SV=3	408963	495270	289245	210812	365550	638123	714157	603808	2.05572e+06	939897	1.71656e+06	2.19535e+06	263554	356198	127209	106408	321505	928436	920010	682654	1.62922e+06	1.27498e+06	1.71656e+06	2.49408e+06	0	0	0	0	0	2	1	0	1	0	0	2
Q62261	4	4	113.42	0.0126696	49.8639	Sptbn1	Q62261|SPTB2_MOUSE Spectrin beta chain, non-erythrocytic 1 OS=Mus musculus GN=Sptbn1 PE=1 SV=2	194495	165732	157873	40776.3	15360.8	3.20264e+06	82211.7	163541	12358.3	13418.1	12216.2	54215.6	125341	119194	69432.2	20582	13510	4.65968e+06	105909	184897	9794.3	18201.8	12216.2	61592.9	0	0	0	0	0	4	0	0	0	0	0	0
Q62425	4	4	148.21	0.0118949	1.716	Ndufa4	Q62425|NDUA4_MOUSE Cytochrome c oxidase subunit NDUFA4 OS=Mus musculus GN=Ndufa4 PE=1 SV=2	4.51355e+07	6.22823e+07	6.31115e+07	7.98057e+07	5.56702e+07	8.32507e+07	8.79709e+07	8.04789e+07	7.46226e+07	7.12334e+07	9.81822e+07	8.28671e+07	2.90873e+07	4.47934e+07	2.77564e+07	4.02823e+07	4.89625e+07	1.21126e+08	1.13328e+08	9.09879e+07	5.91407e+07	9.66287e+07	9.81822e+07	9.41433e+07	1	2	2	1	2	3	5	3	3	1	3	2
Q64310	4	4	142.42	2.81933e-05	4.07252	Surf4	Q64310|SURF4_MOUSE Surfeit locus protein 4 OS=Mus musculus GN=Surf4 PE=1 SV=1	3.46245e+06	2.66605e+06	4.81286e+06	2.75692e+06	2.03678e+06	1.34193e+06	1.50484e+06	1.26597e+06	840798	1.16938e+06	1.03601e+06	815560	2.23136e+06	1.91742e+06	2.11669e+06	1.39157e+06	1.79137e+06	1.95244e+06	1.9386e+06	1.43129e+06	666358	1.58628e+06	1.03601e+06	926537	1	2	1	2	2	3	3	2	1	3	0	2
Q791V5	4	4	163.09	0.0315503	1.74509	Mtch2	Q791V5|MTCH2_MOUSE Mitochondrial carrier homolog 2 OS=Mus musculus GN=Mtch2 PE=1 SV=1	2.85716e+06	4.43271e+06	2.66619e+06	4.96484e+06	3.98225e+06	2.10625e+06	3.11634e+06	2.99478e+06	3.69178e+06	3.07118e+06	3.70913e+06	2.88825e+06	1.84128e+06	3.188e+06	1.17259e+06	2.50603e+06	3.50243e+06	3.06448e+06	4.01462e+06	3.38584e+06	2.92585e+06	4.16609e+06	3.70913e+06	3.28126e+06	0	3	2	3	3	1	3	3	0	1	2	1
Q7TMF3	4	4	117.96	0.40394	1.52813	Ndufa12	Q7TMF3|NDUAC_MOUSE NADH dehydrogenase [ubiquinone] 1 alpha subcomplex subunit 12 OS=Mus musculus GN=Ndufa12 PE=1 SV=2	5.90099e+06	8.51017e+06	7.23559e+06	1.292e+07	7.54235e+06	6.30742e+06	1.25359e+07	1.01866e+07	9.15518e+06	9.81553e+06	1.34277e+07	1.1707e+07	3.80286e+06	6.12051e+06	3.1822e+06	6.52141e+06	6.63357e+06	9.17698e+06	1.61494e+07	1.15168e+07	7.25576e+06	1.33149e+07	1.34277e+07	1.33001e+07	2	3	1	2	3	2	3	2	2	3	4	5
Q8BG32	4	4	67.36	0.718192	1.42163	Psmd11	Q8BG32|PSD11_MOUSE 26S proteasome non-ATPase regulatory subunit 11 OS=Mus musculus GN=Psmd11 PE=1 SV=3	1.15772e+06	1.26852e+06	833740	734186	794563	805638	1.0693e+06	1.03266e+06	1.35989e+06	855726	832160	895017	746088	912318	366678	370584	698826	1.17216e+06	1.37752e+06	1.16751e+06	1.07775e+06	1.1608e+06	832160	1.01681e+06	0	0	0	0	1	1	2	2	0	1	0	0
Q8BH35	4	4	143.08	8.47078e-05	33.6444	C8b	Q8BH35|CO8B_MOUSE Complement component C8 beta chain OS=Mus musculus GN=C8b PE=1 SV=1	60813.7	44828.7	216398	56550.6	38854.8	541445	187401	146365	1.86231e+06	486182	981996	2.7515e+06	39191.1	32240.7	95171.8	28544.2	34173.2	787775	241419	165478	1.47594e+06	659510	981996	3.12591e+06	0	0	0	0	0	0	0	0	1	1	2	4
Q8CHS7	4	4	131.44	0.04201	1.88762	Dhrs7c	Q8CHS7|DRS7C_MOUSE Dehydrogenase/reductase SDR family member 7C OS=Mus musculus GN=Dhrs7c PE=1 SV=3	2.42096e+06	5.07912e+06	2.77404e+06	4.60106e+06	4.88956e+06	1.67255e+06	2.80098e+06	3.06822e+06	3.03321e+06	4.41862e+06	2.85033e+06	2.47335e+06	1.56017e+06	3.6529e+06	1.22002e+06	2.32241e+06	4.30042e+06	2.43348e+06	3.60835e+06	3.46887e+06	2.40391e+06	5.9939e+06	2.85033e+06	2.80991e+06	1	2	1	2	2	2	2	1	4	3	1	2
Q8K1M6	4	4	126.63	0.899592	1.25584	Dnm1l	Q8K1M6|DNM1L_MOUSE Dynamin-1-like protein OS=Mus musculus GN=Dnm1l PE=1 SV=2	398214	567586	339587	562568	530340	479135	579021	422888	425510	650133	571713	483784	256627	408207	149350	283959	466439	697116	745922	478109	337229	881912	571713	549615	2	0	0	2	1	2	1	2	0	5	2	2
Q8VEE1	4	4	102.72	0.170368	1.53565	Lmcd1	Q8VEE1|LMCD1_MOUSE LIM and cysteine-rich domains protein 1 OS=Mus musculus GN=Lmcd1 PE=1 SV=1	3.82187e+06	4.49046e+06	2.18087e+06	3.31717e+06	3.61071e+06	3.55416e+06	4.43413e+06	3.36471e+06	3.74354e+06	5.16349e+06	5.73335e+06	6.63717e+06	2.46298e+06	3.22953e+06	959145	1.67436e+06	3.17566e+06	5.17113e+06	5.71225e+06	3.80408e+06	2.96687e+06	7.00432e+06	5.73335e+06	7.54033e+06	0	0	0	0	0	0	3	3	0	3	0	3
Q91VI7	4	4	131.69	0.00883216	2.36114	Rnh1	Q91VI7|RINI_MOUSE Ribonuclease inhibitor OS=Mus musculus GN=Rnh1 PE=1 SV=1	490375	782428	698329	1.14897e+06	1.95378e+06	714344	1.0554e+06	1.0316e+06	1.0371e+06	1.91701e+06	1.55009e+06	1.47252e+06	316020	562722	307124	579946	1.71837e+06	1.03933e+06	1.35962e+06	1.1663e+06	821934	2.60044e+06	1.55009e+06	1.6729e+06	0	0	0	0	2	1	2	1	0	3	1	1
Q922B2	4	4	85.46	0.786362	1.97718	Dars	Q922B2|SYDC_MOUSE Aspartate--tRNA ligase, cytoplasmic OS=Mus musculus GN=Dars PE=1 SV=2	734427	1.0431e+06	648673	787604	663038	1.20157e+06	1.50303e+06	1.59767e+06	979641	1.05867e+06	718574	1.10125e+06	473297	750194	285286	397547	583149	1.74822e+06	1.93628e+06	1.80629e+06	776395	1.43609e+06	718574	1.25111e+06	2	0	0	0	0	2	1	1	1	1	0	0
Q924M7	4	4	91.52	0.010283	2.43377	Mpi	Q924M7|MPI_MOUSE Mannose-6-phosphate isomerase OS=Mus musculus GN=Mpi PE=1 SV=1	1.93755e+06	2.79982e+06	3.1481e+06	2.89134e+06	2.3564e+06	1.9803e+06	841166	837475	1.47344e+06	1.53224e+06	632619	681717	1.24865e+06	2.01363e+06	1.38453e+06	1.45942e+06	2.07247e+06	2.88123e+06	1.08363e+06	946833	1.16775e+06	2.0785e+06	632619	774481	0	0	0	2	0	2	0	1	0	2	0	0
Q99J09	4	4	128.68	5.46908e-06	68.4823	Wdr77	Q99J09|MEP50_MOUSE Methylosome protein 50 OS=Mus musculus GN=Wdr77 PE=1 SV=1	315054	137012	246978	120806	83637.6	4.72532e+06	3.29261e+06	3.10908e+06	344454	1.027e+06	1.12861e+06	1.27667e+06	203034	98538.6	108621	60977.5	73560.1	6.8751e+06	4.24169e+06	3.51507e+06	272991	1.39313e+06	1.12861e+06	1.45039e+06	0	0	0	0	0	4	2	4	0	2	2	1
Q99KQ4	4	4	93.9	0.00611195	6.73205	Nampt	Q99KQ4|NAMPT_MOUSE Nicotinamide phosphoribosyltransferase OS=Mus musculus GN=Nampt PE=1 SV=1	672114	889681	582048	1.90586e+06	1.41123e+06	113473	406412	219212	764421	936003	695794	842278	433140	639858	255984	961994	1.24119e+06	165098	523559	247837	605827	1.2697e+06	695794	956891	0	0	0	0	2	0	0	0	1	0	0	1
Q99MN9	4	4	122.06	0.00313179	7.26824	Pccb	Q99MN9|PCCB_MOUSE Propionyl-CoA carboxylase beta chain, mitochondrial OS=Mus musculus GN=Pccb PE=1 SV=2	646057	444384	311210	879289	823895	117198	142086	152143	169635	491317	271919	420582	416348	319601	136870	443826	724624	170517	183042	172010	134441	666476	271919	477813	0	0	0	2	1	1	1	1	1	1	2	2
Q9CPQ1	4	4	78.17	0.194694	1.78484	Cox6c	Q9CPQ1|COX6C_MOUSE Cytochrome c oxidase subunit 6C OS=Mus musculus GN=Cox6c PE=1 SV=3	2.43917e+07	3.91237e+07	4.78128e+07	6.56536e+07	4.02472e+07	1.55523e+07	4.07067e+07	3.27413e+07	3.8045e+07	4.13396e+07	5.09068e+07	4.12558e+07	1.57191e+07	2.81377e+07	2.1028e+07	3.3139e+07	3.53978e+07	2.26278e+07	5.24403e+07	3.70167e+07	3.01519e+07	5.60775e+07	5.09068e+07	4.68697e+07	1	1	1	1	1	1	2	4	0	3	2	1
Q9CQ69	4	4	95.72	0.335931	1.44962	Uqcrq	Q9CQ69|QCR8_MOUSE Cytochrome b-c1 complex subunit 8 OS=Mus musculus GN=Uqcrq PE=1 SV=3	6.18116e+06	6.18604e+06	6.89009e+06	7.52414e+06	5.80268e+06	4.56442e+06	8.1417e+06	7.63673e+06	9.87507e+06	5.65691e+06	4.09519e+06	5.62836e+06	3.98341e+06	4.44899e+06	3.03025e+06	3.79785e+06	5.10351e+06	6.64099e+06	1.04885e+07	8.63394e+06	7.8263e+06	7.67365e+06	4.09519e+06	6.39424e+06	3	2	1	3	2	1	0	0	3	0	1	0
Q9CQJ8	4	4	121.52	0.886003	1.23569	Ndufb9	Q9CQJ8|NDUB9_MOUSE NADH dehydrogenase [ubiquinone] 1 beta subcomplex subunit 9 OS=Mus musculus GN=Ndufb9 PE=1 SV=3	4.40406e+06	8.22027e+06	5.58265e+06	6.45609e+06	6.58868e+06	2.63348e+06	8.14732e+06	6.93134e+06	5.5546e+06	8.19469e+06	8.01043e+06	7.42256e+06	2.83817e+06	5.91201e+06	2.45525e+06	3.25874e+06	5.79481e+06	3.83158e+06	1.04958e+07	7.83644e+06	4.40219e+06	1.11162e+07	8.01043e+06	8.43259e+06	0	1	0	1	1	2	3	2	3	3	2	0
Q9CXZ1	4	4	131.44	0.353596	1.82813	Ndufs4	Q9CXZ1|NDUS4_MOUSE NADH dehydrogenase [ubiquinone] iron-sulfur protein 4, mitochondrial OS=Mus musculus GN=Ndufs4 PE=1 SV=3	1.01119e+07	1.53241e+07	1.49403e+07	1.05956e+07	1.14715e+07	1.31872e+07	2.29632e+07	1.75227e+07	1.75196e+07	1.75565e+07	2.61217e+07	1.9485e+07	6.51655e+06	1.10211e+07	6.57071e+06	5.34817e+06	1.00893e+07	1.91866e+07	2.95823e+07	1.98108e+07	1.38848e+07	2.38156e+07	2.61217e+07	2.21365e+07	2	1	1	1	0	1	3	3	3	6	2	4
Q9JJZ2;Q3UX10	13	4	438.74	0.0223569	3.10007	Tuba8	Q9JJZ2|TBA8_MOUSE Tubulin alpha-8 chain OS=Mus musculus GN=Tuba8 PE=1 SV=1	1.23129e+06	2.31107e+06	1.12006e+06	1.29364e+06	1.4556e+06	1.06681e+06	904739	1.17027e+06	365066	758536	416553	465145	793500	1.66212e+06	492603	652970	1.28022e+06	1.55216e+06	1.16553e+06	1.32308e+06	289326	1.02896e+06	416553	528440	0	1	1	0	1	0	1	3	0	2	0	1
Q9JK53	4	4	133.19	0.00934196	5.42805	Prelp	Q9JK53|PRELP_MOUSE Prolargin OS=Mus musculus GN=Prelp PE=1 SV=2	635743	369506	412225	1.9295e+06	2.27272e+06	862715	202593	95942.2	608176	2.52595e+06	3.01892e+06	1.50285e+06	409701	265748	181296	973926	1.99888e+06	1.25521e+06	260990	108470	481998	3.42648e+06	3.01892e+06	1.70735e+06	0	0	0	0	1	1	0	0	0	1	4	2
Q9QWL7;Q99PS0	13	4	353.75	0.0281276	4.72974	Krt17	Q9QWL7|K1C17_MOUSE Keratin, type I cytoskeletal 17 OS=Mus musculus GN=Krt17 PE=1 SV=3	2.70592e+08	1.55997e+08	5.91615e+08	9.41564e+07	1.77299e+08	5.4485e+07	1.56583e+08	6.90312e+07	6.02335e+07	1.80235e+08	9.11408e+07	1.20018e+08	1.74381e+08	1.12193e+08	2.60192e+08	4.75259e+07	1.55936e+08	7.92729e+07	2.01717e+08	7.80453e+07	4.77369e+07	2.4449e+08	9.11408e+07	1.3635e+08	1	2	2	0	1	2	3	1	1	2	1	1
Q9Z2I0	4	4	110.02	0.122016	2.06235	Letm1	Q9Z2I0|LETM1_MOUSE LETM1 and EF-hand domain-containing protein 1, mitochondrial OS=Mus musculus GN=Letm1 PE=1 SV=1	1.16441e+06	1.98313e+06	859641	1.16068e+06	1.12813e+06	454906	1.0837e+06	672526	506760	1.11256e+06	745032	561535	750398	1.42626e+06	378069	585859	992197	661865	1.39607e+06	760346	401623	1.5092e+06	745032	637945	1	2	0	0	1	1	1	0	0	3	1	1
Q9Z2Z6	4	4	93.76	0.00369349	3.76222	Slc25a20	Q9Z2Z6|MCAT_MOUSE Mitochondrial carnitine/acylcarnitine carrier protein OS=Mus musculus GN=Slc25a20 PE=1 SV=1	5.6514e+06	2.7444e+06	4.36914e+06	4.57556e+06	2.56323e+06	951833	1.6466e+06	1.4205e+06	2.31319e+06	2.48569e+06	2.73536e+06	1.69473e+06	3.64201e+06	1.97377e+06	1.92154e+06	2.30954e+06	2.25439e+06	1.38487e+06	2.12123e+06	1.60599e+06	1.83327e+06	3.37187e+06	2.73536e+06	1.92534e+06	0	2	1	1	1	0	1	1	2	2	1	1
A2AAJ9	3	3	70.04	0.217541	2.6532	Obscn	A2AAJ9|OBSCN_MOUSE Obscurin OS=Mus musculus GN=Obscn PE=1 SV=2	795152	773684	738397	652580	579482	2.12733e+06	1.14708e+06	1.62894e+06	766448	758225	1.78603e+06	1.58546e+06	512431	556433	324746	329393	509660	3.09516e+06	1.47773e+06	1.84165e+06	607434	1.02854e+06	1.78603e+06	1.8012e+06	0	1	1	1	2	1	0	1	1	1	1	2
B2RRE7	3	3	88.57	0.000810832	16.3741	Otud4	B2RRE7|OTUD4_MOUSE OTU domain-containing protein 4 OS=Mus musculus GN=Otud4 PE=1 SV=1	126530	37329.9	106542	65596.3	32946.8	907631	783878	728827	218995	335064	307774	206915	81541.8	26847.6	46857.2	33110.1	28977.1	1.32056e+06	1.00983e+06	823998	173560	454517	307774	235071	0	0	0	0	0	2	3	2	0	1	0	0
O08756	3	3	87.98	0.00915746	1.58249	Hsd17b10	O08756|HCD2_MOUSE 3-hydroxyacyl-CoA dehydrogenase type-2 OS=Mus musculus GN=Hsd17b10 PE=1 SV=4	2.16357e+06	2.55978e+06	1.62839e+06	2.84277e+06	2.76509e+06	2.61784e+06	2.05077e+06	2.23861e+06	2.46058e+06	3.11917e+06	3.07114e+06	2.69034e+06	1.3943e+06	1.84099e+06	716166	1.4349e+06	2.43192e+06	3.80882e+06	2.6419e+06	2.53093e+06	1.95008e+06	4.23118e+06	3.07114e+06	3.05643e+06	0	0	1	0	2	1	1	2	0	1	1	1
O09161	4	3	185.17	0.129005	2.02586	Casq2	O09161|CASQ2_MOUSE Calsequestrin-2 OS=Mus musculus GN=Casq2 PE=1 SV=3	1.9476e+06	4.2925e+06	2.33434e+06	1.44606e+06	1.3756e+06	2.09943e+06	2.44693e+06	2.14686e+06	1.0668e+06	1.74967e+06	1.85655e+06	1.63885e+06	1.25512e+06	3.08716e+06	1.02664e+06	729907	1.20985e+06	3.05456e+06	3.15225e+06	2.4272e+06	845475	2.37344e+06	1.85655e+06	1.86186e+06	2	2	1	1	1	4	1	2	0	1	1	1
O35855	3	3	47.46	0.0594238	2.78194	Bcat2	O35855|BCAT2_MOUSE Branched-chain-amino-acid aminotransferase, mitochondrial OS=Mus musculus GN=Bcat2 PE=1 SV=2	349145	527140	278545	447939	535790	56392.2	275322	212046	232218	410467	340420	288965	225004	379118	122504	226100	471233	82047.8	354683	239735	184040	556802	340420	328286	0	0	0	0	0	0	0	0	0	0	0	1
O70209	3	3	131.24	0.0749952	2.14208	Pdlim3	O70209|PDLI3_MOUSE PDZ and LIM domain protein 3 OS=Mus musculus GN=Pdlim3 PE=1 SV=1	2.45084e+06	2.92656e+06	6.65761e+06	2.43657e+06	2.84381e+06	3.371e+06	5.70272e+06	4.63327e+06	3.45675e+06	3.98547e+06	4.08507e+06	6.34868e+06	1.57943e+06	2.10478e+06	2.92801e+06	1.22987e+06	2.50116e+06	4.90463e+06	7.34652e+06	5.23828e+06	2.73958e+06	5.40632e+06	4.08507e+06	7.21258e+06	0	0	0	0	0	2	2	1	0	2	0	3
O88569;P49312	3	3	107.51	0.441737	1.46727	Hnrnpa2b1	O88569|ROA2_MOUSE Heterogeneous nuclear ribonucleoproteins A2/B1 OS=Mus musculus GN=Hnrnpa2b1 PE=1 SV=2	1.08915e+06	972785	1.41505e+06	899219	1.19086e+06	991310	1.67776e+06	1.52415e+06	960309	869753	802347	1.34233e+06	701894	699626	622337	453885	1.04737e+06	1.4423e+06	2.16137e+06	1.72318e+06	761074	1.17983e+06	802347	1.52498e+06	2	0	1	0	2	1	2	2	0	1	1	1
P00397	3	3	57.14	0.129524	7.99258	Mtco1	P00397|COX1_MOUSE Cytochrome c oxidase subunit 1 OS=Mus musculus GN=Mtco1 PE=1 SV=2	506242	1.25178e+06	466317	565974	519463	2.41903e+06	6.46649e+06	4.12765e+06	654269	630451	1.62268e+06	796165	326244	900277	205086	285678	456873	3.51956e+06	8.33044e+06	4.66664e+06	518529	855213	1.62268e+06	904503	0	2	2	0	0	0	1	1	0	0	1	1
P03911	3	3	89.07	0.215524	3.01895	Mtnd4	P03911|NU4M_MOUSE NADH-ubiquinone oxidoreductase chain 4 OS=Mus musculus GN=Mtnd4 PE=1 SV=1	563862	385640	684253	1.10443e+06	826608	269310	588115	426394	541399	770169	947993	461847	363378	277352	300934	557468	727010	391832	757637	482073	429075	1.04474e+06	947993	524693	1	1	0	2	2	1	1	1	0	1	2	1
P03930	3	3	69.75	0.722088	1.52338	Mtatp8	P03930|ATP8_MOUSE ATP synthase protein 8 OS=Mus musculus GN=Mtatp8 PE=1 SV=1	3.12919e+07	1.96162e+07	1.23886e+07	1.83412e+07	1.7868e+07	3.99018e+07	2.09579e+07	2.18806e+07	1.79917e+07	2.91375e+07	2.59256e+07	2.12431e+07	2.01659e+07	1.41079e+07	5.44848e+06	9.25779e+06	1.57151e+07	5.80551e+07	2.6999e+07	2.47378e+07	1.42589e+07	3.95253e+07	2.59256e+07	2.41337e+07	0	1	0	1	0	2	2	2	1	2	1	1
P05132;P68181	3	3	62.04	0.00356721	2.16054	Prkaca	P05132|KAPCA_MOUSE cAMP-dependent protein kinase catalytic subunit alpha OS=Mus musculus GN=Prkaca PE=1 SV=3	1.87243e+06	2.75775e+06	1.71245e+06	2.33251e+06	2.63484e+06	1.35246e+06	1.1938e+06	1.15921e+06	1.31505e+06	1.80905e+06	1.26834e+06	818933	1.20668e+06	1.98337e+06	753135	1.17734e+06	2.31737e+06	1.96776e+06	1.53791e+06	1.31058e+06	1.04222e+06	2.454e+06	1.26834e+06	930369	0	0	0	0	1	1	1	2	0	1	0	1
P06801	3	3	76.41	0.0359388	2.72628	Me1	P06801|MAOX_MOUSE NADP-dependent malic enzyme OS=Mus musculus GN=Me1 PE=1 SV=2	3.44629e+06	1.25441e+06	1.14145e+06	3.84651e+06	2.09336e+06	1.49081e+06	815912	961391	1.30929e+06	1.43158e+06	988090	969932	2.22094e+06	902169	502009	1.94155e+06	1.84113e+06	2.16905e+06	1.0511e+06	1.08693e+06	1.03765e+06	1.94196e+06	988090	1.10192e+06	0	0	0	0	2	0	0	1	0	1	0	1
P07759	6	3	255.53	0.0857407	3.17869	Serpina3k	P07759|SPA3K_MOUSE Serine protease inhibitor A3K OS=Mus musculus GN=Serpina3k PE=1 SV=2	2.13927e+06	1.12158e+07	8.30808e+06	3.94069e+06	4.36009e+06	5.18726e+06	7.42481e+06	4.97371e+06	1.77767e+07	1.01417e+07	8.99822e+06	1.58546e+07	1.37864e+06	8.0664e+06	3.65388e+06	1.98908e+06	3.83474e+06	7.5472e+06	9.56498e+06	5.62318e+06	1.40886e+07	1.37573e+07	8.99822e+06	1.8012e+07	1	2	1	1	1	3	2	3	3	3	3	3
P09542	6	3	152.94	0.0266801	33.5649	Myl3	P09542|MYL3_MOUSE Myosin light chain 3 OS=Mus musculus GN=Myl3 PE=1 SV=4	397687	148001	422158	98316.8	89258.2	7.70131e+06	746570	996026	102033	350466	1.37384e+06	3.10431e+06	256287	106442	185665	49625.9	78503.4	1.1205e+07	961766	1.12609e+06	80864.2	475410	1.37384e+06	3.52673e+06	0	0	0	0	0	2	0	0	0	0	0	2
P10107	3	3	127.06	0.245829	10.3194	Anxa1	P10107|ANXA1_MOUSE Annexin A1 OS=Mus musculus GN=Anxa1 PE=1 SV=2	599384	358826	352099	1.94458e+06	88696.3	136955	96840.1	61756.1	34298	246752	335178	493710	386270	258068	154853	981538	78009.3	199262	124754	69820.3	27182.2	334721	335178	560892	1	1	0	1	0	1	0	0	0	0	0	1
P10922	3	3	122.5	6.4512e-08	3.62467	H1f0	P10922|H10_MOUSE Histone H1.0 OS=Mus musculus GN=H1f0 PE=2 SV=4	3.15626e+06	3.09777e+06	2.42802e+06	2.6886e+06	3.91364e+06	6.47053e+06	6.09038e+06	8.09769e+06	1.15818e+07	1.10167e+07	9.79176e+06	9.56916e+06	2.03404e+06	2.22791e+06	1.06784e+06	1.35708e+06	3.44208e+06	9.4143e+06	7.84591e+06	9.15509e+06	9.17891e+06	1.49443e+07	9.79176e+06	1.08713e+07	0	1	0	0	0	1	1	3	1	0	1	2
P11531	3	3	69.85	0.0137181	5.02859	Dmd	P11531|DMD_MOUSE Dystrophin OS=Mus musculus GN=Dmd PE=1 SV=3	1.58316e+06	990497	1.0146e+06	739551	480436	1.81224e+06	220272	299778	155024	326877	312648	272259	1.02026e+06	712364	446222	373292	422548	2.63671e+06	283764	338923	122861	443412	312648	309306	0	0	0	0	0	3	0	0	0	1	1	0
P11798	3	3	70.38	0.00229205	2.81142	Camk2a	P11798|KCC2A_MOUSE Calcium/calmodulin-dependent protein kinase type II subunit alpha OS=Mus musculus GN=Camk2a PE=1 SV=2	801890	1.6176e+06	1.32789e+06	2.62218e+06	2.85041e+06	676674	1.00023e+06	1.24293e+06	3.11013e+06	2.19473e+06	2.18518e+06	1.42003e+06	516773	1.16338e+06	584005	1.32356e+06	2.50697e+06	984526	1.28854e+06	1.40524e+06	2.46487e+06	2.97718e+06	2.18518e+06	1.61326e+06	0	1	1	1	0	0	1	0	1	0	1	0
P12367	3	3	70.58	0.00118175	2.1494	Prkar2a	P12367|KAP2_MOUSE cAMP-dependent protein kinase type II-alpha regulatory subunit OS=Mus musculus GN=Prkar2a PE=1 SV=2	917445	1.37714e+06	963205	1.62436e+06	1.51672e+06	689470	814201	688389	1.08709e+06	1.46973e+06	1.16226e+06	996622	591242	990437	423617	819903	1.33397e+06	1.00314e+06	1.04889e+06	778279	861555	1.9937e+06	1.16226e+06	1.13224e+06	1	1	0	1	0	1	0	0	0	2	1	1
P13541	62	3	2597.19	0.142241	1.61415	Myh3	P13541|MYH3_MOUSE Myosin-3 OS=Mus musculus GN=Myh3 PE=2 SV=2	6.51854e+07	7.85577e+07	9.76731e+07	6.01056e+07	7.69214e+07	6.77762e+07	3.85516e+07	4.35136e+07	5.20063e+07	4.2583e+07	6.0558e+07	4.42698e+07	4.20084e+07	5.64987e+07	4.29565e+07	3.03386e+07	6.76532e+07	9.8611e+07	4.9664e+07	4.91957e+07	4.12166e+07	5.77643e+07	6.0558e+07	5.02939e+07	1	0	0	0	1	2	0	0	0	0	2	0
P16381;Q501J6	3	3	89.37	0.258332	2.64113	D1Pas1	P16381|DDX3L_MOUSE Putative ATP-dependent RNA helicase Pl10 OS=Mus musculus GN=D1Pas1 PE=1 SV=1	277207	347075	256197	202839	203250	558752	573909	476138	291703	484045	313015	335943	178645	249616	112675	102384	178761	812956	739336	538313	231183	656611	313015	381657	0	0	0	0	0	3	1	3	1	3	1	0
P28665;P28666	3	3	63.36	0.000328834	18.5081	Mug1	P28665|MUG1_MOUSE Murinoglobulin-1 OS=Mus musculus GN=Mug1 PE=1 SV=3	252607	434134	468039	475910	661602	11147.4	58125.9	38521.6	575947	151579	235952	312249	162791	312229	205843	240218	581886	16218.8	74880.5	43551.8	456456	205619	235952	354739	0	0	0	0	0	0	0	0	2	0	0	0
P29758	3	3	78.01	0.651286	1.93734	Oat	P29758|OAT_MOUSE Ornithine aminotransferase, mitochondrial OS=Mus musculus GN=Oat PE=1 SV=1	385543	773270	622767	387220	536825	1.12303e+06	708343	606601	153414	887791	532805	464783	248461	556135	273892	195451	472143	1.63395e+06	912521	685811	121585	1.2043e+06	532805	528029	0	1	1	0	2	0	1	1	1	2	0	0
P35980	3	3	102.62	0.00884524	3.06639	Rpl18	P35980|RL18_MOUSE 60S ribosomal protein L18 OS=Mus musculus GN=Rpl18 PE=1 SV=3	4.64921e+06	3.12747e+06	3.71893e+06	2.53363e+06	3.18279e+06	3.15951e+06	5.12001e+06	4.20879e+06	1.96534e+06	2.13875e+06	1.05496e+06	2.41269e+06	2.99616e+06	2.24927e+06	1.63558e+06	1.27886e+06	2.79929e+06	4.59693e+06	6.59584e+06	4.75838e+06	1.55759e+06	2.90123e+06	1.05496e+06	2.741e+06	2	0	1	0	0	2	2	2	0	1	0	1
P47738	3	3	98.27	5.95334e-05	2.73197	Aldh2	P47738|ALDH2_MOUSE Aldehyde dehydrogenase, mitochondrial OS=Mus musculus GN=Aldh2 PE=1 SV=1	1.73225e+06	1.61857e+06	1.74699e+06	1.15774e+06	1.51934e+06	3.21543e+06	2.93286e+06	3.18226e+06	2.73171e+06	3.57894e+06	4.05577e+06	2.97713e+06	1.11634e+06	1.16408e+06	768325	584376	1.33628e+06	4.67828e+06	3.77825e+06	3.5978e+06	2.16497e+06	4.85487e+06	4.05577e+06	3.38225e+06	0	1	0	0	0	2	1	1	0	1	1	0
P47754	3	3	102.27	0.770902	4.11378	Capza2	P47754|CAZA2_MOUSE F-actin-capping protein subunit alpha-2 OS=Mus musculus GN=Capza2 PE=1 SV=3	3.30964e+07	8.05764e+06	4.54521e+06	8.16349e+06	5.86916e+06	6.47562e+07	5.62941e+06	5.51684e+06	4.80111e+06	6.62838e+06	6.05302e+06	7.11854e+06	2.13288e+07	5.79505e+06	1.99898e+06	4.12056e+06	5.16198e+06	9.4217e+07	7.25207e+06	6.23723e+06	3.80503e+06	8.99145e+06	6.05302e+06	8.0872e+06	0	0	1	1	0	2	1	1	1	0	0	1
P49722	3	3	108.69	0.00293155	2.30395	Psma2	P49722|PSA2_MOUSE Proteasome subunit alpha type-2 OS=Mus musculus GN=Psma2 PE=1 SV=3	2.99451e+06	2.85446e+06	2.35684e+06	1.82758e+06	2.3561e+06	2.12069e+06	1.75538e+06	1.43416e+06	1.48709e+06	1.6862e+06	1.28674e+06	1.05409e+06	1.9298e+06	2.05292e+06	1.03653e+06	922480	2.07221e+06	3.0855e+06	2.26136e+06	1.62143e+06	1.17856e+06	2.28735e+06	1.28674e+06	1.19753e+06	1	1	0	0	0	1	1	2	0	2	2	2
P53810	4	3	95.17	0.099906	1.74596	Pitpna	P53810|PIPNA_MOUSE Phosphatidylinositol transfer protein alpha isoform OS=Mus musculus GN=Pitpna PE=1 SV=2	632637	916320	440589	865381	1.06467e+06	496104	604933	557127	969321	899394	737412	689004	407699	659016	193771	436806	936390	721806	779303	629877	768216	1.22004e+06	737412	782760	0	0	0	0	0	0	0	0	1	1	0	0
P56392	3	3	92.93	0.0574605	2.70484	Cox7a1	P56392|CX7A1_MOUSE Cytochrome c oxidase subunit 7A1, mitochondrial OS=Mus musculus GN=Cox7a1 PE=1 SV=1	7.88436e+06	2.37275e+06	1.08318e+07	1.70195e+07	1.18969e+07	8.70844e+06	1.37491e+07	1.65714e+07	1.13263e+07	1.2734e+07	1.73128e+07	1.33315e+07	5.08103e+06	1.70648e+06	4.76383e+06	8.5907e+06	1.04634e+07	1.26703e+07	1.77123e+07	1.87353e+07	8.97644e+06	1.72738e+07	1.73128e+07	1.51456e+07	1	1	1	0	0	1	1	1	0	1	0	1
P57787	3	3	74.17	0.000233167	1.86118	Slc16a3	P57787|MOT4_MOUSE Monocarboxylate transporter 4 OS=Mus musculus GN=Slc16a3 PE=1 SV=1	2.41343e+06	3.11769e+06	2.44977e+06	2.3901e+06	2.2794e+06	1.87661e+06	2.58101e+06	2.82289e+06	1.40097e+06	1.76731e+06	1.23982e+06	1.30932e+06	1.55532e+06	2.24224e+06	1.0774e+06	1.20641e+06	2.00476e+06	2.73037e+06	3.32498e+06	3.1915e+06	1.11031e+06	2.39737e+06	1.23982e+06	1.48749e+06	0	1	0	1	0	0	2	2	0	0	0	1
P60335;P57722	3	3	74.54	0.0334037	2.08852	Pcbp1	P60335|PCBP1_MOUSE Poly(rC)-binding protein 1 OS=Mus musculus GN=Pcbp1 PE=1 SV=1	808719	1.92341e+06	789627	693095	733490	1.00826e+06	1.52459e+06	1.24937e+06	1.09666e+06	987002	848085	916195	521175	1.38331e+06	347277	349843	645112	1.46696e+06	1.96405e+06	1.41251e+06	869136	1.33888e+06	848085	1.04087e+06	0	0	0	0	0	1	2	2	1	0	0	1
P60710	13	3	502.05	0.154609	6.42177	Actb	P60710|ACTB_MOUSE Actin, cytoplasmic 1 OS=Mus musculus GN=Actb PE=1 SV=1	8.0115e+07	1.49898e+07	1.40315e+07	1.50944e+07	1.00179e+07	1.69622e+08	2.38896e+07	2.04581e+07	1.67508e+07	1.44679e+07	1.16605e+07	1.90154e+07	5.16296e+07	1.07807e+07	6.17105e+06	7.61897e+06	8.81082e+06	2.46792e+08	3.07757e+07	2.31296e+07	1.32755e+07	1.96258e+07	1.16605e+07	2.16029e+07	3	2	4	4	3	4	2	2	2	2	3	1
P60766	3	3	87.3	0.195541	1.93677	Cdc42	P60766|CDC42_MOUSE Cell division control protein 42 homolog OS=Mus musculus GN=Cdc42 PE=1 SV=2	677073	1.03651e+06	534080	390597	568280	404718	595878	580591	392246	515943	439067	523917	436336	745455	234888	197156	499808	588844	767638	656405	310867	699882	439067	595209	2	2	0	0	0	1	2	2	0	1	0	2
P60843	6	3	158.01	0.636146	1.70959	Eif4a1	P60843|IF4A1_MOUSE Eukaryotic initiation factor 4A-I OS=Mus musculus GN=Eif4a1 PE=1 SV=1	633422	1.07483e+06	456955	620727	754958	302292	598381	576328	345195	614756	480763	799078	408205	773020	200968	313315	663993	439819	770863	651585	273578	833922	480763	907812	0	2	0	0	0	1	1	1	0	1	0	1
P61979	3	3	87.92	0.00357802	3.53873	Hnrnpk	P61979|HNRPK_MOUSE Heterogeneous nuclear ribonucleoprotein K OS=Mus musculus GN=Hnrnpk PE=1 SV=1	395086	630714	302390	247952	519309	648259	570760	604633	744807	751718	608300	579062	254611	453609	132991	125155	456738	943183	735280	683587	590283	1.01971e+06	608300	657858	0	0	0	0	0	2	2	2	3	2	2	0
P62821;O35963	4	3	105.99	1.38746e-05	3.36011	Rab1A	P62821|RAB1A_MOUSE Ras-related protein Rab-1A OS=Mus musculus GN=Rab1A PE=1 SV=3	950895	1.43932e+06	957183	746842	650342	671556	671487	618812	499841	493708	460999	414937	612799	1.03516e+06	420968	376972	571982	977080	865041	699617	396139	669719	460999	471400	0	2	1	0	0	0	1	0	0	1	0	0
P62855	3	3	74.9	2.51533e-06	4.55802	Rps26	P62855|RS26_MOUSE 40S ribosomal protein S26 OS=Mus musculus GN=Rps26 PE=1 SV=3	2.01081e+06	1.8733e+06	1.92182e+06	793194	927797	3.48926e+06	3.21281e+06	5.0644e+06	2.20977e+06	1.86313e+06	2.53966e+06	1.84176e+06	1.29586e+06	1.34727e+06	845214	400369	816007	5.0767e+06	4.1389e+06	5.72571e+06	1.75131e+06	2.52736e+06	2.53966e+06	2.09238e+06	0	0	0	0	0	3	1	1	0	0	0	0
P62918	4	3	129.24	0.000180157	3.35529	Rpl8	P62918|RL8_MOUSE 60S ribosomal protein L8 OS=Mus musculus GN=Rpl8 PE=1 SV=2	3.53626e+06	3.66283e+06	3.67142e+06	908761	1.69278e+06	4.09319e+06	4.58488e+06	4.4153e+06	3.07315e+06	2.13804e+06	2.08122e+06	2.6717e+06	2.27892e+06	2.63431e+06	1.61469e+06	458701	1.48882e+06	5.95538e+06	5.90645e+06	4.99186e+06	2.43557e+06	2.90027e+06	2.08122e+06	3.03525e+06	2	0	0	0	0	3	4	2	0	2	0	0
P62962	3	3	98.4	0.0756132	1.62542	Pfn1	P62962|PROF1_MOUSE Profilin-1 OS=Mus musculus GN=Pfn1 PE=1 SV=2	4.57966e+06	6.04309e+06	4.12919e+06	3.81815e+06	3.56929e+06	4.59543e+06	4.85363e+06	5.34608e+06	2.87268e+06	2.22078e+06	1.98828e+06	5.05472e+06	2.95133e+06	4.34618e+06	1.81601e+06	1.92723e+06	3.13922e+06	6.68612e+06	6.25267e+06	6.04417e+06	2.27669e+06	3.01251e+06	1.98828e+06	5.74254e+06	0	0	2	1	0	0	1	0	0	0	0	2
P63276	4	3	146.52	3.54267e-08	8.78465	Rps17	P63276|RS17_MOUSE 40S ribosomal protein S17 OS=Mus musculus GN=Rps17 PE=1 SV=2	5.45835e+06	6.39129e+06	7.00025e+06	1.86452e+06	2.00972e+06	1.27822e+07	1.67245e+07	2.1544e+07	1.30267e+07	7.76937e+06	1.17751e+07	1.16602e+07	3.5176e+06	4.59661e+06	3.0787e+06	941125	1.76757e+06	1.85974e+07	2.15453e+07	2.43572e+07	1.0324e+07	1.05392e+07	1.17751e+07	1.32469e+07	2	0	1	0	0	3	3	3	0	2	3	2
P67778	4	3	144.27	0.00241636	2.30181	Phb	P67778|PHB_MOUSE Prohibitin OS=Mus musculus GN=Phb PE=1 SV=1	3.81441e+06	5.55625e+06	3.9766e+06	5.63052e+06	3.91807e+06	2.52727e+06	3.40926e+06	2.25809e+06	3.72332e+06	4.70344e+06	4.40859e+06	3.77516e+06	2.45817e+06	3.99605e+06	1.74891e+06	2.84203e+06	3.44598e+06	3.67705e+06	4.39197e+06	2.55295e+06	2.95084e+06	6.38026e+06	4.40859e+06	4.28887e+06	1	2	1	0	2	2	3	3	3	3	2	2
P68040	3	3	74.47	0.00127711	5.46405	Rack1	P68040|RACK1_MOUSE Receptor of activated protein C kinase 1 OS=Mus musculus GN=Rack1 PE=1 SV=3	699154	1.39333e+06	1.66482e+06	916726	678443	2.21897e+06	2.76082e+06	3.03862e+06	1.77002e+06	1.50414e+06	978054	1.44178e+06	450566	1.00208e+06	732184	462722	596697	3.22848e+06	3.55662e+06	3.43541e+06	1.40279e+06	2.04037e+06	978054	1.63797e+06	0	0	1	0	1	2	1	2	0	1	1	1
P97355	3	3	73.88	0.000991823	4.44005	Sms	P97355|SPSY_MOUSE Spermine synthase OS=Mus musculus GN=Sms PE=1 SV=1	905731	1.2722e+06	680519	1.90355e+06	2.63303e+06	270561	540769	721285	1.87227e+06	2.16144e+06	1.76255e+06	1.59988e+06	583693	914962	299292	960828	2.31578e+06	393652	696644	815471	1.48383e+06	2.93201e+06	1.76255e+06	1.81759e+06	0	0	0	0	1	0	0	0	2	1	0	0
P99024;Q7TMM9;A2AQ07	14	3	572.65	0.000977101	2.02727	Tubb5	P99024|TBB5_MOUSE Tubulin beta-5 chain OS=Mus musculus GN=Tubb5 PE=1 SV=1	2.58868e+06	2.67039e+06	2.49691e+06	2.05127e+06	1.45875e+06	4.19667e+06	3.38274e+06	3.09423e+06	2.14689e+06	2.05418e+06	1.81379e+06	2.86342e+06	1.66826e+06	1.92054e+06	1.09814e+06	1.03539e+06	1.28298e+06	6.10594e+06	4.3578e+06	3.49828e+06	1.70147e+06	2.78651e+06	1.81379e+06	3.25306e+06	0	0	0	0	0	1	1	1	0	0	0	0
Q04857	3	3	66.37	0.14383	4.27939	Col6a1	Q04857|CO6A1_MOUSE Collagen alpha-1(VI) chain OS=Mus musculus GN=Col6a1 PE=1 SV=1	746297	679338	636495	1.27755e+06	416193	1.55903e+06	593872	98558.2	218848	285091	348446	324277	480947	488579	279930	644851	366046	2.2683e+06	765054	111428	173444	386728	348446	368402	1	0	0	0	0	1	1	0	0	1	1	1
Q06185	3	3	124.59	0.205422	1.38707	Atp5i	Q06185|ATP5I_MOUSE ATP synthase subunit e, mitochondrial OS=Mus musculus GN=Atp5i PE=1 SV=2	8.25392e+06	9.45032e+06	8.90878e+06	1.037e+07	7.11916e+06	1.06435e+07	1.3334e+07	1.15736e+07	7.67733e+06	9.75154e+06	1.09285e+07	1.14987e+07	5.31919e+06	6.79666e+06	3.91807e+06	5.23431e+06	6.26137e+06	1.54857e+07	1.71775e+07	1.30849e+07	6.08452e+06	1.3228e+07	1.09285e+07	1.30633e+07	2	1	1	1	3	3	4	3	2	3	2	3
Q07076	3	3	76.04	4.01053e-06	7.85388	Anxa7	Q07076|ANXA7_MOUSE Annexin A7 OS=Mus musculus GN=Anxa7 PE=1 SV=2	145904	168144	132897	586841	923081	92556.6	114212	81609.4	619120	682944	519132	654455	94027.3	120929	58448.1	296211	811859	134665	147133	92266	490672	926420	519132	743510	0	0	0	0	3	0	0	0	1	1	0	2
Q08857	3	3	67.01	0.460453	1.49371	Cd36	Q08857|CD36_MOUSE Platelet glycoprotein 4 OS=Mus musculus GN=Cd36 PE=1 SV=2	2.99786e+06	3.4762e+06	2.03715e+06	2.78613e+06	1.19367e+06	2.89468e+06	2.70848e+06	2.28218e+06	1.75158e+06	1.86629e+06	2.32116e+06	2.10086e+06	1.93195e+06	2.50008e+06	895934	1.40631e+06	1.04985e+06	4.21162e+06	3.48919e+06	2.58019e+06	1.38818e+06	2.53164e+06	2.32116e+06	2.38673e+06	1	1	0	0	0	1	1	1	0	1	1	1
Q3TC72	3	3	67.6	0.417634	1.79389	Fahd2	Q3TC72|FAHD2_MOUSE Fumarylacetoacetate hydrolase domain-containing protein 2A OS=Mus musculus GN=Fahd2 PE=1 SV=1	542119	316919	391080	302809	642679	871075	477038	406830	511408	800248	782338	560044	349366	227928	171997	152844	565242	1.26737e+06	614542	459955	405307	1.08554e+06	782338	636252	0	0	0	0	0	0	1	1	0	1	1	0
Q3UV70	3	3	87.78	0.00676267	3.57026	Pdp1	Q3UV70|PDP1_MOUSE [Pyruvate dehydrogenase [acetyl-transferring]]-phosphatase 1, mitochondrial OS=Mus musculus GN=Pdp1 PE=1 SV=1	144395	498749	165208	776043	573543	147468	253890	167782	202913	236127	256624	244083	93054.3	358700	72658.2	391712	504437	214558	327073	189691	160815	320308	256624	277297	1	0	0	0	0	1	1	1	0	0	1	0
Q61316	3	3	68.63	0.571465	1.4451	Hspa4	Q61316|HSP74_MOUSE Heat shock 70 kDa protein 4 OS=Mus musculus GN=Hspa4 PE=1 SV=1	775423	1.46426e+06	634191	880712	864888	974977	1.20658e+06	1.04521e+06	594929	923966	739113	803829	499717	1.0531e+06	278916	444544	760677	1.41854e+06	1.55438e+06	1.18169e+06	471499	1.25337e+06	739113	913210	1	0	0	0	0	0	1	0	0	1	1	0
Q61584;Q9WVR4	3	3	92.87	0.0430794	2.98993	Fxr1	Q61584|FXR1_MOUSE Fragile X mental retardation syndrome-related protein 1 OS=Mus musculus GN=Fxr1 PE=1 SV=2	620396	665264	776362	285787	413680	1.07833e+06	930287	1.12841e+06	485683	526066	537841	545437	399811	478457	341443	144253	363836	1.56892e+06	1.19844e+06	1.27576e+06	384919	713614	537841	619657	0	1	0	0	0	2	2	0	0	1	1	1
Q62446	3	3	86.2	0.798921	1.56162	Fkbp3	Q62446|FKBP3_MOUSE Peptidyl-prolyl cis-trans isomerase FKBP3 OS=Mus musculus GN=Fkbp3 PE=1 SV=2	1.54703e+06	3.09682e+06	6.19248e+06	1.62663e+06	4.11477e+06	1.82537e+06	5.25107e+06	4.2036e+06	3.97473e+06	5.65632e+06	4.28092e+06	4.01981e+06	996975	2.22723e+06	2.72344e+06	821048	3.61898e+06	2.65582e+06	6.76467e+06	4.75251e+06	3.1501e+06	7.67285e+06	4.28092e+06	4.5668e+06	1	0	0	1	1	0	0	1	0	2	1	0
Q64691	3	3	76.41	7.66206e-05	17.419	Capn3	Q64691|CAN3_MOUSE Calpain-3 OS=Mus musculus GN=Capn3 PE=2 SV=2	79997.4	135838	95284.1	127036	124597	3.78705e+06	833819	798539	710504	1.0488e+06	1.02861e+06	952533	51553.9	97694.7	41905.8	64122.2	109585	5.50996e+06	1.07416e+06	902813	563096	1.42271e+06	1.02861e+06	1.08215e+06	0	0	0	0	0	1	0	0	0	1	1	1
Q68FD5	3	3	73.67	0.0438417	2.13093	Cltc	Q68FD5|CLH1_MOUSE Clathrin heavy chain 1 OS=Mus musculus GN=Cltc PE=1 SV=3	564610	640167	616363	474458	728409	1.15058e+06	491638	513394	407111	516018	412064	526536	363860	460408	271076	239485	640643	1.67404e+06	633352	580433	322648	699983	412064	598184	0	0	0	0	0	3	1	1	1	1	0	1
Q6IFX2	14	3	405.48	0.0368386	4.62567	Krt42	Q6IFX2|K1C42_MOUSE Keratin, type I cytoskeletal 42 OS=Mus musculus GN=Krt42 PE=1 SV=1	1.27221e+08	9.32046e+07	4.74317e+08	5.65895e+07	7.39616e+07	4.2165e+07	1.11121e+08	5.37134e+07	5.40999e+07	7.7128e+07	5.47833e+07	7.48202e+07	8.19868e+07	6.70327e+07	2.08604e+08	2.85638e+07	6.505e+07	6.13479e+07	1.43151e+08	6.07274e+07	4.28759e+07	1.04625e+08	5.47833e+07	8.50013e+07	3	3	3	1	3	1	3	1	2	2	3	3
Q6IFZ6;Q6IFZ9;Q9R0H5	10	3	295.78	0.00354325	2.82404	Krt77	Q6IFZ6|K2C1B_MOUSE Keratin, type II cytoskeletal 1b OS=Mus musculus GN=Krt77 PE=1 SV=1	7.04325e+08	5.61914e+08	1.25274e+09	4.16295e+08	5.00736e+08	3.35123e+08	4.20006e+08	2.85094e+08	3.01591e+08	4.28212e+08	3.44114e+08	3.2577e+08	4.53898e+08	4.04128e+08	5.50954e+08	2.10127e+08	4.40402e+08	4.87587e+08	5.41071e+08	3.22322e+08	2.3902e+08	5.80874e+08	3.44114e+08	3.70099e+08	2	2	2	2	1	0	2	0	1	3	1	0
Q6PB66	3	3	92.57	0.000741046	3.89323	Lrpprc	Q6PB66|LPPRC_MOUSE Leucine-rich PPR motif-containing protein, mitochondrial OS=Mus musculus GN=Lrpprc PE=1 SV=2	544355	944326	537236	680837	432459	227503	245554	241194	217832	380947	353759	248714	350806	679158	236276	343656	380352	331005	316333	272689	172639	516758	353759	282557	1	3	0	1	2	0	0	1	0	1	1	0
Q6ZPS2	3	3	72.29	6.80617e-07	26.5116	Carns1	Q6ZPS2|CRNS1_MOUSE Carnosine synthase 1 OS=Mus musculus GN=Carns1 PE=1 SV=2	102687	217795	230012	357119	193536	2.69407e+06	2.01785e+06	3.57196e+06	2.27743e+06	3.41844e+06	1.90001e+06	1.19186e+06	66175.7	156638	101159	180258	170216	3.91974e+06	2.59949e+06	4.03839e+06	1.80493e+06	4.63714e+06	1.90001e+06	1.35404e+06	0	0	0	0	0	1	2	1	1	2	1	0
Q78IK4	3	3	95.24	0.185331	2.02191	Apool	Q78IK4|MIC27_MOUSE MICOS complex subunit Mic27 OS=Mus musculus GN=Apool PE=1 SV=1	1.0653e+06	2.02034e+06	1.12701e+06	1.69614e+06	1.05656e+06	512998	1.09982e+06	995958	831053	1.62795e+06	1.13781e+06	1.09963e+06	686527	1.45302e+06	495657	856136	929258	746385	1.41684e+06	1.12601e+06	658635	2.20833e+06	1.13781e+06	1.24926e+06	1	3	0	0	0	0	0	0	0	0	1	0
Q7TSF0	3	3	72.69	0.00354299	5.21446	Dsg1c	Q7TSF0|DSG1C_MOUSE Desmoglein-1-gamma OS=Mus musculus GN=Dsg1c PE=1 SV=1	2.93232e+06	2.19589e+06	4.46205e+06	651200	2.26336e+06	531589	1.09689e+06	806635	840190	1.82338e+06	1.11987e+06	755784	1.88972e+06	1.57928e+06	1.9624e+06	328696	1.99065e+06	773435	1.41306e+06	911967	665877	2.47344e+06	1.11987e+06	858627	2	0	2	0	1	0	2	1	2	0	0	1
Q8BGD9	3	3	69.58	0.000597419	2.56741	Eif4b	Q8BGD9|IF4B_MOUSE Eukaryotic translation initiation factor 4B OS=Mus musculus GN=Eif4b PE=1 SV=1	1.11708e+06	1.10469e+06	1.2734e+06	1.31753e+06	1.1871e+06	2.91595e+06	3.54223e+06	2.51538e+06	2.1645e+06	2.10572e+06	1.88603e+06	1.80566e+06	719897	794493	560041	665031	1.04407e+06	4.24256e+06	4.56326e+06	2.84384e+06	1.71543e+06	2.85643e+06	1.88603e+06	2.05137e+06	0	0	0	0	0	1	2	0	0	0	0	0
Q8BH95	3	3	86.65	0.000585058	5.59955	Echs1	Q8BH95|ECHM_MOUSE Enoyl-CoA hydratase, mitochondrial OS=Mus musculus GN=Echs1 PE=1 SV=1	763362	855064	534401	946637	1.17221e+06	3.36325e+06	2.89363e+06	2.29839e+06	1.52376e+06	4.38283e+06	3.44459e+06	3.77861e+06	491944	614961	235029	477820	1.03097e+06	4.89336e+06	3.72771e+06	2.59851e+06	1.20763e+06	5.94535e+06	3.44459e+06	4.29279e+06	1	0	0	0	0	2	2	2	1	2	2	2
Q8CGY6	3	3	66.8	0.00429015	3.1111	Unc45b	Q8CGY6|UN45B_MOUSE Protein unc-45 homolog B OS=Mus musculus GN=Unc45b PE=1 SV=1	451180	803474	488416	964247	405009	608601	409090	373230	197363	272478	264364	284606	290760	577858	214805	486708	356209	885483	527009	421966	156417	369618	264364	323333	0	0	0	0	0	2	0	2	0	1	1	1
Q8K0E8	3	3	71.45	0.00119782	3.83123	Fgb	Q8K0E8|FIBB_MOUSE Fibrinogen beta chain OS=Mus musculus GN=Fgb PE=1 SV=1	866776	777797	775777	514261	466397	1.37253e+06	1.20849e+06	958237	2.51419e+06	1.16202e+06	1.46091e+06	2.37713e+06	558589	559391	341186	259576	410201	1.99696e+06	1.55683e+06	1.08336e+06	1.99257e+06	1.5763e+06	1.46091e+06	2.70059e+06	0	0	0	0	0	1	1	1	1	0	0	1
Q8K1Z0	3	3	94.78	0.716281	1.35974	Coq9	Q8K1Z0|COQ9_MOUSE Ubiquinone biosynthesis protein COQ9, mitochondrial OS=Mus musculus GN=Coq9 PE=1 SV=1	3.8988e+06	4.79569e+06	3.99581e+06	4.47326e+06	4.567e+06	3.41667e+06	4.36304e+06	3.4054e+06	2.90032e+06	3.88738e+06	5.02625e+06	3.44828e+06	2.51256e+06	3.44906e+06	1.75735e+06	2.2579e+06	4.01672e+06	4.97109e+06	5.62067e+06	3.85008e+06	2.2986e+06	5.27326e+06	5.02625e+06	3.91751e+06	1	1	2	1	2	2	2	3	2	1	3	3
Q8R3Z5;Q8CC27	3	3	67.55	0.14153	2.28804	Cacnb1	Q8R3Z5|CACB1_MOUSE Voltage-dependent L-type calcium channel subunit beta-1 OS=Mus musculus GN=Cacnb1 PE=1 SV=1	2.9818e+06	5.53381e+06	4.3407e+06	5.24659e+06	6.71666e+06	7.89691e+06	2.06536e+06	2.00656e+06	3.84077e+06	4.27954e+06	3.11473e+06	2.27485e+06	1.9216e+06	3.97991e+06	1.90903e+06	2.64824e+06	5.90737e+06	1.14896e+07	2.66069e+06	2.26858e+06	3.04393e+06	5.80524e+06	3.11473e+06	2.5844e+06	0	1	0	0	1	2	1	1	0	1	0	1
Q8R5J9	3	3	77.16	0.00447684	2.10113	Arl6ip5	Q8R5J9|PRAF3_MOUSE PRA1 family protein 3 OS=Mus musculus GN=Arl6ip5 PE=1 SV=2	1.97146e+06	3.8923e+06	2.66971e+06	2.03782e+06	1.93383e+06	2.06926e+06	2.60744e+06	2.16578e+06	1.2669e+06	1.62438e+06	1.29607e+06	1.47116e+06	1.27049e+06	2.79934e+06	1.17413e+06	1.0286e+06	1.70082e+06	3.01067e+06	3.35902e+06	2.44859e+06	1.00406e+06	2.20349e+06	1.29607e+06	1.67135e+06	1	1	0	0	0	1	2	0	0	1	0	0
Q91XR9	3	3	95.89	1.66785e-06	6.21133	Gpx4	Q91XR9|GPX42_MOUSE Phospholipid hydroperoxide glutathione peroxidase, nuclear OS=Mus musculus GN=Gpx4 PE=1 SV=3	649077	840212	444415	935800	1.07932e+06	4.23846e+06	3.5624e+06	4.21001e+06	3.10615e+06	2.87158e+06	3.02195e+06	3.65843e+06	418294	604279	195453	472350	949277	6.16674e+06	4.58926e+06	4.75975e+06	2.46172e+06	3.89533e+06	3.02195e+06	4.15625e+06	0	1	0	1	1	2	2	2	1	1	2	1
Q91ZA3	3	3	66.63	0.00430282	3.13545	Pcca	Q91ZA3|PCCA_MOUSE Propionyl-CoA carboxylase alpha chain, mitochondrial OS=Mus musculus GN=Pcca PE=1 SV=2	862046	1.32407e+06	773185	1.38784e+06	1.3061e+06	265998	575227	665591	786054	952474	1.1381e+06	1.02987e+06	555541	952272	340046	700518	1.14873e+06	387013	741034	752504	622972	1.29204e+06	1.1381e+06	1.17001e+06	0	1	0	0	1	0	0	1	1	0	1	0
Q99L13	4	3	128.07	0.0287052	3.68602	Hibadh	Q99L13|3HIDH_MOUSE 3-hydroxyisobutyrate dehydrogenase, mitochondrial OS=Mus musculus GN=Hibadh PE=1 SV=1	264773	868164	138442	744269	857970	285169	378544	234740	601396	638632	947100	726119	170631	624383	60886.8	375674	754593	414906	487658	265393	476625	866310	947100	824926	0	0	0	1	1	1	1	2	2	2	3	2
Q99PT1	3	3	63.53	0.000656342	5.93667	Arhgdia	Q99PT1|GDIR1_MOUSE Rho GDP-dissociation inhibitor 1 OS=Mus musculus GN=Arhgdia PE=1 SV=3	201903	545266	702209	999557	1.3144e+06	2.25281e+06	2.92442e+06	2.53059e+06	1.38057e+06	3.29997e+06	2.65521e+06	2.84848e+06	130115	392155	308831	504531	1.15602e+06	3.27772e+06	3.76738e+06	2.86104e+06	1.09414e+06	4.47645e+06	2.65521e+06	3.23608e+06	0	0	0	0	0	0	1	1	0	0	0	0
Q9CPP6	3	3	146	0.61622	1.36614	Ndufa5	Q9CPP6|NDUA5_MOUSE NADH dehydrogenase [ubiquinone] 1 alpha subcomplex subunit 5 OS=Mus musculus GN=Ndufa5 PE=1 SV=3	2.69427e+06	4.15312e+06	3.74998e+06	3.81652e+06	3.01747e+06	2.0244e+06	4.09623e+06	3.81161e+06	3.27995e+06	3.06246e+06	4.96853e+06	4.47501e+06	1.73631e+06	2.98692e+06	1.64924e+06	1.92641e+06	2.65389e+06	2.9454e+06	5.27695e+06	4.30933e+06	2.59946e+06	4.15425e+06	4.96853e+06	5.08395e+06	2	4	2	3	2	1	2	2	2	1	3	2
Q9CQ75	3	3	84.93	0.41086	1.30095	Ndufa2	Q9CQ75|NDUA2_MOUSE NADH dehydrogenase [ubiquinone] 1 alpha subcomplex subunit 2 OS=Mus musculus GN=Ndufa2 PE=1 SV=3	8.69195e+06	1.1714e+07	1.15063e+07	1.22976e+07	8.7012e+06	9.26365e+06	1.61587e+07	1.34053e+07	1.20628e+07	1.23931e+07	1.57215e+07	1.41067e+07	5.60148e+06	8.42466e+06	5.06044e+06	6.20725e+06	7.65279e+06	1.34781e+07	2.08164e+07	1.51557e+07	9.56012e+06	1.68113e+07	1.57215e+07	1.60263e+07	0	1	0	0	2	1	2	2	1	1	1	1
Q9CQC7	3	3	74.96	0.235522	2.21964	Ndufb4	Q9CQC7|NDUB4_MOUSE NADH dehydrogenase [ubiquinone] 1 beta subcomplex subunit 4 OS=Mus musculus GN=Ndufb4 PE=1 SV=3	4.10461e+06	5.15109e+06	4.50337e+06	1.22167e+07	3.13519e+06	8.49034e+06	1.24351e+07	9.56393e+06	3.21833e+06	9.31682e+06	9.98472e+06	1.02789e+07	2.6452e+06	3.70466e+06	1.98057e+06	6.16644e+06	2.75743e+06	1.2353e+07	1.60195e+07	1.08128e+07	2.55063e+06	1.26383e+07	9.98472e+06	1.16776e+07	0	0	0	0	0	2	2	1	0	1	1	0
Q9CQH3	3	3	70.03	0.438797	1.31031	Ndufb5	Q9CQH3|NDUB5_MOUSE NADH dehydrogenase [ubiquinone] 1 beta subcomplex subunit 5, mitochondrial OS=Mus musculus GN=Ndufb5 PE=1 SV=1	1.04366e+07	1.57146e+07	1.15342e+07	1.37851e+07	1.09183e+07	7.92247e+06	1.16706e+07	1.17591e+07	9.23714e+06	1.04067e+07	1.33055e+07	1.1004e+07	6.72582e+06	1.13019e+07	5.07272e+06	6.95809e+06	9.60279e+06	1.15268e+07	1.50346e+07	1.32946e+07	7.32072e+06	1.41168e+07	1.33055e+07	1.25014e+07	0	3	0	2	1	1	1	1	1	1	2	1
Q9CZB0	3	3	67.8	0.437535	1.69392	Sdhc	Q9CZB0|C560_MOUSE Succinate dehydrogenase cytochrome b560 subunit, mitochondrial OS=Mus musculus GN=Sdhc PE=1 SV=1	3.48085e+06	5.8576e+06	3.46521e+06	8.8517e+06	3.93388e+06	2.72677e+06	4.5151e+06	4.81274e+06	5.12633e+06	4.55008e+06	7.89757e+06	4.36349e+06	2.24321e+06	4.21278e+06	1.524e+06	4.46794e+06	3.45989e+06	3.96731e+06	5.81656e+06	5.44119e+06	4.06277e+06	6.17222e+06	7.89757e+06	4.95725e+06	0	0	0	0	1	0	2	0	1	1	0	2
Q9CZD3	3	3	53.85	0.00665491	2.60627	Gars	Q9CZD3|SYG_MOUSE Glycine--tRNA ligase OS=Mus musculus GN=Gars PE=1 SV=1	165696	377552	171574	367658	466528	123822	194494	161787	436369	571453	362556	265681	106782	271535	75458.2	185577	410316	180155	250556	182913	345836	775182	362556	301834	1	0	0	0	0	0	0	0	0	1	0	0
Q9CZY3	3	3	84.39	0.000974731	1.95689	Ube2v1	Q9CZY3|UB2V1_MOUSE Ubiquitin-conjugating enzyme E2 variant 1 OS=Mus musculus GN=Ube2v1 PE=1 SV=1	8.21369e+06	1.16351e+07	1.13334e+07	2.11649e+07	1.72843e+07	7.22042e+06	1.09722e+07	1.12796e+07	2.08242e+07	1.97534e+07	1.83931e+07	1.59804e+07	5.29327e+06	8.36794e+06	4.9844e+06	1.06831e+07	1.52017e+07	1.05053e+07	1.41349e+07	1.27525e+07	1.65039e+07	2.67957e+07	1.83931e+07	1.8155e+07	1	0	1	0	2	1	1	1	0	2	2	1
Q9D0I9	3	3	63.74	0.21352	2.03851	Rars	Q9D0I9|SYRC_MOUSE Arginine--tRNA ligase, cytoplasmic OS=Mus musculus GN=Rars PE=1 SV=2	362042	509028	564175	389435	470354	97933.7	394458	376540	295012	245934	156508	241299	233316	366092	248124	196569	413681	142488	508159	425709	233806	333612	156508	274134	0	0	0	0	0	1	2	1	0	1	0	2
Q9D6J5	3	3	82.34	0.751442	1.30554	Ndufb8	Q9D6J5|NDUB8_MOUSE NADH dehydrogenase [ubiquinone] 1 beta subcomplex subunit 8, mitochondrial OS=Mus musculus GN=Ndufb8 PE=1 SV=1	7.84638e+06	1.40897e+07	1.17337e+07	1.15068e+07	9.45502e+06	5.48469e+06	1.18068e+07	9.46219e+06	8.9453e+06	1.26671e+07	1.37682e+07	1.11902e+07	5.05656e+06	1.01333e+07	5.16049e+06	5.80813e+06	8.31579e+06	7.97994e+06	1.52101e+07	1.06978e+07	7.08943e+06	1.7183e+07	1.37682e+07	1.27129e+07	0	2	1	1	0	1	0	2	0	1	0	0
Q9D6J6	3	3	66.48	0.00113873	2.92621	Ndufv2	Q9D6J6|NDUV2_MOUSE NADH dehydrogenase [ubiquinone] flavoprotein 2, mitochondrial OS=Mus musculus GN=Ndufv2 PE=1 SV=2	5.71348e+06	7.20609e+06	6.85223e+06	5.93461e+06	6.03066e+06	2.20481e+06	4.07268e+06	3.40268e+06	1.56315e+06	2.03547e+06	3.06861e+06	3.71551e+06	3.68202e+06	5.18261e+06	3.01361e+06	2.99552e+06	5.30402e+06	3.20789e+06	5.24661e+06	3.84701e+06	1.23885e+06	2.76114e+06	3.06861e+06	4.2211e+06	0	0	0	1	1	0	1	1	0	1	1	0
Q9D7G0;Q9CS42	3	3	91.56	2.53632e-06	5.50726	Prps1	Q9D7G0|PRPS1_MOUSE Ribose-phosphate pyrophosphokinase 1 OS=Mus musculus GN=Prps1 PE=1 SV=4	260332	252061	198812	436930	556815	776250	1.66412e+06	1.47642e+06	1.23666e+06	1.58308e+06	1.04584e+06	1.2135e+06	167770	181282	87437.2	220543	489725	1.1294e+06	2.1438e+06	1.66921e+06	980093	2.14747e+06	1.04584e+06	1.37863e+06	0	0	0	0	1	2	2	1	1	1	1	2
Q9D8B4	3	3	108.73	0.152564	2.05071	Ndufa11	Q9D8B4|NDUAB_MOUSE NADH dehydrogenase [ubiquinone] 1 alpha subcomplex subunit 11 OS=Mus musculus GN=Ndufa11 PE=1 SV=2	4.95418e+06	8.50774e+06	5.84433e+06	9.78114e+06	6.273e+06	6.89383e+06	9.12467e+06	9.89457e+06	7.77235e+06	9.54996e+06	1.02911e+07	8.63961e+06	3.1927e+06	6.11876e+06	2.57033e+06	4.93708e+06	5.51717e+06	1.00302e+07	1.17548e+07	1.11866e+07	6.15983e+06	1.29546e+07	1.02911e+07	9.81524e+06	2	1	1	1	0	1	1	2	1	3	3	3
Q9D8E6	4	3	98.09	7.78643e-07	3.85977	Rpl4	Q9D8E6|RL4_MOUSE 60S ribosomal protein L4 OS=Mus musculus GN=Rpl4 PE=1 SV=3	2.28646e+06	2.7725e+06	2.247e+06	473819	788078	2.19032e+06	2.34783e+06	1.85912e+06	631569	622087	847850	739606	1.4735e+06	1.99398e+06	988227	239163	693123	3.1868e+06	3.02459e+06	2.10189e+06	500538	843867	847850	840247	1	2	1	0	1	1	1	1	0	0	1	0
Q9DBL1	3	3	84.68	0.000186732	3.74434	Acadsb	Q9DBL1|ACDSB_MOUSE Short/branched chain specific acyl-CoA dehydrogenase, mitochondrial OS=Mus musculus GN=Acadsb PE=1 SV=1	313003	536361	506093	468438	734925	1.53478e+06	1.02952e+06	1.25421e+06	1.25592e+06	1.84711e+06	2.13605e+06	1.52798e+06	201713	385750	222579	236446	646374	2.23302e+06	1.32628e+06	1.41798e+06	995353	2.50562e+06	2.13605e+06	1.7359e+06	0	0	0	0	0	2	2	1	0	2	1	2
Q9ERS2	4	3	166.73	0.62291	1.37154	Ndufa13	Q9ERS2|NDUAD_MOUSE NADH dehydrogenase [ubiquinone] 1 alpha subcomplex subunit 13 OS=Mus musculus GN=Ndufa13 PE=1 SV=3	7.17761e+06	1.14669e+07	8.6423e+06	1.09931e+07	8.11643e+06	7.76639e+06	1.51396e+07	1.38033e+07	8.69898e+06	1.13724e+07	1.24616e+07	9.81327e+06	4.62557e+06	8.247e+06	3.80087e+06	5.54882e+06	7.13848e+06	1.12997e+07	1.95036e+07	1.56057e+07	6.89421e+06	1.54268e+07	1.24616e+07	1.11486e+07	1	5	1	2	4	3	5	3	3	4	4	5
Q9JK42;Q922H2	3	3	91.21	0.797804	1.3645	Pdk2	Q9JK42|PDK2_MOUSE [Pyruvate dehydrogenase (acetyl-transferring)] kinase isozyme 2, mitochondrial OS=Mus musculus GN=Pdk2 PE=1 SV=2	1.57406e+06	2.10975e+06	2.35428e+06	3.0608e+06	2.43185e+06	2.42226e+06	1.85621e+06	2.31895e+06	2.48601e+06	2.54087e+06	2.25247e+06	2.09061e+06	1.0144e+06	1.51733e+06	1.03541e+06	1.54495e+06	2.13883e+06	3.52427e+06	2.39125e+06	2.62176e+06	1.97024e+06	3.44671e+06	2.25247e+06	2.37509e+06	0	0	0	0	0	0	2	2	1	1	0	2
Q9JKB3;P62960	3	3	83.71	0.00352509	5.41978	Ybx3	Q9JKB3|YBOX3_MOUSE Y-box-binding protein 3 OS=Mus musculus GN=Ybx3 PE=1 SV=2	1.15829e+06	2.43638e+06	1.776e+06	722404	709079	3.3163e+06	4.75133e+06	3.56987e+06	1.41606e+06	4.31933e+06	3.75423e+06	3.6718e+06	746455	1.75224e+06	781081	364637	623642	4.82504e+06	6.12088e+06	4.03603e+06	1.12227e+06	5.85921e+06	3.75423e+06	4.17143e+06	1	0	1	1	1	2	2	3	1	2	1	2
Q9JLH8	4	3	105.71	0.184594	133.488	Tmod4	Q9JLH8|TMOD4_MOUSE Tropomodulin-4 OS=Mus musculus GN=Tmod4 PE=2 SV=1	480767	45327.2	28260.6	58621.2	50528.7	2.32202e+06	17578.9	6826.82	19231.6	6660.75	18063.6	20082.2	309827	32599.3	12429	29589.4	44440.5	3.37842e+06	22646	7718.27	15241.6	9035.37	18063.6	22814.9	1	0	0	0	0	3	0	0	0	0	0	0
Q9QUI0;Q62159	3	3	83.11	0.272575	1.8875	Rhoa	Q9QUI0|RHOA_MOUSE Transforming protein RhoA OS=Mus musculus GN=Rhoa PE=1 SV=1	7.39542e+06	3.39134e+06	2.75395e+06	2.14528e+06	2.63731e+06	6.77044e+06	2.96785e+06	2.40178e+06	2.74125e+06	2.18691e+06	2.67292e+06	2.54566e+06	4.76594e+06	2.43905e+06	1.21118e+06	1.08284e+06	2.31954e+06	9.85064e+06	3.82332e+06	2.7154e+06	2.17252e+06	2.96656e+06	2.67292e+06	2.89206e+06	0	2	1	0	3	1	2	1	1	1	1	1
Q9QYR9;O55137;Q32Q92	4	3	74.53	0.000254466	4.91596	Acot2	Q9QYR9|ACOT2_MOUSE Acyl-coenzyme A thioesterase 2, mitochondrial OS=Mus musculus GN=Acot2 PE=1 SV=2	523256	505024	454042	1.47526e+06	839785	423595	224359	335745	473956	655419	852617	675797	337209	363213	199687	744643	738600	616309	289030	379586	375624	889082	852617	767756	0	1	0	0	1	0	0	0	0	1	1	1
Q9R059	3	3	66.62	1.93163e-06	31.6468	Fhl3	Q9R059|FHL3_MOUSE Four and a half LIM domains protein 3 OS=Mus musculus GN=Fhl3 PE=1 SV=2	88104.1	161017	45373.9	309353	464991	608193	1.61155e+06	1.75994e+06	1.24535e+06	2.40643e+06	2.77569e+06	2.85407e+06	56778.2	115804	19955.4	156148	408964	884890	2.07607e+06	1.98975e+06	986981	3.26435e+06	2.77569e+06	3.24244e+06	0	0	0	0	0	0	1	2	1	1	0	1
Q9R1P4	3	3	51.26	0.292284	2.66252	Psma1	Q9R1P4|PSA1_MOUSE Proteasome subunit alpha type-1 OS=Mus musculus GN=Psma1 PE=1 SV=1	1.02455e+06	1.0447e+06	1.53948e+06	532481	852934	275682	992243	926824	367423	1.06115e+06	908950	858485	660262	751348	677063	268772	750164	401103	1.27825e+06	1.04785e+06	291194	1.43946e+06	908950	975303	0	0	0	0	0	0	0	0	0	0	0	1
Q9Z0X1	3	3	64.68	0.0215774	1.89954	Aifm1	Q9Z0X1|AIFM1_MOUSE Apoptosis-inducing factor 1, mitochondrial OS=Mus musculus GN=Aifm1 PE=1 SV=1	2.5486e+06	3.45552e+06	2.46556e+06	3.68006e+06	3.07513e+06	1.83838e+06	2.31045e+06	2.02888e+06	2.03079e+06	2.66863e+06	2.7183e+06	2.11753e+06	1.64243e+06	2.48521e+06	1.08435e+06	1.85753e+06	2.7046e+06	2.67475e+06	2.97642e+06	2.29382e+06	1.60946e+06	3.62002e+06	2.7183e+06	2.40567e+06	1	0	0	0	0	1	1	1	1	1	2	1
A6BLY7	5	2	71.69	0.098661	3.00981	Krt28	A6BLY7|K1C28_MOUSE Keratin, type I cytoskeletal 28 OS=Mus musculus GN=Krt28 PE=1 SV=1	2.36472e+08	1.63155e+08	5.20518e+08	8.04844e+07	2.1491e+08	1.04182e+08	1.73482e+08	1.1973e+08	1.08858e+08	2.67938e+08	1.37627e+08	1.94344e+08	1.52393e+08	1.17341e+08	2.28923e+08	4.06249e+07	1.89015e+08	1.51579e+08	2.23487e+08	1.35364e+08	8.62731e+07	3.6346e+08	1.37627e+08	2.20789e+08	0	1	1	0	0	1	0	0	1	0	0	0
G3X9C2	2	2	48.99	0.0154182	6.28018	Nccrp1	G3X9C2|FBX50_MOUSE F-box only protein 50 OS=Mus musculus GN=Nccrp1 PE=1 SV=2	963998	610704	3.40613e+06	282252	420085	192892	413362	267969	223859	529052	526687	473074	621243	439218	1.49801e+06	142468	369469	280648	532512	302961	177415	717664	526687	537448	0	0	1	0	0	0	0	1	0	0	0	0
O08553	2	2	43.55	0.281755	2.38985	Dpysl2	O08553|DPYL2_MOUSE Dihydropyrimidinase-related protein 2 OS=Mus musculus GN=Dpysl2 PE=1 SV=2	421746	466005	163548	99549.5	241198	148933	383283	265688	68349.5	152046	159746	258163	271792	335151	71928.4	50248.1	212136	216690	493763	300381	54169.1	206251	159746	293293	0	0	1	0	0	1	0	0	0	0	0	0
O08663	2	2	31.15	0.270597	2.6787	Metap2	O08663|MAP2_MOUSE Methionine aminopeptidase 2 OS=Mus musculus GN=Metap2 PE=1 SV=1	56232.6	125031	84994.3	92650	69176.3	114610	166505	192875	135785	274192	234192	222800	36238.8	89922.1	37380.4	46765.5	60841.3	166751	214499	218061	107614	371944	234192	253117	0	0	0	0	0	0	1	0	0	0	0	0
O08677	2	2	44	0.0352967	18.9588	Kng1	O08677|KNG1_MOUSE Kininogen-1 OS=Mus musculus GN=Kng1 PE=1 SV=1	109361	30028.5	124861	43224.9	28818.6	989747	211053	165236	305128	335562	301059	700081	70477.1	21596.5	54913.6	21818	25346.2	1.44003e+06	271888	186813	241823	455193	301059	795344	0	0	0	0	0	0	0	1	0	1	1	0
O09110;P70236	2	2	67.35	0.213409	1.98108	Map2k3	O09110|MP2K3_MOUSE Dual specificity mitogen-activated protein kinase kinase 3 OS=Mus musculus GN=Map2k3 PE=1 SV=2	142115	354287	120760	202473	210672	307440	282777	342296	228616	262445	194280	237103	91584.9	254803	53110.3	102199	185288	447310	364287	386994	181185	356009	194280	269367	1	1	0	1	1	2	2	1	1	2	1	1
O09111	2	2	35.39	0.468804	1.54542	Ndufb11	O09111|NDUBB_MOUSE NADH dehydrogenase [ubiquinone] 1 beta subcomplex subunit 11, mitochondrial OS=Mus musculus GN=Ndufb11 PE=1 SV=2	6.73266e+06	1.38614e+07	1.0724e+07	7.56039e+06	6.82234e+06	6.07439e+06	1.66328e+07	1.04431e+07	7.22781e+06	8.46275e+06	9.40345e+06	6.59892e+06	4.33883e+06	9.96909e+06	4.71642e+06	3.81614e+06	6.00031e+06	8.83792e+06	2.14272e+07	1.18068e+07	5.72826e+06	1.14798e+07	9.40345e+06	7.49687e+06	0	0	0	0	1	0	1	1	0	0	0	1
O35367	2	2	44.88	0.0850896	6.86833	Kera	O35367|KERA_MOUSE Keratocan OS=Mus musculus GN=Kera PE=2 SV=1	1.04927e+06	1.5342e+06	360406	152093	133651	1.56669e+06	997251	368084	38517.2	382162	444317	18604.1	676198	1.1034e+06	158506	76769.5	117548	2.27946e+06	1.28471e+06	416149	30526.1	518407	444317	21135.6	1	1	1	0	0	1	1	0	0	1	0	0
O35459	2	2	67.43	0.132329	2.63574	Ech1	O35459|ECH1_MOUSE Delta(3,5)-Delta(2,4)-dienoyl-CoA isomerase, mitochondrial OS=Mus musculus GN=Ech1 PE=1 SV=1	117016	182751	80293.7	110699	137448	89157.6	114100	117553	92878	166549	192114	199774	75410.3	131434	35313.1	55875.7	120887	129720	146990	132904	73608.6	225925	192114	226958	0	0	0	0	0	0	1	0	0	2	1	1
O35857	2	2	70.52	0.00646568	2.58591	Timm44	O35857|TIM44_MOUSE Mitochondrial import inner membrane translocase subunit TIM44 OS=Mus musculus GN=Timm44 PE=1 SV=2	469085	786728	767392	329167	289843	766855	937269	696930	351444	450988	460221	392057	302299	565814	337498	166149	254920	1.11574e+06	1.20743e+06	787936	278530	611770	460221	445407	0	2	1	0	0	0	0	0	0	1	0	0
O55028	2	2	63.57	0.834348	2.72646	Bckdk	O55028|BCKD_MOUSE [3-methyl-2-oxobutanoate dehydrogenase [lipoamide]] kinase, mitochondrial OS=Mus musculus GN=Bckdk PE=1 SV=1	31692.4	180168	91211	206037	130715	127623	213045	81707.7	167641	311008	361340	261761	20424	129577	40114.5	103998	114965	185685	274454	92377.2	132861	421885	361340	297380	0	1	0	1	0	0	1	1	0	0	0	2
O88456	2	2	49.66	0.0205716	4.49854	Capns1	O88456|CPNS1_MOUSE Calpain small subunit 1 OS=Mus musculus GN=Capns1 PE=1 SV=1	933556	1.23274e+06	749681	1.37733e+06	1.32762e+06	446978	452486	41140.7	1.36222e+06	1.0001e+06	905367	867212	601625	886585	329709	695213	1.16765e+06	650330	582913	46512.9	1.0796e+06	1.35665e+06	905367	985218	0	0	0	0	0	1	1	0	0	0	0	0
O88685	2	2	49.69	0.00108168	10.3228	Psmc3	O88685|PRS6A_MOUSE 26S protease regulatory subunit 6A OS=Mus musculus GN=Psmc3 PE=1 SV=2	186426	357231	187485	104452	70764	1.05946e+06	843711	809915	293027	438461	326472	393371	120141	256920	82455.8	52722.5	62237.6	1.54145e+06	1.08691e+06	915674	232233	594777	326472	446899	0	0	0	0	0	1	0	0	0	1	1	0
O88844	2	2	52.28	0.914141	1.42039	Idh1	O88844|IDHC_MOUSE Isocitrate dehydrogenase [NADP] cytoplasmic OS=Mus musculus GN=Idh1 PE=1 SV=2	530410	471207	345365	227598	406152	246759	515294	588208	240153	470758	403048	441364	341819	338892	151891	114881	357215	359022	663825	665017	190329	638587	403048	501423	0	0	0	0	1	0	0	1	0	0	1	1
O89104	2	2	68.39	0.257493	1.8017	Sypl2	O89104|SYPL2_MOUSE Synaptophysin-like protein 2 OS=Mus musculus GN=Sypl2 PE=1 SV=1	5.1617e+06	5.18376e+06	4.22582e+06	9.28184e+06	8.2202e+06	5.96178e+06	5.63748e+06	5.99725e+06	6.36372e+06	1.00492e+07	7.40283e+06	6.32036e+06	3.32643e+06	3.72816e+06	1.85851e+06	4.68505e+06	7.22975e+06	8.67408e+06	7.26247e+06	6.78038e+06	5.04345e+06	1.36318e+07	7.40283e+06	7.18041e+06	0	1	0	1	0	0	0	1	1	2	1	0
P00920	2	2	54.61	0.856249	1.3081	Ca2	P00920|CAH2_MOUSE Carbonic anhydrase 2 OS=Mus musculus GN=Ca2 PE=1 SV=4	567204	564960	1.06548e+06	786617	862012	479509	340723	1.57638e+06	564265	1.01207e+06	1.33048e+06	926185	365531	406319	468599	397049	758149	697662	438936	1.78223e+06	447198	1.37289e+06	1.33048e+06	1.05222e+06	0	0	0	0	1	0	0	2	1	1	1	0
P01635	2	2	46.93	0.0153741	9.18585	1 SV	P01635|KV5A3_MOUSE Ig kappa chain V-V region K2 (Fragment) OS=Mus musculus PE=1 SV=1	411640	500998	491099	706457	564009	3.63808e+06	5.86071e+06	3.39573e+06	670357	1.36882e+06	148665	2.32866e+06	265279	360317	215985	356588	496051	5.29322e+06	7.55003e+06	3.83914e+06	531278	1.85682e+06	148665	2.64553e+06	0	0	0	0	0	2	1	1	0	0	0	1
P03921	2	2	70.01	0.275513	2.17688	Mtnd5	P03921|NU5M_MOUSE NADH-ubiquinone oxidoreductase chain 5 OS=Mus musculus GN=Mtnd5 PE=1 SV=3	572579	1.276e+06	953860	1.13185e+06	1.21258e+06	626298	1.18513e+06	1.21951e+06	802920	2.35624e+06	2.39178e+06	1.78798e+06	368996	917701	419506	571305	1.06648e+06	911231	1.52674e+06	1.37876e+06	636339	3.19627e+06	2.39178e+06	2.03127e+06	0	0	0	0	0	0	0	0	1	1	0	2
P04104	7	2	280.63	0.00225763	3.33106	Krt1	P04104|K2C1_MOUSE Keratin, type II cytoskeletal 1 OS=Mus musculus GN=Krt1 PE=1 SV=4	6.57886e+08	5.87247e+08	1.23341e+09	3.65336e+08	4.10156e+08	3.07542e+08	4.34566e+08	3.72277e+08	3.54703e+08	4.60254e+08	3.96445e+08	3.57866e+08	4.23971e+08	4.22347e+08	5.42453e+08	1.84405e+08	3.60736e+08	4.47457e+08	5.59828e+08	4.2089e+08	2.81113e+08	6.24339e+08	3.96445e+08	4.06563e+08	4	3	5	3	2	4	3	2	3	2	3	1
P08228	2	2	72.92	0.00967489	7.1925	Sod1	P08228|SODC_MOUSE Superoxide dismutase [Cu-Zn] OS=Mus musculus GN=Sod1 PE=1 SV=2	385883	96503.2	282757	69173.9	185693	305400	935813	823051	238962	723826	699547	598046	248680	69405	124356	34915.9	163319	444341	1.20556e+06	930526	189385	981877	699547	679425	0	0	0	0	0	0	0	0	0	2	1	2
P08730	12	2	394.47	0.0106389	10.514	Krt13	P08730|K1C13_MOUSE Keratin, type I cytoskeletal 13 OS=Mus musculus GN=Krt13 PE=1 SV=2	1.11018e+06	996335	5.74296e+06	575835	1.00435e+06	1.32922e+06	506491	180641	725250	585374	458579	332500	715448	716563	2.52575e+06	290656	883337	1.93395e+06	652485	204230	574783	794066	458579	377745	0	0	1	0	0	0	0	0	0	0	0	1
P0C0S6	2	2	66.44	0.0137019	14.939	H2afz	P0C0S6|H2AZ_MOUSE Histone H2A.Z OS=Mus musculus GN=H2afz PE=1 SV=2	175304	41245.9	1.20231e+06	75830.8	61249.5	1.41994e+06	1.05762e+06	594205	484589	1.44575e+06	407131	1.55518e+06	112974	29664	528772	38276	53869.5	2.06594e+06	1.36247e+06	671797	384052	1.96118e+06	407131	1.7668e+06	0	0	1	0	0	2	1	0	1	1	0	2
P10126	9	2	409.75	0.000811977	3.98985	Eef1a1	P10126|EF1A1_MOUSE Elongation factor 1-alpha 1 OS=Mus musculus GN=Eef1a1 PE=1 SV=3	2.71679e+06	3.42048e+06	2.38696e+06	1.4503e+06	1.13678e+06	5.97638e+06	3.82068e+06	3.66107e+06	2.91672e+06	1.92628e+06	1.66646e+06	4.22568e+06	1.75082e+06	2.46001e+06	1.04978e+06	732045	999813	8.69533e+06	4.92198e+06	4.13913e+06	2.31159e+06	2.61301e+06	1.66646e+06	4.80069e+06	1	1	1	0	1	1	1	2	0	1	1	1
P11983	3	2	74.99	0.0454394	1.78763	Tcp1	P11983|TCPA_MOUSE T-complex protein 1 subunit alpha OS=Mus musculus GN=Tcp1 PE=1 SV=3	567717	778090	518445	365263	407557	612013	662649	578350	508521	479588	437269	506154	365862	559602	228012	184368	358451	890447	853655	653871	403018	650566	437269	575029	0	0	0	0	0	0	1	1	0	0	0	2
P12787	2	2	47.11	0.0120498	4.75474	Cox5a	P12787|COX5A_MOUSE Cytochrome c oxidase subunit 5A, mitochondrial OS=Mus musculus GN=Cox5a PE=1 SV=2	2.70256e+06	4.69195e+06	2.70891e+06	3.31916e+06	5.1076e+06	5.14453e+06	1.49661e+07	1.65062e+07	4.25881e+06	9.01607e+06	1.91031e+07	1.22293e+07	1.74165e+06	3.37445e+06	1.19137e+06	1.67536e+06	4.49219e+06	7.48503e+06	1.928e+07	1.86615e+07	3.37524e+06	1.22304e+07	1.91031e+07	1.38934e+07	1	1	0	0	1	1	2	1	0	0	1	1
P12970	2	2	31.96	3.57965e-08	3.3609	Rpl7a	P12970|RL7A_MOUSE 60S ribosomal protein L7a OS=Mus musculus GN=Rpl7a PE=1 SV=2	2.4536e+06	2.68389e+06	2.29203e+06	1.02466e+06	1.05406e+06	1.9478e+06	2.37254e+06	2.2518e+06	1.2447e+06	1.00479e+06	848015	1.01361e+06	1.58121e+06	1.93025e+06	1.00803e+06	517200	927054	2.83395e+06	3.05641e+06	2.54584e+06	986461	1.36301e+06	848015	1.15154e+06	0	1	1	0	0	1	0	0	1	0	0	0
P13020	2	2	46.39	0.87199	3.02555	Gsn	P13020|GELS_MOUSE Gelsolin OS=Mus musculus GN=Gsn PE=1 SV=3	2.20464e+06	732926	272855	954693	1.0734e+06	5.06807e+06	775752	592465	2.7151e+06	1.04476e+06	582210	1.54965e+06	1.42077e+06	527119	120001	481886	944068	7.37378e+06	999360	669829	2.1518e+06	1.41723e+06	582210	1.76052e+06	0	0	0	0	0	1	1	0	1	0	0	1
P14115	2	2	70.17	5.6547e-06	7.51334	Rpl27a	P14115|RL27A_MOUSE 60S ribosomal protein L27a OS=Mus musculus GN=Rpl27a PE=1 SV=5	2.75272e+06	5.57468e+06	2.37605e+06	1.19037e+06	1.3052e+06	1.26293e+07	7.0803e+06	8.41551e+06	4.20209e+06	3.88584e+06	4.31356e+06	4.48849e+06	1.77397e+06	4.00931e+06	1.04498e+06	600846	1.14794e+06	1.8375e+07	9.12117e+06	9.51442e+06	3.33029e+06	5.27118e+06	4.31356e+06	5.09926e+06	1	1	0	0	0	1	1	1	1	2	0	1
P16045	2	2	53.35	7.851e-05	5.49769	Lgals1	P16045|LEG1_MOUSE Galectin-1 OS=Mus musculus GN=Lgals1 PE=1 SV=3	727342	556944	524466	465314	1.02847e+06	1.38796e+06	2.70649e+06	3.07781e+06	1.62882e+06	1.99464e+06	3.12193e+06	2.92693e+06	468731	400553	230660	234870	904546	2.01941e+06	3.48662e+06	3.47971e+06	1.29089e+06	2.70575e+06	3.12193e+06	3.32521e+06	0	0	0	0	1	1	1	1	0	1	1	1
P17665	2	2	72.31	0.152066	2.28752	Cox7c	P17665|COX7C_MOUSE Cytochrome c oxidase subunit 7C, mitochondrial OS=Mus musculus GN=Cox7c PE=1 SV=1	3.62295e+06	7.9425e+06	7.39127e+06	9.55103e+06	7.5439e+06	2.81196e+06	1.21599e+07	1.24529e+07	1.09539e+07	1.15555e+07	1.30795e+07	1.03328e+07	2.33479e+06	5.71224e+06	3.25067e+06	4.82093e+06	6.63494e+06	4.09126e+06	1.5665e+07	1.4079e+07	8.6813e+06	1.56751e+07	1.30795e+07	1.17389e+07	2	1	1	2	2	1	4	2	2	3	2	2
P19001;P05784	10	2	283.36	0.0113555	8.80453	Krt19	P19001|K1C19_MOUSE Keratin, type I cytoskeletal 19 OS=Mus musculus GN=Krt19 PE=1 SV=1	1.6912e+07	5.26583e+06	1.15903e+07	9.76813e+06	1.83074e+06	603679	1.53276e+06	1.69888e+06	1.73398e+06	1.73513e+06	1.65686e+06	1.07995e+06	1.08988e+07	3.78718e+06	5.09742e+06	4.93051e+06	1.61015e+06	878321	1.97457e+06	1.92072e+06	1.37423e+06	2.35372e+06	1.65686e+06	1.22691e+06	1	2	2	1	1	1	0	1	3	1	2	2
P19324	2	2	58.82	0.781914	14.4175	Serpinh1	P19324|SERPH_MOUSE Serpin H1 OS=Mus musculus GN=Serpinh1 PE=1 SV=3	278628	602942	171283	34447.2	22234.3	721204	504578	23.211	61157.6	56072.5	33100.2	216230	179560	433636	75330.3	17387.4	19555.3	1.04932e+06	650022	26.2419	48469.3	76062.9	33100.2	245653	0	1	0	0	0	1	1	0	0	0	0	0
P21614	2	2	52.31	0.537631	2.65718	Gc	P21614|VTDB_MOUSE Vitamin D-binding protein OS=Mus musculus GN=Gc PE=1 SV=2	4.42671e+06	670498	626679	1.1179e+06	1.09587e+06	1.3158e+06	965755	1.89542e+06	2.24284e+06	2.6652e+06	1.61275e+06	2.36552e+06	2.85277e+06	482222	275613	564264	963829	1.91443e+06	1.24413e+06	2.14292e+06	1.77752e+06	3.61537e+06	1.61275e+06	2.68741e+06	0	0	0	0	0	0	0	0	1	0	0	0
P22599;F7A4A7	10	2	247.7	0.0025081	5.1149	Serpina1b	P22599|A1AT2_MOUSE Alpha-1-antitrypsin 1-2 OS=Mus musculus GN=Serpina1b PE=1 SV=2	269879	365111	219901	320522	379568	91580.3	35830.8	77897.9	266993	93286.2	107372	205489	173922	262588	96712.2	161785	333834	133245	46158.9	88069.9	211600	126544	107372	233451	0	0	0	1	1	0	0	0	0	0	0	1
P24369	3	2	50.56	0.0319849	2.00383	Ppib	P24369|PPIB_MOUSE Peptidyl-prolyl cis-trans isomerase B OS=Mus musculus GN=Ppib PE=1 SV=2	914265	1.0537e+06	764031	563740	752186	442971	746386	513111	566135	714026	495404	788186	589193	757819	336020	284550	661555	644500	961529	580114	448679	968583	495404	895439	0	0	0	0	0	1	1	0	0	0	0	0
P24527	2	2	39.9	0.000541807	11.4253	Lta4h	P24527|LKHA4_MOUSE Leukotriene A-4 hydrolase OS=Mus musculus GN=Lta4h PE=1 SV=4	85245.8	65633.7	162451	106967	158679	6583.06	23691.4	25047.1	69225.9	153354	58049.6	56045	54936.2	47203.7	71445.9	53992.1	139560	9578.01	30520.4	28317.8	54863.6	208027	58049.6	63671.3	0	0	0	0	0	0	0	0	0	1	0	1
P26041;P26040	2	2	42.95	0.443383	13.0386	Msn	P26041|MOES_MOUSE Moesin OS=Mus musculus GN=Msn PE=1 SV=3	1.6648e+06	1.87259e+06	1.6102e+06	1.63879e+06	1.49053e+06	4.80513e+07	1.54506e+06	1.45411e+06	1.48391e+06	1.65125e+06	1.24708e+06	1.44886e+06	1.07287e+06	1.34677e+06	708164	827185	1.31094e+06	6.99122e+07	1.99042e+06	1.64399e+06	1.17604e+06	2.23994e+06	1.24708e+06	1.64602e+06	1	1	1	1	1	1	1	1	1	1	1	1
P28653	2	2	54.23	0.0255776	2.32783	Bgn	P28653|PGS1_MOUSE Biglycan OS=Mus musculus GN=Bgn PE=1 SV=1	1.27799e+06	2.06287e+06	797332	876615	870508	637577	912045	486275	589582	749983	764785	739961	823595	1.48362e+06	350666	442476	765621	927641	1.17494e+06	549774	467262	1.01736e+06	764785	840652	1	1	0	0	1	1	2	1	0	0	0	1
P31230	2	2	34.07	0.152936	1.52437	Aimp1	P31230|AIMP1_MOUSE Aminoacyl tRNA synthase complex-interacting multifunctional protein 1 OS=Mus musculus GN=Aimp1 PE=1 SV=2	999041	1.32491e+06	736476	709733	771527	819461	1.34624e+06	974268	969258	827614	652378	713379	643827	952871	323901	358241	678566	1.19227e+06	1.73429e+06	1.10149e+06	768167	1.12267e+06	652378	810453	0	1	0	0	0	0	0	0	0	1	1	0
P34884	2	2	53.91	0.0250103	2.30786	Mif	P34884|MIF_MOUSE Macrophage migration inhibitory factor OS=Mus musculus GN=Mif PE=1 SV=2	1.18389e+06	1.42337e+06	1.12094e+06	2.69144e+06	3.04465e+06	1.07478e+06	1.7066e+06	2.69238e+06	1.49195e+06	1.47564e+06	2.00935e+06	2.61997e+06	762949	1.02369e+06	492988	1.35852e+06	2.6778e+06	1.56375e+06	2.19853e+06	3.04396e+06	1.18242e+06	2.00172e+06	2.00935e+06	2.97648e+06	0	0	0	0	0	0	0	0	0	0	0	1
P36536	3	2	62.26	0.00163656	4.12759	Sar1a	P36536|SAR1A_MOUSE GTP-binding protein SAR1a OS=Mus musculus GN=Sar1a PE=1 SV=1	320338	467353	528377	389950	469307	174976	154975	83048.1	215312	342426	149411	108957	206440	336120	232380	196829	412760	254582	199646	93892.6	170641	464505	149411	123784	0	0	0	0	0	0	0	0	0	2	0	0
P42932	2	2	60.41	0.0175135	2.51144	Cct8	P42932|TCPQ_MOUSE T-complex protein 1 subunit theta OS=Mus musculus GN=Cct8 PE=1 SV=3	572497	647501	511068	553636	372663	334925	497355	454880	323480	296543	236815	453539	368942	465682	224767	279450	327761	487298	640716	514279	256367	402263	236815	515254	1	0	0	0	1	1	1	0	1	1	1	0
P43023	2	2	52.25	0.0586285	4.31365	Cox6a2	P43023|CX6A2_MOUSE Cytochrome c oxidase subunit 6A2, mitochondrial OS=Mus musculus GN=Cox6a2 PE=1 SV=2	1.08772e+06	2.12391e+06	2.56985e+06	3.54365e+06	3.14946e+06	2.70408e+06	7.53165e+06	6.9554e+06	5.39002e+06	8.12126e+06	1.15368e+07	8.20425e+06	700975	1.52751e+06	1.13022e+06	1.78868e+06	2.76998e+06	3.9343e+06	9.70262e+06	7.86364e+06	4.27176e+06	1.10166e+07	1.15368e+07	9.32065e+06	0	0	0	2	1	0	1	1	2	2	1	2
P46638;Q9WTL2	2	2	49.58	0.702224	1.52762	Rab11b	P46638|RB11B_MOUSE Ras-related protein Rab-11B OS=Mus musculus GN=Rab11b PE=1 SV=3	656605	1.08692e+06	862925	890583	456137	481059	879638	579916	582458	571295	593964	527238	423145	781715	379513	449526	401177	699917	1.13319e+06	655642	461616	774967	593964	598982	0	0	0	0	0	1	0	0	0	0	0	0
P47911	2	2	127.73	1.25593e-07	4.89835	Rpl6	P47911|RL6_MOUSE 60S ribosomal protein L6 OS=Mus musculus GN=Rpl6 PE=1 SV=3	712071	863790	901945	330755	426101	826471	966840	780908	423655	347605	274325	282333	458890	621237	396674	166950	374760	1.20247e+06	1.24553e+06	882880	335759	471530	274325	320751	1	1	2	0	1	2	3	2	1	2	1	1
P47963	2	2	42	1.85505e-05	2.62422	Rpl13	P47963|RL13_MOUSE 60S ribosomal protein L13 OS=Mus musculus GN=Rpl13 PE=1 SV=3	769727	1.20918e+06	824093	480908	415777	880972	1.02684e+06	945471	442389	447068	347732	468639	496046	869638	362435	242741	365680	1.28177e+06	1.32282e+06	1.06893e+06	350607	606452	347732	532409	0	0	0	0	1	2	1	2	0	2	1	1
P50171	2	2	46.15	0.0155013	3.47346	Hsd17b8	P50171|DHB8_MOUSE Estradiol 17-beta-dehydrogenase 8 OS=Mus musculus GN=Hsd17b8 PE=1 SV=2	368690	53666.2	24635.6	233075	139634	181098	149001	189044	421713	364354	579040	368325	237600	38596.7	10834.7	117646	122809	263488	191950	213730	334220	494250	579040	418445	0	0	0	0	0	0	0	0	1	0	1	0
P51410	2	2	89.39	0.260295	1.78166	Rpl9	P51410|RL9_MOUSE 60S ribosomal protein L9 OS=Mus musculus GN=Rpl9 PE=2 SV=2	1.17105e+06	1.30224e+06	1.07811e+06	990963	1.07679e+06	1.27784e+06	1.74382e+06	2.18034e+06	1.48031e+06	1.8323e+06	1.32209e+06	1.50113e+06	754680	936569	474153	500194	947047	1.8592e+06	2.24646e+06	2.46505e+06	1.17319e+06	2.48554e+06	1.32209e+06	1.7054e+06	1	0	0	0	0	1	0	1	1	1	0	0
P54775	2	2	41.25	9.01342e-05	2.41003	Psmc4	P54775|PRS6B_MOUSE 26S protease regulatory subunit 6B OS=Mus musculus GN=Psmc4 PE=1 SV=2	595246	573262	479599	564307	601237	1.19916e+06	1.11375e+06	882103	755139	861841	854226	961375	383603	412289	210927	284837	528794	1.74471e+06	1.43479e+06	997289	598471	1.1691e+06	854226	1.09219e+06	0	0	0	0	0	1	0	1	0	1	0	1
P56382	2	2	38.67	0.566075	1.40043	Atp5e	P56382|ATP5E_MOUSE ATP synthase subunit epsilon, mitochondrial OS=Mus musculus GN=Atp5e PE=1 SV=2	2.76434e+06	2.26544e+06	3.68015e+06	2.71899e+06	2.91664e+06	2.17878e+06	3.4374e+06	2.7706e+06	1.901e+06	2.68897e+06	2.85703e+06	2.38223e+06	1.78146e+06	1.62931e+06	1.61852e+06	1.37242e+06	2.56521e+06	3.17002e+06	4.42822e+06	3.13239e+06	1.5066e+06	3.64761e+06	2.85703e+06	2.70639e+06	0	0	0	1	0	1	0	0	0	0	0	0
P60867	2	2	57.15	4.04164e-06	2.99079	Rps20	P60867|RS20_MOUSE 40S ribosomal protein S20 OS=Mus musculus GN=Rps20 PE=1 SV=1	2.66881e+06	2.9568e+06	2.10504e+06	1.34463e+06	1.81774e+06	5.02454e+06	4.83809e+06	4.32434e+06	2.20006e+06	2.0407e+06	1.66314e+06	2.4457e+06	1.7199e+06	2.12653e+06	925795	678708	1.59872e+06	7.31045e+06	6.23265e+06	4.88902e+06	1.74362e+06	2.76823e+06	1.66314e+06	2.7785e+06	0	1	1	0	1	1	1	0	0	0	0	0
P61027	3	2	97.8	0.0248617	1.76384	Rab10	P61027|RAB10_MOUSE Ras-related protein Rab-10 OS=Mus musculus GN=Rab10 PE=1 SV=1	1.31403e+06	2.10309e+06	1.55151e+06	1.70471e+06	1.83333e+06	750956	1.42456e+06	1.15691e+06	1.3789e+06	1.1711e+06	1.03553e+06	1.03558e+06	846820	1.51254e+06	682351	860458	1.61244e+06	1.0926e+06	1.83518e+06	1.30798e+06	1.09282e+06	1.58861e+06	1.03553e+06	1.1765e+06	0	1	0	1	1	0	2	0	1	1	1	0
P61079;P61080;Q6ZWY6	2	2	54.56	0.75803	1.65139	Ube2d3	P61079|UB2D3_MOUSE Ubiquitin-conjugating enzyme E2 D3 OS=Mus musculus GN=Ube2d3 PE=1 SV=1	1.02489e+06	1.99271e+06	1.58105e+06	1.82774e+06	2.42251e+06	1.18186e+06	2.85928e+06	2.19926e+06	2.69342e+06	2.72707e+06	2.27742e+06	2.42765e+06	660485	1.43315e+06	695344	922559	2.13062e+06	1.71955e+06	3.68346e+06	2.48644e+06	2.13462e+06	3.69929e+06	2.27742e+06	2.75799e+06	0	0	0	0	0	1	1	1	1	0	0	0
P61089	2	2	44.99	0.341424	1.59684	Ube2n	P61089|UBE2N_MOUSE Ubiquitin-conjugating enzyme E2 N OS=Mus musculus GN=Ube2n PE=1 SV=1	1.17826e+06	1.91656e+06	1.34519e+06	2.15793e+06	2.32326e+06	1.08247e+06	2.09364e+06	2.05026e+06	2.28306e+06	2.48861e+06	1.81001e+06	2.87164e+06	759324	1.37839e+06	591614	1.08923e+06	2.04333e+06	1.57494e+06	2.69712e+06	2.31798e+06	1.80939e+06	3.37582e+06	1.81001e+06	3.2624e+06	0	1	0	1	1	0	2	0	0	0	0	1
P61164;Q8R5C5	2	2	73.49	0.36797	5.30185	Actr1a	P61164|ACTZ_MOUSE Alpha-centractin OS=Mus musculus GN=Actr1a PE=1 SV=1	1.31035e+06	916766	530372	484250	391697	1.47904e+06	198306	20234.9	763664	245667	143347	48868	844448	659337	233257	244428	344502	2.15193e+06	255467	22877.1	605227	333250	143347	55517.7	0	0	0	0	0	2	0	0	0	1	0	0
P61205;P84084;Q8BSL7;P62331	4	2	94.4	0.41998	1.38452	Arf3	P61205|ARF3_MOUSE ADP-ribosylation factor 3 OS=Mus musculus GN=Arf3 PE=2 SV=2	1.8358e+06	2.37721e+06	1.72914e+06	1.97994e+06	2.03055e+06	1.83972e+06	1.39916e+06	1.10613e+06	1.93904e+06	1.69974e+06	1.25726e+06	1.70797e+06	1.18307e+06	1.70969e+06	760474	999383	1.78589e+06	2.67669e+06	1.80247e+06	1.25057e+06	1.53675e+06	2.30571e+06	1.25726e+06	1.94039e+06	1	1	1	0	1	1	1	1	1	1	1	2
P61358	2	2	37.39	0.000542444	2.46717	Rpl27	P61358|RL27_MOUSE 60S ribosomal protein L27 OS=Mus musculus GN=Rpl27 PE=1 SV=2	1.65108e+06	2.63521e+06	1.92145e+06	1.0573e+06	983876	1.27942e+06	1.97037e+06	1.86583e+06	1.58232e+06	1.15143e+06	970685	1.01507e+06	1.06403e+06	1.89524e+06	845052	533679	865329	1.86149e+06	2.53833e+06	2.10947e+06	1.25404e+06	1.56193e+06	970685	1.1532e+06	1	0	0	0	0	1	1	0	0	0	0	1
P62082	2	2	60.21	0.00210957	2.48241	Rps7	P62082|RS7_MOUSE 40S ribosomal protein S7 OS=Mus musculus GN=Rps7 PE=2 SV=1	4.37757e+06	3.93509e+06	4.00207e+06	2.15706e+06	3.60096e+06	3.32581e+06	4.2908e+06	3.0296e+06	2.82086e+06	4.28773e+06	3.37815e+06	3.48967e+06	2.8211e+06	2.83011e+06	1.76011e+06	1.08878e+06	3.16708e+06	4.83889e+06	5.52761e+06	3.4252e+06	2.23562e+06	5.81635e+06	3.37815e+06	3.96453e+06	0	1	0	1	1	2	2	1	1	2	1	2
P62141	6	2	230.99	7.85003e-05	3.87098	Ppp1cb	P62141|PP1B_MOUSE Serine/threonine-protein phosphatase PP1-beta catalytic subunit OS=Mus musculus GN=Ppp1cb PE=1 SV=3	1.11051e+06	1.21464e+06	947347	1.41422e+06	1.25556e+06	3.89676e+06	5.09844e+06	3.67258e+06	1.79453e+06	2.22027e+06	2.1297e+06	2.27311e+06	715663	873569	416642	713836	1.10428e+06	5.66958e+06	6.56805e+06	4.15215e+06	1.42222e+06	3.01181e+06	2.1297e+06	2.58242e+06	0	0	0	0	0	1	0	1	0	2	0	1
P62270	2	2	45.26	0.00013656	4.10824	Rps18	P62270|RS18_MOUSE 40S ribosomal protein S18 OS=Mus musculus GN=Rps18 PE=1 SV=3	817498	1.39667e+06	905032	686462	1.0059e+06	4.19987e+06	2.30419e+06	2.71576e+06	1.3907e+06	1.22299e+06	1.1728e+06	1.65326e+06	526832	1.00448e+06	398032	346495	884701	6.11059e+06	2.96836e+06	3.07039e+06	1.10218e+06	1.659e+06	1.1728e+06	1.87822e+06	0	1	0	1	1	2	1	1	0	0	0	0
P62631	10	2	522.17	0.0481274	1.74222	Eef1a2	P62631|EF1A2_MOUSE Elongation factor 1-alpha 2 OS=Mus musculus GN=Eef1a2 PE=1 SV=1	3.41353e+07	5.60826e+07	3.74059e+07	3.28498e+07	3.719e+07	6.22852e+07	5.51942e+07	6.55578e+07	4.71414e+07	5.90089e+07	4.42784e+07	4.37946e+07	2.19983e+07	4.03345e+07	1.64511e+07	1.65811e+07	3.2709e+07	9.06217e+07	7.11038e+07	7.41184e+07	3.7361e+07	8.00461e+07	4.42784e+07	4.9754e+07	3	3	1	2	1	4	2	2	2	2	3	2
P62717	2	2	42.83	0.259914	3.44508	Rpl18a	P62717|RL18A_MOUSE 60S ribosomal protein L18a OS=Mus musculus GN=Rpl18a PE=1 SV=1	531931	505362	500988	216675	168436	57343.1	747497	706978	266896	186370	202897	300608	342800	363456	220334	109368	148141	83431.2	962960	799295	211523	252813	202897	341513	0	0	0	0	0	0	1	2	0	0	0	0
P62830	2	2	39.12	0.253987	63.6626	Rpl23	P62830|RL23_MOUSE 60S ribosomal protein L23 OS=Mus musculus GN=Rpl23 PE=1 SV=1	26036.5	434915	0	6716.46	1209.16	233990	59944.4	31257.3	0	0	0	9654.06	16779.1	312791	0	3390.17	1063.47	340443	77223.2	35338.9	0	0	0	10967.7	0	1	0	0	0	1	1	0	0	0	0	0
P62843	2	2	37.11	0.00638536	4.34872	Rps15	P62843|RS15_MOUSE 40S ribosomal protein S15 OS=Mus musculus GN=Rps15 PE=1 SV=2	404198	358969	672761	84189.8	295823	791554	822910	864387	445630	607541	509535	588327	260483	258170	295879	42495.2	260179	1.15167e+06	1.06011e+06	977259	353176	824135	509535	668384	0	0	0	0	0	0	1	0	0	0	0	0
P62849	2	2	50.81	0.00902281	5.33086	Rps24	P62849|RS24_MOUSE 40S ribosomal protein S24 OS=Mus musculus GN=Rps24 PE=1 SV=1	359433	402662	209158	193515	166303	742062	920560	1.21459e+06	451856	662813	297501	549028	231635	289594	91987.6	97677.9	146265	1.07966e+06	1.18591e+06	1.37319e+06	358110	899112	297501	623737	1	1	1	1	1	1	0	0	1	2	1	1
P63325	2	2	53.57	0.0147931	2.52639	Rps10	P63325|RS10_MOUSE 40S ribosomal protein S10 OS=Mus musculus GN=Rps10 PE=1 SV=1	929176	1.30451e+06	753860	371906	673899	985846	1.20757e+06	932498	910889	479997	573025	673112	598802	938203	331547	187721	592700	1.43436e+06	1.55564e+06	1.05426e+06	721908	651121	573025	764706	0	1	0	0	0	2	1	2	0	1	2	1
P63328;P48453	2	2	50.78	0.619184	1.61421	Ppp3ca	P63328|PP2BA_MOUSE Serine/threonine-protein phosphatase 2B catalytic subunit alpha isoform OS=Mus musculus GN=Ppp3ca PE=1 SV=1	531651	1.6358e+06	1.4522e+06	1.02033e+06	916005	649034	1.01229e+06	948100	797793	1.07633e+06	775363	679766	342620	1.17646e+06	638677	515015	805636	944311	1.30408e+06	1.0719e+06	632275	1.46004e+06	775363	772266	0	1	0	0	0	0	1	2	0	1	0	0
P68037	2	2	91.54	0.0484133	2.35673	Ube2l3	P68037|UB2L3_MOUSE Ubiquitin-conjugating enzyme E2 L3 OS=Mus musculus GN=Ube2l3 PE=1 SV=1	795155	1.0749e+06	831823	939434	2.12058e+06	1.51654e+06	2.63094e+06	2.22011e+06	1.11791e+06	1.0813e+06	1.51775e+06	2.3747e+06	512433	773069	365835	474184	1.86507e+06	2.20649e+06	3.3893e+06	2.51002e+06	885975	1.46679e+06	1.51775e+06	2.69784e+06	1	2	0	0	1	1	2	0	1	1	1	0
P68134	23	2	974.6	0.353054	3.06794	Acta1	P68134|ACTS_MOUSE Actin, alpha skeletal muscle OS=Mus musculus GN=Acta1 PE=1 SV=1	1.26606e+08	3.79492e+07	3.54701e+07	6.3625e+07	3.87958e+07	1.34107e+08	2.06845e+07	1.99447e+07	3.33493e+07	1.74982e+07	2.46034e+07	3.67856e+07	8.15904e+07	2.72931e+07	1.55997e+07	3.2115e+07	3.41213e+07	1.95119e+08	2.66467e+07	2.25492e+07	2.64304e+07	2.37365e+07	2.46034e+07	4.17911e+07	6	1	0	0	0	5	1	0	1	0	0	1
P68372;Q9D6F9;Q922F4	13	2	615.95	0.300394	1.48965	Tubb4b	P68372|TBB4B_MOUSE Tubulin beta-4B chain OS=Mus musculus GN=Tubb4b PE=1 SV=1	1.43164e+07	2.30588e+07	1.56795e+07	2.09865e+07	2.27712e+07	2.74962e+07	2.61457e+07	2.5391e+07	2.23318e+07	2.83695e+07	2.33126e+07	2.23706e+07	9.22615e+06	1.65839e+07	6.89582e+06	1.0593e+07	2.00275e+07	4.00055e+07	3.36821e+07	2.87066e+07	1.76986e+07	3.84834e+07	2.33126e+07	2.54147e+07	3	1	3	1	2	3	2	2	3	2	3	2
P70296	2	2	43.18	9.35295e-05	4.20131	Pebp1	P70296|PEBP1_MOUSE Phosphatidylethanolamine-binding protein 1 OS=Mus musculus GN=Pebp1 PE=1 SV=3	2.43664e+06	1.4703e+06	1.85839e+06	2.5828e+06	3.85115e+06	4.32503e+06	6.34045e+06	8.59907e+06	4.13606e+06	7.6833e+06	6.33638e+06	8.20834e+06	1.57028e+06	1.05744e+06	817316	1.30368e+06	3.38713e+06	6.29269e+06	8.16806e+06	9.72194e+06	3.27795e+06	1.04225e+07	6.33638e+06	9.32529e+06	0	0	0	0	0	2	0	0	0	0	0	1
P70349	2	2	53.63	0.000108221	14.2311	Hint1	P70349|HINT1_MOUSE Histidine triad nucleotide-binding protein 1 OS=Mus musculus GN=Hint1 PE=1 SV=3	81432.2	80640.1	48276.2	241241	359937	1.05088e+06	990248	952370	415200	1.12157e+06	815830	1.53946e+06	52478.5	57996.3	21231.8	121768	316568	1.52897e+06	1.27568e+06	1.07673e+06	329059	1.52142e+06	815830	1.74895e+06	0	0	0	0	0	0	0	1	1	1	0	1
P70695	2	2	45.3	0.353863	2.06522	Fbp2	P70695|F16P2_MOUSE Fructose-1,6-bisphosphatase isozyme 2 OS=Mus musculus GN=Fbp2 PE=1 SV=2	611178	1.32843e+06	1.04233e+06	711382	679441	234007	733183	809190	647719	783785	366146	523969	393870	955408	458415	359073	597575	340468	944521	914855	513337	1.06321e+06	366146	595268	1	1	0	1	0	0	0	0	1	0	0	0
P80313	2	2	54.2	0.00151388	18.4731	Cct7	P80313|TCPH_MOUSE T-complex protein 1 subunit eta OS=Mus musculus GN=Cct7 PE=1 SV=1	1.13185e+06	457450	589838	1.83912e+06	241983	56560.6	262087	305438	184962	251444	228201	242005	729414	328998	259410	928304	212827	82292.8	337633	345322	146588	341087	228201	274936	0	1	0	0	0	0	0	1	1	0	0	0
P80314	2	2	77.12	0.0168994	2.5997	Cct2	P80314|TCPB_MOUSE T-complex protein 1 subunit beta OS=Mus musculus GN=Cct2 PE=1 SV=4	1.08763e+06	1.5721e+06	1.01972e+06	546907	540348	871661	812485	475905	662856	587258	335584	592294	700915	1.13065e+06	448472	276054	475241	1.26822e+06	1.04668e+06	538049	525334	796621	335584	672891	1	2	0	1	0	0	0	0	0	0	0	0
P80316;P80315	2	2	41.28	0.53869	6.65085	Cct5	P80316|TCPE_MOUSE T-complex protein 1 subunit epsilon OS=Mus musculus GN=Cct5 PE=1 SV=1	180212	732475	64196.2	85859.4	159460	0	316773	453681	250436	211797	214844	261371	116136	526795	28233.4	43337.9	140246	0	408082	512923	198478	287305	214844	296937	1	0	0	1	1	0	1	0	0	0	0	0
P80317;Q61390	2	2	108.31	0.315672	2.45204	Cct6a	P80317|TCPZ_MOUSE T-complex protein 1 subunit zeta OS=Mus musculus GN=Cct6a PE=1 SV=3	289848	276039	312223	225490	300756	548358	674939	712269	405603	446830	430624	487568	186791	198527	137315	113817	264518	797833	869487	805278	321453	606129	430624	553913	1	1	1	0	2	2	3	2	2	1	2	3
P99026	2	2	54.17	2.13604e-08	305.311	Psmb4	P99026|PSB4_MOUSE Proteasome subunit beta type-4 OS=Mus musculus GN=Psmb4 PE=1 SV=1	10103	3667.71	3348.7	822.009	3258.59	627930	658205	582644	144380	371840	416844	601973	6510.85	2637.82	1472.76	414.913	2865.96	913606	847930	658726	114426	504404	416844	683887	0	0	0	0	0	1	2	2	0	2	0	1
P99028	2	2	68.59	2.9476e-05	19.3861	Uqcrh	P99028|QCR6_MOUSE Cytochrome b-c1 complex subunit 6, mitochondrial OS=Mus musculus GN=Uqcrh PE=1 SV=2	205610	216625	352920	353865	898317	3.13548e+06	4.70199e+06	5.43708e+06	1.9503e+06	4.81074e+06	9.84474e+06	3.43057e+06	132504	155797	155214	178615	790078	4.56197e+06	6.05732e+06	6.14706e+06	1.54567e+06	6.52582e+06	9.84474e+06	3.89739e+06	0	0	0	0	0	1	0	0	0	1	2	1
Q00897	9	2	232.7	0.0307578	2.95656	Serpina1d	Q00897|A1AT4_MOUSE Alpha-1-antitrypsin 1-4 OS=Mus musculus GN=Serpina1d PE=1 SV=1	350423	691043	639228	594636	749865	71787.7	234930	387775	1.00467e+06	476774	513844	742460	225828	496998	281132	300145	659513	104447	302648	438410	796233	646749	513844	843490	0	0	0	1	0	0	0	0	1	0	0	1
Q04447	3	2	80.13	0.00621439	4.72858	Ckb	Q04447|KCRB_MOUSE Creatine kinase B-type OS=Mus musculus GN=Ckb PE=1 SV=1	510450	542952	1.25363e+06	306303	311522	312440	177152	134948	184493	188506	256030	426299	328957	390491	551345	154608	273987	454585	228215	152570	146217	255710	256030	484307	2	0	0	0	0	1	0	1	0	1	0	1
Q08189	2	2	48.94	0.0392152	2.75244	Tgm3	Q08189|TGM3_MOUSE Protein-glutamine gamma-glutamyltransferase E OS=Mus musculus GN=Tgm3 PE=1 SV=2	1.41387e+06	793865	2.56101e+06	1.0194e+06	1.10153e+06	739304	725023	403812	661373	1.5051e+06	891118	984882	911162	570947	1.12633e+06	514547	968803	1.07565e+06	934008	456542	524159	2.04168e+06	891118	1.1189e+06	0	0	0	0	0	0	0	0	0	2	0	0
Q2VIS4	2	2	85.76	0.397388	6.82919	Flg2	Q2VIS4|FILA2_MOUSE Filaggrin-2 OS=Mus musculus GN=Flg2 PE=1 SV=2	480061	77916.8	744376	191502	249930	76863.9	172250	12683	79270.6	1.54216e+06	294295	235993	309373	56037.7	327376	96661.8	219816	111833	221900	14339.1	62824.4	2.09196e+06	294295	268106	0	0	0	0	0	0	0	0	0	1	0	0
Q3TXS7	2	2	40.96	0.409462	20.6445	Psmd1	Q3TXS7|PSMD1_MOUSE 26S proteasome non-ATPase regulatory subunit 1 OS=Mus musculus GN=Psmd1 PE=1 SV=1	0	2557.55	19835.6	15420.7	9804.69	283597	64733.2	113965	13817.8	2606.38	5222.79	12588.8	0	1839.39	8723.68	7783.66	8623.32	412619	83392.3	128846	10951.1	3535.58	5222.79	14301.9	0	0	0	0	0	1	1	0	0	0	0	0
Q3UBX0	2	2	39.76	0.0390832	1.81323	Tmem109	Q3UBX0|TM109_MOUSE Transmembrane protein 109 OS=Mus musculus GN=Tmem109 PE=1 SV=2	1.88224e+06	2.69363e+06	2.20579e+06	1.66026e+06	2.28181e+06	982285	1.78909e+06	1.69218e+06	2.64213e+06	2.20587e+06	1.97072e+06	1.75264e+06	1.213e+06	1.93725e+06	970105	838024	2.00688e+06	1.42917e+06	2.30478e+06	1.91314e+06	2.09397e+06	2.99229e+06	1.97072e+06	1.99113e+06	0	0	0	0	0	1	1	1	0	0	0	0
Q3UIU2	2	2	72.97	0.764625	1.3562	Ndufb6	Q3UIU2|NDUB6_MOUSE NADH dehydrogenase [ubiquinone] 1 beta subcomplex subunit 6 OS=Mus musculus GN=Ndufb6 PE=1 SV=3	2.08485e+06	3.70814e+06	2.44368e+06	3.4473e+06	2.69338e+06	2.69034e+06	3.44131e+06	2.68479e+06	2.64241e+06	3.21518e+06	4.09624e+06	2.95724e+06	1.34357e+06	2.66689e+06	1.07473e+06	1.74004e+06	2.36886e+06	3.91431e+06	4.43325e+06	3.03538e+06	2.09419e+06	4.36142e+06	4.09624e+06	3.35965e+06	0	0	0	0	1	1	1	1	2	1	1	1
Q5EBG6	2	2	55.45	0.00761631	7.92656	Hspb6	Q5EBG6|HSPB6_MOUSE Heat shock protein beta-6 OS=Mus musculus GN=Hspb6 PE=1 SV=1	278276	266333	179453	337468	395249	1.82083e+06	2.26146e+06	1.65703e+06	178499	729983	1.52167e+06	1.8009e+06	179333	191547	78923.2	170339	347625	2.64922e+06	2.91332e+06	1.8734e+06	141466	990228	1.52167e+06	2.04596e+06	0	0	0	0	0	1	2	1	0	1	0	1
Q60605	4	2	121.81	0.0721102	173.293	Myl6	Q60605|MYL6_MOUSE Myosin light polypeptide 6 OS=Mus musculus GN=Myl6 PE=1 SV=3	248933	26048.1	5281.47	18792.3	39513.3	6.6461e+06	156544	167084	35031.7	166000	168270	148782	160423	18733.8	2322.78	9485.51	34752.4	9.66973e+06	201667	188902	27763.7	225181	168270	169028	0	0	0	0	0	2	0	0	0	0	0	0
Q62000	2	2	55.19	0.499174	2.81677	Ogn	Q62000|MIME_MOUSE Mimecan OS=Mus musculus GN=Ogn PE=1 SV=1	197779	360552	115536	410121	494887	385017	540264	357671	267815	893387	779806	589828	127457	259308	50812.8	207011	435258	560180	695994	404376	212251	1.21189e+06	779806	670089	0	0	0	0	1	1	0	1	0	1	1	0
Q63918	2	2	31.52	0.0935994	3.05237	Sdpr	Q63918|SDPR_MOUSE Serum deprivation-response protein OS=Mus musculus GN=Sdpr PE=1 SV=3	433618	785253	659089	411278	381473	474508	1.94291e+06	1.21224e+06	293944	505746	452055	405819	279443	564753	289866	207595	335509	690384	2.50294e+06	1.37054e+06	232959	686049	452055	461041	0	0	0	0	0	0	0	1	0	2	0	0
Q64433	2	2	56.27	6.34533e-05	10.3856	Hspe1	Q64433|CH10_MOUSE 10 kDa heat shock protein, mitochondrial OS=Mus musculus GN=Hspe1 PE=1 SV=2	134364	143802	224755	161331	199275	1.16224e+06	1.94317e+06	2.11772e+06	303491	948132	752032	1.99471e+06	86590.1	103422	98847	81432.6	175264	1.691e+06	2.50328e+06	2.39425e+06	240526	1.28615e+06	752032	2.26614e+06	0	0	0	0	0	1	2	1	0	2	0	1
Q6P1F6;Q6ZWR4	2	2	49.36	0.221674	1.57427	Ppp2r2a	Q6P1F6|2ABA_MOUSE Serine/threonine-protein phosphatase 2A 55 kDa regulatory subunit B alpha isoform OS=Mus musculus GN=Ppp2r2a PE=1 SV=1	326067	371604	250654	354833	380548	384718	437049	429685	492556	524888	467910	505209	210132	267257	110237	179104	334696	559745	563027	485794	390366	712015	467910	573956	0	0	0	0	0	0	1	1	1	1	1	1
Q6URW6	6	2	138.52	0.363672	3.57532	Myh14	Q6URW6|MYH14_MOUSE Myosin-14 OS=Mus musculus GN=Myh14 PE=1 SV=1	80763.6	290789	308755	427387	120346	517065	55592.7	63801.6	45670.8	61679.4	112012	87034.7	52047.6	209135	135790	215726	105846	752303	71617.1	72132.8	36195.5	83668.6	112012	98877.9	0	0	0	0	0	2	0	0	0	0	0	0
Q6ZWN5	2	2	42.39	0.013572	2.47396	Rps9	Q6ZWN5|RS9_MOUSE 40S ribosomal protein S9 OS=Mus musculus GN=Rps9 PE=1 SV=3	2.0855e+06	1.99156e+06	1.46763e+06	2.02129e+06	1.38029e+06	1.06211e+06	1.38693e+06	1.43087e+06	1.06587e+06	613056	743004	566361	1.34399e+06	1.43233e+06	645464	1.02026e+06	1.21398e+06	1.54531e+06	1.78671e+06	1.61771e+06	844738	831616	743004	643429	0	1	0	0	0	0	1	1	1	1	0	0
Q6ZWQ0	2	2	46.17	2.60603e-12	77.6654	Syne2	Q6ZWQ0|SYNE2_MOUSE Nesprin-2 OS=Mus musculus GN=Syne2 PE=1 SV=2	2.129e+06	1.23315e+06	1.58376e+06	1.8486e+06	1.87145e+06	1.0827e+08	1.2453e+08	1.51325e+08	5.81706e+07	5.36531e+07	4.85777e+07	8.08704e+07	1.37202e+06	886877	696537	933089	1.64596e+06	1.57528e+08	1.60426e+08	1.71085e+08	4.6102e+07	7.2781e+07	4.85777e+07	9.18748e+07	0	0	0	0	0	0	1	1	0	0	0	1
Q6ZWV7	2	2	57.29	3.9054e-06	9.50036	Rpl35	Q6ZWV7|RL35_MOUSE 60S ribosomal protein L35 OS=Mus musculus GN=Rpl35 PE=1 SV=1	3.31453e+06	2.8369e+06	2.06047e+06	3.56338e+06	1.00799e+06	1.2887e+07	1.19623e+07	1.46276e+07	9.38017e+06	7.60437e+06	9.01794e+06	8.34145e+06	2.13603e+06	2.0403e+06	906190	1.79864e+06	886539	1.87499e+07	1.54104e+07	1.65377e+07	7.43408e+06	1.03154e+07	9.01794e+06	9.47652e+06	0	0	0	0	0	2	1	2	1	2	1	2
Q78IK2	2	2	87.69	0.025904	6.82533	Usmg5	Q78IK2|USMG5_MOUSE Up-regulated during skeletal muscle growth protein 5 OS=Mus musculus GN=Usmg5 PE=1 SV=1	1.78757e+06	3.63571e+06	2.78375e+06	4.50395e+06	2.80351e+06	1.46139e+07	2.17894e+07	1.96124e+07	3.54755e+06	1.88882e+07	7.20656e+06	1.53774e+07	1.15199e+06	2.6148e+06	1.22429e+06	2.27339e+06	2.46571e+06	2.12625e+07	2.80702e+07	2.21733e+07	2.81154e+06	2.56221e+07	7.20656e+06	1.74699e+07	0	1	0	1	0	1	1	2	2	2	2	1
Q7TQH0	2	2	39.47	6.14382e-10	Infinity	Atxn2l	Q7TQH0|ATX2L_MOUSE Ataxin-2-like protein OS=Mus musculus GN=Atxn2l PE=1 SV=1	2251.71	1536.96	1526.91	0	0	64662.5	91018.9	153129	71911.1	90059.9	82020.9	143678	1451.1	1105.38	671.532	0	0	94080.6	117255	173124	56991.8	122167	82020.9	163229	0	0	0	0	0	0	1	0	0	0	0	1
Q80WJ7	2	2	44.17	0.257081	2.89891	Mtdh	Q80WJ7|LYRIC_MOUSE Protein LYRIC OS=Mus musculus GN=Mtdh PE=1 SV=1	225339	487959	165964	84235.8	117969	116674	295028	280612	137866	182853	358226	77788	145219	350939	72990.8	42518.4	103755	169755	380069	317254	109263	248042	358226	88373	0	1	1	0	0	0	0	0	0	0	0	0
Q80XN0	2	2	69.05	0.000580984	14.4234	Bdh1	Q80XN0|BDH_MOUSE D-beta-hydroxybutyrate dehydrogenase, mitochondrial OS=Mus musculus GN=Bdh1 PE=1 SV=2	217307	109606	135986	1.23464e+06	1.01533e+06	472473	57787.9	92366.6	635081	679829	2.58904e+06	1.91838e+06	140042	78828.7	59806.7	623193	892996	687424	74445	104428	503321	922195	2.58904e+06	2.17943e+06	0	0	0	0	0	0	0	0	0	1	1	2
Q8BG05	2	2	98.8	0.493807	1.84327	Hnrnpa3	Q8BG05|ROA3_MOUSE Heterogeneous nuclear ribonucleoprotein A3 OS=Mus musculus GN=Hnrnpa3 PE=1 SV=1	2.08634e+06	2.07068e+06	1.1816e+06	2.44523e+06	3.57465e+06	2.64815e+06	3.4432e+06	2.01156e+06	2.82753e+06	1.98207e+06	1.71719e+06	3.24964e+06	1.34453e+06	1.48923e+06	519665	1.23424e+06	3.14394e+06	3.85292e+06	4.43569e+06	2.27423e+06	2.2409e+06	2.68869e+06	1.71719e+06	3.69183e+06	1	0	0	0	1	1	1	1	0	0	0	0
Q8BK08	2	2	52.81	0.10863	2.0848	Tmem11	Q8BK08|TMM11_MOUSE Transmembrane protein 11, mitochondrial OS=Mus musculus GN=Tmem11 PE=1 SV=1	495222	968573	367294	867997	727592	231037	512600	485844	522335	491854	623885	552698	319143	696597	161536	438126	639924	336147	660355	549286	413967	667205	623885	627906	1	1	0	2	2	0	1	0	1	1	1	1
Q8BK84	2	2	53.9	0.477761	1.50031	Dupd1	Q8BK84|DUPD1_MOUSE Dual specificity phosphatase DUPD1 OS=Mus musculus GN=Dupd1 PE=2 SV=1	804061	852557	837065	940518	1.22001e+06	631144	1.65051e+06	1.11925e+06	937211	1.27736e+06	1.34409e+06	1.22355e+06	518172	613158	368140	474731	1.07302e+06	918282	2.12626e+06	1.2654e+06	742768	1.73274e+06	1.34409e+06	1.39005e+06	0	0	0	0	0	1	0	0	0	0	0	0
Q8BTM8	8	2	203.09	2.51537e-06	90.2674	Flna	Q8BTM8|FLNA_MOUSE Filamin-A OS=Mus musculus GN=Flna PE=1 SV=5	54344.2	50870.6	29662.9	2454.55	538.28	212218	106484	86530.5	97270.5	63569.3	86637.5	163860	35021.8	36586.1	13045.7	1238.95	473.423	308767	137178	97829.7	77089.9	86232.3	86637.5	186158	0	0	0	0	0	1	1	0	0	0	0	0
Q8BZ71	2	2	40.86	0.18179	1.62151	Stac3	Q8BZ71|STAC3_MOUSE SH3 and cysteine-rich domain-containing protein 3 OS=Mus musculus GN=Stac3 PE=2 SV=1	434143	601814	403487	432370	808274	253009	485382	587223	584343	687269	593099	530387	279781	432824	177453	218241	710885	368115	625292	663904	463110	932286	593099	602560	1	1	0	0	0	0	0	0	0	0	0	0
Q8K010	2	2	40.4	0.124118	2.43513	Oplah	Q8K010|OPLA_MOUSE 5-oxoprolinase OS=Mus musculus GN=Oplah PE=1 SV=1	613272	685842	1.94823e+06	793945	793546	563419	486313	283807	576648	873359	696411	485395	395219	493257	856830	400748	697931	819746	626492	320867	457011	1.18472e+06	696411	551445	0	0	0	0	0	1	0	0	0	0	0	1
Q8R016	2	2	42.46	0.329508	2.75472	Blmh	Q8R016|BLMH_MOUSE Bleomycin hydrolase OS=Mus musculus GN=Blmh PE=1 SV=1	175220	98544.6	252135	24563	157426	80965.9	61835.1	80604.3	59320.6	203461	74803.6	86454	112919	70873.2	110889	12398.3	138457	117801	79658.9	91129.7	47013.4	275997	74803.6	98218.3	0	0	1	0	0	0	0	0	0	2	0	0
Q8R1I1	2	2	51.13	0.0438543	1.47312	Uqcr10	Q8R1I1|QCR9_MOUSE Cytochrome b-c1 complex subunit 9 OS=Mus musculus GN=Uqcr10 PE=1 SV=1	1.33652e+07	1.3827e+07	1.46648e+07	1.89995e+07	1.1775e+07	1.00812e+07	1.37971e+07	1.58754e+07	1.6202e+07	1.73159e+07	1.97121e+07	1.59702e+07	8.61314e+06	9.94435e+06	6.44956e+06	9.59009e+06	1.03562e+07	1.46677e+07	1.77741e+07	1.79484e+07	1.28406e+07	2.34892e+07	1.97121e+07	1.81433e+07	0	0	1	1	0	1	1	1	1	0	1	1
Q8R5A0	2	2	42.26	0.506191	1.57249	Smyd2	Q8R5A0|SMYD2_MOUSE N-lysine methyltransferase SMYD2 OS=Mus musculus GN=Smyd2 PE=1 SV=1	189392	280148	110070	170045	191850	162925	250123	189111	238258	167869	121125	135235	122052	201482	48408.7	85830.9	168734	237047	322220	213805	188827	227716	121125	153637	1	0	0	0	0	0	1	1	0	0	0	0
Q8VCM7	2	2	40.32	0.0236007	3.92328	Fgg	Q8VCM7|FIBG_MOUSE Fibrinogen gamma chain OS=Mus musculus GN=Fgg PE=1 SV=1	350504	292609	155284	140650	291572	556640	394672	228993	1.06585e+06	418830	778073	1.1287e+06	225880	210444	68293.8	70993.7	256441	809883	508435	258895	844716	568147	778073	1.28229e+06	0	0	0	0	0	1	0	0	1	0	0	0
Q8VIJ6	2	2	46.46	0.00371296	98.055	Sfpq	Q8VIJ6|SFPQ_MOUSE Splicing factor, proline- and glutamine-rich OS=Mus musculus GN=Sfpq PE=1 SV=1	41598.4	8086.06	34503.8	47381.1	6497.17	11099.9	104182	123864	389930	60886.6	397096	198410	26807.8	5815.49	15174.7	23915.8	5714.32	16149.8	134212	140039	309032	82593.2	397096	225409	0	0	0	0	0	0	0	1	0	0	1	0
Q91V79	2	2	70.84	0.0011439	1.89642	Fitm1	Q91V79|FITM1_MOUSE Fat storage-inducing transmembrane protein 1 OS=Mus musculus GN=Fitm1 PE=1 SV=1	3.4157e+06	4.32667e+06	3.4773e+06	5.26493e+06	5.45699e+06	2.73398e+06	3.18551e+06	3.29547e+06	2.6895e+06	3.69751e+06	2.86739e+06	2.05316e+06	2.20123e+06	3.11174e+06	1.52931e+06	2.6575e+06	4.79948e+06	3.9778e+06	4.10372e+06	3.7258e+06	2.13151e+06	5.01571e+06	2.86739e+06	2.33255e+06	0	0	0	0	0	0	0	1	0	1	1	0
Q91VT4	2	2	41.23	0.0832234	5.27011	Cbr4	Q91VT4|CBR4_MOUSE Carbonyl reductase family member 4 OS=Mus musculus GN=Cbr4 PE=1 SV=2	566801	174918	234183	113833	9618.3	21658.5	107938	124688	269717	320598	444340	263579	365272	125801	102993	57457.7	8459.39	31512	139050	140970	213759	434895	444340	299446	0	0	0	0	0	0	0	0	0	0	0	0
Q91WS0	2	2	83.21	0.000859644	1.88807	Cisd1	Q91WS0|CISD1_MOUSE CDGSH iron-sulfur domain-containing protein 1 OS=Mus musculus GN=Cisd1 PE=1 SV=1	6.50406e+06	7.65292e+06	5.42794e+06	1.19387e+07	1.10932e+07	7.44469e+06	8.26857e+06	6.90964e+06	1.07943e+07	1.2644e+07	1.32986e+07	1.25666e+07	4.19151e+06	5.50398e+06	2.3872e+06	6.02614e+06	9.7566e+06	1.08316e+07	1.0652e+07	7.81191e+06	8.55484e+06	1.71517e+07	1.32986e+07	1.42766e+07	1	2	2	2	2	2	3	3	2	1	2	2
Q91Z53	2	2	60.06	0.0143196	9.31964	Grhpr	Q91Z53|GRHPR_MOUSE Glyoxylate reductase/hydroxypyruvate reductase OS=Mus musculus GN=Grhpr PE=1 SV=1	126985	361542	68577.7	741420	1.33715e+06	101651	120801	112095	599022	146286	118367	101352	81834.5	260021	30160.4	374236	1.17604e+06	147897	155621	126732	474743	198438	118367	115144	0	1	0	0	1	0	1	1	1	0	0	0
Q99JI4	2	2	40.98	0.251908	9.53018	Psmd6	Q99JI4|PSMD6_MOUSE 26S proteasome non-ATPase regulatory subunit 6 OS=Mus musculus GN=Psmd6 PE=1 SV=1	18679	60528.1	21455.4	31768.2	0	48107.8	226696	179332	55325.4	117210	54405.6	88207.6	12037.5	43531.8	9436.05	16035.2	0	69994.4	292040	202750	43847.1	158997	54405.6	100211	0	1	0	0	0	1	2	0	0	1	0	1
Q99LY9	2	2	125.08	0.733469	1.29254	Ndufs5	Q99LY9|NDUS5_MOUSE NADH dehydrogenase [ubiquinone] iron-sulfur protein 5 OS=Mus musculus GN=Ndufs5 PE=1 SV=3	2.84165e+06	4.57783e+06	3.92812e+06	3.28825e+06	4.0167e+06	2.72583e+06	4.14883e+06	4.39298e+06	3.57045e+06	3.60946e+06	4.92846e+06	4.67745e+06	1.83128e+06	3.29237e+06	1.72758e+06	1.65976e+06	3.53273e+06	3.96595e+06	5.34472e+06	4.96662e+06	2.82969e+06	4.89627e+06	4.92846e+06	5.31393e+06	2	1	1	1	2	1	2	2	1	3	3	2
Q9CPR4	2	2	57.28	4.42585e-07	3.68521	Rpl17	Q9CPR4|RL17_MOUSE 60S ribosomal protein L17 OS=Mus musculus GN=Rpl17 PE=1 SV=3	4.13135e+06	4.03621e+06	4.52509e+06	1.33977e+06	1.60088e+06	6.09953e+06	5.24825e+06	4.90763e+06	2.85296e+06	3.09994e+06	2.84969e+06	3.07546e+06	2.66242e+06	2.90284e+06	1.99013e+06	676258	1.40799e+06	8.8745e+06	6.76103e+06	5.54848e+06	2.26106e+06	4.2051e+06	2.84969e+06	3.49395e+06	0	0	0	0	1	1	2	2	2	1	1	2
Q9CPU0	2	2	63.66	1.82611e-06	4.35848	Glo1	Q9CPU0|LGUL_MOUSE Lactoylglutathione lyase OS=Mus musculus GN=Glo1 PE=1 SV=3	1.46734e+06	1.41383e+06	1.33558e+06	2.16338e+06	3.46111e+06	664423	689654	581628	1.54738e+06	1.52687e+06	1.3601e+06	1.29453e+06	945617	1.01682e+06	587386	1.09197e+06	3.04408e+06	966702	888445	657578	1.22635e+06	2.07122e+06	1.3601e+06	1.47068e+06	0	2	0	0	2	1	1	1	0	1	2	0
Q9CPY7	2	2	42.58	0.190998	1.81711	Lap3	Q9CPY7|AMPL_MOUSE Cytosol aminopeptidase OS=Mus musculus GN=Lap3 PE=1 SV=3	517143	681815	560014	454732	332965	196212	545367	438257	623215	373142	424053	411547	333270	490361	246293	229528	292846	285479	702567	495485	493917	506170	424053	467548	0	1	0	0	1	0	0	0	0	0	0	0
Q9CQ54	2	2	100.97	0.779652	1.23923	Ndufc2	Q9CQ54|NDUC2_MOUSE NADH dehydrogenase [ubiquinone] 1 subunit C2 OS=Mus musculus GN=Ndufc2 PE=1 SV=1	5.98915e+06	8.94239e+06	7.67765e+06	8.73728e+06	7.0816e+06	6.31341e+06	1.0156e+07	7.59541e+06	6.2399e+06	7.89038e+06	8.73162e+06	7.16388e+06	3.85968e+06	6.43136e+06	3.37662e+06	4.41018e+06	6.22834e+06	9.18569e+06	1.30834e+07	8.58723e+06	4.94531e+06	1.07034e+07	8.73162e+06	8.13871e+06	3	4	1	3	3	3	4	4	3	3	3	2
Q9CQ91	2	2	47.62	0.700377	1.32905	Ndufa3	Q9CQ91|NDUA3_MOUSE NADH dehydrogenase [ubiquinone] 1 alpha subcomplex subunit 3 OS=Mus musculus GN=Ndufa3 PE=1 SV=1	1.62705e+06	3.35738e+06	3.52922e+06	3.49534e+06	2.26355e+06	3.07705e+06	4.50305e+06	3.72296e+06	2.57629e+06	3.70566e+06	4.12927e+06	3.70761e+06	1.04854e+06	2.41462e+06	1.55215e+06	1.76429e+06	1.99082e+06	4.47695e+06	5.80104e+06	4.20911e+06	2.04179e+06	5.02676e+06	4.12927e+06	4.21212e+06	0	0	0	0	0	1	2	1	0	0	0	2
Q9CQE8	2	2	44.47	0.499856	4.80211	1 SV	Q9CQE8|CN166_MOUSE UPF0568 protein C14orf166 homolog OS=Mus musculus PE=1 SV=1	14502.1	140128	8453.78	7117.89	67725.3	64140	78339.3	55856.8	81071.7	159485	20848.9	78806.8	9345.81	100780	3717.96	3592.79	59565.1	93320.4	100920	63150.6	64251.8	216343	20848.9	89530.4	0	0	0	0	0	0	0	1	1	1	0	1
Q9CQM9	2	2	53.57	0.0604596	1.57417	Glrx3	Q9CQM9|GLRX3_MOUSE Glutaredoxin-3 OS=Mus musculus GN=Glrx3 PE=1 SV=1	620409	804535	669012	819595	828842	697511	758173	701892	451534	518786	565552	598285	399819	578621	294231	413695	728975	1.01484e+06	976714	793546	357855	703738	565552	679696	0	0	0	0	0	2	1	0	0	2	0	1
Q9CQR4	2	2	47.13	0.0031117	1.92263	Acot13	Q9CQR4|ACO13_MOUSE Acyl-coenzyme A thioesterase 13 OS=Mus musculus GN=Acot13 PE=1 SV=1	2.41597e+06	2.68243e+06	2.20854e+06	3.21862e+06	3.55345e+06	2.07827e+06	2.31722e+06	2.62166e+06	1.92679e+06	2.79222e+06	2.92642e+06	2.51764e+06	1.55696e+06	1.9292e+06	971312	1.62461e+06	3.12529e+06	3.02378e+06	2.98515e+06	2.964e+06	1.52704e+06	3.78768e+06	2.92642e+06	2.86022e+06	1	1	1	1	1	1	0	2	1	1	1	1
Q9CQV8	6	2	201.21	0.00763532	2.34393	Ywhab	Q9CQV8|1433B_MOUSE 14-3-3 protein beta/alpha OS=Mus musculus GN=Ywhab PE=1 SV=3	693839	1.08614e+06	504318	386360	339575	378013	359936	360165	575541	817155	584149	659426	447140	781149	221799	195017	298659	549989	463687	407196	456134	1.10848e+06	584149	749158	1	1	0	0	0	1	2	1	0	1	0	1
Q9CQZ5	2	2	58.42	0.00298322	2.4634	Ndufa6	Q9CQZ5|NDUA6_MOUSE NADH dehydrogenase [ubiquinone] 1 alpha subcomplex subunit 6 OS=Mus musculus GN=Ndufa6 PE=1 SV=1	1.67689e+06	2.73619e+06	1.9946e+06	1.85304e+06	1.7874e+06	3.12138e+06	5.90213e+06	4.42823e+06	3.03152e+06	3.87003e+06	4.95896e+06	4.69317e+06	1.08066e+06	1.96786e+06	877224	935329	1.57203e+06	4.54145e+06	7.6034e+06	5.00647e+06	2.40257e+06	5.24974e+06	4.95896e+06	5.33179e+06	0	0	0	0	0	0	0	0	1	0	2	1
Q9CQZ6	3	2	61.33	0.939388	1.33249	Ndufb3	Q9CQZ6|NDUB3_MOUSE NADH dehydrogenase [ubiquinone] 1 beta subcomplex subunit 3 OS=Mus musculus GN=Ndufb3 PE=1 SV=1	2.27001e+06	3.41653e+06	2.37386e+06	2.40973e+06	2.13736e+06	1.51208e+06	2.57886e+06	1.95817e+06	477722	3.10161e+06	3.00753e+06	2.38895e+06	1.4629e+06	2.45716e+06	1.04402e+06	1.21632e+06	1.87983e+06	2.2e+06	3.32221e+06	2.21386e+06	378610	4.20736e+06	3.00753e+06	2.71403e+06	0	1	0	1	1	0	0	1	0	0	1	0
Q9CR21	2	2	105.18	8.59436e-05	9.55264	Ndufab1	Q9CR21|ACPM_MOUSE Acyl carrier protein, mitochondrial OS=Mus musculus GN=Ndufab1 PE=1 SV=1	766073	1.35921e+06	1.25386e+06	1.66057e+06	2.99586e+06	7.0688e+06	1.19621e+07	1.32488e+07	4.182e+06	5.6733e+06	1.12465e+07	8.54769e+06	493692	977542	551448	838180	2.63489e+06	1.02847e+07	1.54102e+07	1.49789e+07	3.31437e+06	7.69589e+06	1.12465e+07	9.71082e+06	0	0	0	0	1	0	3	0	1	2	3	2
Q9CR57	2	2	76.44	1.21382e-06	3.07461	Rpl14	Q9CR57|RL14_MOUSE 60S ribosomal protein L14 OS=Mus musculus GN=Rpl14 PE=1 SV=3	2.76237e+06	3.8571e+06	3.3176e+06	1.02129e+06	1.32842e+06	3.28749e+06	2.94034e+06	2.44287e+06	1.57799e+06	1.28604e+06	1.09734e+06	1.57652e+06	1.7802e+06	2.77403e+06	1.45908e+06	515500	1.16836e+06	4.78313e+06	3.78788e+06	2.76186e+06	1.2506e+06	1.74452e+06	1.09734e+06	1.79105e+06	1	2	1	1	1	1	2	2	1	1	1	1
Q9CRB8	2	2	76.11	0.0540363	5.38163	Mtfp1	Q9CRB8|MTFP1_MOUSE Mitochondrial fission process protein 1 OS=Mus musculus GN=Mtfp1 PE=1 SV=1	476312	816592	459186	954625	351521	298938	154702	47431.2	122910	350261	444472	54154.7	306957	587293	201949	481851	309166	434940	199294	53624.8	97409.6	475132	444472	61523.8	0	2	0	1	1	2	0	1	0	1	0	0
Q9CXW4	2	2	65.16	0.0211105	4.84525	Rpl11	Q9CXW4|RL11_MOUSE 60S ribosomal protein L11 OS=Mus musculus GN=Rpl11 PE=1 SV=4	202691	199470	1.15199e+06	91655.7	122183	435747	477677	557085	158665	206888	152150	273239	130623	143459	506645	46263.7	107461	633989	615366	629830	125747	280646	152150	310420	1	1	0	0	1	0	2	1	1	0	0	0
Q9CY27	2	2	66.77	0.298757	1.57943	Tecr	Q9CY27|TECR_MOUSE Very-long-chain enoyl-CoA reductase OS=Mus musculus GN=Tecr PE=1 SV=1	892376	1.40146e+06	1.37853e+06	2.02127e+06	1.84555e+06	1.08759e+06	1.54258e+06	1.53381e+06	1.47291e+06	1.85832e+06	1.27101e+06	1.25155e+06	575086	1.00793e+06	606276	1.02025e+06	1.62318e+06	1.58239e+06	1.98723e+06	1.7341e+06	1.16733e+06	2.52083e+06	1.27101e+06	1.42186e+06	1	0	0	1	1	1	0	1	0	2	0	1
Q9CZ30	2	2	45.62	0.764497	1.34953	Ola1	Q9CZ30|OLA1_MOUSE Obg-like ATPase 1 OS=Mus musculus GN=Ola1 PE=1 SV=1	729909	1.47007e+06	857578	1.00792e+06	843580	874137	1.44006e+06	1.30576e+06	982866	1.19942e+06	966182	1.00284e+06	470386	1.05728e+06	377162	508751	741937	1.27182e+06	1.85515e+06	1.47627e+06	778951	1.62702e+06	966182	1.13931e+06	0	0	0	0	0	1	2	0	1	2	0	0
Q9CZM2	2	2	30.13	0.131376	3.10494	Rpl15	Q9CZM2|RL15_MOUSE 60S ribosomal protein L15 OS=Mus musculus GN=Rpl15 PE=2 SV=4	163464	323356	256412	72465.2	91241.5	46633	208303	272318	50647	108841	50637.2	109036	105343	232557	112770	36577.2	80247.8	67848.6	268345	307877	40139.3	147644	50637.2	123873	0	0	0	0	0	1	0	1	0	0	0	0
Q9D023	2	2	50.2	0.0658452	1.73673	Mpc2	Q9D023|MPC2_MOUSE Mitochondrial pyruvate carrier 2 OS=Mus musculus GN=Mpc2 PE=1 SV=1	947654	1.41035e+06	783652	1.9722e+06	1.32912e+06	1.31623e+06	1.8461e+06	1.68033e+06	1.53544e+06	1.68233e+06	2.09879e+06	1.60125e+06	610710	1.01432e+06	344649	995476	1.16898e+06	1.91504e+06	2.37823e+06	1.89974e+06	1.21688e+06	2.2821e+06	2.09879e+06	1.81914e+06	1	0	1	1	0	1	1	1	0	1	0	0
Q9D1D4	2	2	63.26	0.137072	1.63497	Tmed10	Q9D1D4|TMEDA_MOUSE Transmembrane emp24 domain-containing protein 10 OS=Mus musculus GN=Tmed10 PE=1 SV=1	1.19224e+06	1.39284e+06	1.00177e+06	890709	897235	1.05325e+06	1.1579e+06	870678	893607	941183	885481	1.13806e+06	768335	1.00173e+06	440579	449590	789127	1.53242e+06	1.49167e+06	984372	708211	1.27672e+06	885481	1.29292e+06	2	2	0	1	1	1	1	1	2	2	1	1
Q9D1X0	2	2	41.18	0.0732751	2.34598	Nol3	Q9D1X0|NOL3_MOUSE Nucleolar protein 3 OS=Mus musculus GN=Nol3 PE=1 SV=1	293455	216671	207410	348018	598524	223979	467093	275649	553613	652715	530265	507841	189116	155830	91218.5	175664	526408	325878	601731	311644	438755	885414	530265	576945	0	1	0	0	0	0	0	1	0	0	1	1
Q9D5V5	2	2	41.1	0.00893496	2.06874	Cul5	Q9D5V5|CUL5_MOUSE Cullin-5 OS=Mus musculus GN=Cul5 PE=1 SV=3	442437	781629	516645	353600	328858	268264	313460	259712	313022	422752	341783	265616	285126	562147	227220	178482	289234	390310	403814	293625	248080	573468	341783	301759	0	0	0	0	0	0	1	0	0	0	0	0
Q9D7X3	2	2	49.13	0.00787395	2.76801	Dusp3	Q9D7X3|DUS3_MOUSE Dual specificity protein phosphatase 3 OS=Mus musculus GN=Dusp3 PE=1 SV=1	197353	402394	195659	761798	671571	393600	809542	745793	732779	548884	667578	986351	127183	289401	86050.8	384522	590653	572668	1.04289e+06	843180	580750	744566	667578	1.12057e+06	0	0	0	0	1	0	0	1	0	1	0	2
Q9DBB8	2	2	50.77	4.23472e-06	14.4662	Dhdh	Q9DBB8|DHDH_MOUSE Trans-1,2-dihydrobenzene-1,2-diol dehydrogenase OS=Mus musculus GN=Dhdh PE=1 SV=1	166893	170915	105220	640266	854480	74248.3	47641	33101.4	503638	564439	274058	309756	107553	122922	46275.7	323177	751524	108027	61373.4	37423.8	399148	765667	274058	351906	0	0	0	0	0	0	0	0	2	2	0	1
Q9DBG6	2	2	49.69	0.000285365	2.68185	Rpn2	Q9DBG6|RPN2_MOUSE Dolichyl-diphosphooligosaccharide--protein glycosyltransferase subunit 2 OS=Mus musculus GN=Rpn2 PE=1 SV=1	597233	624003	395400	594811	408763	262048	214481	127498	230318	332313	279432	233408	384883	448783	173896	300234	359511	381266	276304	144147	182534	450785	279432	265169	0	2	0	0	0	1	1	1	0	1	0	1
Q9DCM2	2	2	45.72	2.21845e-07	16.0894	Gstk1	Q9DCM2|GSTK1_MOUSE Glutathione S-transferase kappa 1 OS=Mus musculus GN=Gstk1 PE=1 SV=3	343431	399363	372709	571505	564369	44784.9	40803.3	20308.6	135479	193633	216553	127610	221322	287222	163917	288470	496368	65159.8	52564.6	22960.5	107371	262665	216553	144974	0	0	0	0	0	0	0	0	0	2	1	0
Q9DCZ4	2	2	53.16	0.155231	1.81754	Apoo	Q9DCZ4|MIC26_MOUSE MICOS complex subunit Mic26 OS=Mus musculus GN=Apoo PE=1 SV=2	269515	667413	448566	924145	670829	375760	766426	666807	779638	768496	974687	787559	173687	480003	197279	466467	590001	546711	987346	753879	617887	1.04247e+06	974687	894726	2	1	0	0	0	1	1	0	0	0	1	1
Q9EQP2;Q9QXY6	3	2	76.75	0.644579	1.37569	Ehd4	Q9EQP2|EHD4_MOUSE EH domain-containing protein 4 OS=Mus musculus GN=Ehd4 PE=1 SV=1	577692	977936	641174	549623	514959	417647	727978	696600	563524	521999	594748	610396	372290	703331	281988	277425	452912	607655	937815	787563	446610	708096	594748	693456	0	1	1	0	0	2	0	1	0	1	0	2
Q9EQS3	2	2	52	0.000308558	15.9198	Mycbp	Q9EQS3|MYCBP_MOUSE C-Myc-binding protein OS=Mus musculus GN=Mycbp PE=1 SV=5	880620	413464	429540	115440	317639	3.73358e+06	3.09542e+06	2.91778e+06	296664	815831	582063	1.08197e+06	567511	297363	188911	58268.8	279366	5.43217e+06	3.98767e+06	3.29879e+06	235115	1.10668e+06	582063	1.22919e+06	0	0	0	0	0	2	1	1	0	1	0	0
Q9JHJ0	2	2	54.24	0.000360671	69.4923	Tmod3	Q9JHJ0|TMOD3_MOUSE Tropomodulin-3 OS=Mus musculus GN=Tmod3 PE=1 SV=1	58277.1	18897.8	33470.4	11496.1	11775	1.26443e+06	615251	546063	33731.3	89576.5	73880.4	194687	37556.4	13591.3	14720.2	5802.73	10356.2	1.83968e+06	792595	617369	26733.1	121511	73880.4	221180	0	0	0	0	0	2	1	2	0	0	0	0
Q9JHU4	2	2	34.25	0.0175004	3.75211	Dync1h1	Q9JHU4|DYHC1_MOUSE Cytoplasmic dynein 1 heavy chain 1 OS=Mus musculus GN=Dync1h1 PE=1 SV=2	1.75716e+06	661986	584999	581222	341934	709960	364993	268690	309686	339065	351845	435242	1.13239e+06	476100	257282	293375	300734	1.03296e+06	470201	303776	245436	459945	351845	494468	0	1	1	0	0	0	1	0	0	0	0	0
Q9JJI8	2	2	49.07	1.20184e-08	14.0053	Rpl38	Q9JJI8|RL38_MOUSE 60S ribosomal protein L38 OS=Mus musculus GN=Rpl38 PE=1 SV=3	1.01708e+06	1.26284e+06	1.06066e+06	604585	434132	6.08392e+06	7.53198e+06	8.20536e+06	2.83952e+06	1.68736e+06	1.57886e+06	2.05869e+06	655452	908234	466479	305167	381824	8.85179e+06	9.70305e+06	9.27682e+06	2.25041e+06	2.28892e+06	1.57886e+06	2.33882e+06	0	0	0	0	0	2	0	1	1	0	0	1
Q9JLZ3	2	2	42.76	0.00567618	6.41845	Auh	Q9JLZ3|AUHM_MOUSE Methylglutaconyl-CoA hydratase, mitochondrial OS=Mus musculus GN=Auh PE=1 SV=1	176172	526346	138204	388869	478240	32717.5	98883.4	71043.5	137749	183265	329184	200938	113533	378548	60781.9	196283	420617	47602.3	127386	80320.4	109171	248601	329184	228280	0	0	0	0	0	0	0	0	0	0	0	1
Q9QUM9	2	2	60.88	0.252386	2.18635	Psma6	Q9QUM9|PSA6_MOUSE Proteasome subunit alpha type-6 OS=Mus musculus GN=Psma6 PE=1 SV=1	594062	696050	2.10354e+06	711513	533520	1.09004e+06	1.55901e+06	1.43406e+06	1.11923e+06	1.16081e+06	1.04582e+06	1.11425e+06	382840	500598	925134	359140	469236	1.58595e+06	2.00839e+06	1.62132e+06	887027	1.57465e+06	1.04582e+06	1.26587e+06	0	0	0	0	0	0	1	2	0	1	0	0
Q9QYJ0	2	2	31.81	0.445249	1.82539	Dnaja2	Q9QYJ0|DNJA2_MOUSE DnaJ homolog subfamily A member 2 OS=Mus musculus GN=Dnaja2 PE=1 SV=1	324405	698806	370175	250155	413152	460326	558895	547660	902782	488784	554097	434755	209061	502581	162803	126267	363371	669750	719995	619174	715482	663040	554097	493914	0	0	0	0	0	0	0	0	0	0	1	0
Q9R0P3	2	2	39.95	4.35892e-05	2.08774	Esd	Q9R0P3|ESTD_MOUSE S-formylglutathione hydrolase OS=Mus musculus GN=Esd PE=1 SV=1	922134	975749	1.24603e+06	1.33838e+06	1.30461e+06	1.59262e+06	1.32598e+06	1.31561e+06	2.05905e+06	2.42729e+06	2.12928e+06	2.13596e+06	594264	701758	548003	675555	1.14742e+06	2.31718e+06	1.70818e+06	1.48741e+06	1.63186e+06	3.29264e+06	2.12928e+06	2.42661e+06	0	0	0	0	0	0	1	0	0	1	0	1
Q9R1P0	2	2	46.04	0.0874676	1.69128	Psma4	Q9R1P0|PSA4_MOUSE Proteasome subunit alpha type-4 OS=Mus musculus GN=Psma4 PE=1 SV=1	1.43351e+06	1.3205e+06	1.34697e+06	793304	1.18235e+06	1.26142e+06	1.74174e+06	1.83502e+06	1.5376e+06	1.66745e+06	1.40152e+06	1.64419e+06	923819	949701	592396	400424	1.03989e+06	1.83531e+06	2.24379e+06	2.07464e+06	1.2186e+06	2.26191e+06	1.40152e+06	1.86792e+06	1	0	0	0	0	2	1	0	0	0	0	1
Q9R1P1	2	2	79.33	0.00034497	3.79347	Psmb3	Q9R1P1|PSB3_MOUSE Proteasome subunit beta type-3 OS=Mus musculus GN=Psmb3 PE=1 SV=1	677619	716839	771534	337370	529913	455070	411034	379198	470127	481649	322965	272170	436688	515550	339320	170289	466064	662103	529513	428714	372590	653361	322965	309206	2	1	0	1	1	2	2	1	1	2	1	1
Q9R1P3	2	2	48.42	0.0108587	2.99781	Psmb2	Q9R1P3|PSB2_MOUSE Proteasome subunit beta type-2 OS=Mus musculus GN=Psmb2 PE=1 SV=1	520557	680829	588290	439514	531098	439757	579024	389485	386348	410240	354870	431223	335470	489651	258729	221847	467106	639823	745925	440344	306193	556494	354870	489901	1	2	1	0	0	1	2	1	1	2	1	2
Q9WUZ7	2	2	63.85	0.00559845	3.10011	Sh3bgr	Q9WUZ7|SH3BG_MOUSE SH3 domain-binding glutamic acid-rich protein OS=Mus musculus GN=Sh3bgr PE=1 SV=1	1.41104e+06	2.20593e+06	1.15364e+06	2.97172e+06	4.44302e+06	1.23807e+06	1.14743e+06	1.20215e+06	3.94563e+06	3.4488e+06	2.69654e+06	1.82332e+06	909336	1.5865e+06	507369	1.49999e+06	3.90768e+06	1.80133e+06	1.47818e+06	1.35912e+06	3.12704e+06	4.67833e+06	2.69654e+06	2.07142e+06	2	0	0	1	1	2	1	1	1	1	1	2
Q9WV55	4	2	137.42	0.357353	1.24391	Vapa	Q9WV55|VAPA_MOUSE Vesicle-associated membrane protein-associated protein A OS=Mus musculus GN=Vapa PE=1 SV=2	1.60156e+06	2.6238e+06	1.62822e+06	1.84669e+06	2.9141e+06	2.0306e+06	2.12573e+06	1.89739e+06	2.24905e+06	2.66181e+06	2.31036e+06	2.25104e+06	1.03212e+06	1.88704e+06	716090	932126	2.56298e+06	2.95442e+06	2.73847e+06	2.14515e+06	1.78244e+06	3.61077e+06	2.31036e+06	2.55735e+06	1	1	1	1	1	2	0	0	1	0	0	1
Q9WVJ2	2	2	52.96	0.117208	1.98808	Psmd13	Q9WVJ2|PSD13_MOUSE 26S proteasome non-ATPase regulatory subunit 13 OS=Mus musculus GN=Psmd13 PE=1 SV=1	127777	223274	188495	136583	138893	208683	242471	218319	193380	183121	193944	208430	82345	160578	82899.7	68941.1	122158	303623	312362	246827	153259	248405	193944	236793	0	1	0	0	1	1	1	0	0	1	1	1
Q9Z1P6	2	2	64.8	0.166363	2.20356	Ndufa7	Q9Z1P6|NDUA7_MOUSE NADH dehydrogenase [ubiquinone] 1 alpha subcomplex subunit 7 OS=Mus musculus GN=Ndufa7 PE=1 SV=3	2.02302e+06	4.17653e+06	2.69785e+06	1.32918e+06	3.26343e+06	3.09644e+06	5.58653e+06	4.20843e+06	4.08826e+06	5.28773e+06	6.0635e+06	4.80069e+06	1.30372e+06	3.00375e+06	1.18651e+06	670912	2.87021e+06	4.50517e+06	7.19683e+06	4.75797e+06	3.24007e+06	7.17286e+06	6.0635e+06	5.45395e+06	0	0	0	0	1	0	2	1	1	1	1	2
Q9Z2K1	7	2	218.05	0.481044	3.36886	Krt16	Q9Z2K1|K1C16_MOUSE Keratin, type I cytoskeletal 16 OS=Mus musculus GN=Krt16 PE=1 SV=3	3.49648e+06	1.19526e+07	7.3399e+06	5.27942e+06	613055	1.49457e+06	2.66277e+06	4.00019e+06	2.16546e+06	4.78647e+06	1.18501e+06	882538	2.25329e+06	8.59632e+06	3.22808e+06	2.66481e+06	539188	2.17453e+06	3.4303e+06	4.52254e+06	1.7162e+06	6.49289e+06	1.18501e+06	1.00263e+06	0	2	0	1	0	2	3	2	1	2	1	0
Q9Z2U0;Q9CWH6	2	2	48.03	0.000318112	15.4486	Psma7	Q9Z2U0|PSA7_MOUSE Proteasome subunit alpha type-7 OS=Mus musculus GN=Psma7 PE=1 SV=1	539565	913854	663418	618357	536492	296568	247367	145864	592584	213131	205722	288099	347719	657243	291770	312119	471850	431491	318669	164911	469641	289114	205722	327302	1	2	1	0	0	1	0	0	0	0	0	0
A2A690	1	1	18.75	0.00139933	1.92177	Tanc2	A2A690|TANC2_MOUSE Protein TANC2 OS=Mus musculus GN=Tanc2 PE=1 SV=1	1.02925e+06	1.43114e+06	985800	1.17884e+06	1.34932e+06	2.05842e+06	2.31375e+06	2.2506e+06	1.34991e+06	1.76763e+06	2.11618e+06	1.94404e+06	663294	1.02928e+06	433554	595024	1.18674e+06	2.9949e+06	2.98069e+06	2.54449e+06	1.06985e+06	2.39781e+06	2.11618e+06	2.20858e+06	0	0	0	0	0	1	0	0	0	1	0	1
A2ABU4	1	1	15.69	0.296327	3.1835	Myom3	A2ABU4|MYOM3_MOUSE Myomesin-3 OS=Mus musculus GN=Myom3 PE=1 SV=1	3.02144e+06	3.09916e+06	3.43471e+06	6.27426e+06	6.46281e+06	8551.87	2.67754e+06	3.31536e+06	4.39616e+06	4.46125e+06	3.88109e+06	3.55189e+06	1.94715e+06	2.22891e+06	1.51058e+06	3.16696e+06	5.6841e+06	12442.5	3.44933e+06	3.74828e+06	3.48409e+06	6.05173e+06	3.88109e+06	4.03522e+06	0	1	0	0	0	0	0	0	0	0	0	1
A2AMM0	1	1	14.2	3.94736e-10	Infinity	Murc	A2AMM0|MURC_MOUSE Muscle-related coiled-coil protein OS=Mus musculus GN=Murc PE=1 SV=1	0	0	0	0	0	5304.64	17521.4	6894.08	3313.53	43089.3	40415.8	18100.6	0	0	0	0	0	7717.99	22571.9	7794.31	2626.07	58451	40415.8	20563.6	0	0	0	0	0	0	0	0	0	1	0	0
A2CE44	1	1	17.25	0.184449	13.7214	Zxdb	A2CE44|ZXDB_MOUSE Zinc finger X-linked protein ZXDB OS=Mus musculus GN=Zxdb PE=1 SV=1	27096.1	87079	73761.2	70224.5	24812.3	0	31120.1	12667	0	15041	0	3221.11	17461.9	62627.1	32440.1	35446.2	21822.7	0	40090.3	14321	0	20403.3	0	3659.42	0	0	0	0	0	0	0	0	0	0	0	0
A6PWD2	1	1	16.73	0.465665	10.0745	Fhad1	A6PWD2|FHAD1_MOUSE Forkhead-associated domain-containing protein 1 OS=Mus musculus GN=Fhad1 PE=2 SV=1	1283.92	25965.7	5274.35	39488.4	18880.6	0	4223.68	7518.77	6479.83	1583.23	5754.7	0	827.418	18674.5	2319.66	19931.9	16605.6	0	5441.14	8500.58	5135.46	2147.67	5754.7	0	0	1	0	0	0	0	0	0	0	0	0	0
A7E1Z1	1	1	20.42	0.687959	15.9881	Tmem215	A7E1Z1|TM215_MOUSE Transmembrane protein 215 OS=Mus musculus GN=Tmem215 PE=2 SV=1	940.433	0	4.81625e+06	199172	1692.87	0	885912	325697	422229	805048	9870.7	612433	606.057	0	2.11818e+06	100533	1488.9	0	1.14127e+06	368227	334629	1.09206e+06	9870.7	695770	0	0	0	0	0	0	0	1	0	1	0	0
B1AR13	1	1	23.44	0.556683	2.2979	Cisd3	B1AR13|CISD3_MOUSE CDGSH iron-sulfur domain-containing protein 3, mitochondrial OS=Mus musculus GN=Cisd3 PE=1 SV=1	113276	76397.6	62609.7	71547.3	76696	0	121926	152704	51319.2	72484.9	99912.6	87539.9	73000.2	54945.1	27535.7	36113.9	67454.9	0	157071	172644	40672	98326.5	99912.6	99451.9	0	0	0	0	0	0	1	0	0	0	0	0
B1AUR6	1	1	13.25	0.0038974	1060.1	Mms22l	B1AUR6|MMS22_MOUSE Protein MMS22-like OS=Mus musculus GN=Mms22l PE=1 SV=1	0	5034.28	0	9511.86	0	1.15436e+06	690999	1.90022e+06	672954	620438	775006	606917	0	3620.65	0	4801.16	0	1.67953e+06	890177	2.14836e+06	533337	841629	775006	689504	0	0	0	0	0	0	1	0	0	0	0	0
B2RSH2	1	1	24.52	0.0240221	794.65	Gnai1	B2RSH2|GNAI1_MOUSE Guanine nucleotide-binding protein G(i) subunit alpha-1 OS=Mus musculus GN=Gnai1 PE=1 SV=1	521733	2.60746e+06	30897.7	324859	3.98089e+06	13.6426	58.6189	8055.37	341.79	639.048	548016	169617	336228	1.87528e+06	13588.8	163974	3.50123e+06	19.8492	75.5156	9107.25	270.879	866.874	548016	192698	0	0	0	0	1	0	0	0	0	0	0	0
B2RWS6	1	1	24.04	3.94015e-05	Infinity	Ep300	B2RWS6|EP300_MOUSE Histone acetyltransferase p300 OS=Mus musculus GN=Ep300 PE=1 SV=2	0	0	0	12391.7	159079	6.70644e+06	5.11473e+06	5.18716e+06	5.57539e+06	7.67412e+06	6.3704e+06	3.8866e+06	0	0	0	6254.76	139911	9.75753e+06	6.58903e+06	5.86451e+06	4.41867e+06	1.041e+07	6.3704e+06	4.41547e+06	0	0	0	0	0	0	0	0	0	0	0	0
B2RY56	1	1	34	0.0896622	Infinity	Rbm25	B2RY56|RBM25_MOUSE RNA-binding protein 25 OS=Mus musculus GN=Rbm25 PE=1 SV=2	2986.99	0	0	0	2647.67	643299	60428.9	61764.4	0	2626.36	5905.82	37207.7	1924.95	0	0	0	2328.65	935967	77847.3	69829.6	0	3562.69	5905.82	42270.8	0	0	0	0	0	1	0	0	0	0	0	0
D3YZP9	1	1	13.48	0.0621595	3.6836	Ccdc6	D3YZP9|CCDC6_MOUSE Coiled-coil domain-containing protein 6 OS=Mus musculus GN=Ccdc6 PE=1 SV=1	422803	320533	256998	390364	267385	465511	1.34158e+06	856147	246511	190249	244587	282652	272473	230527	113027	197038	235168	677294	1.72829e+06	967943	195368	258074	244587	321114	0	0	0	0	0	0	0	0	0	0	0	0
D3YZV8	1	1	17.27	0.0019222	2.14277e+06	Ccdc8	D3YZV8|CCDC8_MOUSE Coiled-coil domain-containing protein 8 homolog OS=Mus musculus GN=Ccdc8 PE=1 SV=2	5.69099e+06	221901	94644.5	250.861	1296.7	0	0	2.80363	3049.13	0	0	0	3.66752e+06	159591	41624.5	126.623	1140.46	0	0	3.16973	2416.53	0	0	0	1	0	0	0	0	0	0	0	0	0	0	0
G5E861	1	1	13.82	4.68812e-07	7.41627	Sclt1	G5E861|SCLT1_MOUSE Sodium channel and clathrin linker 1 OS=Mus musculus GN=Sclt1 PE=1 SV=1	467901	300670	562446	430244	346863	3.67813e+06	2.03951e+06	1.79143e+06	2.05501e+06	2.57246e+06	3.01701e+06	1.94373e+06	301536	216241	247363	217168	305070	5.35149e+06	2.62739e+06	2.02535e+06	1.62866e+06	3.48957e+06	3.01701e+06	2.20822e+06	0	0	0	0	0	1	0	0	1	0	0	0
GFP	1	1	31.37	0.0187394	32.7174	GFP	GFP|GFP_AEQVI Green fluorescent protein OS=Aequorea victoria GN=GFP PE=1 SV=1	682207	923727	1.25813e+06	362595	127825	486061	180996	209515	106098	1583.54	28168.5	262679	439644	664343	553326	183022	112424	707193	233167	236873	84085.8	2148.09	28168.5	298423	0	0	0	0	0	1	1	0	0	0	0	0
O09117	1	1	16.02	0.879276	35.6977	Sypl1	O09117|SYPL1_MOUSE Synaptophysin-like protein 1 OS=Mus musculus GN=Sypl1 PE=1 SV=2	21420.7	1.30648e+06	8205.12	30963.7	12440.6	1287.82	39230.4	133427	735074	160108	0	0	13804.4	939616	3608.6	15629.1	10941.7	1873.72	50538.5	150850	582568	217188	0	0	0	0	0	0	0	0	0	0	0	1	0	0
O09159	1	1	15.67	0.000975779	2.20055	Man2b1	O09159|MA2B1_MOUSE Lysosomal alpha-mannosidase OS=Mus musculus GN=Man2b1 PE=1 SV=4	1.8933e+06	1.31223e+06	1.17205e+06	1.4682e+06	1.28158e+06	857779	959947	818667	879239	1.02515e+06	788337	622261	1.22012e+06	943752	515468	741084	1.12716e+06	1.24803e+06	1.23665e+06	925569	696824	1.39062e+06	788337	706936	0	0	0	0	0	0	0	0	0	0	0	0
O35083	1	1	21.01	0.0947844	3.21587	Agpat1	O35083|PLCA_MOUSE 1-acyl-sn-glycerol-3-phosphate acyltransferase alpha OS=Mus musculus GN=Agpat1 PE=1 SV=1	190977	159908	112112	210468	176671	42355.3	64619.6	73601	140675	235732	154894	121424	123074	115006	49306.7	106235	155384	61624.8	83246	83211.9	111489	319773	154894	137947	0	0	0	0	1	0	0	0	0	0	0	0
O35215	1	1	27.06	0.0891816	Infinity	Ddt	O35215|DOPD_MOUSE D-dopachrome decarboxylase OS=Mus musculus GN=Ddt PE=1 SV=3	0	0	0	0	0	0	253206	232489	0	232139	135794	201313	0	0	0	0	0	0	326191	262847	0	314898	135794	228706	0	0	0	0	0	0	1	0	0	1	0	0
O35286	1	1	13.76	0.052665	Infinity	Dhx15	O35286|DHX15_MOUSE Pre-mRNA-splicing factor ATP-dependent RNA helicase DHX15 OS=Mus musculus GN=Dhx15 PE=1 SV=2	0	25763.1	10910.7	0	4288.02	156805	103312	88608.4	83284.6	46835.6	60243.7	49166.5	0	18528.8	4798.52	0	3771.36	228143	133091	100179	66005.6	63532.9	60243.7	55856.8	0	0	0	0	0	1	0	0	0	0	0	0
O35343	1	1	43.94	0.51725	1.85844	Kpna4	O35343|IMA3_MOUSE Importin subunit alpha-3 OS=Mus musculus GN=Kpna4 PE=1 SV=1	49802.9	59329.9	50939.4	64818.3	87775.3	98967.7	93675.8	100972	89712.4	104749	88666	113519	32095.2	42670	22403.1	32717.4	77199.2	143993	120677	114157	71099.9	142092	88666	128966	0	0	0	1	0	1	1	1	1	1	1	1
O35350	1	1	17.99	0.509927	2.28206	Capn1	O35350|CAN1_MOUSE Calpain-1 catalytic subunit OS=Mus musculus GN=Capn1 PE=1 SV=1	620799	0	706053	872118	700271	591840	373922	370671	54206	1.09005e+06	358147	461988	400070	0	310521	440206	615896	861097	481703	419074	42959.9	1.47867e+06	358147	524853	0	0	0	0	0	0	0	0	0	0	0	0
O35491	1	1	17.5	0.793948	3.2124	Clk2	O35491|CLK2_MOUSE Dual specificity protein kinase CLK2 OS=Mus musculus GN=Clk2 PE=1 SV=2	1.95328e+08	4.08367e+07	2.63033e+07	5.78217e+07	3.37304e+07	2.45012e+08	2.7767e+07	2.25455e+07	2.046e+07	3.0411e+07	4.21676e+07	2.95383e+07	1.25878e+08	2.93697e+07	1.15681e+07	2.91858e+07	2.96662e+07	3.5648e+08	3.57708e+07	2.54895e+07	1.62152e+07	4.12528e+07	4.21676e+07	3.35578e+07	0	0	0	0	0	0	0	0	1	0	0	0
O35593	1	1	27.71	0.462539	2.43569	Psmd14	O35593|PSDE_MOUSE 26S proteasome non-ATPase regulatory subunit 14 OS=Mus musculus GN=Psmd14 PE=1 SV=2	182308	0	199460	169546	201988	232276	388774	308821	149808	214351	113514	147892	117488	0	87722.4	85579	177651	337949	500837	349147	118728	290770	113514	168016	0	0	0	0	0	0	1	0	0	0	0	0
O35658	1	1	22.64	0.000124208	7.78252	C1qbp	O35658|C1QBP_MOUSE Complement component 1 Q subcomponent-binding protein, mitochondrial OS=Mus musculus GN=C1qbp PE=1 SV=1	343505	653506	289696	334578	848290	1.46156e+06	1.56529e+06	1.55436e+06	829416	1.18763e+06	1.4476e+06	1.15476e+06	221370	470001	127408	168880	746079	2.1265e+06	2.01648e+06	1.75733e+06	657338	1.61103e+06	1.4476e+06	1.3119e+06	0	0	0	0	0	0	1	0	0	1	0	0
O54950	1	1	42.68	0.692687	1.9009	Prkag1	O54950|AAKG1_MOUSE 5'-AMP-activated protein kinase subunit gamma-1 OS=Mus musculus GN=Prkag1 PE=1 SV=2	107131	147415	105235	110159	145701	218979	219881	245049	173648	186835	180950	143544	69040.1	106021	46282.2	55603.4	128146	318604	283261	277048	137621	253444	180950	163076	0	0	0	0	1	1	1	1	1	1	1	1
O54984	1	1	20.9	0.340094	9.01543	Asna1	O54984|ASNA_MOUSE ATPase Asna1 OS=Mus musculus GN=Asna1 PE=1 SV=2	44033.1	109012	7842.79	12564.9	0	79856.4	60664.6	29396.7	15502.8	41275.5	35887.2	37887	28376.9	78401.2	3449.25	6342.22	0	116187	78150.9	33235.3	12286.4	55990.6	35887.2	43042.5	0	0	0	0	0	0	0	0	0	0	0	0
O55234	1	1	19.76	0.599696	10.9379	Psmb5	O55234|PSB5_MOUSE Proteasome subunit beta type-5 OS=Mus musculus GN=Psmb5 PE=1 SV=3	30268.8	508.19	3931.95	15424.8	237671	7354.57	5929.71	70559.3	4659.19	45180.1	3673.32	55425.3	19506.5	365.49	1729.27	7785.76	209034	10700.5	7638.92	79773	3692.55	61287.2	3673.32	62967.3	0	0	0	0	0	0	0	0	0	1	0	0
O70145	1	1	17.93	0.0184829	Infinity	Ncf2	O70145|NCF2_MOUSE Neutrophil cytosol factor 2 OS=Mus musculus GN=Ncf2 PE=1 SV=1	11008.7	0	0	0	0	180574	1.28322e+06	1.35068e+06	622.414	1918.17	652.047	746271	7094.47	0	0	0	0	262725	1.6531e+06	1.52705e+06	493.282	2602.02	652.047	847820	0	0	0	0	0	0	1	0	0	0	0	0
O70194	1	1	29.8	4.61047e-05	3.44303	Eif3d	O70194|EIF3D_MOUSE Eukaryotic translation initiation factor 3 subunit D OS=Mus musculus GN=Eif3d PE=1 SV=2	202321	115859	140871	80554.8	86296.6	282694	290094	233070	182914	147001	166625	152424	130384	83325.7	61954.9	40660.4	75898.7	411305	373713	263505	144965	199408	166625	173165	0	0	0	0	0	1	1	1	1	1	0	0
O70554	1	1	25.23	0.000540693	4.92889	Sprr2b	O70554|SPR2B_MOUSE Small proline-rich protein 2B OS=Mus musculus GN=Sprr2b PE=2 SV=1	6.88213e+06	8.35995e+06	9.72354e+06	1.81792e+06	2.3881e+06	3.55007e+06	2.6715e+06	3.57522e+06	2.42493e+06	4.87713e+06	2.46131e+06	2.20492e+06	4.43515e+06	6.01247e+06	4.2764e+06	917606	2.10036e+06	5.16518e+06	3.44155e+06	4.04208e+06	1.92183e+06	6.61587e+06	2.46131e+06	2.50496e+06	0	1	1	0	0	0	1	0	0	0	0	0
O70578	1	1	24.68	0.766806	1.45427	Cacng1	O70578|CCG1_MOUSE Voltage-dependent calcium channel gamma-1 subunit OS=Mus musculus GN=Cacng1 PE=2 SV=1	358003	277197	427595	254795	639565	280953	271772	439264	313516	492533	344478	244725	230713	199360	188056	128609	562504	408772	350109	496624	248471	668125	344478	278026	0	0	1	0	1	0	0	1	0	1	1	1
O88342	1	1	20.27	0.248718	1.82991	Wdr1	O88342|WDR1_MOUSE WD repeat-containing protein 1 OS=Mus musculus GN=Wdr1 PE=1 SV=3	189236	571416	294433	435643	538490	297347	284535	284522	295393	375237	286098	432796	121952	410962	129491	219893	473608	432625	366551	321675	234108	509012	286098	491689	0	0	0	0	0	1	0	0	0	0	0	0
O88544	1	1	28.37	0.238679	28.6864	Cops4	O88544|CSN4_MOUSE COP9 signalosome complex subunit 4 OS=Mus musculus GN=Cops4 PE=1 SV=1	115758	160858	106040	117321	170068	9521.2	16535	0	0	72483.1	10529	20534.2	74599.5	115689	46636.3	59218.3	149577	13852.9	21301.1	0	0	98324	10529	23328.4	0	0	1	1	1	0	0	0	0	1	0	0
O88866	1	1	14.13	0.00773837	31.207	Hunk	O88866|HUNK_MOUSE Hormonally up-regulated neu tumor-associated kinase OS=Mus musculus GN=Hunk PE=2 SV=1	97735	185489	124377	215856	442788	937.979	27463.8	58363.8	143822	112017	429542	266348	62984.8	133404	54700.7	108954	389437	1364.71	35380.2	65985	113983	151952	429542	302591	0	0	0	0	0	0	0	0	1	0	0	0
P00158	1	1	38.69	0.517775	1.67753	Mt-Cyb	P00158|CYB_MOUSE Cytochrome b OS=Mus musculus GN=Mt-Cyb PE=1 SV=1	829390	1.50269e+06	1.04926e+06	1.31084e+06	924488	894697	1.15166e+06	1.25376e+06	545665	985547	1.16257e+06	749157	534495	1.08073e+06	461462	661654	813097	1.30174e+06	1.48362e+06	1.41747e+06	432457	1.3369e+06	1.16257e+06	851099	0	0	0	0	1	1	1	1	1	1	1	1
P00329	1	1	14.84	0.450372	10.8053	Adh1	P00329|ADH1_MOUSE Alcohol dehydrogenase 1 OS=Mus musculus GN=Adh1 PE=1 SV=2	53423.8	0	0	7150.37	2482.6	0	40191.5	52493.2	6380.56	64297.8	6232.45	0	34428.7	0	0	3609.18	2183.47	0	51776.5	59347.8	5056.79	87220.5	6232.45	0	0	0	0	0	0	0	0	0	0	0	0	1
P00416	1	1	50.32	0.138666	2.37146	mt-Co3	P00416|COX3_MOUSE Cytochrome c oxidase subunit 3 OS=Mus musculus GN=mt-Co3 PE=1 SV=2	1.48071e+06	4.11861e+06	2.41461e+06	2.45582e+06	3.81311e+06	1.84135e+06	4.16041e+06	3.98486e+06	2.77048e+06	4.32594e+06	4.93353e+06	3.27015e+06	954236	2.9621e+06	1.06194e+06	1.23959e+06	3.35367e+06	2.67906e+06	5.35964e+06	4.50521e+06	2.19569e+06	5.86818e+06	4.93353e+06	3.71513e+06	1	1	0	0	0	1	0	1	1	1	2	1
P01633	1	1	21.78	0.00841482	3.31408	Igk-V19-17	P01633|KV5A1_MOUSE Ig kappa chain V19-17 OS=Mus musculus GN=Igk-V19-17 PE=1 SV=1	2.24273e+06	2.1458e+06	5.93462e+06	1.10426e+06	1.35107e+06	1.96027e+06	2.66654e+06	3.16033e+06	1.67406e+06	1.70768e+06	1.20344e+06	2.12608e+06	1.44532e+06	1.54326e+06	2.61004e+06	557382	1.18828e+06	2.85209e+06	3.43516e+06	3.573e+06	1.32674e+06	2.31649e+06	1.20344e+06	2.41539e+06	0	0	0	0	0	0	0	0	0	0	0	1
P01643	1	1	34	0.269132	2.79298	1 SV	P01643|KV5AA_MOUSE Ig kappa chain V-V region MOPC 173 OS=Mus musculus PE=1 SV=1	413465	576800	714072	446258	1.04477e+06	803236	1.87379e+06	2.08315e+06	333769	613712	635562	980643	266455	414834	314048	225251	918888	1.16867e+06	2.41391e+06	2.35517e+06	264522	832505	635562	1.11408e+06	0	0	0	0	0	0	1	0	0	1	0	0
P01724	1	1	14.46	0.974426	5.29268	1 SV	P01724|LV1B_MOUSE Ig lambda-1 chain V regions MOPC 104E/RPC20/J558/S104 OS=Mus musculus PE=1 SV=1	87375.2	112853	24691.5	5517.26	299726	37377.1	8265.4	157838	39649.5	378311	339070	0	56308.5	81163.7	10859.3	2784.86	263612	54381.8	10647.9	178448	31423.5	513182	339070	0	0	0	0	0	0	0	0	0	0	1	0	0
P01750	2	1	40.39	0.0854922	98.0389	1 SV	P01750|HVM06_MOUSE Ig heavy chain V region 102 OS=Mus musculus PE=1 SV=1	50570	119273	253473	17307.3	102823	1228.82	7416.03	5512.19	1664.37	1204.73	0	4161.3	32589.6	85781.1	111477	8735.96	90434.1	1787.87	9553.67	6231.98	1319.07	1634.23	0	4727.55	0	0	0	0	0	0	0	0	0	0	0	0
P01751	1	1	21.2	0.00451538	822.428	Ighv1-72	P01751|HVM07_MOUSE Ig heavy chain V region B1-8/186-2 OS=Mus musculus GN=Ighv1-72 PE=1 SV=1	218515	439108	115183	428940	473811	0	3035.32	7983.41	0	0	0	16962.2	140821	315806	50657.3	216509	416721	0	3910.24	9025.89	0	0	0	19270.3	0	1	0	0	0	0	0	0	0	0	0	0
P01786	1	1	25.16	2.57326e-05	Infinity	1 SV	P01786|HVM17_MOUSE Ig heavy chain V region MOPC 47A OS=Mus musculus PE=1 SV=1	97022.1	142734	256909	69635.8	0	0	0	0	0	0	0	0	62525.3	102654	112988	35149	0	0	0	0	0	0	0	0	0	0	0	0	0	0	0	0	0	0	0	0
P01844	1	1	22.62	0.0436078	682.04	Iglc2	P01844|LAC2_MOUSE Ig lambda-2 chain C region OS=Mus musculus GN=Iglc2 PE=1 SV=1	13051.6	17372.2	66545.5	89488	8115.27	0	15405.3	4020.21	2289.3	0	0	0	8411.03	12494.1	29266.7	45169.5	7137.46	0	19845.9	4545.17	1814.34	0	0	0	0	0	0	0	0	0	0	0	0	0	0	0
P01864	3	1	93.44	0.000257592	17.3646	1 SV	P01864|GCAB_MOUSE Ig gamma-2A chain C region secreted form OS=Mus musculus PE=1 SV=1	4.07383e+06	2.47809e+06	3.13192e+06	5.20064e+06	7.60277e+06	535865	1.1692e+06	2.51764e+06	865105	1.55365e+06	806168	476332	2.62536e+06	1.78224e+06	1.37742e+06	2.62505e+06	6.68671e+06	779656	1.50622e+06	2.84639e+06	685623	2.10754e+06	806168	541149	0	0	0	0	0	0	0	0	0	0	0	0
P02469	1	1	29.58	0.00326628	8353.58	Lamb1	P02469|LAMB1_MOUSE Laminin subunit beta-1 OS=Mus musculus GN=Lamb1 PE=1 SV=3	3986.13	138290	104822	4086.9	487.647	0	0	29.58	2528.65	0	0	0	2568.84	99458.2	46100.7	2062.88	428.89	0	0	33.4425	2004.04	0	0	0	0	1	0	0	0	0	0	0	0	0	0	0
P03888	1	1	16.19	0.251114	1.70348	Mtnd1	P03888|NU1M_MOUSE NADH-ubiquinone oxidoreductase chain 1 OS=Mus musculus GN=Mtnd1 PE=1 SV=3	474897	755732	537123	777159	496800	505324	810573	795049	358466	527350	511299	513710	306045	543522	236226	392275	436940	735220	1.04422e+06	898868	284095	715355	511299	583614	0	0	0	0	0	1	1	0	0	0	0	1
P03893	1	1	14.85	0.59716	1.69	Mtnd2	P03893|NU2M_MOUSE NADH-ubiquinone oxidoreductase chain 2 OS=Mus musculus GN=Mtnd2 PE=1 SV=2	324892	698065	472677	815112	550572	489113	793966	852376	549305	644704	905342	601104	209375	502048	207883	411432	484234	711634	1.02282e+06	963680	435341	874547	905342	682899	0	0	0	0	0	0	0	0	0	0	0	0
P04370	1	1	25.24	0.300576	10.9636	Mbp	P04370|MBP_MOUSE Myelin basic protein OS=Mus musculus GN=Mbp PE=1 SV=2	165509	0	35733.5	52915.5	39423.6	10899.9	152163	274626	269688	659347	884377	211333	106661	0	15715.5	26709.4	34673.5	15858.8	196024	310487	213736	894411	884377	240090	0	0	0	0	0	0	0	0	0	0	0	0
P04944	1	1	16.51	0.0488125	5.28147	2 SV	P04944|KV6AA_MOUSE Ig kappa chain V-VI region NQ5-78.2.6 OS=Mus musculus PE=2 SV=1	483411	352648	2.35705e+06	1.97258e+06	1.38398e+06	835715	727202	879579	2.44916e+06	686889	1.72915e+06	1.07065e+06	311531	253624	1.03663e+06	995668	1.21723e+06	1.21592e+06	936816	994435	1.94103e+06	931771	1.72915e+06	1.21634e+06	0	0	0	0	0	0	0	0	1	0	0	0
P04945	1	1	16.3	0.0029577	715.833	2 SV	P04945|KV6AB_MOUSE Ig kappa chain V-VI region NQ2-6.1 OS=Mus musculus PE=2 SV=1	85.2533	35.3854	4123.65	45.2095	156796	695751	855595	1.23189e+06	42991.1	179388	250939	753586	54.941	25.4491	1813.57	22.8197	137903	1.01228e+06	1.10222e+06	1.39275e+06	34071.8	243341	250939	856131	0	0	0	0	0	0	0	0	0	0	0	0
P05063	5	1	169.58	0.00129272	2.30298	Aldoc	P05063|ALDOC_MOUSE Fructose-bisphosphate aldolase C OS=Mus musculus GN=Aldoc PE=1 SV=4	2.11152e+07	2.80659e+07	2.89846e+07	3.08301e+07	2.78704e+07	1.21055e+07	1.31696e+07	1.44449e+07	2.81365e+07	2.8923e+07	1.92054e+07	1.84301e+07	1.36075e+07	2.01849e+07	1.27474e+07	1.55617e+07	2.45123e+07	1.76129e+07	1.69657e+07	1.63311e+07	2.2299e+07	3.92344e+07	1.92054e+07	2.0938e+07	0	0	0	0	0	0	0	0	0	0	0	0
P05213;P68373;P68369	16	1	578.58	0.332914	1.9149	Tuba1b	P05213|TBA1B_MOUSE Tubulin alpha-1B chain OS=Mus musculus GN=Tuba1b PE=1 SV=2	3.07018e+06	5.92153e+06	4.76603e+06	5.84466e+06	2.57401e+06	6.25514e+06	5.48806e+06	4.30396e+06	3.69124e+06	3.03134e+06	5.06815e+06	7.16757e+06	1.97856e+06	4.25876e+06	2.09609e+06	2.95012e+06	2.26387e+06	9.10091e+06	7.06997e+06	4.86598e+06	2.92542e+06	4.11204e+06	5.06815e+06	8.1429e+06	0	2	1	0	0	1	1	2	1	1	1	0
P06330;P01749	2	1	61.75	6.89715e-12	57.1235	1 SV	P06330|HVM51_MOUSE Ig heavy chain V region AC38 205.12 OS=Mus musculus PE=1 SV=1	2.38464e+07	1.60072e+07	1.73375e+07	2.51468e+07	1.67628e+07	9.29701e+08	1.09011e+09	1.24715e+09	6.7269e+08	6.56607e+08	6.81543e+08	8.02226e+08	1.53677e+07	1.15124e+07	7.62502e+06	1.2693e+07	1.4743e+07	1.35267e+09	1.40433e+09	1.41e+09	5.33128e+08	8.90693e+08	6.81543e+08	9.11389e+08	0	0	0	0	0	0	1	3	0	0	1	1
P06728	1	1	37.27	0.412455	17.4862	Apoa4	P06728|APOA4_MOUSE Apolipoprotein A-IV OS=Mus musculus GN=Apoa4 PE=1 SV=3	0	9183.83	24112.6	11901.3	1209.04	0	54495.3	64549.2	17002.7	72429.3	173040	196027	0	6605	10604.7	6007.22	1063.36	0	70203.4	72978	13475.2	98251.1	173040	222701	0	0	0	0	0	0	0	0	0	0	0	1
P07309	1	1	52.68	0.00108394	8.26091	Ttr	P07309|TTHY_MOUSE Transthyretin OS=Mus musculus GN=Ttr PE=1 SV=1	136372	134781	160878	93586.3	96850.8	660249	573219	879286	553319	572295	758869	1.26188e+06	87884.2	96934.5	70754	47238.1	85181.2	960629	738447	994104	438522	776324	758869	1.43359e+06	0	0	0	0	0	1	1	1	1	1	1	1
P07607	1	1	17.89	0.000215422	2.61911	Tyms	P07607|TYSY_MOUSE Thymidylate synthase OS=Mus musculus GN=Tyms PE=1 SV=1	1.04997e+06	1.43555e+06	938691	1.53856e+06	1.75196e+06	1.50108e+06	2.02849e+06	1.94724e+06	1.78271e+06	2.26537e+06	2.83157e+06	2.51608e+06	676644	1.03245e+06	412835	776598	1.54087e+06	2.18399e+06	2.6132e+06	2.20151e+06	1.41285e+06	3.07299e+06	2.83157e+06	2.85845e+06	0	0	0	0	0	0	1	1	0	0	1	1
P07744	6	1	188.46	0.3847	98.8464	Krt4	P07744|K2C4_MOUSE Keratin, type II cytoskeletal 4 OS=Mus musculus GN=Krt4 PE=1 SV=2	2.21013e+06	94001.3	123921	1.28955e+07	69823.2	752838	58996.9	21188.8	74317.3	85090.4	51273.7	76871.1	1.42431e+06	67605.7	54500.1	6.50905e+06	61410.2	1.09534e+06	76002.5	23955.6	58898.8	115426	51273.7	87331.3	1	0	0	1	0	0	0	0	0	0	0	0
P07758	10	1	246.37	0.562042	Infinity	Serpina1a	P07758|A1AT1_MOUSE Alpha-1-antitrypsin 1-1 OS=Mus musculus GN=Serpina1a PE=1 SV=4	82.7306	0	200.381	0	29676.8	6070.15	0	0	5126.3	0	89298.5	138221	53.3152	0	88.1273	0	26101	8831.76	0	0	4062.75	0	89298.5	157029	0	0	0	0	0	0	0	0	0	0	0	1
P08121	1	1	18.79	0.000437496	8.83963	Col3a1	P08121|CO3A1_MOUSE Collagen alpha-1(III) chain OS=Mus musculus GN=Col3a1 PE=1 SV=4	2.69961e+06	1.84736e+06	2.05831e+06	732153	655717	5.55182e+06	7.16571e+06	5.22135e+06	316318	905623	1.05411e+06	429777	1.73975e+06	1.32862e+06	905244	369558	576710	8.07762e+06	9.2312e+06	5.90316e+06	250692	1.22849e+06	1.05411e+06	488259	0	0	0	0	0	0	0	1	0	0	0	0
P09041	6	1	209.05	0.338833	1.43151	Pgk2	P09041|PGK2_MOUSE Phosphoglycerate kinase 2 OS=Mus musculus GN=Pgk2 PE=1 SV=4	1.11057e+07	1.70157e+07	1.22169e+07	1.82977e+07	2.01989e+07	1.43576e+07	1.5439e+07	1.41006e+07	1.81389e+07	2.13945e+07	1.37188e+07	1.43129e+07	7.15702e+06	1.22377e+07	5.37297e+06	9.23583e+06	1.77652e+07	2.08895e+07	1.98893e+07	1.59419e+07	1.43757e+07	2.90218e+07	1.37188e+07	1.62605e+07	0	1	0	1	0	0	1	0	0	1	0	1
P09055	1	1	27.11	0.727855	5.23425	Itgb1	P09055|ITB1_MOUSE Integrin beta-1 OS=Mus musculus GN=Itgb1 PE=1 SV=1	413015	0	250183	293341	247850	190572	165783	25565.7	141846	141089	191030	129126	266165	0	110030	148065	217987	277273	213569	28904.1	112418	191389	191030	146696	0	0	0	0	0	1	1	0	1	1	1	1
P09528	1	1	32.78	0.023605	Infinity	Fth1	P09528|FRIH_MOUSE Ferritin heavy chain OS=Mus musculus GN=Fth1 PE=1 SV=2	0	1061.8	5232.49	0	0	0	161829	239001	15.8573	537342	446817	352756	0	763.643	2301.24	0	0	0	208476	270210	12.5674	728909	446817	400757	0	0	0	0	0	0	0	0	0	0	0	0
P0CW02	1	1	20.91	6.33111e-08	10.2781	Ly6c1	P0CW02|LY6C1_MOUSE Lymphocyte antigen 6C1 OS=Mus musculus GN=Ly6c1 PE=2 SV=1	446961	598965	653976	546612	525584	3.56589e+06	2.8076e+06	4.53491e+06	3.47034e+06	2.32866e+06	2.93566e+06	3.3572e+06	288041	430775	287618	275905	462256	5.18819e+06	3.61689e+06	5.12709e+06	2.75035e+06	3.15885e+06	2.93566e+06	3.81403e+06	0	0	0	0	0	0	0	0	1	0	0	0
P0DN34	1	1	22.84	0.402161	3.07514	Ndufb1	P0DN34|NDUB1_MOUSE NADH dehydrogenase [ubiquinone] 1 beta subcomplex subunit 1 OS=Mus musculus GN=Ndufb1 PE=3 SV=1	1.0564e+06	20439.2	2.08629e+06	3.68913e+06	2.10307e+06	69975.7	4.49817e+06	3.67144e+06	2.30166e+06	2.94302e+06	3.59511e+06	3.09715e+06	680790	14699.9	917550	1.8621e+06	1.84967e+06	101811	5.79476e+06	4.15086e+06	1.82414e+06	3.99224e+06	3.59511e+06	3.51859e+06	0	0	0	0	0	1	1	0	0	0	0	1
P10630	5	1	126.89	0.187804	81.4887	Eif4a2	P10630|IF4A2_MOUSE Eukaryotic initiation factor 4A-II OS=Mus musculus GN=Eif4a2 PE=1 SV=2	913486	1.4654e+06	811896	1.23376e+06	334703	39156.2	0	0	384935	0	0	733933	588691	1.05391e+06	357071	622746	294375	56970.2	0	0	305073	0	0	833802	1	1	1	0	0	0	0	0	0	0	0	1
P10639	1	1	34.33	0.00761332	16.8851	Txn	P10639|THIO_MOUSE Thioredoxin OS=Mus musculus GN=Txn PE=1 SV=3	47964.1	40505.8	103867	88934.7	18001.7	693316	813491	1.13598e+06	228515	375988	1.41882e+06	897621	30910.2	29131.7	45680.5	44890.2	15832.6	1.00874e+06	1.04798e+06	1.28432e+06	181105	510031	1.41882e+06	1.01976e+06	0	0	0	0	0	0	0	0	0	0	2	0
P14094	1	1	38.97	0.183121	2.59323	Atp1b1	P14094|AT1B1_MOUSE Sodium/potassium-transporting ATPase subunit beta-1 OS=Mus musculus GN=Atp1b1 PE=1 SV=1	627142	485048	1.14624e+06	865681	377425	365500	381470	123923	245841	410164	570000	451041	404158	348846	504114	436957	331949	531784	491428	140105	194836	556392	570000	512417	0	1	0	0	0	1	1	0	1	1	1	1
P14131	1	1	29.31	2.74935e-06	10.1348	Rps16	P14131|RS16_MOUSE 40S ribosomal protein S16 OS=Mus musculus GN=Rps16 PE=1 SV=4	738258	919342	547280	210695	284336	2.6863e+06	2.16333e+06	2.67591e+06	727265	721138	562286	716337	475766	661190	240693	106349	250076	3.90843e+06	2.78691e+06	3.02533e+06	576380	978231	562286	813813	0	1	0	0	0	0	0	0	1	1	0	0
P14148	1	1	34.19	0.552238	17.2984	Rpl7	P14148|RL7_MOUSE 60S ribosomal protein L7 OS=Mus musculus GN=Rpl7 PE=1 SV=2	101042	1.43059e+06	208301	223507	703677	1.01163e+06	20550.6	125535	46624.7	54605.7	32881	0	65115.9	1.02888e+06	91610.5	112816	618891	1.47187e+06	26474.2	141927	36951.5	74073.1	32881	0	0	1	0	0	1	1	0	0	0	0	0	0
P15864;Q07133	4	1	110.79	0.145528	3.13366	Hist1h1c	P15864|H12_MOUSE Histone H1.2 OS=Mus musculus GN=Hist1h1c PE=1 SV=2	214448	136339	217773	69030.2	156708	166006	264824	630250	280460	433448	271283	211990	138200	98054.5	95776.2	34843.3	137826	241530	341158	712548	222273	587977	271283	240837	0	0	0	0	0	0	0	0	0	1	1	0
P16092	1	1	14.27	0.00574186	3.65274	Fgfr1	P16092|FGFR1_MOUSE Fibroblast growth factor receptor 1 OS=Mus musculus GN=Fgfr1 PE=1 SV=2	1.36404e+06	2.33062e+06	3.26813e+06	1.49348e+06	1.95076e+06	371792	795444	738947	1.06209e+06	1.33437e+06	945666	606022	879047	1.67618e+06	1.43732e+06	753841	1.71572e+06	540938	1.02473e+06	835439	841736	1.81009e+06	945666	688486	0	0	0	0	0	0	1	0	0	0	0	0
P16627	5	1	189.68	0.00431578	3.16056	Hspa1l	P16627|HS71L_MOUSE Heat shock 70 kDa protein 1-like OS=Mus musculus GN=Hspa1l PE=1 SV=4	6.06667e+06	5.79328e+06	6.32028e+06	1.29475e+07	1.25522e+07	5.25553e+06	6.88436e+06	1.17364e+07	1.79504e+07	1.34296e+07	8.82274e+06	1.15075e+07	3.90963e+06	4.16652e+06	2.77965e+06	6.53529e+06	1.10398e+07	7.64653e+06	8.86876e+06	1.32689e+07	1.42263e+07	1.82173e+07	8.82274e+06	1.30734e+07	0	1	1	0	1	0	0	0	0	0	0	0
P18654	1	1	13.9	0.0737067	1.7188	Rps6ka3	P18654|KS6A3_MOUSE Ribosomal protein S6 kinase alpha-3 OS=Mus musculus GN=Rps6ka3 PE=1 SV=2	2.79704e+06	2.3281e+06	1.40263e+06	1.035e+06	1.58347e+06	1.00457e+06	1.6559e+06	1.49598e+06	1.4663e+06	2.20441e+06	2.38697e+06	1.72928e+06	1.80254e+06	1.67437e+06	616877	522421	1.39268e+06	1.46159e+06	2.13321e+06	1.69132e+06	1.16209e+06	2.9903e+06	2.38697e+06	1.96459e+06	0	0	0	0	0	1	0	0	0	0	0	0
P18760	1	1	15.12	0.0315736	3.07951	Cfl1	P18760|COF1_MOUSE Cofilin-1 OS=Mus musculus GN=Cfl1 PE=1 SV=3	561131	702630	422032	395650	377964	911518	1.02142e+06	1.22233e+06	846951	399334	534024	1.55492e+06	361618	505331	185609	199706	332423	1.32621e+06	1.31584e+06	1.38194e+06	671235	541700	534024	1.76651e+06	0	0	0	0	0	1	0	0	0	0	0	0
P21107	9	1	203.18	0.573321	6.89849	Tpm3	P21107|TPM3_MOUSE Tropomyosin alpha-3 chain OS=Mus musculus GN=Tpm3 PE=1 SV=3	367576	26486.1	1.32376e+06	37215.6	224712	864701	190424	114262	49912.3	286646	185929	218594	236882	19048.8	582190	18784.8	197637	1.2581e+06	245313	129182	39557	388838	185929	248339	0	0	0	0	0	1	0	0	0	0	0	0
P22315	1	1	15.94	0.0586077	3.26374	Fech	P22315|HEMH_MOUSE Ferrochelatase, mitochondrial OS=Mus musculus GN=Fech PE=1 SV=2	48613.6	40158.2	7231.21	0	85796.4	46670.7	120402	146256	145933	96246.7	36276.4	39073.4	31328.7	28881.7	3180.28	0	75458.8	67903.4	155107	165354	115656	130560	36276.4	44390.3	0	0	0	0	0	1	0	0	0	0	0	0
P22726	1	1	14.04	2.20648e-07	642.447	Wnt5b	P22726|WNT5B_MOUSE Protein Wnt-5b OS=Mus musculus GN=Wnt5b PE=1 SV=2	19537.8	14306	34202.9	69608.8	187307	1.39555e+07	1.03975e+07	1.39794e+07	1.25472e+07	1.20142e+07	1.5096e+07	1.86311e+07	12591	10288.9	15042.4	35135.4	164738	2.03045e+07	1.33946e+07	1.58049e+07	9.94403e+06	1.62974e+07	1.5096e+07	2.11663e+07	0	0	0	0	0	0	0	0	0	1	0	0
P23953	1	1	20.77	0.034446	3.4054	Ces1c	P23953|EST1C_MOUSE Carboxylesterase 1C OS=Mus musculus GN=Ces1c PE=1 SV=4	270151	450073	283054	233645	428504	66583.3	174106	53924.3	438171	185490	110758	102355	174097	323692	124487	117933	376873	96875.2	224292	60965.8	347264	251619	110758	116283	0	1	0	0	0	0	0	0	0	0	0	0
P26350	1	1	22.54	0.0630507	11.6845	Ptma	P26350|PTMA_MOUSE Prothymosin alpha OS=Mus musculus GN=Ptma PE=1 SV=2	10076.7	7299.02	196246	734425	48378.9	83807	260175	104216	439718	188691	285832	398849	6493.9	5249.45	86308.8	370705	42549.7	121935	335170	117825	348490	255961	285832	453123	0	0	0	0	0	0	1	1	0	0	0	0
P26883	1	1	37.04	0.00387954	2.483	Fkbp1a	P26883|FKB1A_MOUSE Peptidyl-prolyl cis-trans isomerase FKBP1A OS=Mus musculus GN=Fkbp1a PE=1 SV=2	974530	1.24427e+06	1.3121e+06	1.83266e+06	2.14373e+06	1.69445e+06	2.37312e+06	2.35404e+06	1.31867e+06	2.17923e+06	1.50805e+06	2.67567e+06	628031	894876	577059	925046	1.88543e+06	2.46534e+06	3.05716e+06	2.66144e+06	1.04509e+06	2.95614e+06	1.50805e+06	3.03976e+06	0	0	0	0	0	0	1	0	0	0	0	0
P27546	1	1	21.14	0.0169396	Infinity	Map4	P27546|MAP4_MOUSE Microtubule-associated protein 4 OS=Mus musculus GN=Map4 PE=1 SV=3	0	127257	19205	6595.82	1396.48	0	0	0	0	0	0	0	0	91522.8	8446.32	3329.27	1228.22	0	0	0	0	0	0	0	0	1	0	0	0	0	0	0	0	0	0	0
P27573	1	1	32.58	0.0677166	3.51778	Mpz	P27573|MYP0_MOUSE Myelin protein P0 OS=Mus musculus GN=Mpz PE=1 SV=1	176900	315418	155870	135682	411372	307392	194664	151782	381322	491084	1.59973e+06	568103	114002	226848	68551.5	68486.2	361806	447240	250775	171602	302209	666161	1.59973e+06	645408	0	0	0	0	0	0	0	0	0	0	1	0
P27659	2	1	45.33	0.405937	Infinity	Rpl3	P27659|RL3_MOUSE 60S ribosomal protein L3 OS=Mus musculus GN=Rpl3 PE=1 SV=3	0	0	0	0	0	0	4208.92	9763.51	0	131570	74333.8	0	0	0	0	0	0	0	5422.13	11038.4	0	178476	74333.8	0	0	0	0	0	0	0	0	0	0	0	1	0
P27773	1	1	30.24	0.486417	Infinity	Pdia3	P27773|PDIA3_MOUSE Protein disulfide-isomerase A3 OS=Mus musculus GN=Pdia3 PE=1 SV=2	0	0	0	3637.04	0	0	0	2665.37	0	0	59172.4	157334	0	0	0	1835.81	0	0	0	3013.42	0	0	59172.4	178743	0	0	0	0	0	0	0	0	0	0	0	1
P28474	1	1	40.96	0.00270021	66.299	Adh5	P28474|ADHX_MOUSE Alcohol dehydrogenase class-3 OS=Mus musculus GN=Adh5 PE=1 SV=3	60519.2	92029.5	72493.6	142140	222103	0	10164.5	0	90724.4	176872	30198.9	58551.4	39001.3	66187.5	31882.6	71746.1	195342	0	13094.4	0	71901.9	239929	30198.9	66518.8	0	0	0	0	0	0	0	0	1	2	0	0
P28738	1	1	16.9	0.00113243	3.12592	Kif5c	P28738|KIF5C_MOUSE Kinesin heavy chain isoform 5C OS=Mus musculus GN=Kif5c PE=1 SV=3	682808	844633	583144	1.17156e+06	985166	249957	302326	482641	816353	366150	384668	389271	440032	607459	256466	591350	866463	363674	389470	545664	646985	496686	384668	442241	0	1	0	0	0	0	0	0	0	0	0	0
P29699	1	1	37.45	0.0778237	2.85206	Ahsg	P29699|FETUA_MOUSE Alpha-2-HS-glycoprotein OS=Mus musculus GN=Ahsg PE=1 SV=1	996560	657451	706402	584803	1.14388e+06	2.65139e+06	1.49734e+06	1.25163e+06	2.20778e+06	1.82452e+06	1.53517e+06	3.40859e+06	642228	472838	310675	295182	1.00605e+06	3.85764e+06	1.92894e+06	1.41507e+06	1.74973e+06	2.47497e+06	1.53517e+06	3.87241e+06	0	1	0	0	0	1	1	0	0	1	0	0
P32261	1	1	22.74	0.000214334	Infinity	Serpinc1	P32261|ANT3_MOUSE Antithrombin-III OS=Mus musculus GN=Serpinc1 PE=1 SV=1	2218.66	12578.9	57774.8	0	0	4100.38	65564.1	33281.5	299714	238736	186738	342143	1429.8	9046.71	25409.3	0	0	5965.84	84462.7	37627.4	237533	323847	186738	388700	0	0	0	0	0	0	0	0	1	0	0	1
P35564	1	1	13.11	0.0463453	40.3948	Canx	P35564|CALX_MOUSE Calnexin OS=Mus musculus GN=Canx PE=1 SV=1	366815	571271	257316	257621	261562	20535.8	2640.43	6416.76	68102.3	3652.83	44810.1	12773.5	236392	410858	113167	130035	230046	29878.5	3401.52	7254.67	53973.2	4955.09	44810.1	14511.7	1	0	0	0	0	0	0	0	0	0	0	0
P35979	1	1	40.95	0.000143771	2.68757	Rpl12	P35979|RL12_MOUSE 60S ribosomal protein L12 OS=Mus musculus GN=Rpl12 PE=1 SV=2	1.20826e+06	2.00479e+06	1.56306e+06	790467	758644	1.28089e+06	1.2436e+06	1.21296e+06	907703	798374	728380	955879	778656	1.44184e+06	687432	398992	667235	1.86362e+06	1.60206e+06	1.37134e+06	719383	1.083e+06	728380	1.08595e+06	1	1	1	1	1	1	1	1	0	1	1	1
P37804	1	1	20.06	0.089371	4.23863	Tagln	P37804|TAGL_MOUSE Transgelin OS=Mus musculus GN=Tagln PE=1 SV=3	140880	468720	336640	592916	801075	13031.6	392698	433427	754959	963177	1.58046e+06	1.40556e+06	90789	337103	148054	299277	704553	18960.4	505892	490024	598328	1.30656e+06	1.58046e+06	1.59683e+06	0	0	0	0	0	0	0	1	0	1	0	1
P38060	2	1	51.5	0.0038992	2.75134	Hmgcl	P38060|HMGCL_MOUSE Hydroxymethylglutaryl-CoA lyase, mitochondrial OS=Mus musculus GN=Hmgcl PE=1 SV=2	223063	381057	270039	320482	235258	295120	294653	352434	503191	235247	369311	554887	143752	274056	118763	161765	206912	429384	379586	398455	398794	319114	369311	630393	0	0	0	0	0	2	1	1	0	0	0	0
P40142	1	1	18.9	0.208781	3.01506	Tkt	P40142|TKT_MOUSE Transketolase OS=Mus musculus GN=Tkt PE=1 SV=1	107566	130686	45045.9	33338.4	124965	73941.8	49805.8	17527.8	77086.7	68583.4	43117.3	114570	69320.5	93989.1	19811.1	16827.7	109908	107581	64162.1	19816.6	61093.6	93034	43117.3	130160	0	0	0	0	0	1	0	0	0	1	0	0
P41105	1	1	27.37	0.0707738	3.41266	Rpl28	P41105|RL28_MOUSE 60S ribosomal protein L28 OS=Mus musculus GN=Rpl28 PE=1 SV=2	140269	215802	150574	32620.7	66352.8	121946	151907	197480	55752.1	83596.5	39365.5	102769	90395.3	155205	66222.2	16465.5	58358	177426	195694	223267	44185.3	113399	39365.5	116753	0	0	0	0	0	0	0	1	0	1	0	0
P43274;P43275	4	1	111.05	2.46488e-06	3.01342	Hist1h1e	P43274|H14_MOUSE Histone H1.4 OS=Mus musculus GN=Hist1h1e PE=1 SV=2	4.77106e+06	6.72541e+06	5.75241e+06	2.90088e+06	3.7066e+06	1.06251e+07	9.06739e+06	1.01741e+07	1.03155e+07	9.62867e+06	8.59915e+06	9.85736e+06	3.07468e+06	4.83691e+06	2.5299e+06	1.46423e+06	3.25999e+06	1.5459e+07	1.1681e+07	1.15026e+07	8.17533e+06	1.30614e+07	8.59915e+06	1.11987e+07	0	0	0	0	0	0	0	1	1	1	0	1
P43276	2	1	57.83	0.00055808	3.34306	Hist1h1b	P43276|H15_MOUSE Histone H1.5 OS=Mus musculus GN=Hist1h1b PE=1 SV=2	807228	967406	948599	354282	366615	908021	1.13639e+06	1.57059e+06	800652	648083	382396	769255	520214	695757	417193	178825	322442	1.32112e+06	1.46395e+06	1.77568e+06	634541	879131	382396	873931	1	0	0	0	0	1	1	1	1	1	0	1
P45377	2	1	41.06	0.303006	4.4263	Akr1b8	P45377|ALD2_MOUSE Aldose reductase-related protein 2 OS=Mus musculus GN=Akr1b8 PE=1 SV=2	268316	0	244110	587681	577804	513445	655364	1.09934e+06	347532	486319	360039	297174	172915	0	107359	296635	508185	747036	844271	1.2429e+06	275430	659697	360039	337612	0	0	0	1	0	0	0	0	0	0	0	0
P46471	1	1	14.44	0.581728	3.65207	Psmc2	P46471|PRS7_MOUSE 26S protease regulatory subunit 7 OS=Mus musculus GN=Psmc2 PE=1 SV=5	17167.4	65633.9	28153.7	38120.5	32419.5	0	138807	90977.1	90731.2	136390	120523	80476.4	11063.4	47203.8	12382	19241.5	28513.2	0	178818	102857	71907.2	185014	120523	91427.3	0	0	0	1	0	0	0	0	0	0	0	0
P46694	1	1	15.28	0.00622208	6.07495	Ier3	P46694|IEX1_MOUSE Radiation-inducible immediate-early gene IEX-1 OS=Mus musculus GN=Ier3 PE=1 SV=1	1.02212e+06	158012	122617	397165	189204	2.13111e+06	706570	980613	947430	1.03855e+06	1.42351e+06	1.27363e+06	658697	113642	53926.8	200471	166407	3.10066e+06	910236	1.10866e+06	750867	1.40881e+06	1.42351e+06	1.44694e+06	0	0	0	0	1	0	0	0	0	0	0	0
P47962	1	1	14.69	0.187004	Infinity	Rpl5	P47962|RL5_MOUSE 60S ribosomal protein L5 OS=Mus musculus GN=Rpl5 PE=1 SV=3	0	7010.24	0	0	0	45385.7	18206.7	56997.1	0	0	13276.4	65781.7	0	5041.76	0	0	0	66033.9	23454.8	64439.8	0	0	13276.4	74732.9	0	0	0	0	0	0	1	0	0	0	0	0
P48758	1	1	19.04	0.0110086	3.47243	Cbr1	P48758|CBR1_MOUSE Carbonyl reductase [NADPH] 1 OS=Mus musculus GN=Cbr1 PE=1 SV=3	39881.5	204995	19856.3	161892	235893	42505.6	140720	113872	321845	340231	253256	266456	25701.4	147432	8732.8	81715.9	207470	61843.4	181281	128742	255072	461527	253256	302714	0	0	0	0	1	0	0	0	0	0	0	0
P48771	1	1	28.1	0.695985	1.33986	Cox7a2	P48771|CX7A2_MOUSE Cytochrome c oxidase subunit 7A2, mitochondrial OS=Mus musculus GN=Cox7a2 PE=1 SV=2	2.04964e+06	3.62186e+06	2.90018e+06	2.66267e+06	3.38722e+06	2.67974e+06	4.32159e+06	3.77958e+06	2.54283e+06	3.3562e+06	3.44052e+06	3.31394e+06	1.32088e+06	2.60484e+06	1.2755e+06	1.34399e+06	2.9791e+06	3.89888e+06	5.56727e+06	4.27312e+06	2.01527e+06	4.55271e+06	3.44052e+06	3.76489e+06	0	0	0	0	0	0	1	0	0	1	1	1
P48774	2	1	70.05	0.631125	Infinity	Gstm5	P48774|GSTM5_MOUSE Glutathione S-transferase Mu 5 OS=Mus musculus GN=Gstm5 PE=1 SV=1	0	0	0	0	1626.96	0	0	0	415743	0	0	0	0	0	0	0	1430.93	0	0	0	329489	0	0	0	0	0	0	0	0	0	0	0	2	0	0	0
P49443	3	1	96.68	0.635817	Infinity	Ppm1a	P49443|PPM1A_MOUSE Protein phosphatase 1A OS=Mus musculus GN=Ppm1a PE=1 SV=1	0	0	201.982	0	0	0	5771.76	632.464	0	17280.6	0	0	0	0	88.8316	0	0	0	7435.45	715.052	0	23441.3	0	0	0	0	0	0	0	0	0	0	0	1	0	0
P49813	2	1	48.25	0.0126665	484.317	Tmod1	P49813|TMOD1_MOUSE Tropomodulin-1 OS=Mus musculus GN=Tmod1 PE=1 SV=2	638802	953301	171052	202222	496577	3.14394e+06	30676	45636.5	8865.41	0	0	0	411672	685613	75228.3	102073	436745	4.57427e+06	39518.3	51595.8	7026.11	0	0	0	0	0	0	0	0	1	0	0	0	0	0	0
P50462	1	1	35.61	0.0143609	7.68797	Csrp3	P50462|CSRP3_MOUSE Cysteine and glycine-rich protein 3 OS=Mus musculus GN=Csrp3 PE=1 SV=1	358032	187136	48271	264556	577492	533560	634930	308599	427837	629855	1.70429e+06	1.65929e+06	230732	134588	21229.5	133536	507910	776302	817947	348896	339074	854404	1.70429e+06	1.88507e+06	0	0	0	0	0	1	0	0	0	1	0	1
P51125	1	1	25.83	7.73536e-07	38.1854	Cast	P51125|ICAL_MOUSE Calpastatin OS=Mus musculus GN=Cast PE=1 SV=2	6562.87	5979.46	6301.67	1009.43	471.359	23859.9	24624.2	26335.2	11309.6	26495.4	30286.3	38130.3	4229.4	4300.42	2771.47	509.516	414.565	34715	31722.1	29774.1	8963.21	35941.3	30286.3	43318.9	0	0	0	0	0	1	0	0	0	1	0	1
P51150	1	1	14.51	0.326241	3.01698	Rab7a	P51150|RAB7A_MOUSE Ras-related protein Rab-7a OS=Mus musculus GN=Rab7a PE=1 SV=2	1.67954e+06	1.65368e+06	181600	1.05994e+06	980712	1.05534e+06	662983	586417	235246	640263	189076	488760	1.08237e+06	1.18932e+06	79867.6	535009	862546	1.53546e+06	854085	662991	186440	868523	189076	555268	0	0	0	0	0	0	0	0	0	1	0	0
P51667	1	1	15.18	0.89669	Infinity	Myl2	P51667|MLRV_MOUSE Myosin regulatory light chain 2, ventricular/cardiac muscle isoform OS=Mus musculus GN=Myl2 PE=1 SV=3	0	3194.35	0	0	0	102738	0	0	0	0	0	3456.89	0	2297.37	0	0	0	149478	0	0	0	0	0	3927.29	0	0	0	0	0	1	0	0	0	0	0	0
P51881	12	1	512.64	0.554782	1.85825	Slc25a5	P51881|ADT2_MOUSE ADP/ATP translocase 2 OS=Mus musculus GN=Slc25a5 PE=1 SV=3	732082	2.05852e+06	1.3026e+06	1.04363e+06	530560	925135	1.58524e+06	1.87749e+06	774399	791499	1.05346e+06	1.12311e+06	471786	1.48048e+06	572883	526779	466633	1.34602e+06	2.04218e+06	2.12266e+06	613735	1.07368e+06	1.05346e+06	1.27593e+06	0	0	0	0	0	1	0	0	0	0	0	0
P52196	1	1	28.88	0.672509	5.70477	Tst	P52196|THTR_MOUSE Thiosulfate sulfurtransferase OS=Mus musculus GN=Tst PE=1 SV=3	27031.6	24138.5	14080.9	53612.5	55605.8	0	53802.6	64248.5	13573.3	47828.5	128829	30426.4	17420.4	17360.4	6192.75	27061.2	48905.8	0	69311	72638.1	10757.2	64879.8	128829	34566.7	0	0	0	0	0	0	1	0	0	1	0	0
P53026	1	1	27.4	0.000248456	2.81819	Rpl10a	P53026|RL10A_MOUSE 60S ribosomal protein L10a OS=Mus musculus GN=Rpl10a PE=1 SV=3	997520	869837	910895	462182	401569	1.12856e+06	1.03668e+06	1.03918e+06	536043	514666	422684	515855	642846	625586	400611	233289	353184	1.64199e+06	1.3355e+06	1.17488e+06	424830	698149	422684	586050	0	0	0	0	1	1	1	0	1	0	0	1
P53996	1	1	19.19	0.00283674	Infinity	Cnbp	P53996|CNBP_MOUSE Cellular nucleic acid-binding protein OS=Mus musculus GN=Cnbp PE=1 SV=2	21763.6	3873.61	0	0	2977.1	99593	261646	139898	18368.8	45469.6	15738.3	109124	14025.4	2785.89	0	0	2618.39	144903	337064	158166	14557.8	61679.9	15738.3	123974	0	0	0	0	0	0	1	0	0	0	0	0
P54823	1	1	29.62	0.0158226	3.49705	Ddx6	P54823|DDX6_MOUSE Probable ATP-dependent RNA helicase DDX6 OS=Mus musculus GN=Ddx6 PE=1 SV=1	193233	180893	54145.8	61543.6	70555.8	134859	133979	205870	284022	209961	206032	223901	124528	130098	23813.3	31064.4	62054.5	196212	172597	232752	225096	284814	206032	254368	0	0	0	0	0	0	0	1	1	0	0	1
P55264	1	1	14.03	0.0558386	Infinity	Adk	P55264|ADK_MOUSE Adenosine kinase OS=Mus musculus GN=Adk PE=1 SV=2	0	15002.3	1150.15	0	57037	227684	423933	336312	139861	293257	102510	198452	0	10789.7	505.833	0	50164.6	331269	546130	380228	110844	397805	102510	225457	0	0	0	0	0	0	0	1	0	0	0	0
P56135	1	1	52.98	0.235344	1.54516	Atp5j2	P56135|ATPK_MOUSE ATP synthase subunit f, mitochondrial OS=Mus musculus GN=Atp5j2 PE=1 SV=3	1.29032e+07	1.9613e+07	1.59878e+07	1.83376e+07	1.26663e+07	1.70851e+07	1.51795e+07	1.35334e+07	9.33036e+06	1.45474e+07	1.2645e+07	1.24063e+07	8.31541e+06	1.41057e+07	7.03142e+06	9.25601e+06	1.11402e+07	2.4858e+07	1.95549e+07	1.53005e+07	7.39459e+06	1.97337e+07	1.2645e+07	1.40944e+07	1	2	2	2	2	1	2	2	1	2	2	2
P56375	1	1	18.23	0.844092	3.91981	Acyp2	P56375|ACYP2_MOUSE Acylphosphatase-2 OS=Mus musculus GN=Acyp2 PE=1 SV=2	331538	184545	170668	530954	806920	241206	344036	529549	78.2121	347191	227960	291724	213658	132725	75059.5	268002	709695	350942	443203	598698	61.9855	470968	227960	331420	0	0	0	1	0	0	0	0	0	0	0	0
P56393	1	1	18.18	0.132518	2.39554	Cox7b	P56393|COX7B_MOUSE Cytochrome c oxidase subunit 7B, mitochondrial OS=Mus musculus GN=Cox7b PE=3 SV=1	801842	1.01135e+06	435452	387849	513891	501669	788884	1.04187e+06	243822	604012	492837	743671	516742	727364	191511	195769	451973	729902	1.01628e+06	1.17792e+06	193236	819348	492837	844866	0	1	0	0	0	0	1	0	0	0	0	1
P56395	1	1	25.03	0.0701643	3.55829	Cyb5a	P56395|CYB5_MOUSE Cytochrome b5 OS=Mus musculus GN=Cyb5a PE=1 SV=2	76976.2	79904.6	47451	74238.7	179086	6219.23	62602.7	67909.6	144683	161221	200630	142174	49606.9	57467.3	20868.9	37472.3	157508	9048.66	80647.7	76777.3	114666	218698	200630	161520	0	0	0	0	0	0	1	1	0	0	0	0
P56399	1	1	36.05	0.000675619	3.77379	Usp5	P56399|UBP5_MOUSE Ubiquitin carboxyl-terminal hydrolase 5 OS=Mus musculus GN=Usp5 PE=1 SV=1	213125	367737	225118	176020	223089	50392.3	111544	63558.5	170767	211202	130062	162634	137347	264476	99006.5	88847.2	196209	73318.2	143696	71858	135338	286497	130062	184764	0	1	0	1	1	0	1	1	1	1	1	1
P56565	1	1	19.81	0.142662	Infinity	S100a1	P56565|S10A1_MOUSE Protein S100-A1 OS=Mus musculus GN=S100a1 PE=1 SV=2	0	6594.57	0	0	4358.99	0	29186.2	31885.1	0	30530.8	99861.9	52218.5	0	4742.81	0	0	3833.77	0	37599	36048.7	0	41415.3	99861.9	59324.1	0	0	0	0	0	0	0	0	0	0	1	0
P58281	1	1	34.58	0.00106755	6.86827	Opa1	P58281|OPA1_MOUSE Dynamin-like 120 kDa protein, mitochondrial OS=Mus musculus GN=Opa1 PE=1 SV=1	683507	233536	290105	295542	198802	194559	47505.5	44602	47584.6	103700	39786.5	43272.1	440482	167959	127588	149176	174849	283074	61198.8	50426.2	37712.3	140670	39786.5	49160.3	0	1	0	1	0	0	0	0	0	1	1	0
P59999	1	1	17.73	0.09435	2.12318	Arpc4	P59999|ARPC4_MOUSE Actin-related protein 2/3 complex subunit 4 OS=Mus musculus GN=Arpc4 PE=1 SV=3	420435	388819	281130	288050	274259	810383	393291	311615	343351	264650	252476	324939	270947	279638	123641	145395	241214	1.17907e+06	506656	352306	272116	359000	252476	369155	0	0	0	0	0	0	0	0	0	0	0	0
P60229	1	1	15.43	0.00184647	Infinity	Eif3e	P60229|EIF3E_MOUSE Eukaryotic translation initiation factor 3 subunit E OS=Mus musculus GN=Eif3e PE=1 SV=1	0	0	2114.47	0	0	0	51748.2	26536.9	158184	108302	64680.7	50860.9	0	0	929.942	0	0	0	66664.5	30002.1	125365	146912	64680.7	57781.8	0	0	0	0	0	0	0	0	0	0	0	1
P61202	1	1	23.42	0.814104	2.81185	Cops2	P61202|CSN2_MOUSE COP9 signalosome complex subunit 2 OS=Mus musculus GN=Cops2 PE=1 SV=1	25658.9	18469.7	59841.3	80302.7	11814.8	80885.2	95078.9	0	12813.7	126522	28457.2	17333.7	16535.7	13283.4	26318.2	40533.2	10391.2	117684	122485	0	10155.3	171629	28457.2	19692.3	0	0	0	0	0	0	0	0	0	0	0	1
P61255	1	1	18.32	0.026304	2.87617	Rpl26	P61255|RL26_MOUSE 60S ribosomal protein L26 OS=Mus musculus GN=Rpl26 PE=1 SV=1	425056	444127	375039	267086	222696	286756	231112	272015	147452	290454	168254	139730	273925	319416	164942	134813	195863	417215	297729	307535	116860	394004	168254	158743	0	0	0	0	0	0	1	0	0	0	0	0
P61750	3	1	57.67	0.0607266	11.6779	Arf4	P61750|ARF4_MOUSE ADP-ribosylation factor 4 OS=Mus musculus GN=Arf4 PE=1 SV=2	331767	317661	141320	53826.5	61754.9	351966	287256	225370	111688	71094.3	99978.4	203158	213806	228461	62152.5	27169.2	54314	512093	370057	254799	88516.2	96440.1	99978.4	230803	0	0	0	0	0	1	0	0	0	0	0	0
P62137	5	1	200.29	0.735575	2.15674	Ppp1ca	P62137|PP1A_MOUSE Serine/threonine-protein phosphatase PP1-alpha catalytic subunit OS=Mus musculus GN=Ppp1ca PE=1 SV=1	101642	94145.6	65250.8	112083	36065	14013.1	234469	210441	124468	167811	124248	222507	65502.7	67709.4	28697.2	56574.6	31719.5	20388.4	302054	237920	98645	227638	124248	252785	0	0	0	0	0	0	1	1	0	1	0	0
P62264	1	1	38.53	0.80803	3.01044	Rps14	P62264|RS14_MOUSE 40S ribosomal protein S14 OS=Mus musculus GN=Rps14 PE=1 SV=3	1.43331e+06	784556	226790	312388	285962	4060.37	1.25117e+06	1.44671e+06	768062	615114	853485	878365	923686	564252	99742.1	157679	251506	5907.63	1.61182e+06	1.63562e+06	608713	834408	853485	997888	0	0	0	0	0	1	1	0	1	1	1	1
P62267	1	1	21.26	0.00874928	284.698	Rps23	P62267|RS23_MOUSE 40S ribosomal protein S23 OS=Mus musculus GN=Rps23 PE=1 SV=3	4298.01	6462.47	53638.3	287.318	1479.36	259386	288945	206125	13278.5	70108.2	14532.4	15223.7	2769.83	4647.8	23590.1	145.025	1301.11	377393	372233	233041	10523.7	95102.4	14532.4	17295.2	0	0	0	0	0	1	0	0	0	0	0	0
P62320	1	1	17.86	0.00463974	6.6171	Snrpd3	P62320|SMD3_MOUSE Small nuclear ribonucleoprotein Sm D3 OS=Mus musculus GN=Snrpd3 PE=1 SV=1	64560.4	53803.6	19747.4	31373.4	25286.9	221465	175121	165804	61295.5	78164.7	54143.2	95239	41605.6	38695.5	8684.89	15835.9	22240.1	322220	225599	187455	48578.5	106031	54143.2	108199	0	0	0	0	0	0	0	0	0	0	1	0
P62334	1	1	21.02	0.0133989	18.0976	Psmc6	P62334|PRS10_MOUSE 26S protease regulatory subunit 10B OS=Mus musculus GN=Psmc6 PE=1 SV=1	7858.72	49113.1	94503.5	8892.16	8977.61	93213.4	245630	146257	90187.7	11443.1	69602.1	53170.8	5064.51	35322.1	41562.5	4488.36	7895.89	135621	316432	165355	71476.5	15522.7	69602.1	60406	0	0	0	0	0	0	1	0	0	0	0	0
P62858	1	1	33.79	0.548149	2.71106	Rps28	P62858|RS28_MOUSE 40S ribosomal protein S28 OS=Mus musculus GN=Rps28 PE=1 SV=1	239597	103173	210715	108295	147456	379980	541183	83932.7	134483	135321	127561	185132	154407	74201.6	92672.3	54662.5	129689	552851	697178	94892.6	106582	183565	127561	210323	0	0	0	0	0	1	1	1	0	0	0	1
P62869	1	1	16.33	0.102631	2.16369	Tceb2	P62869|ELOB_MOUSE Transcription elongation factor B polypeptide 2 OS=Mus musculus GN=Tceb2 PE=1 SV=1	1.06164e+06	613266	561646	489680	634304	547576	533294	712283	432379	474483	501211	526903	684168	441061	247011	247169	557877	796696	687014	805293	342674	643640	501211	598601	0	0	0	0	0	0	0	0	0	0	0	0
P62874	1	1	44.58	0.734611	1.58089	Gnb1	P62874|GBB1_MOUSE Guanine nucleotide-binding protein G(I)/G(S)/G(T) subunit beta-1 OS=Mus musculus GN=Gnb1 PE=1 SV=3	252907	342911	259901	126879	233980	179683	225552	252474	224241	249881	196096	285675	162985	246621	114304	64043	205788	261430	290567	285442	177718	338966	196096	324549	1	0	1	0	2	0	0	0	0	1	1	1
P62889	1	1	41.27	0.000413089	3.1163	Rpl30	P62889|RL30_MOUSE 60S ribosomal protein L30 OS=Mus musculus GN=Rpl30 PE=1 SV=2	890940	1.00274e+06	1.11016e+06	610573	391174	2.11276e+06	1.2043e+06	1.3316e+06	811911	714326	513569	705941	574161	721169	488248	308190	344041	3.07396e+06	1.55144e+06	1.50548e+06	643464	968990	513569	802002	0	0	0	0	1	1	0	0	0	1	0	0
P62911	1	1	22.66	6.665e-06	8.0536	Rpl32	P62911|RL32_MOUSE 60S ribosomal protein L32 OS=Mus musculus GN=Rpl32 PE=1 SV=2	343250	401158	302540	137276	144802	1.03297e+06	1.44348e+06	931150	221005	327411	262886	366103	221206	288513	133057	69290.7	127354	1.50293e+06	1.85956e+06	1.05274e+06	175153	444136	262886	415920	0	0	0	0	0	0	0	0	0	0	0	0
P63015	1	1	13.45	0.00556658	9.45809	Pax6	P63015|PAX6_MOUSE Paired box protein Pax-6 OS=Mus musculus GN=Pax6 PE=1 SV=1	9.29267e+06	4.50336e+06	1.41527e+07	857767	3.77113e+06	3.03896e+06	3.23719e+06	3.61101e+06	2.4941e+06	805543	4.22933e+06	2.50807e+06	5.98861e+06	3.23881e+06	6.22435e+06	432962	3.31674e+06	4.42154e+06	4.17029e+06	4.08254e+06	1.97665e+06	1.09273e+06	4.22933e+06	2.84936e+06	0	0	1	0	0	0	0	0	0	0	0	0
P63101	4	1	130.74	0.146693	4.15021	Ywhaz	P63101|1433Z_MOUSE 14-3-3 protein zeta/delta OS=Mus musculus GN=Ywhaz PE=1 SV=1	717674	505976	411449	505884	462767	352962	238912	100840	262063	233537	24842.5	52278.2	462501	363898	180955	255347	407008	513541	307778	114007	207693	316795	24842.5	59392	1	1	0	0	0	0	0	0	0	0	0	0
P63300	1	1	13.78	0.170396	7.7482	Sepw1	P63300|SELW_MOUSE Selenoprotein W OS=Mus musculus GN=Sepw1 PE=1 SV=3	6132.2	11165.5	11956.1	7987.15	30157	31428.7	65443.9	85113.2	38280.1	64738.8	84641.2	70144.9	3951.86	8030.22	5258.3	4031.55	26523.4	45727.1	84307.9	96227.3	30338.1	87818.8	84641.2	79689.8	0	0	0	0	0	0	0	0	0	1	0	0
P63323	1	1	23.74	0.00906577	2.75509	Rps12	P63323|RS12_MOUSE 40S ribosomal protein S12 OS=Mus musculus GN=Rps12 PE=1 SV=2	191194	173503	171220	118989	188490	345436	393870	531396	136963	106971	136850	300890	123214	124783	75302.2	60060.5	165779	502592	507402	600786	108548	145107	136850	341833	0	0	0	0	0	0	1	0	0	0	0	0
P67984	1	1	60.57	0.0688159	2.17944	Rpl22	P67984|RL22_MOUSE 60S ribosomal protein L22 OS=Mus musculus GN=Rpl22 PE=1 SV=2	2.01334e+06	2.4438e+06	2.87191e+06	1.81443e+06	1.77535e+06	1.87686e+06	4.69262e+06	5.16608e+06	2.99993e+06	3.88892e+06	3.4986e+06	3.80684e+06	1.29749e+06	1.75758e+06	1.26306e+06	915843	1.56144e+06	2.73074e+06	6.04525e+06	5.84067e+06	2.37754e+06	5.27535e+06	3.4986e+06	4.32486e+06	0	0	0	0	0	0	0	1	0	0	0	0
P68033;P62737;P63268;Q8BFZ3	22	1	984.96	0.184395	5.2002	Actc1	P68033|ACTC_MOUSE Actin, alpha cardiac muscle 1 OS=Mus musculus GN=Actc1 PE=1 SV=1	1.39456e+08	3.66296e+07	2.89142e+07	1.57344e+07	2.59629e+07	2.30588e+08	2.19998e+07	2.48626e+07	2.53769e+07	1.66073e+07	1.00136e+07	2.08725e+07	8.98714e+07	2.6344e+07	1.27165e+07	7.94201e+06	2.28347e+07	3.35494e+08	2.83412e+07	2.81092e+07	2.0112e+07	2.25279e+07	1.00136e+07	2.37127e+07	2	1	1	0	1	2	1	1	0	1	1	1
P70195	1	1	26.63	0.949486	2.07498	Psmb7	P70195|PSB7_MOUSE Proteasome subunit beta type-7 OS=Mus musculus GN=Psmb7 PE=1 SV=1	54468	93990.9	63054.9	86237.3	81072	23177.8	198272	144877	59774.6	90448.8	109333	119468	35101.6	67598.1	27731.5	43528.7	71303.6	33722.6	255423	163795	47373.2	122695	109333	135724	0	0	0	0	0	1	0	0	0	0	0	0
P82347	1	1	13.09	2.13451e-07	Infinity	Sgcd	P82347|SGCD_MOUSE Delta-sarcoglycan OS=Mus musculus GN=Sgcd PE=1 SV=1	285617	351671	246086	324221	253650	0	0	0	1899.49	25.5742	143.748	13.3552	184064	252921	108228	163652	223088	0	0	0	1505.4	34.6916	143.748	15.1725	0	1	0	0	0	0	0	0	0	0	0	0
P82350	1	1	26.68	0.314361	8.41622	Sgca	P82350|SGCA_MOUSE Alpha-sarcoglycan OS=Mus musculus GN=Sgca PE=1 SV=1	403791	26112.4	7860.9	277704	355573	656641	279047	199527	994.58	126024	725.442	52101.9	260221	18780	3457.21	140173	312730	955379	359481	225581	788.236	170952	725.442	59191.7	1	1	0	0	1	1	1	1	0	1	0	1
P97350	1	1	15.15	0.168551	8.69438	Pkp1	P97350|PKP1_MOUSE Plakophilin-1 OS=Mus musculus GN=Pkp1 PE=1 SV=1	515235	342960	577694	31550	106228	373104	63958.8	42984.8	11646.3	198352	135748	46978.4	332040	246657	254069	15925	93428.6	542847	82394.7	48597.7	9230.04	269066	135748	53371	0	0	0	0	0	0	0	0	0	0	0	0
P97450	1	1	25.51	0.000987477	3.09216	Atp5j	P97450|ATP5J_MOUSE ATP synthase-coupling factor 6, mitochondrial OS=Mus musculus GN=Atp5j PE=1 SV=1	488551	403149	640699	576378	773995	1.19007e+06	1.56348e+06	1.98488e+06	666294	1.05789e+06	1.38024e+06	1.24721e+06	314844	289945	281779	290930	680737	1.73149e+06	2.01414e+06	2.24406e+06	528058	1.43504e+06	1.38024e+06	1.41692e+06	0	0	0	0	0	1	0	0	0	0	0	0
P97855	1	1	19.8	0.0612438	5.76536	G3bp1	P97855|G3BP1_MOUSE Ras GTPase-activating protein-binding protein 1 OS=Mus musculus GN=G3bp1 PE=1 SV=1	99527.9	115375	180077	38529.4	45643.4	34477.3	67678.5	42116.5	88890.8	41787.9	50857.6	40478.9	64140.2	82977.4	79197.9	19447.9	40143.8	50162.7	87186.5	47616.1	70448.7	56685.7	50857.6	45987.1	0	0	0	0	0	0	0	1	0	0	0	0
Q02013	2	1	46.38	0.558771	1.68735	Aqp1	Q02013|AQP1_MOUSE Aquaporin-1 OS=Mus musculus GN=Aqp1 PE=1 SV=3	1.15228e+06	2.35437e+06	1.69248e+06	2.67808e+06	989172	2.0599e+06	2.33281e+06	3.26784e+06	1.62231e+06	2.34002e+06	2.44303e+06	1.60978e+06	742580	1.69326e+06	744349	1.35177e+06	869987	2.99705e+06	3.00523e+06	3.69456e+06	1.28573e+06	3.17426e+06	2.44303e+06	1.82883e+06	0	0	0	0	0	0	0	0	0	0	0	0
Q02357	2	1	34.62	1.9636e-07	7.68353	Ank1	Q02357|ANK1_MOUSE Ankyrin-1 OS=Mus musculus GN=Ank1 PE=1 SV=2	1.43697e+06	2.32261e+06	2.18195e+06	3.08469e+06	3.03171e+06	6.64557e+06	1.34811e+07	1.69946e+07	1.29624e+07	1.32148e+07	1.05775e+07	1.14588e+07	926049	1.67042e+06	959619	1.55701e+06	2.66642e+06	9.66896e+06	1.7367e+07	1.92137e+07	1.02731e+07	1.7926e+07	1.05775e+07	1.3018e+07	0	1	0	0	0	0	0	0	0	0	0	0
Q02566	60	1	2596.98	0.0567437	30.4676	Myh6	Q02566|MYH6_MOUSE Myosin-6 OS=Mus musculus GN=Myh6 PE=1 SV=2	2.50403e+06	1.09748e+06	479954	258228	459844	5.51035e+06	225384	67869.6	164796	37008.1	45016.3	7158.51	1.61371e+06	789303	211083	130342	404438	8.01728e+06	290350	76732.1	130606	50201.8	45016.3	8132.61	0	1	0	0	0	1	0	1	0	0	0	0
Q02788	1	1	19.79	0.590481	1.97148	Col6a2	Q02788|CO6A2_MOUSE Collagen alpha-2(VI) chain OS=Mus musculus GN=Col6a2 PE=1 SV=3	447024	557227	447767	700540	208386	763775	266178	167236	475515	149317	290272	333983	288082	400757	196928	353601	183277	1.11125e+06	342903	189073	376860	202550	290272	379429	1	0	0	0	0	0	0	0	0	0	0	0
Q03734	4	1	191.63	0.0231291	14.124	Serpina3m	Q03734|SPA3M_MOUSE Serine protease inhibitor A3M OS=Mus musculus GN=Serpina3m PE=1 SV=2	14688.3	20111	14139.2	15884.8	100161	60216.8	54903	67371.2	214387	167037	204274	335914	9465.8	14463.8	6218.4	8017.93	88093	87612.3	70728.6	76168.6	169908	226588	204274	381624	0	0	0	0	1	0	1	0	1	1	1	1
Q05816	1	1	13.24	0.142511	93.2192	Fabp5	Q05816|FABP5_MOUSE Fatty acid-binding protein, epidermal OS=Mus musculus GN=Fabp5 PE=1 SV=3	379648	481961	604676	535112	291491	0	12878.4	4076.9	0	12651.1	54003.1	20726.5	244662	346626	265936	270101	256369	0	16590.5	4609.27	0	17161.3	54003.1	23546.9	0	0	0	0	1	0	0	0	0	0	0	0
Q05920	1	1	23.86	0.551555	45.6822	Pc	Q05920|PYC_MOUSE Pyruvate carboxylase, mitochondrial OS=Mus musculus GN=Pc PE=1 SV=1	3869.02	26.7042	0	14054.7	18151.3	1456.92	27299.9	28362.1	16560.3	47576.9	0	0	2493.37	19.2056	0	7094.15	15964.2	2119.75	35169	32065.6	13124.6	64538.5	0	0	0	0	0	0	0	0	1	0	0	0	0	1
Q08048	1	1	17.28	0.000574601	30620.1	Hgf	Q08048|HGF_MOUSE Hepatocyte growth factor OS=Mus musculus GN=Hgf PE=1 SV=1	0	4766.52	32915.5	90.3679	3.9388	738913	1.48243e+06	1.98275e+06	1.28853e+06	977206	1.18082e+06	1.52788e+06	0	3428.08	14476.2	45.6136	3.46421	1.07508e+06	1.90973e+06	2.24166e+06	1.0212e+06	1.32559e+06	1.18082e+06	1.73579e+06	0	0	0	0	0	0	0	0	0	1	0	0
Q08122	1	1	14.43	1.82164e-11	Infinity	Tle3	Q08122|TLE3_MOUSE Transducin-like enhancer protein 3 OS=Mus musculus GN=Tle3 PE=1 SV=3	0	0	0	103255	138026	3.7096e+06	3.18364e+06	3.6828e+06	1.09765e+07	3.31839e+06	9.34552e+06	6.42095e+06	0	0	0	52118.6	121395	5.39728e+06	4.10131e+06	4.1637e+06	8.6992e+06	4.50143e+06	9.34552e+06	7.29468e+06	0	0	0	0	0	0	0	0	0	0	0	0
Q0VGT4	1	1	17.46	0.0802102	Infinity	Zgrf1	Q0VGT4|ZGRF1_MOUSE Protein ZGRF1 OS=Mus musculus GN=Zgrf1 PE=1 SV=2	7313.65	0	1436.27	6884.97	171721	0	0	0	0	0	11665.7	0	4713.24	0	631.668	3475.22	151030	0	0	0	0	0	11665.7	0	0	0	0	0	0	0	0	0	0	0	0	0
Q2PZL6	1	1	16.98	0.0740979	4.39053	Fat4	Q2PZL6|FAT4_MOUSE Protocadherin Fat 4 OS=Mus musculus GN=Fat4 PE=1 SV=2	6.57286e+06	8.28954e+06	2.01961e+07	1.50753e+07	9.26764e+06	781987	5.14918e+06	4.31777e+06	5.37068e+06	4.33965e+06	6.124e+06	4.65593e+06	4.23584e+06	5.96183e+06	8.88223e+06	7.60933e+06	8.15098e+06	1.13775e+06	6.63341e+06	4.88159e+06	4.25643e+06	5.88677e+06	6.124e+06	5.28949e+06	0	0	0	0	0	0	0	0	0	0	1	0
Q2TPA8	1	1	14.67	0.47192	2.16377	Hsdl2	Q2TPA8|HSDL2_MOUSE Hydroxysteroid dehydrogenase-like protein 2 OS=Mus musculus GN=Hsdl2 PE=1 SV=1	113869	153053	51284.5	88894.4	90837.7	57830.3	130337	81219.2	34560.3	116363	151241	96447.1	73382.4	110076	22554.8	44869.9	79892.7	84140.1	167906	91824.9	27390.1	157847	151241	109571	0	0	0	0	0	0	0	0	0	0	0	0
Q31125	1	1	25.43	7.54872e-09	49.184	Slc39a7	Q31125|S39A7_MOUSE Zinc transporter SLC39A7 OS=Mus musculus GN=Slc39a7 PE=1 SV=2	20431.7	52990.7	63773.8	42821.3	27739	1.13083e+06	858646	1.10121e+06	1.63317e+06	1.32694e+06	1.8899e+06	2.09087e+06	13167.1	38110.9	28047.6	21614.2	24396.7	1.6453e+06	1.10615e+06	1.24501e+06	1.29434e+06	1.80001e+06	1.8899e+06	2.37538e+06	0	0	0	0	0	1	0	0	1	1	0	0
Q3THS6	1	1	21.79	0.803798	2.2311	Mat2a	Q3THS6|METK2_MOUSE S-adenosylmethionine synthase isoform type-2 OS=Mus musculus GN=Mat2a PE=1 SV=2	60294	120639	41189.8	80697.7	101517	5823.43	173823	118309	143028	126455	88875.2	156854	38856.1	86763.7	18115.2	40732.5	89285.4	8472.79	223927	133758	113354	171537	88875.2	178198	0	0	0	0	0	0	0	0	0	0	0	0
Q3TMH2	1	1	36.51	0.14216	9.06346	Scrn3	Q3TMH2|SCRN3_MOUSE Secernin-3 OS=Mus musculus GN=Scrn3 PE=1 SV=1	34944.4	116332	26024.5	151237	169677	12164.1	0	59665.4	116253	220684	102251	145167	22519.7	83665.5	11445.5	76337.6	149233	17698.2	0	67456.5	92134.3	299360	102251	164921	0	0	0	0	1	0	0	0	0	1	0	1
Q3U1Y4	1	1	19.51	0.000286894	Infinity	Dennd4b	Q3U1Y4|DEN4B_MOUSE DENN domain-containing protein 4B OS=Mus musculus GN=Dennd4b PE=1 SV=2	0	0	0	0	0	1.02171e+06	309346	145774	333929	393808	1.03765e+06	957633	0	0	0	0	0	1.48654e+06	398514	164810	264649	534204	1.03765e+06	1.08794e+06	0	0	0	0	0	0	0	0	0	0	0	1
Q3UCQ1	1	1	28.69	0.223187	825.307	Foxk2	Q3UCQ1|FOXK2_MOUSE Forkhead box protein K2 OS=Mus musculus GN=Foxk2 PE=1 SV=3	5.49751e+06	37508.8	1.41581e+07	1.64666e+06	1.85322e+07	0	36675.3	0	771674	1.24929e+06	330475	0	3.54284e+06	26976.3	6.22672e+06	831160	1.62993e+07	0	47246.8	0	611575	1.69467e+06	330475	0	0	0	0	1	0	0	0	0	0	0	0	0
Q3UEB3	1	1	16.82	0.145866	31.3929	Puf60	Q3UEB3|PUF60_MOUSE Poly(U)-binding-splicing factor PUF60 OS=Mus musculus GN=Puf60 PE=1 SV=2	6519.54	0	0	2485.7	8884.76	4067.74	107824	92775.8	61564.9	74934.7	23196.7	72064.3	4201.48	0	0	1254.67	7814.23	5918.36	138904	104891	48792.1	101650	23196.7	81870.5	0	0	0	0	0	0	0	0	0	1	0	0
Q3UFY8	1	1	24.81	0.00018968	Infinity	Trmt10c	Q3UFY8|MRRP1_MOUSE Mitochondrial ribonuclease P protein 1 OS=Mus musculus GN=Trmt10c PE=1 SV=2	0	0	0	0	0	11948.1	110642	31158.1	0	32169.3	11050.7	37795.8	0	0	0	0	0	17383.9	142534	35226.7	0	43638	11050.7	42938.8	0	0	0	0	0	0	0	0	0	0	0	0
Q3UGF1	1	1	19.04	0.0646584	1.69689	Wdr19	Q3UGF1|WDR19_MOUSE WD repeat-containing protein 19 OS=Mus musculus GN=Wdr19 PE=1 SV=1	1.75883e+07	3.83991e+07	2.46181e+07	4.63174e+07	2.82255e+07	4.07836e+07	4.59822e+07	4.78766e+07	3.529e+07	4.4663e+07	4.29211e+07	4.39945e+07	1.13347e+07	2.76166e+07	1.0827e+07	2.3379e+07	2.48246e+07	5.9338e+07	5.92364e+07	5.41284e+07	2.79684e+07	6.05857e+07	4.29211e+07	4.9981e+07	0	0	0	0	0	0	1	0	0	0	0	0
Q3ULD5	1	1	24.47	0.587411	3.61752	Mccc2	Q3ULD5|MCCB_MOUSE Methylcrotonoyl-CoA carboxylase beta chain, mitochondrial OS=Mus musculus GN=Mccc2 PE=1 SV=1	34488.8	107948	25545.7	31367.5	5474.62	100022	0	0	0	89827.5	6618.45	0	22226.1	77636.1	11235	15832.9	4814.98	145528	0	0	0	121852	6618.45	0	0	0	0	0	0	1	0	0	0	0	0	0
Q3UMR5	1	1	25.68	0.0217109	20.5055	Mcu	Q3UMR5|MCU_MOUSE Calcium uniporter protein, mitochondrial OS=Mus musculus GN=Mcu PE=1 SV=2	101924	208442	148141	104159	89772.9	0	21099.6	11188.6	63195.6	49644.7	36373.2	37198.2	65684.5	149911	65152.2	52574.9	78956.1	0	27181.4	12649.6	50084.5	67343.5	36373.2	42260	0	0	0	0	0	0	0	1	1	1	1	0
Q3UV17	7	1	213.56	0.000555009	3.71007	Krt76	Q3UV17|K22O_MOUSE Keratin, type II cytoskeletal 2 oral OS=Mus musculus GN=Krt76 PE=1 SV=1	3.35149e+08	2.465e+08	4.94723e+08	1.6002e+08	2.37583e+08	1.09782e+08	1.46022e+08	1.28551e+08	1.41129e+08	2.00558e+08	1.4143e+08	1.49281e+08	2.15985e+08	1.77283e+08	2.17579e+08	8.07708e+07	2.08957e+08	1.59728e+08	1.88112e+08	1.45337e+08	1.11849e+08	2.72058e+08	1.4143e+08	1.69594e+08	2	2	2	1	3	1	2	2	3	2	2	1
Q3V125;P25962	2	1	39.8	0.0583933	1.73575	Ccdc110	Q3V125|CC110_MOUSE Coiled-coil domain-containing protein 110 OS=Mus musculus GN=Ccdc110 PE=1 SV=1	620457	1.63052e+06	957525	875098	1.46726e+06	818685	1.23732e+06	1.28101e+06	1.29948e+06	1.56284e+06	1.42241e+06	1.35918e+06	399850	1.17267e+06	421119	441710	1.29047e+06	1.19114e+06	1.59398e+06	1.44829e+06	1.02988e+06	2.12001e+06	1.42241e+06	1.54413e+06	0	0	0	0	0	0	0	0	0	1	1	1
Q3V132	4	1	151.83	0.00403462	12.0596	Slc25a31	Q3V132|ADT4_MOUSE ADP/ATP translocase 4 OS=Mus musculus GN=Slc25a31 PE=1 SV=1	1.15917e+06	364478	320814	468630	367560	145353	282433	212360	71960.3	68641.3	173695	82793.6	747021	262132	141094	236543	323273	211482	363843	240091	57030.8	93112.5	173695	94059.7	1	1	0	0	0	0	0	0	0	0	0	0
Q4VAE3	1	1	24.56	0.108352	3.58239	Tmem65	Q4VAE3|TMM65_MOUSE Transmembrane protein 65 OS=Mus musculus GN=Tmem65 PE=1 SV=1	158144	311989	133059	184082	190093	459605	558922	292130	37202.6	335324	420184	303350	101915	224383	58519.1	92916.1	167188	668702	720029	330277	29484.2	454870	420184	344628	0	0	0	0	0	0	1	0	0	0	0	0
Q5U405	1	1	34.99	0.026611	3.59105	Tmprss13	Q5U405|TMPSD_MOUSE Transmembrane protease serine 13 OS=Mus musculus GN=Tmprss13 PE=2 SV=2	2.60466e+06	2.63227e+06	4.42501e+06	2.01158e+06	3.02655e+06	854681	867994	1.57229e+06	999029	1.23469e+06	2.21374e+06	1.69198e+06	1.67856e+06	1.89313e+06	1.94611e+06	1.01535e+06	2.66188e+06	1.24352e+06	1.11819e+06	1.7776e+06	791762	1.67487e+06	2.21374e+06	1.92222e+06	0	0	0	0	0	0	0	0	0	1	0	2
Q60634	1	1	27.9	0.000290512	Infinity	Flot2	Q60634|FLOT2_MOUSE Flotillin-2 OS=Mus musculus GN=Flot2 PE=1 SV=2	0	0	0	0	0	10723.4	40751.9	275470	155921	85121.9	124507	145870	0	0	0	0	0	15601.9	52498.5	311441	123572	115469	124507	165719	0	0	0	0	0	0	0	1	0	1	0	0
Q60692	1	1	17.47	0.52769	1.99759	Psmb6	Q60692|PSB6_MOUSE Proteasome subunit beta type-6 OS=Mus musculus GN=Psmb6 PE=1 SV=3	224452	438441	67978.5	170721	361448	0	365363	211775	151864	279446	133515	109357	144647	315326	29896.9	86172.5	317897	0	470678	239429	120357	379071	133515	124238	0	0	0	0	0	0	0	1	0	0	0	0
Q60870	1	1	37.98	0.0151717	1.8679	Reep5	Q60870|REEP5_MOUSE Receptor expression-enhancing protein 5 OS=Mus musculus GN=Reep5 PE=1 SV=1	1.34557e+06	1.48594e+06	1.69405e+06	1.48607e+06	1.20876e+06	608460	1.0105e+06	803847	1.05579e+06	930264	1.00031e+06	568814	867145	1.06869e+06	745041	750099	1.06312e+06	885278	1.30178e+06	908814	836744	1.26191e+06	1.00031e+06	646215	0	1	0	1	1	1	1	1	1	1	1	1
Q60891	1	1	20.88	3.75713e-09	Infinity	Olfr139	Q60891|OL139_MOUSE Olfactory receptor 139 OS=Mus musculus GN=Olfr139 PE=2 SV=2	0	0	0	0	0	3.89094e+07	4.03161e+07	4.29476e+07	1.74561e+07	2.31212e+07	4.01643e+07	6.69478e+07	0	0	0	0	0	5.66112e+07	5.19371e+07	4.85558e+07	1.38345e+07	3.13641e+07	4.01643e+07	7.60577e+07	0	0	0	0	0	0	0	1	0	0	0	0
Q60994	1	1	18.69	0.671912	2.15778	Adipoq	Q60994|ADIPO_MOUSE Adiponectin OS=Mus musculus GN=Adipoq PE=1 SV=2	281291	381336	144386	210378	330936	0	202767	271726	161250	260173	137798	111160	181276	274256	63500.9	106189	291062	0	261214	307209	127796	352927	137798	126286	0	0	0	0	0	0	0	1	0	0	0	1
Q61107	1	1	14.49	0.374586	Infinity	Gbp4	Q61107|GBP4_MOUSE Guanylate-binding protein 4 OS=Mus musculus GN=Gbp4 PE=1 SV=1	5717.95	15669.5	1990.45	17243.1	0	0	0	25224.6	0	10465.1	250715	540839	3684.9	11269.5	875.399	8703.52	0	0	0	28518.5	0	14196	250715	614433	0	0	0	0	0	0	0	0	0	0	0	1
Q61233	1	1	16.71	0.0979963	7.62754	Lcp1	Q61233|PLSL_MOUSE Plastin-2 OS=Mus musculus GN=Lcp1 PE=1 SV=4	57262	15724.4	181074	27649	53496.9	9627.09	27306.6	8652.69	113263	160176	18732	171446	36902.2	11309	79636.3	13956	47051	14006.9	35177.7	9782.56	89764.2	217280	18732	194775	0	0	0	0	0	0	0	0	0	1	0	0
Q61414	8	1	213.59	0.651531	3.02713	Krt15	Q61414|K1C15_MOUSE Keratin, type I cytoskeletal 15 OS=Mus musculus GN=Krt15 PE=1 SV=2	1.80083e+06	1.9128e+06	5.2821e+06	5.59222e+06	7.39368e+06	903894	389925	7.3542e+06	9.30512e+06	767488	905731	751410	1.16053e+06	1.37568e+06	2.32306e+06	2.8227e+06	6.50282e+06	1.31512e+06	502320	8.31452e+06	7.3746e+06	1.0411e+06	905731	853658	1	0	1	0	1	0	0	0	0	0	0	0
Q61559	1	1	13.19	4.20167e-08	1037.11	Fcgrt	Q61559|FCGRN_MOUSE IgG receptor FcRn large subunit p51 OS=Mus musculus GN=Fcgrt PE=1 SV=1	16994.5	116350	87545.5	51167.9	7248.84	2.30728e+07	2.76208e+07	4.01837e+07	1.47651e+07	1.29957e+07	1.65727e+07	1.6582e+07	10952	83678.6	38502.4	25827.2	6375.42	3.35697e+07	3.55824e+07	4.54309e+07	1.17018e+07	1.76287e+07	1.65727e+07	1.88384e+07	0	0	0	0	0	0	0	0	1	0	0	0
Q61765;Q61897;Q6IFX3	7	1	184.48	0.0270837	242.138	Krt31	Q61765|K1H1_MOUSE Keratin, type I cuticular Ha1 OS=Mus musculus GN=Krt31 PE=1 SV=2	86771.6	134531	52675.1	153722	10254.2	333729	145118	28906.8	20057	6626.41	6474.75	39493.3	55919.4	96754.5	23166.4	77591.7	9018.65	485558	186948	32681.5	15895.8	8988.79	6474.75	44867.4	0	0	0	0	0	0	0	0	0	0	0	0
Q61820	1	1	27.88	0.663134	1.41552	Rasl2-9	Q61820|RANT_MOUSE GTP-binding nuclear protein Ran, testis-specific isoform OS=Mus musculus GN=Rasl2-9 PE=2 SV=1	929583	1.16091e+06	1.09141e+06	1.31857e+06	1.23275e+06	956675	952884	1.04616e+06	906966	1.22594e+06	785710	1.01863e+06	599064	834927	480002	665556	1.08421e+06	1.39191e+06	1.22755e+06	1.18276e+06	718798	1.663e+06	785710	1.15724e+06	0	1	0	0	0	1	0	0	0	0	0	0
Q62351	1	1	17.15	1.35413e-11	Infinity	Tfrc	Q62351|TFR1_MOUSE Transferrin receptor protein 1 OS=Mus musculus GN=Tfrc PE=1 SV=1	9796.45	163340	17124.8	14714.9	33036.1	0	0	0	0	0	0	0	6313.27	117474	7531.47	7427.42	29055.6	0	0	0	0	0	0	0	0	1	0	0	0	0	0	0	0	0	0	0
Q66T02	1	1	21	7.14657e-10	103.263	Plekhg5	Q66T02|PKHG5_MOUSE Pleckstrin homology domain-containing family G member 5 OS=Mus musculus GN=Plekhg5 PE=1 SV=1	6.69249e+06	4.16945e+06	1.39108e+07	2.1878e+07	1.55395e+07	7.65679e+08	4.57207e+08	1.12884e+09	9.06283e+08	7.14085e+08	8.48002e+08	9.42446e+08	4.31293e+06	2.99867e+06	6.11794e+06	1.1043e+07	1.36672e+07	1.11402e+09	5.88996e+08	1.27624e+09	7.18257e+08	9.68662e+08	8.48002e+08	1.07069e+09	0	0	0	0	1	0	0	0	0	0	0	0
Q6DFV5	1	1	16.73	0.000429192	3.51111	Helz	Q6DFV5|HELZ_MOUSE Probable helicase with zinc finger domain OS=Mus musculus GN=Helz PE=1 SV=2	1.05864e+07	1.59465e+07	7.56793e+06	2.06484e+07	3.64041e+07	2.26993e+07	2.56538e+07	2.30728e+07	3.99274e+07	5.03416e+07	3.25126e+07	3.68608e+07	6.82236e+06	1.14687e+07	3.32837e+06	1.04224e+07	3.20178e+07	3.30263e+07	3.30484e+07	2.60857e+07	3.16437e+07	6.82889e+07	3.25126e+07	4.18766e+07	0	0	0	1	0	0	0	1	2	0	1	0
Q6GSS7	1	1	74.53	0.000101372	4.04001	Hist2h2aa1	Q6GSS7|H2A2A_MOUSE Histone H2A type 2-A OS=Mus musculus GN=Hist2h2aa1 PE=1 SV=3	1.00975e+07	9.27169e+06	1.46166e+07	2.2023e+06	3.40588e+06	8.55999e+06	1.08778e+07	9.64646e+06	9.44421e+06	8.05698e+06	7.02063e+06	8.26897e+06	6.50726e+06	6.66819e+06	6.42834e+06	1.11162e+06	2.99551e+06	1.24543e+07	1.40133e+07	1.09061e+07	7.48483e+06	1.09294e+07	7.02063e+06	9.39417e+06	1	1	1	1	1	2	1	1	1	2	1	1
Q6NT99	1	1	31.38	0.00673197	249.993	Dusp23	Q6NT99|DUS23_MOUSE Dual specificity protein phosphatase 23 OS=Mus musculus GN=Dusp23 PE=1 SV=1	168.831	0	46921.2	6112.12	0	655990	515064	270416	559722	1.02729e+06	739089	729877	108.802	0	20635.9	3085.12	0	954431	663530	305727	443597	1.39353e+06	739089	829195	0	0	0	0	0	0	1	1	0	0	0	1
Q6NXH9	6	1	237.2	0.210768	199.234	Krt73	Q6NXH9|K2C73_MOUSE Keratin, type II cytoskeletal 73 OS=Mus musculus GN=Krt73 PE=1 SV=1	976190	92583.7	173286	7.79517e+06	95530.7	186956	293.503	146.061	30007.4	12427.6	3228.88	33546.7	629100	66586.1	76211.2	3.93465e+06	84020.2	272011	378.104	165.134	23781.8	16858.2	3228.88	38111.5	1	0	0	1	0	0	0	0	0	0	0	0
Q6P9R2	1	1	17.22	0.228915	1.83695	Oxsr1	Q6P9R2|OXSR1_MOUSE Serine/threonine-protein kinase OSR1 OS=Mus musculus GN=Oxsr1 PE=1 SV=1	1.89563e+07	1.19327e+07	1.07872e+07	1.95258e+07	1.51742e+07	3.9514e+07	1.44501e+07	1.44253e+07	2.51424e+07	2.55603e+07	2.08736e+07	2.30423e+07	1.22163e+07	8.58198e+06	4.74421e+06	9.85575e+06	1.33459e+07	5.74908e+07	1.86153e+07	1.6309e+07	1.99261e+07	3.46728e+07	2.08736e+07	2.61778e+07	0	0	1	0	0	0	0	0	0	0	0	0
Q6ZPR4	1	1	26.25	1.90465e-08	2164.99	Kcnt1	Q6ZPR4|KCNT1_MOUSE Potassium channel subfamily T member 1 OS=Mus musculus GN=Kcnt1 PE=1 SV=2	435555	482953	1.21022e+06	2.28809e+07	3.93872e+07	1.28733e+09	1.1667e+09	1.34286e+09	1.47991e+09	1.14523e+09	1.71765e+09	1.8021e+09	280691	347340	532252	1.15492e+07	3.46414e+07	1.87301e+09	1.50299e+09	1.51821e+09	1.17287e+09	1.55351e+09	1.71765e+09	2.04732e+09	0	0	0	0	0	0	0	0	0	0	0	0
Q6ZWX6	1	1	24.93	0.6059	2.24952	Eif2s1	Q6ZWX6|IF2A_MOUSE Eukaryotic translation initiation factor 2 subunit 1 OS=Mus musculus GN=Eif2s1 PE=1 SV=3	7247.61	131548	104441	72452.6	40930.2	0	110544	114077	113495	83411.7	72890.5	128573	4670.68	94609.5	45932.9	36570.8	35998.5	0	142408	128973	89948.5	113149	72890.5	146069	0	0	0	0	0	0	0	0	0	1	0	1
Q78ZA7	1	1	24.33	0.672404	4.00028	Nap1l4	Q78ZA7|NP1L4_MOUSE Nucleosome assembly protein 1-like 4 OS=Mus musculus GN=Nap1l4 PE=1 SV=1	95691.2	1.02081e+06	120391	198650	114050	120655	260258	195128	118035	258022	279951	417301	61667.6	734166	52947.9	100269	100308	175546	335277	220608	93546.8	350009	279951	474085	0	1	0	0	0	1	1	0	0	1	0	1
Q7SIG6	1	1	15.07	0.00584804	3.66684	Asap2	Q7SIG6|ASAP2_MOUSE Arf-GAP with SH3 domain, ANK repeat and PH domain-containing protein 2 OS=Mus musculus GN=Asap2 PE=1 SV=3	4.71533e+08	3.27393e+08	7.15498e+08	1.83741e+08	3.02264e+08	1.19498e+08	2.6894e+08	1.44471e+08	1.53919e+08	2.9572e+08	1.79664e+08	1.94379e+08	3.03877e+08	2.35461e+08	3.14675e+08	9.27442e+07	2.65844e+08	1.73863e+08	3.46462e+08	1.63336e+08	1.21985e+08	4.01146e+08	1.79664e+08	2.20829e+08	0	0	0	0	0	0	0	0	0	0	0	0
Q7TPW1	2	1	47.27	0.47937	4731.98	Nexn	Q7TPW1|NEXN_MOUSE Nexilin OS=Mus musculus GN=Nexn PE=1 SV=3	44266.9	1109.14	0	5897.31	0	254682	425.288	0	1761.94	0	0	0	28527.5	797.695	0	2976.69	0	370549	547.876	0	1396.39	0	0	0	0	0	0	0	0	1	0	0	0	0	0	0
Q7TSE6	3	1	86.29	0.00332078	Infinity	Stk38l	Q7TSE6|ST38L_MOUSE Serine/threonine-protein kinase 38-like OS=Mus musculus GN=Stk38l PE=1 SV=2	0	0	0	0	0	126585	80581.7	208164	107740	134138	146142	210842	0	0	0	0	0	184175	103809	235346	85387.5	181959	146142	239532	0	0	0	0	0	0	1	0	0	1	1	0
Q7TSQ8	1	1	14.59	0.400067	3.57652	Pdpr	Q7TSQ8|PDPR_MOUSE Pyruvate dehydrogenase phosphatase regulatory subunit, mitochondrial OS=Mus musculus GN=Pdpr PE=1 SV=1	135610	276856	137630	258589	248356	696387	635563	635480	127680	866548	165694	488729	87393	199115	60529.6	130524	218432	1.01321e+06	818761	718462	101191	1.17548e+06	165694	555233	0	0	0	0	0	0	0	0	0	1	0	0
Q7TT16	1	1	14.19	0.468504	2.12909	Ipmk	Q7TT16|IPMK_MOUSE Inositol polyphosphate multikinase OS=Mus musculus GN=Ipmk PE=1 SV=1	518998	569059	516994	708989	577740	242590	391302	538055	650520	412321	778128	582686	334465	409266	227373	357866	508128	352956	504094	608315	515557	559317	778128	661974	0	0	1	0	0	0	0	0	0	0	0	0
Q80TA9	1	1	15.52	0.106103	Infinity	Epg5	Q80TA9|EPG5_MOUSE Ectopic P granules protein 5 homolog OS=Mus musculus GN=Epg5 PE=1 SV=2	0	0	0	0	0	0	0	8450.6	125917	1993.27	12174.6	13292.9	0	0	0	0	0	0	0	9554.09	99793.5	2703.9	12174.6	15101.7	0	0	0	0	0	0	0	0	0	0	0	0
Q80TN7	1	1	17.36	0.00886842	Infinity	Nav3	Q80TN7|NAV3_MOUSE Neuron navigator 3 OS=Mus musculus GN=Nav3 PE=1 SV=2	0	0	0	0	0	1.85423e+06	539181	702144	82831.7	166945	0	189500	0	0	0	0	0	2.69782e+06	694599	793830	65646.7	226462	0	215287	0	0	0	0	0	0	0	0	0	0	0	0
Q80U93	1	1	18.03	0.0372172	3.49577	Nup214	Q80U93|NU214_MOUSE Nuclear pore complex protein Nup214 OS=Mus musculus GN=Nup214 PE=1 SV=2	1.52908e+08	1.11266e+08	3.1456e+08	6.09776e+07	1.00813e+08	4.16928e+07	1.09037e+08	4.65915e+07	3.45217e+07	1.05146e+08	5.21085e+07	5.68167e+07	9.85407e+07	8.00222e+07	1.38343e+08	3.07787e+07	8.86663e+07	6.06609e+07	1.40466e+08	5.26755e+07	2.73595e+07	1.42631e+08	5.21085e+07	6.45481e+07	1	1	1	0	0	0	0	0	0	0	0	0
Q80UY1	1	1	20.21	0.912506	2.57862	Carnmt1	Q80UY1|CARME_MOUSE Carnosine N-methyltransferase OS=Mus musculus GN=Carnmt1 PE=1 SV=1	37585	146498	55570.3	130433	86327.1	7135.07	264946	313743	158152	216887	152939	130818	24221.4	105361	24439.8	65836.7	75925.6	10381.2	341316	354712	125341	294210	152939	148619	0	0	0	0	0	0	0	1	0	1	0	1
Q80XB4	2	1	49.25	0.0591779	Infinity	Nrap	Q80XB4|NRAP_MOUSE Nebulin-related-anchoring protein OS=Mus musculus GN=Nrap PE=1 SV=3	0	0	3100.46	0	0	77888	42181.9	35567.2	0	0	1937.88	12377.7	0	0	1363.58	0	0	113323	54340.7	40211.6	0	0	1937.88	14062	0	0	0	0	0	1	0	0	0	0	0	0
Q810S1	1	1	20.5	1.91067e-05	85.3053	Mcub	Q810S1|MCUB_MOUSE Calcium uniporter regulatory subunit MCUb, mitochondrial OS=Mus musculus GN=Mcub PE=1 SV=1	15629.5	18913.1	108413	19595.9	40513.7	142578	488186	1.56586e+06	803505	771931	1.12364e+06	1.46817e+06	10072.3	13602.3	47680	9891.11	35632.2	207443	628905	1.77033e+06	636803	1.04713e+06	1.12364e+06	1.66796e+06	0	0	0	0	0	0	0	1	0	1	0	1
Q8BGZ7	12	1	447.73	6.22198e-05	3.34204	Krt75	Q8BGZ7|K2C75_MOUSE Keratin, type II cytoskeletal 75 OS=Mus musculus GN=Krt75 PE=1 SV=1	2.74445e+07	2.15262e+07	4.2249e+07	1.96818e+07	1.64836e+07	1.09571e+07	1.42605e+07	1.29704e+07	1.22617e+07	1.46632e+07	1.33555e+07	1.14649e+07	1.76865e+07	1.54816e+07	1.85811e+07	9.93447e+06	1.44975e+07	1.59421e+07	1.8371e+07	1.46641e+07	9.71776e+06	1.98908e+07	1.33555e+07	1.30249e+07	1	1	0	0	0	0	1	1	1	1	0	1
Q8BHB0	1	1	13.59	5.341e-09	56.2228	Nod1	Q8BHB0|NOD1_MOUSE Nucleotide-binding oligomerization domain-containing protein 1 OS=Mus musculus GN=Nod1 PE=1 SV=1	5.29066e+06	1.55347e+06	1.69113e+06	1.20928e+06	1.25608e+06	4.20167e+07	5.01085e+07	7.81035e+07	6.30164e+07	3.91158e+07	4.09755e+07	4.87852e+07	3.40954e+06	1.11725e+06	743758	610391	1.10473e+06	6.11322e+07	6.45521e+07	8.83024e+07	4.99425e+07	5.30609e+07	4.09755e+07	5.54236e+07	0	0	0	0	0	0	0	0	0	0	0	0
Q8BIJ6	1	1	24.49	0.459451	1.39232	Iars2	Q8BIJ6|SYIM_MOUSE Isoleucine--tRNA ligase, mitochondrial OS=Mus musculus GN=Iars2 PE=1 SV=1	250417	283897	238237	219628	222712	312541	221124	220759	167923	226630	219274	190882	161380	204178	104776	110858	195878	454731	284863	249586	133084	307425	219274	216856	0	0	0	1	0	1	1	1	0	0	1	1
Q8BIW1	1	1	23.59	0.4219	2.21265	Prune	Q8BIW1|PRUNE_MOUSE Protein prune homolog OS=Mus musculus GN=Prune PE=1 SV=1	75824.9	57694.3	19443.7	30157.1	68837.8	28332.6	71169.3	86069.1	107812	104455	109260	116556	48864.9	41493.7	8551.32	15221.9	60543.5	41222.5	91683.6	97308.1	85444.2	141694	109260	132416	0	0	0	0	0	0	0	0	0	0	0	0
Q8BK64	1	1	17.14	0.0232527	7.60712	Ahsa1	Q8BK64|AHSA1_MOUSE Activator of 90 kDa heat shock protein ATPase homolog 1 OS=Mus musculus GN=Ahsa1 PE=1 SV=2	140189	232382	181684	132278	166321	127875	8142.62	13137.3	28945.1	29416.4	25988.5	160039	90344.2	167129	79904.3	66768.2	146281	186052	10489.7	14852.8	22939.9	39903.6	25988.5	181816	0	0	0	0	0	0	0	0	0	1	0	0
Q8BKX6	1	1	17.67	0.847953	1.29479	Smg1	Q8BKX6|SMG1_MOUSE Serine/threonine-protein kinase SMG1 OS=Mus musculus GN=Smg1 PE=1 SV=3	247434	315674	176644	172925	207961	177124	257380	263631	242735	201050	157377	196278	159458	227033	77688.1	87284.6	182904	257706	331569	298057	192375	272726	157377	222986	0	0	0	0	0	0	0	0	0	0	0	0
Q8BKZ9	2	1	71.93	0.174309	2.17468	Pdhx	Q8BKZ9|ODPX_MOUSE Pyruvate dehydrogenase protein X component, mitochondrial OS=Mus musculus GN=Pdhx PE=1 SV=1	338241	426597	260113	459235	393960	419668	532825	433918	434009	639394	744925	588486	217977	306808	114397	231801	346492	610595	686410	490579	343966	867344	744925	668564	0	1	0	0	1	0	1	0	0	1	0	0
Q8BLR9	1	1	18.24	0.311444	3.20113	Hif1an	Q8BLR9|HIF1N_MOUSE Hypoxia-inducible factor 1-alpha inhibitor OS=Mus musculus GN=Hif1an PE=1 SV=2	406106	486066	74795.1	226831	154591	32116.6	547966	532611	542100	392973	603234	632835	261713	349578	32894.8	114494	135965	46728.1	705915	602160	429631	533072	603234	718948	1	0	0	0	1	0	0	0	0	0	0	0
Q8BMF3	1	1	43.9	0.0313531	2.67102	Me3	Q8BMF3|MAON_MOUSE NADP-dependent malic enzyme, mitochondrial OS=Mus musculus GN=Me3 PE=1 SV=2	114563	146643	127963	220633	255139	264868	332474	418526	202011	227982	237198	157933	73829.4	105465	56278.1	111366	224397	385369	428308	473177	160100	309260	237198	179424	0	0	0	0	1	0	0	0	0	1	1	1
Q8BMS4	1	1	29.32	0.879305	1.92806	Coq3	Q8BMS4|COQ3_MOUSE Ubiquinone biosynthesis O-methyltransferase, mitochondrial OS=Mus musculus GN=Coq3 PE=1 SV=1	48168.9	101633	56583.9	103397	41228.4	96365.7	179509	122049	57803.7	94943.2	119516	116844	31042.2	73094.3	24885.6	52190.3	36260.8	140207	231251	137986	45811.2	128791	119516	132743	0	0	0	0	0	1	1	1	0	0	0	0
Q8BP48	1	1	13.04	0.138633	4.66315	Metap1	Q8BP48|MAP11_MOUSE Methionine aminopeptidase 1 OS=Mus musculus GN=Metap1 PE=1 SV=1	20895.3	34835.2	32497.4	31211	14403.2	21219.8	85636.9	67591.9	32021.4	69518.9	11068.1	73311.6	13465.8	25053.5	14292.3	15753.9	12667.7	30873.7	110321	76418.1	25377.9	94303.1	11068.1	83287.5	0	0	0	0	0	0	0	0	0	0	0	0
Q8BP67	1	1	60.3	0.000200683	6.11588	Rpl24	Q8BP67|RL24_MOUSE 60S ribosomal protein L24 OS=Mus musculus GN=Rpl24 PE=1 SV=2	799961	870138	580628	206328	437557	1.86887e+06	2.07418e+06	1.96384e+06	852585	884114	731674	922590	515530	625802	255360	104145	384836	2.71911e+06	2.67205e+06	2.22027e+06	675700	1.19931e+06	731674	1.04813e+06	1	1	0	0	0	1	1	1	0	0	0	0
Q8BRK8	1	1	23.39	0.565205	1.56678	Prkaa2	Q8BRK8|AAPK2_MOUSE 5'-AMP-activated protein kinase catalytic subunit alpha-2 OS=Mus musculus GN=Prkaa2 PE=1 SV=3	175129	339457	183967	241810	212871	91822.7	221273	295782	193053	168956	147624	175203	112861	244137	80908.3	122055	187222	133597	285055	334406	153001	229190	147624	199044	0	0	0	0	0	1	1	1	0	0	0	0
Q8BSY0	1	1	16.99	0.287756	1.51348	Asph	Q8BSY0|ASPH_MOUSE Aspartyl/asparaginyl beta-hydroxylase OS=Mus musculus GN=Asph PE=1 SV=1	6.85923e+06	1.03254e+07	6.33506e+06	1.38319e+07	9.89908e+06	9.09269e+06	9.8691e+06	8.52202e+06	1.10943e+07	1.56582e+07	9.48718e+06	7.87365e+06	4.42039e+06	7.426e+06	2.78615e+06	6.98171e+06	8.70634e+06	1.32294e+07	1.27138e+07	9.63483e+06	8.79257e+06	2.12405e+07	9.48718e+06	8.94505e+06	0	0	0	0	0	0	0	0	0	1	0	0
Q8BUK6	1	1	17.54	0.0585915	23.7541	Hook3	Q8BUK6|HOOK3_MOUSE Protein Hook homolog 3 OS=Mus musculus GN=Hook3 PE=1 SV=2	93729.7	552.448	31682.9	570869	52685.6	11992.4	537914	70447.7	686688	1.07222e+06	871952	1.35873e+06	60403.6	397.32	13934.1	288149	46337.5	17448.4	692966	79646.8	544221	1.45447e+06	871952	1.54362e+06	0	0	0	0	1	0	0	0	0	0	0	0
Q8BVI4	1	1	15.44	0.180114	2.71294	Qdpr	Q8BVI4|DHPR_MOUSE Dihydropteridine reductase OS=Mus musculus GN=Qdpr PE=1 SV=2	46397.4	1.00525e+06	465204	1.31878e+06	1.23784e+06	336030	1.56512e+06	1.08979e+06	869132	1.42906e+06	1.05516e+06	949842	29900.6	722977	204596	665660	1.0887e+06	488907	2.01626e+06	1.23209e+06	688814	1.93853e+06	1.05516e+06	1.07909e+06	0	0	0	0	0	0	0	0	0	0	1	0
Q8BWM0	1	1	33.51	0.105829	5.17045	Ptges2	Q8BWM0|PGES2_MOUSE Prostaglandin E synthase 2 OS=Mus musculus GN=Ptges2 PE=1 SV=3	23582.7	253816	167720	94532.5	69896.5	51770.9	361401	206933	238576	152040	155272	131936	15197.8	182544	73763.1	47715.8	61474.7	75324	465573	233954	189079	206244	155272	149890	0	0	0	0	0	0	0	0	0	0	0	0
Q8BWQ4	1	1	15.06	0.00354177	3.88085	Cmtr2	Q8BWQ4|CMTR2_MOUSE Cap-specific mRNA (nucleoside-2'-O-)-methyltransferase 2 OS=Mus musculus GN=Cmtr2 PE=2 SV=1	2.86537e+08	2.0721e+08	5.35061e+08	1.03127e+08	1.7716e+08	1.52942e+08	1.60221e+08	1.56459e+08	1.46504e+08	2.36723e+08	1.70823e+08	1.46506e+08	1.84657e+08	1.49025e+08	2.35319e+08	5.20536e+07	1.55814e+08	2.22523e+08	2.06405e+08	1.7689e+08	1.16109e+08	3.21117e+08	1.70823e+08	1.66442e+08	0	0	0	0	0	0	0	0	0	0	0	0
Q8BX10	1	1	18.86	2.05674e-05	5.16535	Pgam5	Q8BX10|PGAM5_MOUSE Serine/threonine-protein phosphatase PGAM5, mitochondrial OS=Mus musculus GN=Pgam5 PE=1 SV=1	178377	289647	553870	249040	264190	521858	404115	322217	96573.6	92163.4	68996	64462.4	114954	208314	243591	125704	232358	759276	520600	364292	76537.5	125021	68996	73234.1	0	0	0	0	0	0	1	0	0	0	0	0
Q8C0M9	1	1	16.29	0.369691	Infinity	Asrgl1	Q8C0M9|ASGL1_MOUSE Isoaspartyl peptidase/L-asparaginase OS=Mus musculus GN=Asrgl1 PE=1 SV=1	3332.31	0	0	0	97819.3	0	0	0	134236	0	89021.2	1914.72	2147.49	0	0	0	86033.1	0	0	0	106387	0	89021.2	2175.26	0	0	0	0	0	0	0	0	0	0	1	0
Q8C9J3	1	1	20.04	0.0178594	1.55677	Spef2	Q8C9J3|SPEF2_MOUSE Sperm flagellar protein 2 OS=Mus musculus GN=Spef2 PE=2 SV=2	1.08971e+06	1.28377e+06	1.16709e+06	1.52088e+06	1.53893e+06	938327	1.12316e+06	1.41344e+06	1.41839e+06	1.43031e+06	1.25202e+06	1.1258e+06	702257	923289	513283	767673	1.3535e+06	1.36522e+06	1.44691e+06	1.598e+06	1.12412e+06	1.94022e+06	1.25202e+06	1.27899e+06	0	0	0	0	0	0	0	0	0	1	0	1
Q8CAA7	1	1	17.63	0.088162	23.9528	Pgm2l1	Q8CAA7|PGM2L_MOUSE Glucose 1,6-bisphosphate synthase OS=Mus musculus GN=Pgm2l1 PE=1 SV=1	157747	259622	560054	0	114430	107809	676108	752429	29907.6	118076	126125	104362	101659	186720	246311	0	100642	156856	870994	850682	23702.7	160171	126125	118563	0	0	0	0	0	0	1	0	0	0	0	0
Q8CD54	1	1	17.09	0.0228894	Infinity	Piezo2	Q8CD54|PIEZ2_MOUSE Piezo-type mechanosensitive ion channel component 2 OS=Mus musculus GN=Piezo2 PE=1 SV=2	0	0	0	3443.53	0	5.69101e+06	7.23664e+06	1.47695e+07	0	1.16092e+06	17885.7	4.79878e+06	0	0	0	1738.14	0	8.28013e+06	9.32257e+06	1.66981e+07	0	1.5748e+06	17885.7	5.45177e+06	0	0	0	0	0	0	1	0	0	0	0	0
Q8CDI7	1	1	13.17	0.203699	24.2498	Ccdc150	Q8CDI7|CC150_MOUSE Coiled-coil domain-containing protein 150 OS=Mus musculus GN=Ccdc150 PE=2 SV=2	1.17394e+06	153487	207761	180647	86540.5	63307.3	0	0	123599	0	45997.5	13363.2	756541	110387	91373.3	91182.2	76113.2	92108.9	0	0	97956	0	45997.5	15181.6	0	0	0	0	0	0	0	0	0	0	0	0
Q8CG76	1	1	34.45	0.522338	6.47736	Akr7a2	Q8CG76|ARK72_MOUSE Aflatoxin B1 aldehyde reductase member 2 OS=Mus musculus GN=Akr7a2 PE=1 SV=3	27174.4	108131	15579.9	112783	142814	0	283365	234672	346247	293135	358511	305224	17512.4	77767.5	6852.03	56928	125606	0	365044	265316	274411	397640	358511	346758	0	0	0	0	0	0	1	1	1	0	0	0
Q8CGK3	1	1	21.06	0.849127	1.66542	Lonp1	Q8CGK3|LONM_MOUSE Lon protease homolog, mitochondrial OS=Mus musculus GN=Lonp1 PE=1 SV=2	46510.9	110473	27861.7	57696	83931.8	2119.84	144483	131919	49664.1	103003	128213	129579	29973.7	79451.9	12253.5	29122.4	73818.9	3084.25	186129	149145	39360.3	139724	128213	147212	0	0	0	0	0	0	0	1	0	0	0	1
Q8CH77	1	1	17.53	0.174414	19.8155	Nav1	Q8CH77|NAV1_MOUSE Neuron navigator 1 OS=Mus musculus GN=Nav1 PE=1 SV=2	626707	826988	1.70748e+06	1.71433e+06	614038	0	90511.1	85742.4	21924.3	12699.6	539157	257141	403878	594769	750946	865316	540052	0	116601	96938.7	17375.7	17227.2	539157	292132	1	0	0	0	0	0	0	0	0	0	0	0
Q8CHY3	1	1	14.1	0.00533374	4.10941	Dym	Q8CHY3|DYM_MOUSE Dymeclin OS=Mus musculus GN=Dym PE=1 SV=1	183148	182502	234865	203970	427574	704294	665269	925257	375977	1.1531e+06	751070	1.0102e+06	118028	131255	103293	102955	376056	1.02471e+06	857031	1.04608e+06	297974	1.56419e+06	751070	1.14767e+06	0	0	0	0	0	0	1	0	0	0	0	0
Q8CI12	1	1	48.25	0.371386	3.45743	Smtnl2	Q8CI12|SMTL2_MOUSE Smoothelin-like protein 2 OS=Mus musculus GN=Smtnl2 PE=1 SV=1	440400	155373	74802.5	122126	91191.4	294630	187082	158394	77920.6	221046	40497	61638.3	283813	111744	32898	61643.6	80203.7	428672	241008	179077	61754.5	299851	40497	70025.8	0	0	0	0	0	1	0	0	0	1	0	0
Q8CIP5	1	1	15.55	0.278608	2.31466	Disp2	Q8CIP5|DISP2_MOUSE Protein dispatched homolog 2 OS=Mus musculus GN=Disp2 PE=1 SV=1	48222	65724.2	51253.1	17522.5	81653.7	23004.6	22104.1	47829.9	66995.5	49586.8	30750	70739.7	31076.4	47268.8	22541	8844.56	71815.3	33470.5	28475.6	54075.6	53096	67265	30750	80365.6	0	0	0	0	0	0	0	0	1	0	0	0
Q8JZQ2	1	1	33.71	0.477493	2.58254	Afg3l2	Q8JZQ2|AFG32_MOUSE AFG3-like protein 2 OS=Mus musculus GN=Afg3l2 PE=1 SV=1	67209.8	145001	47578.2	42999.7	63211.3	64196	104345	71939.9	58074.8	79080.8	83600.2	80349	43313	104285	20924.8	21704.3	55595	93401.9	134422	81333.9	46026.1	107274	83600.2	91282.5	0	0	0	0	0	0	1	0	0	0	0	0
Q8K0Y2	6	1	149.78	0.0744646	922717	Krt33a	Q8K0Y2|KT33A_MOUSE Keratin, type I cuticular Ha3-I OS=Mus musculus GN=Krt33a PE=1 SV=1	0	77453.4	50775	6.79191	0	0	6764.02	1758.7	33426.6	21728.3	108930	3139.75	0	55704.4	22330.8	3.42825	0	0	8713.73	1988.35	26491.6	29474.6	108930	3566.99	0	0	0	0	0	0	0	0	0	0	0	0
Q8K182	1	1	30.7	0.0017733	1686.32	C8a	Q8K182|CO8A_MOUSE Complement component C8 alpha chain OS=Mus musculus GN=C8a PE=1 SV=1	714570	2338.69	86264.8	928.196	0	135220	177632	166107	1.04896e+06	270680	552478	1.25836e+06	460501	1681.98	37939.2	468.511	0	196738	228833	187797	831334	367180	552478	1.42959e+06	0	0	0	0	0	0	1	0	1	0	1	1
Q8K370	1	1	18.11	0.00122358	11.9021	Acad10	Q8K370|ACD10_MOUSE Acyl-CoA dehydrogenase family member 10 OS=Mus musculus GN=Acad10 PE=1 SV=1	15720.5	20007.8	14097.5	76464.4	117382	84737.4	73616	25140.9	52842.4	145385	229365	140478	10131	14389.6	6200.07	38595.8	103239	123289	94835.6	28423.8	41879.2	197216	229365	159594	0	0	0	0	0	0	0	0	0	0	0	0
Q8R086	1	1	20.48	0.0938887	4.24138	Suox	Q8R086|SUOX_MOUSE Sulfite oxidase, mitochondrial OS=Mus musculus GN=Suox PE=1 SV=2	31608.8	39771.2	4566.52	39772.3	68419.1	8300.6	26723.3	9682.85	25121.1	17159.3	36381.6	38198.2	20370.1	28603.4	2008.35	20075.3	60175.2	12076.9	34426.3	10947.2	19909.2	23276.8	36381.6	43396	0	0	0	0	0	0	0	0	0	0	1	0
Q8R164	1	1	29.36	0.0988921	5.69324	Bphl	Q8R164|BPHL_MOUSE Valacyclovir hydrolase OS=Mus musculus GN=Bphl PE=1 SV=1	41481.5	139427	20653.4	141501	159911	4318.26	66674.3	8420.55	99134.5	139660	132952	105733	26732.5	100276	9083.34	71423.2	140643	6282.85	85893	9520.11	78567.2	189450	132952	120121	0	0	0	0	0	0	0	0	1	0	1	0
Q8R2G4	1	1	24.8	0.00564912	2.67324	Art3	Q8R2G4|NAR3_MOUSE Ecto-ADP-ribosyltransferase 3 OS=Mus musculus GN=Art3 PE=1 SV=2	360930	525462	666784	800089	782151	313671	335373	238777	529315	606570	370894	313120	232599	377912	293251	403849	687910	456375	432044	269957	419498	822818	370894	355728	0	0	0	0	1	0	0	0	0	1	1	1
Q8R4N0	1	1	23.4	0.921408	1.39337	Clybl	Q8R4N0|CLYBL_MOUSE Citrate lyase subunit beta-like protein, mitochondrial OS=Mus musculus GN=Clybl PE=1 SV=2	60823.9	104784	78779	53667.9	94791.3	75494.5	104952	75831.5	72502.7	144227	114631	79342	39197.6	75360.9	34646.9	27089.1	83369.9	109841	135203	85733.6	57460.6	195645	114631	90138.4	0	0	0	0	0	1	1	0	0	0	0	0
Q8VDD9;A2AHJ4	2	1	31.79	0.710426	1.64689	Phip	Q8VDD9|PHIP_MOUSE PH-interacting protein OS=Mus musculus GN=Phip PE=1 SV=2	5.75149e+08	4.02519e+08	3.25881e+08	4.58813e+08	3.77659e+08	1.0139e+09	2.82047e+08	3.46868e+08	3.64724e+08	4.05883e+08	2.90145e+08	3.11429e+08	3.70652e+08	2.89491e+08	1.43322e+08	2.31588e+08	3.32155e+08	1.47518e+09	3.63347e+08	3.92163e+08	2.89055e+08	5.50584e+08	2.90145e+08	3.53807e+08	0	0	0	0	0	0	0	0	0	0	0	0
Q8VED5	7	1	244.97	0.0077953	5.98398	Krt79	Q8VED5|K2C79_MOUSE Keratin, type II cytoskeletal 79 OS=Mus musculus GN=Krt79 PE=1 SV=2	1.32239e+08	1.05325e+08	4.70715e+08	6.49933e+07	7.52404e+07	4.02056e+07	8.81132e+07	5.00553e+07	5.69394e+07	8.17596e+07	3.89228e+07	5.44686e+07	8.52208e+07	7.57498e+07	2.0702e+08	3.28057e+07	6.61747e+07	5.84971e+07	1.13511e+08	5.65915e+07	4.51262e+07	1.10908e+08	3.89228e+07	6.18804e+07	3	2	5	2	3	4	3	3	2	3	2	4
Q8VEX6	1	1	17.07	0.195184	3.38344	Olfr187	Q8VEX6|OL187_MOUSE Olfactory receptor 187 OS=Mus musculus GN=Olfr187 PE=2 SV=1	558008	83908.3	698515	321201	175968	673054	869557	980601	566241	436410	264870	855937	359605	60346.8	307206	162128	154766	979259	1.1202e+06	1.10865e+06	448764	591994	264870	972409	0	0	0	0	0	0	0	1	0	0	0	0
Q8VGK5	1	1	24.11	0.764376	2.61387	Olfr50	Q8VGK5|OLF50_MOUSE Olfactory receptor 50 OS=Mus musculus GN=Olfr50 PE=2 SV=1	56950.3	37876.5	2063.66	24102	56829	54121	18758.9	16610.6	61162.8	93817.3	31365.7	125542	36701.3	27240.8	907.595	12165.6	49981.7	78743.2	24166.1	18779.7	48473.4	127264	31365.7	142626	0	0	0	0	0	0	0	0	0	0	0	0
Q91VM9	1	1	18.76	0.0718278	Infinity	Ppa2	Q91VM9|IPYR2_MOUSE Inorganic pyrophosphatase 2, mitochondrial OS=Mus musculus GN=Ppa2 PE=1 SV=1	0	0	0	0	0	59409.2	126884	179524	71689.3	0	0	8432.46	0	0	0	0	0	86437.4	163458	202967	56816	0	0	9579.91	0	0	0	0	0	0	0	1	0	0	0	0
Q91YE8	1	1	18.11	0.0325349	Infinity	Synpo2	Q91YE8|SYNP2_MOUSE Synaptopodin-2 OS=Mus musculus GN=Synpo2 PE=1 SV=2	45832.9	0	7535.36	0	0	0	0	0	6210.56	0	24564.1	0	29536.7	0	3314.05	0	0	0	0	0	4922.06	0	24564.1	0	0	0	0	0	0	0	0	0	0	0	0	0
Q91YQ5	1	1	30.77	0.0456431	4.02638	Rpn1	Q91YQ5|RPN1_MOUSE Dolichyl-diphosphooligosaccharide--protein glycosyltransferase subunit 1 OS=Mus musculus GN=Rpn1 PE=1 SV=1	340367	372934	204571	294681	283880	207989	71008	58623.6	161332	154937	92628.7	81998.6	219348	268214	89969.9	148741	249675	302613	91475.8	66278.8	127861	210173	92628.7	93156.6	0	0	0	0	0	1	0	0	0	0	0	0
Q921H8	1	1	58.58	0.65126	15.1802	Acaa1a	Q921H8|THIKA_MOUSE 3-ketoacyl-CoA thiolase A, peroxisomal OS=Mus musculus GN=Acaa1a PE=1 SV=1	5016.47	5276.3	2530.68	2554.17	13613.7	115119	76678.1	2865.13	42190.4	67961.7	55711.4	79121.8	3232.84	3794.71	1112.99	1289.23	11973.4	167492	98780.4	3239.26	33437.2	92190.6	55711.4	89888.3	0	0	0	0	0	1	0	0	0	1	1	1
Q921R8	1	1	26.95	0.309346	2.34425	Slc41a3	Q921R8|S41A3_MOUSE Solute carrier family 41 member 3 OS=Mus musculus GN=Slc41a3 PE=1 SV=1	142489	235083	80404.1	33609.7	136371	94721.9	155388	166243	75885.6	78409.3	66058.6	40129.1	91826.4	169072	35361.6	16964.7	119940	137816	200178	187951	60141.6	106363	66058.6	45589.7	0	1	0	0	0	0	0	0	0	0	0	0
Q922J3	1	1	30.2	0.386489	9.33845	Clip1	Q922J3|CLIP1_MOUSE CAP-Gly domain-containing linker protein 1 OS=Mus musculus GN=Clip1 PE=1 SV=1	277.138	8224.36	12994	8000.8	3798.04	0	23497.5	0	66023.2	0	117815	36527.9	178.6	5914.95	5714.74	4038.44	3340.41	0	30270.6	0	52325.4	0	117815	41498.4	0	0	0	0	0	0	1	0	1	0	2	1
Q922R8	1	1	31.32	0.0115874	Infinity	Pdia6	Q922R8|PDIA6_MOUSE Protein disulfide-isomerase A6 OS=Mus musculus GN=Pdia6 PE=1 SV=3	0	9174.16	0	0	0	286450	11374.3	18181.5	0	0	6438.08	0	0	6598.05	0	0	0	416770	14652.9	20555.7	0	0	6438.08	0	0	0	0	0	0	1	0	0	0	0	0	0
Q923T9	1	1	36.85	0.0429981	1.62616	Camk2g	Q923T9|KCC2G_MOUSE Calcium/calmodulin-dependent protein kinase type II subunit gamma OS=Mus musculus GN=Camk2g PE=1 SV=1	1.06888e+06	1.63345e+06	1.32616e+06	965515	1.30202e+06	955612	1.01027e+06	887056	1.17002e+06	1.08633e+06	1.17908e+06	761971	688835	1.17478e+06	583245	487349	1.14514e+06	1.39037e+06	1.30148e+06	1.00289e+06	927273	1.47361e+06	1.17908e+06	865656	0	0	0	0	0	0	1	0	0	1	0	0
Q924A2	1	1	13.24	0.0831609	1.50153	Cic	Q924A2|CIC_MOUSE Protein capicua homolog OS=Mus musculus GN=Cic PE=1 SV=2	6.48272e+07	8.30909e+07	5.74876e+07	6.18963e+07	8.82682e+07	5.23463e+07	5.51607e+07	6.75528e+07	5.79579e+07	7.74638e+07	5.24152e+07	5.02231e+07	4.17775e+07	5.97589e+07	2.5283e+07	3.12424e+07	7.76328e+07	7.61612e+07	7.10606e+07	7.63739e+07	4.59334e+07	1.0508e+08	5.24152e+07	5.70573e+07	1	0	0	0	0	0	0	0	0	0	0	0
Q925I1	1	1	43.01	0.199296	23.1984	Atad3	Q925I1|ATAD3_MOUSE ATPase family AAA domain-containing protein 3 OS=Mus musculus GN=Atad3 PE=1 SV=1	123198	126957	161937	90968.2	114668	0	28223.7	0	0	60872.2	66234.3	23263	79394.4	91307.1	71219.8	45916.7	100851	0	36359.1	0	0	82573.7	66234.3	26428.5	1	1	0	0	0	0	0	0	0	1	1	0
Q99J99	1	1	22.69	0.336408	3.95346	Mpst	Q99J99|THTM_MOUSE 3-mercaptopyruvate sulfurtransferase OS=Mus musculus GN=Mpst PE=1 SV=3	15994.8	22073.3	6366.19	36460.4	74503.5	0	21260.6	20840.8	50322.8	84102.5	45325.5	26482.1	10307.8	15875.1	2799.84	18403.6	65526.6	0	27388.9	23562.2	39882.4	114086	45325.5	30085.6	0	0	0	0	1	0	0	1	0	1	0	0
Q99JB8	1	1	29.76	0.00282059	Infinity	Pacsin3	Q99JB8|PACN3_MOUSE Protein kinase C and casein kinase II substrate protein 3 OS=Mus musculus GN=Pacsin3 PE=1 SV=1	173.32	0	0	0	0	79336.9	120108	109222	20.3054	33118	0	20209.6	111.695	0	0	0	0	115431	154729	123484	16.0926	44924.9	0	22959.6	0	0	0	0	0	1	1	1	0	1	0	1
Q99JI6	1	1	72.8	0.190188	1.76377	Rap1b	Q99JI6|RAP1B_MOUSE Ras-related protein Rap-1b OS=Mus musculus GN=Rap1b PE=1 SV=2	729586	916336	978196	744315	771536	683635	744727	566480	705296	622656	547490	604761	470177	659028	430209	375697	678573	994653	959392	640451	558968	844639	547490	687054	2	1	1	1	2	1	1	1	2	0	0	1
Q99JY9	1	1	26.92	0.393113	3.298	Actr3	Q99JY9|ARP3_MOUSE Actin-related protein 3 OS=Mus musculus GN=Actr3 PE=1 SV=3	130216	63999.9	66826.5	42095.7	41720.3	148857	25229.4	27674	48318.1	41730.3	28300.1	66470.5	83917.2	46028.6	29390.2	21248	36693.4	216579	32501.7	31287.7	38293.6	56607.5	28300.1	75515.5	1	0	0	0	0	0	0	0	0	0	0	0
Q99KJ8	1	1	15.48	0.544268	Infinity	Dctn2	Q99KJ8|DCTN2_MOUSE Dynactin subunit 2 OS=Mus musculus GN=Dctn2 PE=1 SV=3	0	268.677	0	0	0	235101	0	0	0	0	0	0	0	193.232	0	0	0	342060	0	0	0	0	0	0	0	0	0	0	0	1	0	0	0	0	0	0
Q99LF4	1	1	29.86	0.00688747	Infinity	Rtcb	Q99LF4|RTCB_MOUSE tRNA-splicing ligase RtcB homolog OS=Mus musculus GN=Rtcb PE=1 SV=1	0	7028.17	0	0	0	9499.46	97843.2	16054.3	37048.7	84326.9	101870	90766.4	0	5054.65	0	0	0	13821.2	126046	18150.7	29362.3	114390	101870	103117	0	0	0	0	0	0	0	0	0	0	0	0
Q99LP6	1	1	13.49	1.06138e-10	Infinity	Grpel1	Q99LP6|GRPE1_MOUSE GrpE protein homolog 1, mitochondrial OS=Mus musculus GN=Grpel1 PE=1 SV=1	177826	218763	24777.3	177644	70658.9	0	0	0	0	0	0	0	114599	157334	10897	89666.8	62145.2	0	0	0	0	0	0	0	0	1	0	0	1	0	0	0	0	0	0	0
Q99M73	4	1	81.72	0.303354	161.572	Krt84	Q99M73|KRT84_MOUSE Keratin, type II cuticular Hb4 OS=Mus musculus GN=Krt84 PE=2 SV=2	25185.7	85922.2	174679	5154.51	30778.8	245428	0	5647.92	51128.8	3147.23	408638	25716.7	16230.8	61795.2	76823.7	2601.76	27070.2	357086	0	6385.43	40521.1	4269.24	408638	29216.1	0	0	0	0	0	0	0	0	0	0	0	0
Q99M74	3	1	109.23	0.0110119	79.6381	Krt82	Q99M74|KRT82_MOUSE Keratin, type II cuticular Hb2 OS=Mus musculus GN=Krt82 PE=1 SV=2	693471	936732	439984	614099	442025	12542.2	262436	302154	527625	254441	395164	181446	446903	673697	193505	309970	388765	18248.3	338083	341610	418159	345152	395164	206136	0	1	0	0	0	0	0	0	0	0	0	0
Q99M87	1	1	28.86	0.148981	3.22362	Dnaja3	Q99M87|DNJA3_MOUSE DnaJ homolog subfamily A member 3, mitochondrial OS=Mus musculus GN=Dnaja3 PE=1 SV=1	114086	88078.4	124709	81548.6	127622	298313	188823	233691	149824	282848	277604	258922	73522	63345.9	54846.8	41162.1	112245	434031	243250	264206	118740	383686	277604	294155	0	0	0	0	0	0	0	0	0	0	0	0
Q99MQ4	1	1	13.94	0.509315	41.2957	Aspn	Q99MQ4|ASPN_MOUSE Asporin OS=Mus musculus GN=Aspn PE=1 SV=1	207941	6705.34	32108.2	679915	267944	150504	22081.9	0	6390.39	20949.5	7245.38	11320.7	134006	4822.47	14121.1	343190	235659	218976	28446.9	0	5064.58	28418.2	7245.38	12861.2	0	0	0	0	1	0	0	0	0	0	0	0
Q99MR8	1	1	33.95	0.107007	1664.05	Mccc1	Q99MR8|MCCA_MOUSE Methylcrotonoyl-CoA carboxylase subunit alpha, mitochondrial OS=Mus musculus GN=Mccc1 PE=1 SV=2	139872	34399.5	6294.4	0	139.775	233546	102715	0	75971.1	200334	15532.1	57019.7	90139.5	24740.1	2768.27	0	122.933	339798	132323	0	60209.4	271755	15532.1	64778.7	0	0	0	0	0	1	0	0	0	0	0	0
Q99MS7	1	1	28.53	0.161502	2.5878	Ehbp1l1	Q99MS7|EH1L1_MOUSE EH domain-binding protein 1-like protein 1 OS=Mus musculus GN=Ehbp1l1 PE=1 SV=1	94278.6	116680	88443	72309.2	72076	84934.8	89532.5	107588	71826.9	69054	50544.8	55288	60757.3	83915.9	38897.1	36498.4	63391.6	123576	115340	121637	56925	93672.5	50544.8	62811.4	0	0	0	0	0	1	1	0	1	1	1	1
Q99N32	1	1	13.4	0.719814	214.825	Klb	Q99N32|KLOTB_MOUSE Beta-klotho OS=Mus musculus GN=Klb PE=1 SV=1	3551.05	0	1666.64	2560.57	1743.76	772926	32776.3	199921	0	0	474167	1.02035e+06	2288.45	0	732.987	1292.46	1533.66	1.12457e+06	42224	226027	0	0	474167	1.1592e+06	0	0	0	0	0	0	0	1	0	0	0	0
Q99PU8	1	1	14.56	1.03448e-07	53.5669	Dhx30	Q99PU8|DHX30_MOUSE Putative ATP-dependent RNA helicase DHX30 OS=Mus musculus GN=Dhx30 PE=1 SV=1	131180	105926	318652	370761	517936	8.31744e+06	8.999e+06	1.24538e+07	1.21846e+07	7.25117e+06	6.74091e+06	1.00556e+07	84538.2	76181.9	140143	187143	455530	1.21014e+07	1.15929e+07	1.408e+07	9.65665e+06	9.83628e+06	6.74091e+06	1.14239e+07	0	0	0	0	0	0	0	0	1	0	0	0
Q9CPQ8	1	1	39.03	0.903379	1.29631	Atp5l	Q9CPQ8|ATP5L_MOUSE ATP synthase subunit g, mitochondrial OS=Mus musculus GN=Atp5l PE=1 SV=1	1.19661e+07	1.45248e+07	1.31514e+07	1.65789e+07	1.16667e+07	1.13381e+07	1.36277e+07	1.34286e+07	1.28959e+07	1.321e+07	1.6651e+07	1.32347e+07	7.71152e+06	1.04462e+07	5.78399e+06	8.36828e+06	1.0261e+07	1.64964e+07	1.75559e+07	1.51821e+07	1.02204e+07	1.79195e+07	1.6651e+07	1.50356e+07	1	2	2	1	1	1	1	2	1	1	1	1
Q9CPU2	1	1	13.21	0.02535	44.1437	Ndufb2	Q9CPU2|NDUB2_MOUSE NADH dehydrogenase [ubiquinone] 1 beta subcomplex subunit 2, mitochondrial OS=Mus musculus GN=Ndufb2 PE=1 SV=1	52041.1	166404	65416.6	92252.5	91991.2	863252	1.89271e+06	1.43942e+06	27377	2.20003e+06	2.39059e+06	2.00138e+06	33537.6	119677	28770.2	46564.9	80907.1	1.25599e+06	2.43828e+06	1.62738e+06	21697.1	2.98436e+06	2.39059e+06	2.27372e+06	0	0	0	0	0	0	0	0	0	0	0	1
Q9CPX8	1	1	44.99	0.125338	1.61783	Uqcr11	Q9CPX8|QCR10_MOUSE Cytochrome b-c1 complex subunit 10 OS=Mus musculus GN=Uqcr11 PE=3 SV=1	1.0325e+06	1.68171e+06	1.16996e+06	2.24234e+06	1.05136e+06	1.81414e+06	1.99012e+06	1.69625e+06	1.8796e+06	1.5855e+06	2.77015e+06	1.95617e+06	665386	1.20949e+06	514545	1.13183e+06	924684	2.63948e+06	2.56377e+06	1.91775e+06	1.48964e+06	2.15074e+06	2.77015e+06	2.22235e+06	0	1	0	0	1	1	1	1	1	1	1	0
Q9CQ60	1	1	26.83	0.000286748	3.03997	Pgls	Q9CQ60|6PGL_MOUSE 6-phosphogluconolactonase OS=Mus musculus GN=Pgls PE=1 SV=1	65247.7	87722.5	64098.7	133645	138886	158480	246451	169019	148910	260062	238344	232528	42048.5	63090	28190.5	67457.8	122152	230580	317490	191089	118016	352776	238344	264169	0	0	0	0	1	0	0	1	0	1	1	1
Q9CQ92	1	1	36.96	0.217818	1.43975	Fis1	Q9CQ92|FIS1_MOUSE Mitochondrial fission 1 protein OS=Mus musculus GN=Fis1 PE=1 SV=1	456188	675165	464652	676532	731883	471819	525497	486501	666326	742250	541764	425165	293988	485578	204353	341483	643698	686473	676969	550028	528084	1.00687e+06	541764	483019	1	1	0	1	1	1	0	1	0	0	0	1
Q9CQN1	2	1	54.07	0.648261	1.81069	Trap1	Q9CQN1|TRAP1_MOUSE Heat shock protein 75 kDa, mitochondrial OS=Mus musculus GN=Trap1 PE=1 SV=1	62575.7	136739	41484.5	48328.2	73974.8	18023.6	90303.1	66805.6	30725.2	62343.2	93241.3	74820.6	40326.6	98342.7	18244.8	24393.9	65061.6	26223.4	116333	75529.1	24350.7	84569.2	93241.3	85001.8	0	1	0	0	0	0	1	1	0	0	0	0
Q9CVB6	1	1	15.6	0.539023	Infinity	Arpc2	Q9CVB6|ARPC2_MOUSE Actin-related protein 2/3 complex subunit 2 OS=Mus musculus GN=Arpc2 PE=1 SV=3	0	137.454	0	0	0	176025	0	0	0	0	0	0	0	98.8571	0	0	0	256108	0	0	0	0	0	0	0	0	0	0	0	1	0	0	0	0	0	0
Q9CWJ9	1	1	26.94	0.00897947	39.181	Atic	Q9CWJ9|PUR9_MOUSE Bifunctional purine biosynthesis protein PURH OS=Mus musculus GN=Atic PE=1 SV=2	17882.1	11671.2	565.044	3044.56	695.713	5609.3	24576.2	14255.7	58318.4	102508	40905.1	91363.9	11524	8393.89	248.506	1536.76	611.887	8161.24	31660.2	16117.2	46219.1	139053	40905.1	103796	0	0	0	0	0	0	0	0	0	1	1	1
Q9CWV1	1	1	13.53	0.589418	Infinity	Mcm8	Q9CWV1|MCM8_MOUSE DNA helicase MCM8 OS=Mus musculus GN=Mcm8 PE=1 SV=3	0	0	10673.5	2653.26	1692.6	0	0	0	64007.7	3715.31	0	0	0	0	4694.19	1339.25	1488.66	0	0	0	50728.1	5039.85	0	0	0	0	0	0	0	0	0	0	0	1	0	0
Q9CXI0	1	1	19.3	6.63325e-05	Infinity	Coq5	Q9CXI0|COQ5_MOUSE 2-methoxy-6-polyprenyl-1,4-benzoquinol methylase, mitochondrial OS=Mus musculus GN=Coq5 PE=1 SV=2	0	0	0	3787.13	0	48260.1	108147	94464.5	3304.34	17245.3	63523.2	30969.3	0	0	0	1911.57	0	70216	139319	106800	2618.79	23393.5	63523.2	35183.4	0	1	0	0	0	0	1	0	0	0	0	0
Q9CZ04	1	1	32.4	0.548227	8.26206	Cops7a	Q9CZ04|CSN7A_MOUSE COP9 signalosome complex subunit 7a OS=Mus musculus GN=Cops7a PE=1 SV=2	101744	110985	158155	102652	131700	20805.2	15733	35294	0	48005.1	37684.3	73038	65568.3	79820.6	69556.6	51814.2	115832	30270.4	20268	39902.8	0	65119.3	37684.3	82976.6	0	1	0	0	1	1	0	0	0	1	1	0
Q9CZW5	1	1	26.25	0.00821206	11.1567	Tomm70	Q9CZW5|TOM70_MOUSE Mitochondrial import receptor subunit TOM70 OS=Mus musculus GN=Tomm70 PE=1 SV=2	8755.48	4232.67	8167.68	1594.23	28857.8	47669.3	64869.9	123491	37685.3	61273.9	55793.1	91286.2	5642.42	3044.13	3592.14	804.696	25380.7	69356.4	83568.4	139616	29866.8	83118.6	55793.1	103708	0	0	0	0	0	0	0	1	0	0	0	0
Q9D0S9	1	1	16.96	0.461061	2.27785	Hint2	Q9D0S9|HINT2_MOUSE Histidine triad nucleotide-binding protein 2, mitochondrial OS=Mus musculus GN=Hint2 PE=1 SV=1	132189	230687	102602	231201	155594	53007.3	162804	129847	159107	189326	206694	195552	85188.1	165910	45124.2	116700	136847	77122.9	209732	146802	126097	256822	206694	222162	0	0	0	0	0	0	0	0	0	1	0	0
Q9D1C8	1	1	15.78	0.000203716	Infinity	Vps28	Q9D1C8|VPS28_MOUSE Vacuolar protein sorting-associated protein 28 homolog OS=Mus musculus GN=Vps28 PE=1 SV=1	130015	5872.97	37683.5	10850.4	63737.8	0	0	0	7598.1	0	0	0	83787.7	4223.83	16573.2	5476.8	56058.1	0	0	0	6021.73	0	0	0	1	0	0	0	0	0	0	0	0	0	0	0
Q9D1R9	1	1	28.98	0.150317	3.36692	Rpl34	Q9D1R9|RL34_MOUSE 60S ribosomal protein L34 OS=Mus musculus GN=Rpl34 PE=1 SV=2	139041	330020	261894	57108.1	87666.9	56011.3	322143	353014	150731	87326.3	94428.1	169726	89604.4	237350	115181	28825.6	77103.9	81493.5	415000	399110	119459	118459	94428.1	192821	0	0	0	0	0	0	1	1	0	0	0	0
Q9D312	2	1	50.68	0.342017	5.43874	Krt20	Q9D312|K1C20_MOUSE Keratin, type I cytoskeletal 20 OS=Mus musculus GN=Krt20 PE=1 SV=1	680467	471906	4.27894e+06	422508	380329	407234	1.0135e+06	391738	600276	1.08867e+06	414928	492388	438523	339394	1.88187e+06	213263	334503	592505	1.30564e+06	442892	475737	1.47679e+06	414928	559389	0	0	0	0	0	0	0	0	0	1	0	0
Q9D358	1	1	23.3	9.67835e-07	14.2859	Acp1	Q9D358|PPAC_MOUSE Low molecular weight phosphotyrosine protein phosphatase OS=Mus musculus GN=Acp1 PE=1 SV=3	43864.9	31936.7	39888.4	36548.3	36975.7	244110	289164	312612	110724	196797	187233	288269	28268.5	22968.8	17542.9	18447.9	32520.5	355167	372515	353433	87751.8	266957	187233	327495	0	0	0	0	0	0	0	1	0	1	1	0
Q9D517	1	1	17.32	0.0479504	67.8385	Agpat3	Q9D517|PLCC_MOUSE 1-acyl-sn-glycerol-3-phosphate acyltransferase gamma OS=Mus musculus GN=Agpat3 PE=1 SV=2	204334	357951	231907	279232	182224	5910.06	7691.17	0	42917.4	1182.03	124490	3584.65	131682	257438	101993	140944	160268	8598.83	9908.12	0	34013.4	1603.44	124490	4072.43	0	1	0	1	0	0	0	0	0	0	0	0
Q9D5T0	1	1	33.46	0.54824	1.90144	Atad1	Q9D5T0|ATAD1_MOUSE ATPase family AAA domain-containing protein 1 OS=Mus musculus GN=Atad1 PE=1 SV=1	123537	160411	102841	191417	162898	144259	252574	212436	182155	272277	273916	252260	79612.5	115367	45229.3	96618.7	143271	209890	325378	240176	144364	369346	273916	286586	0	1	0	0	1	0	1	1	1	1	1	1
Q9D6K5	1	1	31.24	0.0779979	2.11351	Synj2bp	Q9D6K5|SYJ2B_MOUSE Synaptojanin-2-binding protein OS=Mus musculus GN=Synj2bp PE=1 SV=1	109063	179868	111063	98267.9	77756.8	135425	179160	132942	143332	143493	224533	187379	70285.1	129361	48845.5	49601.2	68387.9	197036	230803	150302	113595	194650	224533	212877	0	1	0	0	0	1	1	1	0	0	1	0
Q9D6K8	1	1	44.9	0.585864	1.421	Fundc2	Q9D6K8|FUND2_MOUSE FUN14 domain-containing protein 2 OS=Mus musculus GN=Fundc2 PE=1 SV=1	3.241e+06	5.66698e+06	2.81543e+06	4.25414e+06	2.14051e+06	3.50421e+06	3.81324e+06	3.66456e+06	3.3033e+06	3.61032e+06	3.76077e+06	3.03022e+06	2.08864e+06	4.07569e+06	1.23822e+06	2.1473e+06	1.8826e+06	5.09845e+06	4.9124e+06	4.14309e+06	2.61796e+06	4.89744e+06	3.76077e+06	3.44256e+06	1	1	1	1	1	1	1	0	1	0	1	0
Q9D6U8	1	1	36.9	0.450764	2.65191	Fam162a	Q9D6U8|F162A_MOUSE Protein FAM162A OS=Mus musculus GN=Fam162a PE=1 SV=1	206924	501442	239682	224907	351184	0	247307	327965	242170	395613	348317	150689	133351	360637	105412	113523	308870	0	318592	370791	191927	536652	348317	171194	0	0	0	0	0	0	1	1	1	1	1	1
Q9D7S7	1	1	48.17	0.000952183	15.9314	Rpl22l1	Q9D7S7|RL22L_MOUSE 60S ribosomal protein L22-like 1 OS=Mus musculus GN=Rpl22l1 PE=1 SV=1	454817	85214.4	350260	146400	97325.6	1.80981e+06	1.65728e+06	1.91352e+06	991767	576550	549251	981620	293104	61286.1	154044	73895.9	85598.8	2.63317e+06	2.13498e+06	2.16339e+06	786006	782096	549251	1.11519e+06	0	0	0	0	0	1	1	1	1	1	1	1
Q9D819	1	1	38.85	0.668285	4.40374	Ppa1	Q9D819|IPYR_MOUSE Inorganic pyrophosphatase OS=Mus musculus GN=Ppa1 PE=1 SV=1	29623	12780.8	3265.14	6002.36	36570.6	0	67546	96899.4	19285.2	69310.5	53916.1	114707	19090.4	9191.95	1436	3029.72	32164.2	0	87015.9	109553	15284.1	94020.4	53916.1	130315	0	0	0	0	1	0	1	1	1	1	1	1
Q9D967	1	1	22.47	0.0931519	Infinity	Mdp1	Q9D967|MGDP1_MOUSE Magnesium-dependent phosphatase 1 OS=Mus musculus GN=Mdp1 PE=1 SV=1	0	4313.87	3133.86	2306.52	13701.1	0	10223.3	0	0	0	0	0	0	3102.53	1378.27	1164.23	12050.3	0	13170.1	0	0	0	0	0	0	0	0	0	1	0	0	0	0	0	0	0
Q9DB27	1	1	29.35	0.13513	3.58752	Mcts1	Q9DB27|MCTS1_MOUSE Malignant T-cell-amplified sequence 1 OS=Mus musculus GN=Mcts1 PE=1 SV=1	125132	74638.5	43860.2	108038	106861	49843.5	30174	9835.07	93534.4	112637	33723.1	51755.7	80640.7	53680	19289.7	54532.8	93985.1	72519.8	38871.5	11119.3	74128.9	152793	33723.1	58798.3	0	0	0	0	0	0	0	0	0	1	0	0
Q9DB60	1	1	26.74	0.062334	2.14877	Fam213b	Q9DB60|PGFS_MOUSE Prostamide/prostaglandin F synthase OS=Mus musculus GN=Fam213b PE=1 SV=1	89323.5	110965	81201.4	117607	190642	143861	198433	260082	164490	183898	155540	159511	57564	79805.8	35712.3	59362.9	167671	209310	255631	294044	130364	249459	155540	181217	0	0	0	0	0	1	1	0	0	0	0	0
Q9DB73	1	1	27.88	0.152954	7.84317	Cyb5r1	Q9DB73|NB5R1_MOUSE NADH-cytochrome b5 reductase 1 OS=Mus musculus GN=Cyb5r1 PE=1 SV=1	371996	761024	265032	415384	4.23499e+06	1.29497e+06	4.24309e+06	5.4271e+06	287946	1.99673e+06	809014	5.84111e+06	239731	547328	116561	209667	3.72472e+06	1.88412e+06	5.46615e+06	6.13578e+06	228206	2.70858e+06	809014	6.63594e+06	1	1	0	0	0	1	1	0	0	1	1	0
Q9DC29	1	1	19.05	0.302075	1.41232	Abcb6	Q9DC29|ABCB6_MOUSE ATP-binding cassette sub-family B member 6, mitochondrial OS=Mus musculus GN=Abcb6 PE=1 SV=1	7.23588e+07	1.04524e+08	7.05523e+07	9.68051e+07	1.1751e+08	8.35461e+07	1.1713e+08	1.29805e+08	1.08101e+08	1.38651e+08	9.34738e+07	1.25718e+08	4.66312e+07	7.51739e+07	3.10288e+07	4.88629e+07	1.03351e+08	1.21555e+08	1.50892e+08	1.46755e+08	8.56736e+07	1.88082e+08	9.34738e+07	1.42825e+08	1	1	0	1	0	0	0	0	1	1	0	2
Q9DC61	1	1	76.19	0.742085	2.08655	Pmpca	Q9DC61|MPPA_MOUSE Mitochondrial-processing peptidase subunit alpha OS=Mus musculus GN=Pmpca PE=1 SV=1	78549.5	107820	66712.8	72654	111615	143715	169175	172716	93813.5	184353	150936	130693	50620.8	77544.2	29340.2	36672.5	98166.3	209098	217939	195270	74350.1	250077	150936	148477	1	1	1	0	1	1	1	1	1	1	1	1
Q9DCH4	1	1	53.78	0.419439	2.89759	Eif3f	Q9DCH4|EIF3F_MOUSE Eukaryotic translation initiation factor 3 subunit F OS=Mus musculus GN=Eif3f PE=1 SV=2	214114	154063	174815	106848	162087	474488	342854	351553	285974	308062	269566	297084	137985	110802	76883.6	53932.1	142557	690355	441681	397460	226644	417890	269566	337510	0	1	1	0	0	1	1	1	1	1	1	1
Q9DCL9	1	1	16.44	0.0534478	3.60848	Paics	Q9DCL9|PUR6_MOUSE Multifunctional protein ADE2 OS=Mus musculus GN=Paics PE=1 SV=4	60826.5	100396	160535	115640	48069.4	121120	211241	177543	152264	160990	99479.4	127478	39199.3	72204.6	70603	58370	42277.5	176223	272131	200726	120674	218385	99479.4	144824	0	0	0	0	0	1	0	0	0	0	0	0
Q9DCN2	1	1	20.72	0.276235	1.73987	Cyb5r3	Q9DCN2|NB5R3_MOUSE NADH-cytochrome b5 reductase 3 OS=Mus musculus GN=Cyb5r3 PE=1 SV=3	390977	486967	181252	290586	330020	354474	288823	255288	178461	241502	196561	272976	251963	350226	79714.4	146675	290256	515742	372075	288624	141436	327599	196561	310122	0	0	1	1	1	0	0	0	0	1	0	0
Q9EPE9	1	1	16.09	0.309519	1.38341	Atp13a1	Q9EPE9|AT131_MOUSE Manganese-transporting ATPase 13A1 OS=Mus musculus GN=Atp13a1 PE=1 SV=2	9.33737e+07	7.42932e+07	7.37631e+07	8.58182e+07	1.22957e+08	7.43707e+07	8.09106e+07	8.0747e+07	9.60346e+07	1.14936e+08	6.89464e+07	8.27135e+07	6.01741e+07	5.34316e+07	3.24409e+07	4.33172e+07	1.08142e+08	1.08206e+08	1.04233e+08	9.1291e+07	7.61104e+07	1.55912e+08	6.89464e+07	9.39688e+07	0	0	0	0	1	0	0	0	1	0	0	0
Q9EPL8	1	1	28.41	0.772131	12.8994	Ipo7	Q9EPL8|IPO7_MOUSE Importin-7 OS=Mus musculus GN=Ipo7 PE=1 SV=2	0	74773.7	16154.4	32506.1	0	0	7049.04	0	5363.8	0	0	6819.68	0	53777.1	7104.71	16407.6	0	0	9080.9	0	4250.98	0	0	7747.67	0	1	0	0	0	0	0	0	0	0	0	0
Q9EPV8	1	1	21.68	0.00263875	5.54832	Ubl5	Q9EPV8|UBL5_MOUSE Ubiquitin-like protein 5 OS=Mus musculus GN=Ubl5 PE=1 SV=1	450000	214735	75665.7	208006	95001.5	767218	787027	967533	477880	376970	371469	549142	290000	154437	33277.7	104992	83554.8	1.11626e+06	1.01388e+06	1.09387e+06	378734	511363	371469	623867	0	0	0	0	0	1	1	1	1	0	1	1
Q9EQH3	1	1	13.37	0.512429	20.0895	Vps35	Q9EQH3|VPS35_MOUSE Vacuolar protein sorting-associated protein 35 OS=Mus musculus GN=Vps35 PE=1 SV=1	4932.55	5838.08	2760.45	104488	3224.89	0	95020.4	119667	59424.4	95114	86080	116804	3178.75	4198.74	1214.04	52741	2836.33	0	122410	135293	47095.7	129023	86080	132698	0	0	0	0	0	0	0	0	0	1	0	0
Q9ER35	1	1	16.8	0.0263046	24.5676	Fn3k	Q9ER35|FN3K_MOUSE Fructosamine-3-kinase OS=Mus musculus GN=Fn3k PE=1 SV=1	7224.39	7848.09	9641.49	6541.4	2418.77	11538.9	51918.3	19911.7	94560.5	92736.1	130652	104287	4655.71	5644.34	4240.32	3301.8	2127.33	16788.6	66883.6	22511.8	74942.1	125797	130652	118478	0	0	0	0	0	0	0	0	1	0	0	0
Q9ER42	1	1	17.25	0.0018302	8.14628	Barx1	Q9ER42|BARX1_MOUSE Homeobox protein BarH-like 1 OS=Mus musculus GN=Barx1 PE=2 SV=1	3.9883e+06	3.93687e+06	6.62593e+06	4.40793e+06	2.30062e+06	3.38591e+07	1.61134e+07	2.0734e+07	3.44968e+07	2.82451e+07	2.01265e+07	2.53072e+07	2.57024e+06	2.83139e+06	2.91408e+06	2.22493e+06	2.02342e+06	4.92632e+07	2.07581e+07	2.34415e+07	2.73398e+07	3.83147e+07	2.01265e+07	2.87508e+07	0	0	0	0	0	0	0	0	1	0	0	0
Q9ERE2	9	1	215.24	0.326314	58.9641	Krt81	Q9ERE2|KRT81_MOUSE Keratin, type II cuticular Hb1 OS=Mus musculus GN=Krt81 PE=2 SV=2	652188	122993	257837	38016	121486	903548	10623.3	0	182624	60359.3	100052	10263.9	420299	88456.2	113396	19188.8	106848	1.31462e+06	13685.4	0	144735	81878	100052	11660.5	0	0	0	0	0	0	0	0	0	0	0	0
Q9ERL9	1	1	16.01	0.355184	28.4633	Gucy1a3	Q9ERL9|GCYA3_MOUSE Guanylate cyclase soluble subunit alpha-3 OS=Mus musculus GN=Gucy1a3 PE=1 SV=2	142469	0	177082	62961.6	53326.1	0	46.6534	19358.2	9518.07	0	9733.1	0	91813.3	0	77880.5	31780.2	46900.8	0	60.1011	21886	7543.36	0	9733.1	0	0	0	0	0	0	0	0	0	0	0	0	0
Q9ERP3	1	1	25.6	0.342257	6.20769	Trim54	Q9ERP3|TRI54_MOUSE Tripartite motif-containing protein 54 OS=Mus musculus GN=Trim54 PE=1 SV=1	51030	166162	101318	60615.3	18661.2	83123.3	320172	334891	118979	120708	178661	171328	32886	119503	44559.5	30595.9	16412.7	120940	412460	378621	94294.3	163742	178661	194641	0	0	0	0	0	0	0	1	0	0	0	0
Q9ES97	1	1	24.85	0.821423	8.75748	Rtn3	Q9ES97|RTN3_MOUSE Reticulon-3 OS=Mus musculus GN=Rtn3 PE=1 SV=2	68921.3	3750.44	0	49203.5	7269.61	378329	6058.71	0	5691.7	2322.56	211571	239957	44415.9	2697.31	0	24835.7	6393.69	550450	7805.12	0	4510.85	3150.57	211571	272609	0	0	0	0	0	0	0	0	0	1	0	0
Q9ESL4	1	1	30.15	0.0907101	Infinity	Zak	Q9ESL4|MLTK_MOUSE Mitogen-activated protein kinase kinase kinase MLT OS=Mus musculus GN=Zak PE=1 SV=1	0	0	3272.9	21042	1148.69	0	37954.5	55626.5	40196.4	81328.7	64931.7	63964.9	0	0	1439.42	10621	1010.29	0	48894.8	62890.2	31856.9	110323	64931.7	72668.9	0	0	0	0	0	0	0	1	0	1	1	1
Q9ESW4	1	1	36.73	0.142451	2.2139	Agk	Q9ESW4|AGK_MOUSE Acylglycerol kinase, mitochondrial OS=Mus musculus GN=Agk PE=1 SV=1	6.90158e+08	3.77374e+08	3.09962e+08	4.3302e+08	3.7477e+08	7.90905e+08	1.97896e+08	2.08311e+08	2.46856e+08	2.67313e+08	2.26933e+08	2.0075e+08	4.44769e+08	2.71407e+08	1.36321e+08	2.18569e+08	3.29614e+08	1.15073e+09	2.54939e+08	2.35512e+08	1.95641e+08	3.62613e+08	2.26933e+08	2.28067e+08	0	0	0	1	0	0	0	0	1	0	0	0
Q9JHR7	1	1	27.52	0.00093773	4.39962	Ide	Q9JHR7|IDE_MOUSE Insulin-degrading enzyme OS=Mus musculus GN=Ide PE=1 SV=1	4.70402e+06	3.41285e+06	5.82604e+06	2.01219e+06	2.09024e+06	1.2237e+06	1.4231e+06	1.10734e+06	1.44347e+06	1.38737e+06	1.8253e+06	1.14029e+06	3.03148e+06	2.45452e+06	2.56228e+06	1.01566e+06	1.83839e+06	1.78042e+06	1.8333e+06	1.25194e+06	1.14399e+06	1.88197e+06	1.8253e+06	1.29545e+06	0	0	0	0	0	0	0	0	0	1	0	0
Q9JI75	1	1	21.69	0.196269	2.57769	Nqo2	Q9JI75|NQO2_MOUSE Ribosyldihydronicotinamide dehydrogenase [quinone] OS=Mus musculus GN=Nqo2 PE=1 SV=3	65172.1	112423	81846.8	181705	193204	4421.03	116966	96779.6	128342	186539	189875	181035	41999.8	80854.3	35996.1	91716.6	169925	6432.38	150681	109417	101715	253042	189875	205670	0	0	0	0	0	0	0	0	0	1	0	0
Q9JIF0	1	1	21.46	0.612715	Infinity	Prmt1	Q9JIF0|ANM1_MOUSE Protein arginine N-methyltransferase 1 OS=Mus musculus GN=Prmt1 PE=1 SV=1	0	0	4339.13	0	0	45046.8	9611.59	0	0	11223.9	0	0	0	0	1908.34	0	0	65540.8	12382.1	0	0	15225.4	0	0	0	0	0	0	0	1	0	0	0	0	0	0
Q9JIW9	1	1	30.63	0.0769745	4.04958	Ralb	Q9JIW9|RALB_MOUSE Ras-related protein Ral-B OS=Mus musculus GN=Ralb PE=1 SV=1	757.391	49070.3	12218.8	47519	12012.5	72206.8	102985	67920	105857	112129	55248.9	61782.2	488.096	35291.3	5373.82	23985.4	10565.1	105057	132670	76789.1	83894.7	152104	55248.9	70189.2	0	0	0	0	0	0	0	1	0	1	0	0
Q9JIX8	1	1	13.23	4.18849e-06	18.3257	Acin1	Q9JIX8|ACINU_MOUSE Apoptotic chromatin condensation inducer in the nucleus OS=Mus musculus GN=Acin1 PE=1 SV=3	29311.3	22341.8	34425.3	13328.4	3899.91	110245	176321	187016	107798	66512.8	70412.5	108931	18889.5	16068.2	15140.2	6727.58	3430.01	160400	227145	211437	85433.2	90225.2	70412.5	123754	0	0	0	0	0	0	0	1	0	0	0	0
Q9JJV2	1	1	15.79	2.58221e-05	24.0754	Pfn2	Q9JJV2|PROF2_MOUSE Profilin-2 OS=Mus musculus GN=Pfn2 PE=1 SV=3	19308.1	48312.8	19841.6	40429.6	111235	609683	695334	800675	199261	342689	156618	543042	12443	34746.5	8726.3	20407	97832.1	887057	895761	905227	157921	464861	156618	616936	0	0	0	0	0	1	0	0	0	0	0	0
Q9JLF6	1	1	21.14	0.241441	4.78349	Tgm1	Q9JLF6|TGM1_MOUSE Protein-glutamine gamma-glutamyltransferase K OS=Mus musculus GN=Tgm1 PE=1 SV=2	137225	85908.1	416397	76979.2	56191.2	9086.91	68248.1	69653.4	20566.5	22458.9	82894.7	78328.9	88433.6	61785	183131	38855.6	49420.7	13221	87920.4	78748.7	16299.6	30465.7	82894.7	88987.5	1	1	1	0	0	0	0	0	0	0	0	0
Q9JMB8	1	1	15.73	0.000142032	1097.28	Cntn6	Q9JMB8|CNTN6_MOUSE Contactin-6 OS=Mus musculus GN=Cntn6 PE=1 SV=2	1.13278	452.008	2718.58	235534	110616	707071	1.04069e+06	1.29518e+06	495872	468974	481979	851389	0.730013	325.083	1195.63	118887	97287.7	1.02875e+06	1.34067e+06	1.46431e+06	392994	636167	481979	967242	0	0	0	0	0	0	1	0	0	0	0	0
Q9JMH6	1	1	21.88	0.248573	16.5929	Txnrd1	Q9JMH6|TRXR1_MOUSE Thioredoxin reductase 1, cytoplasmic OS=Mus musculus GN=Txnrd1 PE=1 SV=3	128529	0	75882.8	417024	387137	25706.9	16342.5	30646.8	250130	271844	164636	199828	82829.9	0	33373.2	210495	340491	37402.2	21053.2	34648.7	198236	368759	164636	227019	0	0	0	1	0	0	0	0	0	1	0	0
Q9QUH0	1	1	25.72	0.0104841	3.57465	Glrx	Q9QUH0|GLRX1_MOUSE Glutaredoxin-1 OS=Mus musculus GN=Glrx PE=1 SV=3	395098	395616	398883	762407	445097	756867	1.19762e+06	1.10252e+06	259393	403932	301332	581642	254618	284527	175428	384829	391467	1.1012e+06	1.54283e+06	1.24648e+06	205577	547938	301332	660789	0	0	0	0	0	0	0	0	0	1	0	1
Q9QXK3	1	1	15.66	0.352356	11.6023	Copg2	Q9QXK3|COPG2_MOUSE Coatomer subunit gamma-2 OS=Mus musculus GN=Copg2 PE=1 SV=1	95779.4	117770	34283.8	30143.7	40080	36749.2	32580.8	22988.9	18106.9	6729.08	3644.8	0	61724.5	84699.8	15078	15215.2	35250.7	53468.2	41972.1	25990.8	14350.3	9128.06	3644.8	0	0	1	0	0	0	0	0	0	0	0	0	0
Q9QY42	1	1	21.05	2.10942e-15	Infinity	Gpr37	Q9QY42|GPR37_MOUSE Prosaposin receptor GPR37 OS=Mus musculus GN=Gpr37 PE=2 SV=1	0	0	0	0	0	9.44185e+06	8.58348e+06	1.08862e+07	4.39056e+06	4.72543e+06	3.92707e+06	5.56441e+06	0	0	0	0	0	1.37374e+07	1.10576e+07	1.23077e+07	3.47965e+06	6.41009e+06	3.92707e+06	6.32159e+06	0	0	0	0	0	0	0	0	1	0	0	0
Q9QY76	3	1	118.27	0.29869	1.32741	Vapb	Q9QY76|VAPB_MOUSE Vesicle-associated membrane protein-associated protein B OS=Mus musculus GN=Vapb PE=1 SV=3	3.33147e+06	3.50436e+06	2.33026e+06	3.2603e+06	4.04912e+06	2.90446e+06	3.01773e+06	2.33761e+06	3.66357e+06	3.86045e+06	3.2886e+06	3.41757e+06	2.14695e+06	2.52034e+06	1.02485e+06	1.64565e+06	3.56124e+06	4.22583e+06	3.88758e+06	2.64286e+06	2.90349e+06	5.23674e+06	3.2886e+06	3.88262e+06	1	1	1	0	0	0	0	1	1	1	1	1
Q9QY80	1	1	48.35	0.0127729	Infinity	Hacd1	Q9QY80|HACD1_MOUSE Very-long-chain (3R)-3-hydroxyacyl-CoA dehydratase 1 OS=Mus musculus GN=Hacd1 PE=2 SV=1	0	0	0	0	0	238695	528136	552282	0	53054.6	721918	497203	0	0	0	0	0	347288	680369	624400	0	71969.1	721918	564860	0	0	0	0	0	0	1	1	0	0	1	0
Q9QZ04	2	1	27.47	0.329614	8.49364	Magel2	Q9QZ04|MAGL2_MOUSE MAGE-like protein 2 OS=Mus musculus GN=Magel2 PE=1 SV=2	543989	815076	705188	1.32519e+06	1.01882e+06	11398.2	228256	174304	795525	566347	670136	350061	350571	586202	310141	668895	896062	16583.8	294050	197065	630478	768255	670136	397695	0	0	0	0	0	0	0	0	0	1	0	0
Q9QZ49	1	1	16.65	0.0074466	Infinity	Ubxn8	Q9QZ49|UBXN8_MOUSE UBX domain-containing protein 8 OS=Mus musculus GN=Ubxn8 PE=1 SV=1	1.15404e+06	1.12143e+06	550456	562959	565886	0	0	0	278761	0	0	0	743711	806534	242090	284157	497703	0	0	0	220927	0	0	0	1	0	0	0	0	0	0	0	0	0	0	0
Q9QZB7	1	1	22.99	0.063374	4.84645	Actr10	Q9QZB7|ARP10_MOUSE Actin-related protein 10 OS=Mus musculus GN=Actr10 PE=1 SV=2	74936.1	49196.7	21145.2	19663.4	19536.2	194152	49060.4	41756	45157	54997.3	30562.9	24559.7	48292.1	35382.2	9299.65	9925.19	17182.3	282481	63201.9	47208.5	35788.3	74604.4	30562.9	27901.7	1	0	0	0	0	1	0	0	0	1	0	0
Q9QZQ8	1	1	27.46	0.0296104	Infinity	H2afy	Q9QZQ8|H2AY_MOUSE Core histone macro-H2A.1 OS=Mus musculus GN=H2afy PE=1 SV=3	145490	133613	178819	5574.63	5372.9	0	0	0	0	8353.15	0	0	93760.5	96094.3	78644.4	2813.82	4725.52	0	0	0	0	11331.1	0	0	1	1	1	0	0	0	0	0	0	0	0	0
Q9R0P5	1	1	23.6	0.02104	60.5749	Dstn	Q9R0P5|DEST_MOUSE Destrin OS=Mus musculus GN=Dstn PE=1 SV=3	12885.3	26733.7	14984.8	10079.2	7301.02	274491	235143	284697	42286.5	62731.2	117815	218609	8303.86	19226.8	6590.28	5087.54	6421.32	399370	302923	321873	33513.4	85095.4	117815	248356	0	0	0	0	0	1	0	0	0	0	0	0
Q9R0X4	1	1	20.3	0.534294	20.384	Acot9	Q9R0X4|ACOT9_MOUSE Acyl-coenzyme A thioesterase 9, mitochondrial OS=Mus musculus GN=Acot9 PE=1 SV=1	0	5176.14	0	4112.06	1939.77	0	44756.2	60754.2	4585.42	33844.8	24204.8	28085.6	0	3722.68	0	2075.58	1706.05	0	57657	68687.5	3634.09	45910.8	24204.8	31907.3	0	0	0	0	0	0	0	0	0	0	0	0
Q9WUK2	1	1	29.96	0.958738	2.57227	Eif4h	Q9WUK2|IF4H_MOUSE Eukaryotic translation initiation factor 4H OS=Mus musculus GN=Eif4h PE=1 SV=3	268632	213075	1.60474e+06	261436	341967	55250.7	658614	448051	89734.6	406471	271616	438805	173118	153244	705763	131961	300763	80387	848457	506558	71117.5	551382	271616	498515	0	0	0	0	0	1	0	0	0	0	0	0
Q9WUR2	1	1	15.86	0.972484	1.45462	Eci2	Q9WUR2|ECI2_MOUSE Enoyl-CoA delta isomerase 2, mitochondrial OS=Mus musculus GN=Eci2 PE=1 SV=2	143766	186592	117194	99186.4	166879	157645	207556	160995	99999.5	221566	228977	212216	92649	134197	51541.8	50064.8	146772	229366	267383	182018	79252.7	300556	228977	241094	0	0	0	0	0	0	0	0	0	0	0	0
Q9WVC3	1	1	27.39	0.0350009	6.90837	Cav2	Q9WVC3|CAV2_MOUSE Caveolin-2 OS=Mus musculus GN=Cav2 PE=1 SV=1	493327	276354	247089	590.978	218769	742357	699446	831328	372181	876096	972204	365910	317922	198754	108669	298.299	192410	1.08009e+06	901060	939883	294965	1.18843e+06	972204	415701	0	0	0	0	0	0	0	1	0	0	0	1
Q9WVK4	3	1	62.98	0.0678854	3.88048	Ehd1	Q9WVK4|EHD1_MOUSE EH domain-containing protein 1 OS=Mus musculus GN=Ehd1 PE=1 SV=1	587417	271383	156513	139372	35058.5	128448	156078	133028	113829	269672	213931	244066	378558	195178	68834.2	70348.9	30834.3	186885	201067	150399	90213.3	365813	213931	277277	0	0	0	0	0	0	1	1	0	0	1	1
Q9Z0P5	1	1	28.26	0.846565	Infinity	Twf2	Q9Z0P5|TWF2_MOUSE Twinfilin-2 OS=Mus musculus GN=Twf2 PE=1 SV=1	0	11258.2	0	0	0	369610	56.1549	0	22144.5	33.2421	0	0	0	8096.88	0	0	0	537764	72.3414	0	17550.2	45.0932	0	0	0	0	0	0	0	1	0	0	0	0	0	0
Q9Z1T2	1	1	13.39	0.149602	16.2862	Thbs4	Q9Z1T2|TSP4_MOUSE Thrombospondin-4 OS=Mus musculus GN=Thbs4 PE=1 SV=1	43022.6	22865.8	87.6223	162169	34037.7	18945.3	196778	46347	56077.1	207579	1.12275e+06	46253	27725.7	16445.1	38.5362	81855.4	29936.5	27564.4	253498	52399.1	44442.8	281583	1.12275e+06	52546.9	0	0	0	0	0	0	0	0	0	1	0	0
Q9Z2T6;P03995	10	1	302.15	0.0353018	1081.05	Krt85	Q9Z2T6|KRT85_MOUSE Keratin, type II cuticular Hb5 OS=Mus musculus GN=Krt85 PE=1 SV=2	57748.1	483233	411769	47063.6	190987	2734.55	4834.91	753.464	87783.8	38222.7	19897.4	19.5072	37215.5	347541	181096	23755.6	167975	3978.62	6228.55	851.852	69571.4	51849.4	19897.4	22.1616	0	0	0	0	0	0	0	0	0	0	0	0
Q9Z2U1	1	1	29.95	0.0386076	20.8117	Psma5	Q9Z2U1|PSA5_MOUSE Proteasome subunit alpha type-5 OS=Mus musculus GN=Psma5 PE=1 SV=1	33398.1	9808.29	76467.9	15134.2	1.20562e+06	543990	1.08784e+06	858790	535623	772090	824785	680544	21523.2	7054.11	33630.5	7639.05	1.06036e+06	791477	1.40141e+06	970932	424497	1.04735e+06	824785	773149	0	0	0	0	0	0	1	1	0	0	0	0
Q9Z2X1	1	1	28.88	0.337925	2.82234	Hnrnpf	Q9Z2X1|HNRPF_MOUSE Heterogeneous nuclear ribonucleoprotein F OS=Mus musculus GN=Hnrnpf PE=1 SV=3	127664	118204	139426	30705.4	66119.4	28311.2	198550	183048	114233	35109.3	116705	172981	82272.3	85012.5	61319.5	15498.7	58152.6	41191.4	255781	206951	90532.9	47626.1	116705	196519	1	1	1	0	1	1	1	0	0	0	0	1
Q9Z320	2	1	31.49	0.0932896	274.115	Krt27	Q9Z320|K1C27_MOUSE Keratin, type I cytoskeletal 27 OS=Mus musculus GN=Krt27 PE=1 SV=1	360091	622.309	121104	137.079	128604	0	0	5217.98	9078.7	5.74484	92.8533	975.359	232058	447.564	53261.5	69.1911	113108	0	0	5899.34	7195.15	7.79293	92.8533	1108.08	0	0	0	0	0	0	0	1	0	0	0	0
Streptavidin	1	1	24.89	0.62337	2.07884	1 SV	Streptavidin|P22629|SAV_STRAV Streptavidin OS=Streptomyces avidinii PE=1 SV=1	1.24104e+06	470748	926901	962518	1.83261e+06	3.9502e+06	880282	654918	1.09902e+06	1.39503e+06	1.30125e+06	1.22709e+06	799781	338562	407650	485836	1.6118e+06	5.74734e+06	1.13402e+06	740438	871005	1.89238e+06	1.30125e+06	1.39407e+06	1	1	0	0	1	0	0	0	0	0	1	0
A2AAE1	1	0	13.52			Kiaa1109	A2AAE1|K1109_MOUSE Uncharacterized protein KIAA1109 OS=Mus musculus GN=Kiaa1109 PE=1 SV=4													0	0	0	0	0	0	0	0	0	0	0	0	0	0	0	0	0	0	0	0	0	0	0	0
B2RS91	1	0	20.69			Rrn3	B2RS91|RRN3_MOUSE RNA polymerase I-specific transcription initiation factor RRN3 OS=Mus musculus GN=Rrn3 PE=1 SV=1													0	0	0	0	0	0	0	0	0	0	0	0	0	0	0	0	0	0	0	0	0	0	0	0
D3YXK1	1	0	13.42			Samd1	D3YXK1|SAMD1_MOUSE Atherin OS=Mus musculus GN=Samd1 PE=1 SV=1													0	0	0	0	0	0	0	0	0	0	0	0	0	0	0	0	0	0	0	0	0	0	0	0
E9Q401	5	0	98.03			Ryr2	E9Q401|RYR2_MOUSE Ryanodine receptor 2 OS=Mus musculus GN=Ryr2 PE=1 SV=1													0	0	0	0	0	0	0	0	0	0	0	0	0	0	0	0	0	0	0	0	0	0	0	0
F6ZDS4	1	0	21.47			Tpr	F6ZDS4|TPR_MOUSE Nucleoprotein TPR OS=Mus musculus GN=Tpr PE=1 SV=1													0	0	0	0	0	0	0	0	0	0	0	0	0	0	0	0	0	0	0	0	0	0	0	0
O09100	1	0	14.78			Gata2	O09100|GATA2_MOUSE Endothelial transcription factor GATA-2 OS=Mus musculus GN=Gata2 PE=1 SV=2													0	0	0	0	0	0	0	0	0	0	0	0	0	0	0	0	0	0	0	0	0	0	0	0
P01573	1	0	16.26			Ifna2	P01573|IFNA2_MOUSE Interferon alpha-2 OS=Mus musculus GN=Ifna2 PE=2 SV=1													0	0	0	0	0	0	0	0	0	0	0	0	0	0	0	0	0	0	0	0	0	0	0	0
P01636	1	0	57.86			1 SV	P01636|KV5A4_MOUSE Ig kappa chain V-V region MOPC 149 OS=Mus musculus PE=1 SV=1													0	0	0	0	0	0	0	0	0	0	0	0	0	0	0	0	0	0	0	0	0	0	0	0
P01654	1	0	32.01			1 SV	P01654|KV3A1_MOUSE Ig kappa chain V-III region PC 2880/PC 1229 OS=Mus musculus PE=1 SV=1													0	0	0	0	0	0	0	0	0	0	0	0	0	0	0	0	0	0	0	0	0	0	0	0
P01662	2	0	40.71			1 SV	P01662|KV3AA_MOUSE Ig kappa chain V-III region ABPC 22/PC 9245 OS=Mus musculus PE=1 SV=1													0	0	0	0	0	0	0	0	0	0	0	0	0	0	0	0	0	0	0	0	0	0	0	0
P01674	1	0	19.88			1 SV	P01674|KV3AM_MOUSE Ig kappa chain V-III region PC 2154 OS=Mus musculus PE=1 SV=1													0	0	0	0	0	0	0	0	0	0	0	0	0	0	0	0	0	0	0	0	0	0	0	0
P01863	2	0	54.87			Ighg	P01863|GCAA_MOUSE Ig gamma-2A chain C region, A allele OS=Mus musculus GN=Ighg PE=1 SV=1													0	0	0	0	0	0	0	0	0	0	0	0	0	0	0	0	0	0	0	0	0	0	0	0
P05214	13	0	375.62			Tuba3a	P05214|TBA3_MOUSE Tubulin alpha-3 chain OS=Mus musculus GN=Tuba3a PE=1 SV=1													0	0	0	0	0	0	0	0	0	0	0	0	0	0	0	0	0	0	0	0	0	0	0	0
P06803	1	0	13.32			Pim1	P06803|PIM1_MOUSE Serine/threonine-protein kinase pim-1 OS=Mus musculus GN=Pim1 PE=1 SV=2													0	0	0	0	0	0	0	0	0	0	0	0	0	0	0	0	0	0	0	0	0	0	0	0
P11679	6	0	155.35			Krt8	P11679|K2C8_MOUSE Keratin, type II cytoskeletal 8 OS=Mus musculus GN=Krt8 PE=1 SV=4													0	0	0	0	0	0	0	0	0	0	0	0	0	0	0	0	0	0	0	0	0	0	0	0
P15626;O35660	4	0	125.07			Gstm2	P15626|GSTM2_MOUSE Glutathione S-transferase Mu 2 OS=Mus musculus GN=Gstm2 PE=1 SV=2													0	0	0	0	0	0	0	0	0	0	0	0	0	0	0	0	0	0	0	0	0	0	0	0
P19246	2	0	56.44			Nefh	P19246|NFH_MOUSE Neurofilament heavy polypeptide OS=Mus musculus GN=Nefh PE=1 SV=3													0	0	0	0	0	0	0	0	0	0	0	0	0	0	0	0	0	0	0	0	0	0	0	0
P19639	4	0	104.46			Gstm3	P19639|GSTM3_MOUSE Glutathione S-transferase Mu 3 OS=Mus musculus GN=Gstm3 PE=1 SV=2													0	0	0	0	0	0	0	0	0	0	0	0	0	0	0	0	0	0	0	0	0	0	0	0
P30677	1	0	17.65			Gna14	P30677|GNA14_MOUSE Guanine nucleotide-binding protein subunit alpha-14 OS=Mus musculus GN=Gna14 PE=1 SV=2													0	0	0	0	0	0	0	0	0	0	0	0	0	0	0	0	0	0	0	0	0	0	0	0
P35487	1	0	40.99			Pdha2	P35487|ODPAT_MOUSE Pyruvate dehydrogenase E1 component subunit alpha, testis-specific form, mitochondrial OS=Mus musculus GN=Pdha2 PE=1 SV=1													0	0	0	0	0	0	0	0	0	0	0	0	0	0	0	0	0	0	0	0	0	0	0	0
P43277	4	0	107.66			Hist1h1d	P43277|H13_MOUSE Histone H1.3 OS=Mus musculus GN=Hist1h1d PE=1 SV=2													0	0	0	0	0	0	0	0	0	0	0	0	0	0	0	0	0	0	0	0	0	0	0	0
P53994	3	0	75.51			Rab2a	P53994|RAB2A_MOUSE Ras-related protein Rab-2A OS=Mus musculus GN=Rab2a PE=1 SV=1													0	0	0	0	0	0	0	0	0	0	0	0	0	0	0	0	0	0	0	0	0	0	0	0
P56475	1	0	26.85			Gabrr1	P56475|GBRR1_MOUSE Gamma-aminobutyric acid receptor subunit rho-1 OS=Mus musculus GN=Gabrr1 PE=2 SV=2													0	0	0	0	0	0	0	0	0	0	0	0	0	0	0	0	0	0	0	0	0	0	0	0
P59279	3	0	71.79			Rab2b	P59279|RAB2B_MOUSE Ras-related protein Rab-2B OS=Mus musculus GN=Rab2b PE=1 SV=1													0	0	0	0	0	0	0	0	0	0	0	0	0	0	0	0	0	0	0	0	0	0	0	0
P97861	9	0	221.29			Krt86	P97861|KRT86_MOUSE Keratin, type II cuticular Hb6 OS=Mus musculus GN=Krt86 PE=2 SV=2													0	0	0	0	0	0	0	0	0	0	0	0	0	0	0	0	0	0	0	0	0	0	0	0
Q00896	10	0	256.55			Serpina1c	Q00896|A1AT3_MOUSE Alpha-1-antitrypsin 1-3 OS=Mus musculus GN=Serpina1c PE=1 SV=2													0	0	0	0	0	0	0	0	0	0	0	0	0	0	0	0	0	0	0	0	0	0	0	0
Q3TYD4	1	0	16.32			Arsg	Q3TYD4|ARSG_MOUSE Arylsulfatase G OS=Mus musculus GN=Arsg PE=2 SV=1													0	0	0	0	0	0	0	0	0	0	0	0	0	0	0	0	0	0	0	0	0	0	0	0
Q497I4	5	0	121.64			Krt35	Q497I4|KRT35_MOUSE Keratin, type I cuticular Ha5 OS=Mus musculus GN=Krt35 PE=1 SV=1													0	0	0	0	0	0	0	0	0	0	0	0	0	0	0	0	0	0	0	0	0	0	0	0
Q4U4S6	1	0	16.65			Xirp2	Q4U4S6|XIRP2_MOUSE Xin actin-binding repeat-containing protein 2 OS=Mus musculus GN=Xirp2 PE=1 SV=1													0	0	0	0	0	0	0	0	0	0	0	0	0	0	0	0	0	0	0	0	0	0	0	0
Q5I2A0	1	0	29.1			Serpina3g	Q5I2A0|SPA3G_MOUSE Serine protease inhibitor A3G OS=Mus musculus GN=Serpina3g PE=1 SV=2													0	0	0	0	0	0	0	0	0	0	0	0	0	0	0	0	0	0	0	0	0	0	0	0
Q5SYL3	1	0	18.87			Kiaa0100	Q5SYL3|K0100_MOUSE Protein KIAA0100 OS=Mus musculus GN=Kiaa0100 PE=1 SV=1													0	0	0	0	0	0	0	0	0	0	0	0	0	0	0	0	0	0	0	0	0	0	0	0
Q60636	1	0	14.09			Prdm1	Q60636|PRDM1_MOUSE PR domain zinc finger protein 1 OS=Mus musculus GN=Prdm1 PE=1 SV=1													0	0	0	0	0	0	0	0	0	0	0	0	0	0	0	0	0	0	0	0	0	0	0	0
Q62504	1	0	14.26			Spen	Q62504|MINT_MOUSE Msx2-interacting protein OS=Mus musculus GN=Spen PE=1 SV=2													0	0	0	0	0	0	0	0	0	0	0	0	0	0	0	0	0	0	0	0	0	0	0	0
Q64291	1	0	30.27			Krt12	Q64291|K1C12_MOUSE Keratin, type I cytoskeletal 12 OS=Mus musculus GN=Krt12 PE=1 SV=2													0	0	0	0	0	0	0	0	0	0	0	0	0	0	0	0	0	0	0	0	0	0	0	0
Q68FE6	1	0	21.14			Fam65a	Q68FE6|FA65A_MOUSE Protein FAM65A OS=Mus musculus GN=Fam65a PE=1 SV=2													0	0	0	0	0	0	0	0	0	0	0	0	0	0	0	0	0	0	0	0	0	0	0	0
Q6P542	1	0	15.06			Abcf1	Q6P542|ABCF1_MOUSE ATP-binding cassette sub-family F member 1 OS=Mus musculus GN=Abcf1 PE=1 SV=1													0	0	0	0	0	0	0	0	0	0	0	0	0	0	0	0	0	0	0	0	0	0	0	0
Q6PB70	2	0	29.78			Ano8	Q6PB70|ANO8_MOUSE Anoctamin-8 OS=Mus musculus GN=Ano8 PE=1 SV=3													0	0	0	0	0	0	0	0	0	0	0	0	0	0	0	0	0	0	0	0	0	0	0	0
Q7TSG2	1	0	15.45			Ctdp1	Q7TSG2|CTDP1_MOUSE RNA polymerase II subunit A C-terminal domain phosphatase OS=Mus musculus GN=Ctdp1 PE=1 SV=1													0	0	0	0	0	0	0	0	0	0	0	0	0	0	0	0	0	0	0	0	0	0	0	0
Q80X90	4	0	114.42			Flnb	Q80X90|FLNB_MOUSE Filamin-B OS=Mus musculus GN=Flnb PE=1 SV=3													0	0	0	0	0	0	0	0	0	0	0	0	0	0	0	0	0	0	0	0	0	0	0	0
Q8BJS4	1	0	14.98			Sun2	Q8BJS4|SUN2_MOUSE SUN domain-containing protein 2 OS=Mus musculus GN=Sun2 PE=1 SV=3													0	0	0	0	0	0	0	0	0	0	0	0	0	0	0	0	0	0	0	0	0	0	0	0
Q8C6S9	1	0	15.42			Cfap54	Q8C6S9|CFA54_MOUSE Cilia- and flagella-associated protein 54 OS=Mus musculus GN=Cfap54 PE=2 SV=4													0	0	0	0	0	0	0	0	0	0	0	0	0	0	0	0	0	0	0	0	0	0	0	0
Q8CI94	17	0	672.16			Pygb	Q8CI94|PYGB_MOUSE Glycogen phosphorylase, brain form OS=Mus musculus GN=Pygb PE=1 SV=3													0	0	0	0	0	0	0	0	0	0	0	0	0	0	0	0	0	0	0	0	0	0	0	0
Q8JZN5	1	0	29.66			Acad9	Q8JZN5|ACAD9_MOUSE Acyl-CoA dehydrogenase family member 9, mitochondrial OS=Mus musculus GN=Acad9 PE=1 SV=2													0	0	0	0	0	0	0	0	0	0	0	0	0	0	0	0	0	0	0	0	0	0	0	0
Q8K012	1	0	20.64			Fnbp1l	Q8K012|FBP1L_MOUSE Formin-binding protein 1-like OS=Mus musculus GN=Fnbp1l PE=1 SV=2													0	0	0	0	0	0	0	0	0	0	0	0	0	0	0	0	0	0	0	0	0	0	0	0
Q8K3I4	1	0	19.71			Myrip	Q8K3I4|MYRIP_MOUSE Rab effector MyRIP OS=Mus musculus GN=Myrip PE=1 SV=1													0	0	0	0	0	0	0	0	0	0	0	0	0	0	0	0	0	0	0	0	0	0	0	0
Q8R040	1	0	15.59			Rpp21	Q8R040|RPP21_MOUSE Ribonuclease P protein subunit p21 OS=Mus musculus GN=Rpp21 PE=1 SV=2													0	0	0	0	0	0	0	0	0	0	0	0	0	0	0	0	0	0	0	0	0	0	0	0
Q8R0W0	2	0	32.95			Eppk1	Q8R0W0|EPIPL_MOUSE Epiplakin OS=Mus musculus GN=Eppk1 PE=1 SV=2													0	0	0	0	0	0	0	0	0	0	0	0	0	0	0	0	0	0	0	0	0	0	0	0
Q8R370	1	0	13.05			Ushbp1	Q8R370|USBP1_MOUSE Usher syndrome type-1C protein-binding protein 1 OS=Mus musculus GN=Ushbp1 PE=1 SV=2													0	0	0	0	0	0	0	0	0	0	0	0	0	0	0	0	0	0	0	0	0	0	0	0
Q8VCB3	2	0	57.31			Gys2	Q8VCB3|GYS2_MOUSE Glycogen [starch] synthase, liver OS=Mus musculus GN=Gys2 PE=1 SV=2													0	0	0	0	0	0	0	0	0	0	0	0	0	0	0	0	0	0	0	0	0	0	0	0
Q91W97	3	0	78.48			Hkdc1	Q91W97|HKDC1_MOUSE Putative hexokinase HKDC1 OS=Mus musculus GN=Hkdc1 PE=2 SV=1													0	0	0	0	0	0	0	0	0	0	0	0	0	0	0	0	0	0	0	0	0	0	0	0
Q923B3	1	0	18.91			Nrif1	Q923B3|NRIF1_MOUSE Neurotrophin receptor-interacting factor 1 OS=Mus musculus GN=Nrif1 PE=1 SV=3													0	0	0	0	0	0	0	0	0	0	0	0	0	0	0	0	0	0	0	0	0	0	0	0
Q9CXB8	1	0	16.92			Alpk1	Q9CXB8|ALPK1_MOUSE Alpha-protein kinase 1 OS=Mus musculus GN=Alpk1 PE=2 SV=2													0	0	0	0	0	0	0	0	0	0	0	0	0	0	0	0	0	0	0	0	0	0	0	0
Q9D646	5	0	126.28			Krt34	Q9D646|KRT34_MOUSE Keratin, type I cuticular Ha4 OS=Mus musculus GN=Krt34 PE=2 SV=1													0	0	0	0	0	0	0	0	0	0	0	0	0	0	0	0	0	0	0	0	0	0	0	0
Q9DAM2	1	0	13.8			Efcab9	Q9DAM2|EFCB9_MOUSE EF-hand calcium-binding domain-containing protein 9 OS=Mus musculus GN=Efcab9 PE=2 SV=2													0	0	0	0	0	0	0	0	0	0	0	0	0	0	0	0	0	0	0	0	0	0	0	0
Q9DBJ1	6	0	207.4			Pgam1	Q9DBJ1|PGAM1_MOUSE Phosphoglycerate mutase 1 OS=Mus musculus GN=Pgam1 PE=1 SV=3													0	0	0	0	0	0	0	0	0	0	0	0	0	0	0	0	0	0	0	0	0	0	0	0
Q9DBY5	1	0	20.54			Cbx6	Q9DBY5|CBX6_MOUSE Chromobox protein homolog 6 OS=Mus musculus GN=Cbx6 PE=1 SV=2													0	0	0	0	0	0	0	0	0	0	0	0	0	0	0	0	0	0	0	0	0	0	0	0
Q9DCV7	3	0	130.58			Krt7	Q9DCV7|K2C7_MOUSE Keratin, type II cytoskeletal 7 OS=Mus musculus GN=Krt7 PE=1 SV=1													0	0	0	0	0	0	0	0	0	0	0	0	0	0	0	0	0	0	0	0	0	0	0	0
Q9EQ52	1	0	31.56			Vmn1r48	Q9EQ52|V1R48_MOUSE Vomeronasal type-1 receptor 48 OS=Mus musculus GN=Vmn1r48 PE=3 SV=1													0	0	0	0	0	0	0	0	0	0	0	0	0	0	0	0	0	0	0	0	0	0	0	0
Q9ERD7	7	0	337.51			Tubb3	Q9ERD7|TBB3_MOUSE Tubulin beta-3 chain OS=Mus musculus GN=Tubb3 PE=1 SV=1													0	0	0	0	0	0	0	0	0	0	0	0	0	0	0	0	0	0	0	0	0	0	0	0
Q9WUU8	1	0	13.62			Tnip1	Q9WUU8|TNIP1_MOUSE TNFAIP3-interacting protein 1 OS=Mus musculus GN=Tnip1 PE=1 SV=1													0	0	0	0	0	0	0	0	0	0	0	0	0	0	0	0	0	0	0	0	0	0	0	0

## Sheet: all samples, all quant (940)
				pulldown of endogenous Pank4				pulldown of flag-tagged PanK4				combined							Normalized abundance															Normalized abundance												Raw abundance
																			KO_endIP				KO_flag				rAAV_WT_endIP			rAAV_WT_flag				KO_endIP			KO_flag			rAAV_WT_endIP		rAAV_WT_flag				KO_endIP			rAAV_WT_endIP
Accession	Peptide count	Unique peptides	Confidence score	ratio rAAV WT/ KO	log2 FC	T-TEST rAAV WT/ KO	-log10-p-val	ratio rAAV WT/ KO		T-TEST rAAV WT/ KO	-log10-p-val	ratio rAAV WT/ KO		T-TEST rAAV WT/ KO	-log10-p-val	Gene symbol	Description	mean KO endIP	92-37404_KLM11062A2_1_KO	92-37405_KLM11062A3_2_KO	92-37406_KLM11062A4_3_KO	mean KO flag	92-37407_KLM11062A5_4_KO	92-37408_KLM11062A6_5_KO	92-37409_KLM11062A7_6_KO	rAAV_WT endIP	92-37410_KLM11062A8_7_rAAV_PanK4_WT	92-37413_KLM11062A11_10_rAAV_PanK4_WT	rAAV_WT flag	92-37411_KLM11062A9_8_rAAV_PanK4_WT	92-37412_KLM11062A10_9_rAAV_PanK4_WT	92-37414_KLM11062A12_11_rAAV_PanK4_WT	92-37415_KLM11062A13_12_rAAV_PanK4_WT	92-37404_KLM11062A2_1_KO	92-37405_KLM11062A3_2_KO	92-37406_KLM11062A4_3_KO	92-37407_KLM11062A5_4_KO	92-37408_KLM11062A6_5_KO	92-37409_KLM11062A7_6_KO	92-37410_KLM11062A8_7_rAAV_PanK4_WT	92-37413_KLM11062A11_10_rAAV_PanK4_WT	92-37411_KLM11062A9_8_rAAV_PanK4_WT	92-37412_KLM11062A10_9_rAAV_PanK4_WT	92-37414_KLM11062A12_11_rAAV_PanK4_WT	92-37415_KLM11062A13_12_rAAV_PanK4_WT	92-37404_KLM11062A2_1_KO	92-37405_KLM11062A3_2_KO	92-37406_KLM11062A4_3_KO	92-37410_KLM11062A8_7_rAAV_PanK4_WT
P48774	2	1	70.05	#DIV/0!	#DIV/0!	#NUM!	#NUM!	#DIV/0!	#DIV/0!	#NUM!	#NUM!	#DIV/0!	#DIV/0!	#NUM!	#NUM!	Gstm5	P48774|GSTM5_MOUSE Glutathione S-transferase Mu 5 OS=Mus musculus GN=Gstm5 PE=1 SV=1	0	0	0	0	0	0	0	0	813.482	0	1626.96	103936	415743	0	0	0	#NUM!	#NUM!	#NUM!	#NUM!	#NUM!	#NUM!	#NUM!	10.668	18.6653	#NUM!	#NUM!	#NUM!	0	0	0	0
Q8C0M9	1	1	16.29	44.0323	5.46049	#NUM!	#NUM!	#DIV/0!	#DIV/0!	#NUM!	#NUM!	96.9274	6.59883	#NUM!	#NUM!	Asrgl1	Q8C0M9|ASGL1_MOUSE Isoaspartyl peptidase/L-asparaginase OS=Mus musculus GN=Asrgl1 PE=1 SV=1	1110.77	3332.31	0	0	0	0	0	0	48909.7	0	97819.3	56293.1	134236	0	89021.2	1914.72	11.7023	#NUM!	#NUM!	#NUM!	#NUM!	#NUM!	#NUM!	16.5778	17.0344	#NUM!	16.4419	10.9029	2147.49	0	0	0
P27773	1	1	30.24	#DIV/0!	#DIV/0!	#NUM!	#NUM!	60.9219	5.92889	#NUM!	#NUM!	82.5938	6.36796	#NUM!	#NUM!	Pdia3	P27773|PDIA3_MOUSE Protein disulfide-isomerase A3 OS=Mus musculus GN=Pdia3 PE=1 SV=2	0	0	0	0	888.457	0	0	2665.37	1818.52	3637.04	0	54126.5	0	0	59172.4	157334	#NUM!	#NUM!	#NUM!	#NUM!	#NUM!	11.3801	11.8285	#NUM!	#NUM!	#NUM!	15.8526	17.2635	0	0	0	1835.81
P07758	10	1	246.37	157.235	7.29678	#NUM!	#NUM!	28.7446	4.84522	#NUM!	#NUM!	41.2894	5.3677	#NUM!	#NUM!	Serpina1a	P07758|A1AT1_MOUSE Alpha-1-antitrypsin 1-1 OS=Mus musculus GN=Serpina1a PE=1 SV=4	94.3705	82.7306	0	200.381	2023.38	6070.15	0	0	14838.4	0	29676.8	58161.4	5126.3	0	89298.5	138221	6.37035	#NUM!	7.6466	12.5675	#NUM!	#NUM!	#NUM!	14.857	12.3237	#NUM!	16.4463	17.0766	53.3152	0	88.1273	0
Q80YV4	44	43	1837.14	4.62803	2.2104	0.116681	0.932998	65.8383	6.04086	0.00465536	2.33205	39.5108	5.30417	0.00263714	2.57887	Pank4	Q80YV4|PANK4_MOUSE Pantothenate kinase 4 OS=Mus musculus GN=Pank4 PE=1 SV=2	3.60727e+07	3.55544e+07	3.15e+07	4.11638e+07	2.72191e+07	2.5971e+07	2.90092e+07	2.6677e+07	1.66946e+08	2.18035e+08	1.15856e+08	1.79206e+09	3.43682e+09	3.2409e+08	1.2318e+09	2.17553e+09	25.0835	24.9088	25.2949	24.6304	24.79	24.6691	27.7	26.7878	31.6784	28.2718	30.1981	31.0187	2.29129e+07	2.26548e+07	1.81038e+07	1.10054e+08
Q0VGT4	1	1	17.46	30.6184	4.93633	#NUM!	#NUM!	#DIV/0!	#DIV/0!	#NUM!	#NUM!	21.7455	4.44265	#NUM!	#NUM!	Zgrf1	Q0VGT4|ZGRF1_MOUSE Protein ZGRF1 OS=Mus musculus GN=Zgrf1 PE=1 SV=2	2916.64	7313.65	0	1436.27	0	0	0	0	89302.8	6884.97	171721	2916.42	0	0	11665.7	0	12.8364	#NUM!	10.4881	#NUM!	#NUM!	#NUM!	12.7492	17.3897	#NUM!	#NUM!	13.51	#NUM!	4713.24	0	631.668	3475.22
Q80TA9	1	1	15.52	#DIV/0!	#DIV/0!	#NUM!	#NUM!	13.6125	3.76686	#NUM!	#NUM!	18.15	4.1819	#NUM!	#NUM!	Epg5	Q80TA9|EPG5_MOUSE Ectopic P granules protein 5 homolog OS=Mus musculus GN=Epg5 PE=1 SV=2	0	0	0	0	2816.87	0	0	8450.6	0	0	0	38344.6	125917	1993.27	12174.6	13292.9	#NUM!	#NUM!	#NUM!	#NUM!	#NUM!	13.0448	#NUM!	#NUM!	16.9421	10.9609	13.5716	13.6984	0	0	0	0
Q61107	1	1	14.49	1.10637	0.145836	#NUM!	#NUM!	23.8463	4.57569	#NUM!	#NUM!	16.8564	4.07522	#NUM!	#NUM!	Gbp4	Q61107|GBP4_MOUSE Guanylate-binding protein 4 OS=Mus musculus GN=Gbp4 PE=1 SV=1	7792.62	5717.95	15669.5	1990.45	8408.21	0	0	25224.6	8621.53	17243.1	0	200505	0	10465.1	250715	540839	12.4813	13.9357	10.9589	#NUM!	#NUM!	14.6225	14.0737	#NUM!	#NUM!	13.3533	17.9357	19.0448	3684.9	11269.5	875.399	8703.52
P27659	2	1	45.33	#DIV/0!	#DIV/0!	#NUM!	#NUM!	11.0523	3.46628	#NUM!	#NUM!	14.7364	3.88131	#NUM!	#NUM!	Rpl3	P27659|RL3_MOUSE 60S ribosomal protein L3 OS=Mus musculus GN=Rpl3 PE=1 SV=3	0	0	0	0	4657.48	0	4208.92	9763.51	0	0	0	51475.9	0	131570	74333.8	0	#NUM!	#NUM!	#NUM!	#NUM!	12.0392	13.2532	#NUM!	#NUM!	#NUM!	17.0055	16.1817	#NUM!	0	0	0	0
Q80XN0	2	2	69.05	7.29093	2.8661	0.00405713	2.39178	7.01342	2.81012	0.0525227	1.27965	7.43631	2.89459	0.0002826	3.54883	Bdh1	Q80XN0|BDH_MOUSE D-beta-hydroxybutyrate dehydrogenase, mitochondrial OS=Mus musculus GN=Bdh1 PE=1 SV=2	154300	217307	109606	135986	207543	472473	57787.9	92366.6	1.12499e+06	1.23464e+06	1.01533e+06	1.45558e+06	635081	679829	2.58904e+06	1.91838e+06	17.7294	16.742	17.0531	18.8499	15.8185	16.4951	20.2357	19.9535	19.2766	19.3748	21.304	20.8715	140042	78828.7	59806.7	623193
Q9CWV1	1	1	13.53	0.610746	-0.711356	#NUM!	#NUM!	#DIV/0!	#DIV/0!	#NUM!	#NUM!	6.75214	2.75534	#NUM!	#NUM!	Mcm8	Q9CWV1|MCM8_MOUSE DNA helicase MCM8 OS=Mus musculus GN=Mcm8 PE=1 SV=3	3557.83	0	0	10673.5	0	0	0	0	2172.93	2653.26	1692.6	16930.8	64007.7	3715.31	0	0	#NUM!	#NUM!	13.3817	#NUM!	#NUM!	#NUM!	11.3736	10.725	15.966	11.8593	#NUM!	#NUM!	0	0	4694.19	1339.25
Q8BUK6	1	1	17.54	7.42533	2.89245	0.26515	0.576509	4.82336	2.27004	0.145507	0.837116	6.18119	2.62788	0.0284366	1.54612	Hook3	Q8BUK6|HOOK3_MOUSE Protein Hook homolog 3 OS=Mus musculus GN=Hook3 PE=1 SV=2	41988.4	93729.7	552.448	31682.9	206785	11992.4	537914	70447.7	311777	570869	52685.6	997396	686688	1.07222e+06	871952	1.35873e+06	16.5162	9.1097	14.9514	13.5498	19.037	16.1043	19.1228	15.6851	19.3893	20.0322	19.7339	20.3738	60403.6	397.32	13934.1	288149
Q9JMH6	1	1	21.88	5.90103	2.56097	#NUM!	#NUM!	9.14531	3.19303	0.00111629	2.95222	6.10086	2.60901	#NUM!	#NUM!	Txnrd1	Q9JMH6|TRXR1_MOUSE Thioredoxin reductase 1, cytoplasmic OS=Mus musculus GN=Txnrd1 PE=1 SV=3	68137.3	128529	0	75882.8	24232.1	25706.9	16342.5	30646.8	402080	417024	387137	221610	250130	271844	164636	199828	16.9717	#NUM!	16.2115	14.6499	13.9963	14.9034	18.6698	18.5625	17.9323	18.0524	17.3289	17.6084	82829.9	0	33373.2	210495
P32261	1	1	22.74	0	#NUM!	#NUM!	#NUM!	7.77591	2.95901	0.0903066	1.04428	6.08103	2.60431	#NUM!	#NUM!	Serpinc1	P32261|ANT3_MOUSE Antithrombin-III OS=Mus musculus GN=Serpinc1 PE=1 SV=1	24190.8	2218.66	12578.9	57774.8	34315.3	4100.38	65564.1	33281.5	0	0	0	266833	299714	238736	186738	342143	11.1155	13.6187	15.8182	12.0015	16.0006	15.0224	#NUM!	#NUM!	18.1932	17.8651	17.5107	18.3842	1429.8	9046.71	25409.3	0
Q00898	8	4	206.34	4.71949	2.23863	0.075213	1.12371	6.63407	2.72989	0.00710571	2.14839	6.02641	2.5913	0.000442207	3.35437	Serpina1e	Q00898|A1AT5_MOUSE Alpha-1-antitrypsin 1-5 OS=Mus musculus GN=Serpina1e PE=1 SV=1	1.22786e+06	1.46778e+06	1.8955e+06	320290	1.25445e+06	1.7506e+06	1.37049e+06	642274	5.79486e+06	4.84551e+06	6.74421e+06	8.32213e+06	1.14743e+07	4.02149e+06	6.02507e+06	1.17677e+07	20.4852	20.8541	18.289	20.7394	20.3863	19.2928	22.2082	22.6852	23.4519	21.9393	22.5225	23.4883	945903	1.36324e+06	140863	2.44579e+06
Q6NXH9	6	1	237.2	9.52937	3.25238	0.673904	0.171402	0.317019	-1.65736	0.483076	0.315985	5.57549	2.4791	0.636681	0.196078	Krt73	Q6NXH9|K2C73_MOUSE Keratin, type II cytoskeletal 73 OS=Mus musculus GN=Krt73 PE=1 SV=1	414020	976190	92583.7	173286	62465.1	186956	293.503	146.061	3.94535e+06	7.79517e+06	95530.7	19802.6	30007.4	12427.6	3228.88	33546.7	19.8968	16.4985	17.4028	17.5123	8.19723	7.19043	22.8941	16.5437	14.873	13.6013	11.6568	15.0339	629100	66586.1	76211.2	3.93465e+06
Q07076	3	3	76.04	5.06747	2.34127	0.0683456	1.16529	6.43856	2.68674	0.000215407	3.66674	5.42016	2.43834	6.02605e-07	6.21997	Anxa7	Q07076|ANXA7_MOUSE Annexin A7 OS=Mus musculus GN=Anxa7 PE=1 SV=2	148982	145904	168144	132897	96125.9	92556.6	114212	81609.4	754961	586841	923081	618913	619120	682944	519132	654455	17.1547	17.3593	17.02	16.498	16.8014	16.3164	19.1626	19.8161	19.2399	19.3814	18.9857	19.3199	94027.3	120929	58448.1	296211
Q9DBB8	2	2	50.77	5.06089	2.33939	0.00581224	2.23566	7.9935	2.99883	0.00192694	2.71513	5.26176	2.39555	0.000509907	3.29251	Dhdh	Q9DBB8|DHDH_MOUSE Trans-1,2-dihydrobenzene-1,2-diol dehydrogenase OS=Mus musculus GN=Dhdh PE=1 SV=1	147676	166893	170915	105220	51663.6	74248.3	47641	33101.4	747373	640266	854480	412973	503638	564439	274058	309756	17.3486	17.3829	16.6831	16.1801	15.5399	15.0146	19.2883	19.7047	18.942	19.1065	18.0641	18.2408	107553	122922	46275.7	323177
Q922J3	1	1	30.2	0.823348	-0.280426	0.687723	0.162586	7.03369	2.81428	#NUM!	#NUM!	5.16001	2.36737	#NUM!	#NUM!	Clip1	Q922J3|CLIP1_MOUSE CAP-Gly domain-containing linker protein 1 OS=Mus musculus GN=Clip1 PE=1 SV=1	7165.16	277.138	8224.36	12994	7832.51	0	23497.5	0	5899.42	8000.8	3798.04	55091.4	66023.2	0	117815	36527.9	8.11446	13.0057	13.6656	#NUM!	14.5202	#NUM!	12.9659	11.891	16.0107	#NUM!	16.8462	15.1567	178.6	5914.95	5714.74	4038.44
Q8BH35	4	4	143.08	0.444379	-1.17014	0.355832	0.448755	5.21187	2.3818	0.0347539	1.459	5.15964	2.36727	0.232285	0.633978	C8b	Q8BH35|CO8B_MOUSE Complement component C8 beta chain OS=Mus musculus GN=C8b PE=1 SV=1	107347	60813.7	44828.7	216398	291737	541445	187401	146365	47702.7	56550.6	38854.8	1.5205e+06	1.86231e+06	486182	981996	2.7515e+06	15.8921	15.4521	17.7233	19.0465	17.5158	17.1592	15.7873	15.2458	20.8287	18.8911	19.9054	21.3918	39191.1	32240.7	95171.8	28544.2
Q9Z1T2	1	1	13.39	4.46085	2.15732	0.289085	0.538975	4.10004	2.03564	0.350276	0.45559	4.96537	2.3119	0.132887	0.876519	Thbs4	Q9Z1T2|TSP4_MOUSE Thrombospondin-4 OS=Mus musculus GN=Thbs4 PE=1 SV=1	21992	43022.6	22865.8	87.6223	87356.7	18945.3	196778	46347	98103.1	162169	34037.7	358166	56077.1	207579	1.12275e+06	46253	15.3928	14.4809	6.45323	14.2095	17.5862	15.5002	17.3071	15.0548	15.7751	17.6633	20.0986	15.4973	27725.7	16445.1	38.5362	81855.4
P60229	1	1	15.43	0	#NUM!	#NUM!	#NUM!	3.65996	1.87183	#NUM!	#NUM!	4.7516	2.24841	#NUM!	#NUM!	Eif3e	P60229|EIF3E_MOUSE Eukaryotic translation initiation factor 3 subunit E OS=Mus musculus GN=Eif3e PE=1 SV=1	704.824	0	0	2114.47	26095	0	51748.2	26536.9	0	0	0	95506.8	158184	108302	64680.7	50860.9	#NUM!	#NUM!	11.0461	#NUM!	15.6592	14.6957	#NUM!	#NUM!	17.2712	16.7247	15.981	15.6343	0	0	929.942	0
Q9JK53	4	4	133.19	4.44687	2.15279	0.00507351	2.29469	4.9446	2.30585	0.0814587	1.08906	4.59844	2.20114	0.00264874	2.57696	Prelp	Q9JK53|PRELP_MOUSE Prolargin OS=Mus musculus GN=Prelp PE=1 SV=2	472492	635743	369506	412225	387084	862715	202593	95942.2	2.10111e+06	1.9295e+06	2.27272e+06	1.91397e+06	608176	2.52595e+06	3.01892e+06	1.50285e+06	19.2781	18.4952	18.6531	19.7185	17.6282	16.5499	20.8798	21.116	19.2141	21.2684	21.5256	20.5193	409701	265748	181296	973926
Q03734	4	1	191.63	3.5569	1.83062	0.503348	0.298132	3.78764	1.9213	0.00135598	2.86775	4.48369	2.16469	0.0295669	1.52919	Serpina3m	Q03734|SPA3M_MOUSE Serine protease inhibitor A3M OS=Mus musculus GN=Serpina3m PE=1 SV=2	16312.8	14688.3	20111	14139.2	60830.3	60216.8	54903	67371.2	58023.1	15884.8	100161	230403	214387	167037	204274	335914	13.8424	14.2957	13.7874	15.8779	15.7446	16.0398	13.9554	16.612	17.7099	17.3498	17.6401	18.3577	9465.8	14463.8	6218.4	8017.93
P07744	6	1	188.46	8.00968	3.00175	0.73468	0.133902	0.258894	-1.94957	0.787645	0.10367	4.06395	2.02288	0.99112	0.00387385	Krt4	P07744|K2C4_MOUSE Keratin, type II cytoskeletal 4 OS=Mus musculus GN=Krt4 PE=1 SV=2	809351	2.21013e+06	94001.3	123921	277674	752838	58996.9	21188.8	6.48265e+06	1.28955e+07	69823.2	71888.1	74317.3	85090.4	51273.7	76871.1	21.0757	16.5204	16.9191	19.522	15.8484	14.371	23.6204	16.0914	16.1814	16.3767	15.6459	16.2302	1.42431e+06	67605.7	54500.1	6.50905e+06
Q9ER35	1	1	16.8	0.543832	-0.878766	0.379287	0.421032	3.79849	1.92543	0.0700486	1.1546	3.98949	1.9962	0.258216	0.588016	Fn3k	Q9ER35|FN3K_MOUSE Fructosamine-3-kinase OS=Mus musculus GN=Fn3k PE=1 SV=1	8237.99	7224.39	7848.09	9641.49	27789.7	11538.9	51918.3	19911.7	4480.08	6541.4	2418.77	105559	94560.5	92736.1	130652	104287	12.8187	12.9381	13.235	13.4942	15.664	14.2813	12.6754	11.2401	16.5289	16.5008	16.9954	16.6702	4655.71	5644.34	4240.32	3301.8
Q9CWJ9	1	1	26.94	0.186279	-2.42446	0.423599	0.373045	4.94635	2.30636	0.0390055	1.40887	3.9812	1.9932	0.406362	0.391087	Atic	Q9CWJ9|PUR9_MOUSE Bifunctional purine biosynthesis protein PURH OS=Mus musculus GN=Atic PE=1 SV=2	10039.4	17882.1	11671.2	565.044	14813.7	5609.3	24576.2	14255.7	1870.14	3044.56	695.713	73273.9	58318.4	102508	40905.1	91363.9	14.1262	13.5107	9.14222	12.4536	14.585	13.7993	11.572	9.44235	15.8317	16.6454	15.32	16.4793	11524	8393.89	248.506	1536.76
P04247	12	12	575.37	3.57571	1.83823	0.00656789	2.18257	3.60105	1.84842	0.00363468	2.43953	3.83862	1.94059	3.44896e-05	4.46231	Mb	P04247|MYG_MOUSE Myoglobin OS=Mus musculus GN=Mb PE=1 SV=3	1.33535e+08	1.50872e+08	1.54568e+08	9.51661e+07	2.01781e+08	2.07046e+08	2.18975e+08	1.79322e+08	4.77485e+08	5.28022e+08	4.26947e+08	7.26623e+08	4.46197e+08	6.46165e+08	1.035e+09	7.7913e+08	27.1687	27.2037	26.5039	27.6254	27.7062	27.418	28.976	28.6695	28.7331	29.2673	29.947	29.5373	9.72286e+07	1.11165e+08	4.18539e+07	2.66522e+08
Q99J99	1	1	22.69	3.74588	1.90531	0.0830893	1.08046	3.67386	1.8773	#NUM!	#NUM!	3.6655	1.87401	#NUM!	#NUM!	Mpst	Q99J99|THTM_MOUSE 3-mercaptopyruvate sulfurtransferase OS=Mus musculus GN=Mpst PE=1 SV=3	14811.5	15994.8	22073.3	6366.19	14033.8	0	21260.6	20840.8	55482	36460.4	74503.5	51558.2	50322.8	84102.5	45325.5	26482.1	13.9653	14.43	12.6362	#NUM!	14.3759	14.3471	15.154	16.185	15.6189	16.3599	15.468	14.6927	10307.8	15875.1	2799.84	18403.6
Q3TMH2	1	1	36.51	2.71501	1.44095	0.114593	0.940842	6.10148	2.60916	#NUM!	#NUM!	3.63372	1.86145	#NUM!	#NUM!	Scrn3	Q3TMH2|SCRN3_MOUSE Secernin-3 OS=Mus musculus GN=Scrn3 PE=1 SV=1	59100.1	34944.4	116332	26024.5	23943.2	12164.1	0	59665.4	160457	151237	169677	146089	116253	220684	102251	145167	15.0928	16.8279	14.6676	13.5703	#NUM!	15.8646	17.2065	17.3724	16.8269	17.7516	16.6418	17.1474	22519.7	83665.5	11445.5	76337.6
A2AMM0	1	1	14.2	#DIV/0!	#DIV/0!	#NUM!	#NUM!	2.64768	1.40473	0.344255	0.463119	3.53024	1.81976	#NUM!	#NUM!	Murc	A2AMM0|MURC_MOUSE Muscle-related coiled-coil protein OS=Mus musculus GN=Murc PE=1 SV=1	0	0	0	0	9906.72	5304.64	17521.4	6894.08	0	0	0	26229.8	3313.53	43089.3	40415.8	18100.6	#NUM!	#NUM!	#NUM!	12.373	14.0968	12.7511	#NUM!	#NUM!	11.6942	15.395	15.3026	14.1437	0	0	0	0
P37804	1	1	20.06	2.20978	1.1439	0.117693	0.929249	4.20436	2.07189	0.199847	0.699303	3.41557	1.77213	0.0352636	1.45267	Tagln	P37804|TAGL_MOUSE Transgelin OS=Mus musculus GN=Tagln PE=1 SV=3	315413	140880	468720	336640	279719	13031.6	392698	433427	696995	592916	801075	1.17604e+06	754959	963177	1.58046e+06	1.40556e+06	17.1041	18.8384	18.3608	13.6697	18.5831	18.7254	19.1775	19.6116	19.526	19.8774	20.5919	20.4227	90789	337103	148054	299277
Q91Z53	2	2	60.06	5.59653	2.48453	0.0444547	1.35208	2.16344	1.11332	0.32334	0.490341	3.41344	1.77123	0.110261	0.957578	Grhpr	Q91Z53|GRHPR_MOUSE Glyoxylate reductase/hydroxypyruvate reductase OS=Mus musculus GN=Grhpr PE=1 SV=1	185702	126985	361542	68577.7	111516	101651	120801	112095	1.03928e+06	741420	1.33715e+06	241257	599022	146286	118367	101352	16.9543	18.4638	16.0655	16.6333	16.8823	16.7744	19.4999	20.3507	19.1922	17.1584	16.8529	16.629	81834.5	260021	30160.4	374236
Q8VIJ6	2	2	46.46	0.959961	-0.0589526	0.846202	0.0725259	3.28143	1.71433	0.21263	0.672375	3.40267	1.76667	0.248597	0.604505	Sfpq	Q8VIJ6|SFPQ_MOUSE Splicing factor, proline- and glutamine-rich OS=Mus musculus GN=Sfpq PE=1 SV=1	28062.7	41598.4	8086.06	34503.8	79715.4	11099.9	104182	123864	26939.1	47381.1	6497.17	261581	389930	60886.6	397096	198410	15.3442	12.9812	15.0745	13.4383	16.6687	16.9184	15.532	12.6656	18.5729	15.8938	18.5991	17.5981	26807.8	5815.49	15174.7	23915.8
P04370	1	1	25.24	0.688267	-0.53896	#NUM!	#NUM!	3.46949	1.79472	0.219451	0.658663	3.31347	1.72834	#NUM!	#NUM!	Mbp	P04370|MBP_MOUSE Myelin basic protein OS=Mus musculus GN=Mbp PE=1 SV=2	67080.9	165509	0	35733.5	145896	10899.9	152163	274626	46169.6	52915.5	39423.6	506186	269688	659347	884377	211333	17.3366	#NUM!	15.125	13.412	17.2153	18.0671	15.6914	15.2668	18.0409	19.3307	19.7543	17.6892	106661	0	15715.5	26709.4
P09528	1	1	32.78	0	#NUM!	#NUM!	#NUM!	2.50155	1.32282	#NUM!	#NUM!	3.28384	1.71538	#NUM!	#NUM!	Fth1	P09528|FRIH_MOUSE Ferritin heavy chain OS=Mus musculus GN=Fth1 PE=1 SV=2	2098.1	0	1061.8	5232.49	133610	0	161829	239001	0	0	0	334233	15.8573	537342	446817	352756	#NUM!	10.0523	12.3533	#NUM!	17.3041	17.8667	#NUM!	#NUM!	3.98708	19.0355	18.7693	18.4283	0	763.643	2301.24	0
Q8K370	1	1	18.11	5.83572	2.54491	0.0383696	1.41601	2.32189	1.2153	0.157674	0.802239	3.26554	1.70732	0.00703321	2.15285	Acad10	Q8K370|ACD10_MOUSE Acyl-CoA dehydrogenase family member 10 OS=Mus musculus GN=Acad10 PE=1 SV=1	16608.6	15720.5	20007.8	14097.5	61164.8	84737.4	73616	25140.9	96923.3	76464.4	117382	142018	52842.4	145385	229365	140478	13.9404	14.2883	13.7832	16.3707	16.1677	14.6177	16.2225	16.8409	15.6894	17.1495	17.8073	17.1	10131	14389.6	6200.07	38595.8
O88866	1	1	14.13	2.42386	1.27731	0.203357	0.691741	8.22673	3.04032	0.14368	0.842605	3.25745	1.70374	0.0717958	1.1439	Hunk	O88866|HUNK_MOUSE Hormonally up-regulated neu tumor-associated kinase OS=Mus musculus GN=Hunk PE=2 SV=1	135867	97735	185489	124377	28921.9	937.979	27463.8	58363.8	329322	215856	442788	237932	143822	112017	429542	266348	16.5766	17.501	16.9244	9.87341	14.7452	15.8328	17.7197	18.7563	17.1339	16.7734	18.7124	18.023	62984.8	133404	54700.7	108954
P26350	1	1	22.54	5.49666	2.45855	0.347736	0.45875	2.19728	1.13572	0.111678	0.952033	3.16686	1.66306	0.0669805	1.17405	Ptma	P26350|PTMA_MOUSE Prothymosin alpha OS=Mus musculus GN=Ptma PE=1 SV=2	71207.3	10076.7	7299.02	196246	149399	83807	260175	104216	391402	734425	48378.9	328273	439718	188691	285832	398849	13.2987	12.8335	17.5823	16.3548	17.9891	16.6692	19.4863	15.5621	18.7462	17.5257	18.1248	18.6055	6493.9	5249.45	86308.8	370705
P06728	1	1	37.27	0.590617	-0.759705	#NUM!	#NUM!	2.88862	1.53038	#NUM!	#NUM!	3.09575	1.63029	#NUM!	#NUM!	Apoa4	P06728|APOA4_MOUSE Apolipoprotein A-IV OS=Mus musculus GN=Apoa4 PE=1 SV=3	11098.8	0	9183.83	24112.6	39681.5	0	54495.3	64549.2	6555.15	11901.3	1209.04	114625	17002.7	72429.3	173040	196027	#NUM!	13.1649	14.5575	#NUM!	15.7338	15.9781	13.5388	10.2396	14.0535	16.1443	17.4007	17.5807	0	6605	10604.7	6007.22
P28474	1	1	40.96	2.42783	1.27967	0.100597	0.997413	26.2934	4.71663	#NUM!	#NUM!	3.06364	1.61525	#NUM!	#NUM!	Adh5	P28474|ADHX_MOUSE Alcohol dehydrogenase class-3 OS=Mus musculus GN=Adh5 PE=1 SV=3	75014.1	60519.2	92029.5	72493.6	3388.18	0	10164.5	0	182122	142140	222103	89086.8	90724.4	176872	30198.9	58551.4	15.8851	16.4898	16.1456	#NUM!	13.3113	#NUM!	17.117	17.7609	16.4692	17.4323	14.8822	15.8374	39001.3	66187.5	31882.6	71746.1
O55234	1	1	19.76	10.9379	3.45127	0.249341	0.603205	0.974474	-0.0373046	0.992355	0.00333309	3.05378	1.6106	0.267668	0.572404	Psmb5	O55234|PSB5_MOUSE Proteasome subunit beta type-5 OS=Mus musculus GN=Psmb5 PE=1 SV=3	11569.6	30268.8	508.19	3931.95	27947.9	7354.57	5929.71	70559.3	126548	15424.8	237671	27234.5	4659.19	45180.1	3673.32	55425.3	14.8855	8.98923	11.941	12.8444	12.5337	16.1065	13.913	17.8586	12.1859	15.4634	11.8429	15.7583	19506.5	365.49	1729.27	7785.76
Q08122	1	1	14.43	#DIV/0!	#DIV/0!	#NUM!	#NUM!	2.1318	1.09207	0.0855059	1.068	2.86522	1.51864	#NUM!	#NUM!	Tle3	Q08122|TLE3_MOUSE Transducin-like enhancer protein 3 OS=Mus musculus GN=Tle3 PE=1 SV=3	0	0	0	0	3.52535e+06	3.7096e+06	3.18364e+06	3.6828e+06	120641	103255	138026	7.51534e+06	1.09765e+07	3.31839e+06	9.34552e+06	6.42095e+06	#NUM!	#NUM!	#NUM!	21.8228	21.6022	21.8124	16.6559	17.0746	23.3879	21.6621	23.1558	22.6144	0	0	0	52118.6
Q9ESL4	1	1	30.15	10.1702	3.34627	#NUM!	#NUM!	2.00699	1.00503	#NUM!	#NUM!	2.81468	1.49297	#NUM!	#NUM!	Zak	Q9ESL4|MLTK_MOUSE Mitogen-activated protein kinase kinase kinase MLT OS=Mus musculus GN=Zak PE=1 SV=1	1090.97	0	0	3272.9	31193.7	0	37954.5	55626.5	11095.3	21042	1148.69	62605.4	40196.4	81328.7	64931.7	63964.9	#NUM!	#NUM!	11.6764	#NUM!	15.212	15.7635	14.361	10.1658	15.2948	16.3115	15.9866	15.965	0	0	1439.42	10621
P48758	1	1	19.04	2.25389	1.17242	0.201286	0.696188	2.98334	1.57693	0.0774031	1.11124	2.81148	1.49133	0.0146414	1.83442	Cbr1	P48758|CBR1_MOUSE Carbonyl reductase [NADPH] 1 OS=Mus musculus GN=Cbr1 PE=1 SV=3	88244.2	39881.5	204995	19856.3	99032.4	42505.6	140720	113872	198893	161892	235893	295447	321845	340231	253256	266456	15.2834	17.6452	14.2773	15.3754	17.1025	16.7971	17.3047	17.8478	18.296	18.3762	17.9502	18.0235	25701.4	147432	8732.8	81715.9
Q8R164	1	1	29.36	2.24307	1.16548	0.18197	0.74	4.50944	2.17295	0.117144	0.931281	2.7721	1.47098	0.0289824	1.53787	Bphl	Q8R164|BPHL_MOUSE Valacyclovir hydrolase OS=Mus musculus GN=Bphl PE=1 SV=1	67187.3	41481.5	139427	20653.4	26471.1	4318.26	66674.3	8420.55	150706	141501	159911	119370	99134.5	139660	132952	105733	15.3402	17.0892	14.3341	12.0762	16.0248	13.0397	17.1105	17.2869	16.5971	17.0916	17.0205	16.6901	26732.5	100276	9083.34	71423.2
P56565	1	1	19.81	0.991495	-0.0123226	#NUM!	#NUM!	2.2426	1.16517	#NUM!	#NUM!	2.76314	1.46631	#NUM!	#NUM!	S100a1	P56565|S10A1_MOUSE Protein S100-A1 OS=Mus musculus GN=S100a1 PE=1 SV=2	2198.19	0	6594.57	0	20357.1	0	29186.2	31885.1	2179.49	0	4358.99	45652.8	0	30530.8	99861.9	52218.5	#NUM!	12.6871	#NUM!	#NUM!	14.833	14.9606	#NUM!	12.0898	#NUM!	14.898	16.6076	15.6723	0	4742.81	0	0
P27573	1	1	32.58	1.26596	0.340235	0.846801	0.0722186	3.48738	1.80214	0.0322438	1.49155	2.75516	1.46214	0.0585277	1.23264	Mpz	P27573|MYP0_MOUSE Myelin protein P0 OS=Mus musculus GN=Mpz PE=1 SV=1	216063	176900	315418	155870	217946	307392	194664	151782	273527	135682	411372	760060	381322	491084	1.59973e+06	568103	17.4326	18.2669	17.25	18.2297	17.5706	17.2116	17.0499	18.6501	18.5406	18.9056	20.6094	19.1158	114002	226848	68551.5	68486.2
P16015	16	16	682.3	2.98126	1.57592	0.0177678	1.75037	2.34855	1.23177	0.0594287	1.226	2.72244	1.4449	0.000983692	3.00714	Ca3	P16015|CAH3_MOUSE Carbonic anhydrase 3 OS=Mus musculus GN=Ca3 PE=1 SV=3	2.58497e+08	1.96271e+08	2.44165e+08	3.35056e+08	4.64538e+08	3.23342e+08	3.40169e+08	7.30103e+08	7.70648e+08	7.84225e+08	7.57072e+08	1.09099e+09	1.41724e+09	1.07273e+09	9.66636e+08	9.07348e+08	27.5483	27.8633	28.3198	28.2685	28.3417	29.4435	29.5467	29.4959	30.4004	29.9986	29.8484	29.7571	1.26485e+08	1.75603e+08	1.47357e+08	3.95841e+08
P97355	3	3	73.88	2.38062	1.25134	0.03886	1.4105	3.61937	1.85574	0.0377494	1.42309	2.71751	1.44228	0.00278788	2.55473	Sms	P97355|SPSY_MOUSE Spermine synthase OS=Mus musculus GN=Sms PE=1 SV=1	952815	905731	1.2722e+06	680519	510872	270561	540769	721285	2.26829e+06	1.90355e+06	2.63303e+06	1.84904e+06	1.87227e+06	2.16144e+06	1.76255e+06	1.59988e+06	19.7887	20.2789	19.3763	18.0456	19.0447	19.4602	20.8603	21.3283	20.8364	21.0436	20.7492	20.6095	583693	914962	299292	960828
P56395	1	1	25.03	1.85966	0.895038	0.412388	0.384694	3.55829	1.83119	0.163274	0.787083	2.64477	1.40314	0.0314742	1.50204	Cyb5a	P56395|CYB5_MOUSE Cytochrome b5 OS=Mus musculus GN=Cyb5a PE=1 SV=2	68110.6	76976.2	79904.6	47451	45577.2	6219.23	62602.7	67909.6	126662	74238.7	179086	162177	144683	161221	200630	142174	16.2321	16.286	15.5341	12.6025	15.9339	16.0513	16.1799	17.4503	17.1425	17.2987	17.6142	17.1173	49606.9	57467.3	20868.9	37472.3
[truncated: 889 more rows]
[truncated: 20 more columns]
