# Supplementary material for: Pantothenate kinase 4 controls skeletal muscle substrate metabolism
Source: Nat Commun. 2025 Jan 2;16:345. doi: 10.1038/s41467-024-55036-w (PMC11695632; doi:10.1038/s41467-024-55036-w)
Supplement: Supplementary file 9 — Source Data [file 41467_2024_55036_MOESM9_ESM.xlsx]

## Sheet: Fig 1B
	pre EX	0 h	2 h	5 h
	2.10779	4.17126	1.97271	1.29372
	0.652959	1.66357	0.879532	0.878819
	1.10109	2.14332	1.4954	1.25471
	0.488725	1.08851	0.682441	0.825254
	0.874917	3.76941	2.3179	1.25391
	0.774513	1.58649	1.12288	0.593264

## Sheet: Fig 1C
		pre EX									0 h post EX									3 h post EX
	Endurance	1.22382	0.788386	1.27651	0.563255	0.739384	0.991401	1.08907	1.32818		4.19613	1.29949	2.94104	2.95849	3.84445	3.02542	4.58198	2.61252		1.80071	0.962045	1.32879	1.0008	1.94428	1.03062	1.24711	1.26106
	Sprint	1.12618	1.12279	1.15004	0.620437	1.86888	0.439223	0.892085	0.78036		3.90123	4.37101	5.39676	2.82515	3.7236	1.24973	3.93983	3.37007		2.04777	1.19249	3.58323	1.20214	1.27355	0.856048	1.57713	1.18953
	Strength	1.41684	1.23088	1.08142	0.85961	1.04579	0.743413	0.820779	0.80127		4.44535	5.9989	4.58541	5.08561	3.40018	2.60246	5.32499	9.76839		1.38071	2.49457	2.24647	2.88521	2.38906	1.46644	2.53629	2.73426

## Sheet: Fig 1D
	Liver	Pituitary	Hypothalamus	iWAT	eWAT	Heart	BAT	Sk. Muscle
	1.002	29.311	15.315	4.892	4.132	18.303	12.99	43.008
	0.703	34.294	13.781	8.789	5.549	18.075	12.904	45.147
	0.894	32.433	16.396	4.519	3.98	18.432	10.338	36.512
	0.794	27.926	15.504	13.609	5.227	24.818	8.567	46.053
	0.962	41.125	16.225	12.946	5.56	21.649	14.57	46.976
	1.645	23.981	21.84	3.485	5.645	25.856	10.84	46.748

## Sheet: Fig 1E
	Pank1	Pank2	Pank3	Pank4
	2.00035	4.08255	2.15556	14.7872
	1.87511	4.29409	2.27887	12.8362
	1.16068	3.83966	2.09063	13.0024
	1.56179	3.93395	1.84014	12.5637
	1.46793	3.98475	2.22435	13.299
	2.69665	3.89336	2.03293	16.3532
	0.799638	4.75377	2.11876	12.7979
	0.822372	5.24261	1.15549	13.3134

## Sheet: Fig 1F
	PanK1
	Soleus	Gastroc	Quad	TA	EDL	Heart	eWAT	sWAT	Liver	Kidney
	0.970316	0	0	0.264516	0.618676	0.434478	7.33872	7.27419	3.23699	1.12637
	0.91365	0.408501	0.131443	0.460549	0.135968	1.30125	5.59543	5.633	3.22194	1.86969
	1.03953	0.0565829	0.545051	0.628763	0.566667	1.18612	6.74521	4.41437	3.40251	2.43503
	1.07651	0.249978	0.42154	0.101161	-0.0439962	0.688322	3.7178	2.64644	1.63001	0.939826
	PanK2
	Soleus	Gastroc	Quad	TA	EDL	Heart	eWAT	sWAT	Liver	Kidney
	0.153335	0.0386284	0.0562085	0.114932	0.154195	0.810925	6.01232	7.48928	4.77017	1.99572
	1.01342	0.142513	0.0852558	0.126847	0.209768	1.56393	6.65134	5.21905	4.61315	2.4418
	1.65948	0.204569	0.141785	0.243422	0.4593	1.22371	6.61869	6.27393	5.37587	3.69464
	1.17376	0.238102	0.241988	0.332964	0.295201	1.42207	5.86718	4.96221	5.33835	1.9315
	PanK4
	Soleus	Gastroc	Quad	TA	EDL	Heart	eWAT	sWAT	Liver	Kidney
	0.548795	0.772452	1.3558	0.693791	0.907393	1.00607	0.379285	0.239021	0.3611	1.16186
	0.856367	1.39857	1.70216	1.04492	1.39374	1.66268	0.966613	0.315628	0.568246	0.96368
	1.1022	1.92769	1.79219	1.88813	1.71172	1.70267	0.34113	0.35002	0.604741	1.3117
	1.49264	1.65983	1.85876	1.35626	1.97087	1.29181	0.598878	0.417912	0.710014	0.974068

## Sheet: Fig 2B
		PanK4 WT								PanK4 mKO
	fat	1.5	1.71	1.46	4.09	2.17	2.72	2.36	2.51	2.12	5.06	4.43	3.16	5.76	4.02
	lean	28.85	31.26	28.39	30.84	29.34	31.12	28.94	29.58	29.64	28.88	27.25	29.15	27.91	25.54

## Sheet: Fig 2C
	Metabolites	log2 FC	-log10(p-val)
	spermidine	-0.27348	0.953011
	kynurenate	-0.716986	0.214993
	3-hydroxyisobutyrate	-0.955602	1.22034
	3-phosphoglycerate	-0.233615	0.18648
	4-hydroxynonenal	-0.445771	0.48501
	5-phosphoribosyl diphosphate (PRPP)	-0.340153	0.432097
	hypoxanthine	-0.09374	0.0878819
	linoleate (18:2n6)	0.254945	0.708863
	N6,N6,N6-trimethyllysine	-0.232613	0.661218
	N-acetylputrescine	-0.373071	0.431633
	N-formylmethionine	-0.224844	0.494913
	S-adenosylhomocysteine (SAH)	-0.0331727	0.158119
	adenosine 5'-diphosphate (ADP)	-0.0325643	0.108385
	adenosine 5'-monophosphate (AMP)	-0.144191	0.433212
	5-methylthioadenosine (MTA)	-0.0103141	0.0908082
	adenosine 5'-diphosphoribose (ADP-ribose)	-0.0781053	0.268519
	AICA ribonucleotide	-0.85639	1.23598
	arachidonate (20:4n6)	0.159989	0.39973
	arginine	-0.149705	0.487589
	argininosuccinate	-0.000896339	0.0272078
	ascorbate (Vitamin C)	-0.226161	0.701101
	aspartate	-0.226893	0.792011
	3-(4-hydroxyphenyl)lactate	0.259598	1.26021
	beta-alanine	-0.789772	2.77476
	carnosine	-0.252548	2.15987
	3-hydroxybutyrate (BHBA)	-0.440586	0.394417
	cholesterol	-0.0479498	0.150614
	choline phosphate	-0.0125922	0.0628909
	corticosterone	-0.261973	1.45124
	creatinine	0.0264203	0.0446656
	cysteinylglycine	0.00691225	0.0783797
	cytidine 5'-monophosphate (5'-CMP)	-0.202457	0.982205
	sphingosine	0.185515	1.0335
	dehydroascorbate	-0.178869	0.478233
	dihydroxyacetone phosphate (DHAP)	0.503057	0.57442
	cystathionine	-0.471168	1.64344
	homocysteine	-0.123675	0.0380754
	sphinganine	0.0268859	0.0667839
	flavin adenine dinucleotide (FAD)	0.151972	0.441101
	gamma-glutamylglutamate	0.277988	1.3634
	glycine	-0.0874763	0.477659
	guanidinoacetate	0.0247579	0.148359
	guanosine 5'-monophosphate (5'-GMP)	-0.113897	0.705426
	histamine	-0.46339	1.21763
	histidine	-0.0641113	0.537502
	hypotaurine	0.504671	0.985532
	inosine	-0.119319	0.293821
	inosine 5'-monophosphate (IMP)	0.000410595	0.00515183
	isoleucine	-0.120798	0.546483
	2-aminoadipate	0.113437	0.244439
	citrulline	0.0809828	0.250187
	leucine	-0.132014	0.569831
	lysine	-0.159119	0.523167
	malate	0.148803	1.11254
	methionine	0.0180139	0.0993784
	nicotinamide	-0.0181268	0.123557
	ornithine	-0.235457	0.549973
	orotate	0.033975	0.148326
	glutathione, oxidized (GSSG)	0.0895326	0.29002
	palmitoleate (16:1n7)	0.423841	0.772867
	phenylalanine	-0.134526	0.833164
	phosphate	-0.014747	0.0990507
	phosphoenolpyruvate (PEP)	-0.237934	0.279535
	proline	-0.356674	3.11525
	lactate	0.0966124	0.14574
	pyridoxal phosphate	-0.0516953	0.195939
	pyridoxamine phosphate	0.310366	1.52095
	glutathione, reduced (GSH)	0.0556629	0.218592
	serine	-0.0391541	0.168981
	serotonin	-0.0396071	0.101742
	spermine	0.16681	0.0273594
	taurine	-0.024118	0.211359
	urea	-0.142832	0.666835
	uridine	-0.103707	0.402312
	2'-deoxyuridine	-0.325036	2.62405
	trans-urocanate	-0.306939	0.0666349
	glutamate	0.465708	1.61294
	glutamine	0.139038	0.486874
	threonine	-0.107166	0.604802
	tryptophan	-0.271485	2.0827
	valine	-0.172525	0.707505
	glucose	0.0707739	0.0401591
	adenosine	-0.160857	0.604801
	betaine	-0.0996248	0.459842
	cysteine	-0.487315	0.495336
	dimethylglycine	-0.278011	1.19272
	alanine	-0.00351534	0.0407077
	tyrosine	-0.0358124	0.127868
	pseudouridine	-0.293501	1.06042
	uracil	-0.263193	0.669587
	cytidine	-0.194319	1.01545
	uridine 5'-monophosphate (UMP)	-0.0756525	0.338352
	thymidine	-0.150579	1.00075
	thiamin (Vitamin B1)	0.093121	0.100234
	adenine	0.0325377	0.0570674
	cytosine	0.295578	0.426108
	maltose	-0.284928	0.606466
	asparagine	0.0694136	0.416229
	trans-4-hydroxyproline	-0.269486	0.971916
	allantoin	-0.214647	0.632693
	xanthine	-0.152529	0.51526
	5-oxoproline	-0.181774	0.190712
	pipecolate	-0.100293	0.320285
	phosphoethanolamine	-0.0975284	0.615371
	gamma-glutamylcysteine	-0.139143	0.290708
	glycerate	-0.266859	0.245434
	3-ureidopropionate	-0.634769	0.305976
	N-acetylleucine	-0.194727	0.214596
	N-acetylmethionine	-0.119717	0.537691
	erucate (22:1n9)	0.232674	0.119393
	UDP-glucuronate	0.0664741	0.0969486
	guanosine	-0.285273	0.513537
	gamma-glutamyltyrosine	-0.183491	0.441709
	alpha-tocopherol	0.173728	0.30629
	N-acetylalanine	-0.163129	0.488689
	citrate	0.36758	1.58959
	urate	-0.300282	0.730392
	oleoyl ethanolamide	0.27969	0.428143
	gamma-glutamylglutamine	0.0113815	0.0517376
	N-acetylneuraminate	0.141126	2.56941
	adenosine 3',5'-diphosphate	0.642661	1.33534
	N-acetylglucosaminylasparagine	0.325061	1.2972
	cytidine 5'-diphosphocholine	-0.129166	0.325438
	creatine	8.14e-05	0.0150401
	dihomo-linoleate (20:2n6)	0.0588854	0.156355
	gamma-glutamylhistidine	-0.424236	1.47292
	N1-methyladenosine	-0.485305	2.4646
	thymidine 5'-monophosphate	0.0527305	0.276777
	glycerol	0.309773	1.14465
	choline	-0.748938	1.95012
	S-adenosylmethionine (SAM)	0.0768846	0.160402
	gamma-glutamylleucine	-0.403933	1.90934
	nicotinamide adenine dinucleotide (NAD+)	-0.571844	2.09638
	nicotinamide ribonucleotide (NMN)	-0.244345	0.670771
	3-methoxytyrosine	0.128397	0.267564
	S-lactoylglutathione	0.181926	0.338837
	palmitoyl ethanolamide	0.00101749	0.0391246
	N-palmitoyl-sphingosine (d18:1/16:0)	-0.053813	0.0277645
	1-palmitoyl-2-oleoyl-GPE (16:0/18:1)	0.0447912	0.0195336
	1-palmitoyl-2-linoleoyl-GPC (16:0/18:2)	0.127195	0.734229
	stearoyl sphingomyelin (d18:1/18:0)	-0.290106	2.23725
	1-palmitoyl-2-oleoyl-GPC (16:0/18:1)	0.01232	0.0412423
	N-stearoyl-sphingosine (d18:1/18:0)	-0.00832672	0.0444556
	acetyl CoA	1.21614	3.42784
	2-hydroxyhippurate (salicylurate)	-1.86445	0.615913
	eicosapentaenoate (EPA; 20:5n3)	0.0435928	0.070632
	carnitine	0.1666	0.929544
	hippurate	-1.63913	0.610952
	xanthurenate	-0.35482	0.455167
	methionine sulfoxide	-0.0775495	0.404019
	3-methylhistidine	0.200453	0.315889
	anserine	0.0849978	0.784507
	5-hydroxylysine	-0.331173	0.791194
	4-guanidinobutanoate	-0.0440876	0.0250057
	2'-deoxycytidine	-0.0297441	0.122297
	flavin mononucleotide (FMN)	0.219239	1.6801
	glycerol 3-phosphate	0.117522	0.2584
	imidazole lactate	0.0146131	0.0181658
	glycerophosphorylcholine (GPC)	-0.114413	0.549748
	maltotetraose	0.153688	0.386749
	maltotriose	-0.231409	0.247916
	N-acetylglutamate	-0.211166	0.222079
	6-phosphogluconate	-0.33397	0.922208
	5-aminovalerate	-0.745162	0.785757
	indolelactate	-0.261846	0.410296
	3-indoxyl sulfate	-0.971607	0.292448
	glycylvaline	-0.0569994	0.205856
	4-methyl-2-oxopentanoate	-0.481423	0.455167
	1,5-anhydroglucitol (1,5-AG)	-0.185359	0.499097
	1-stearoyl-2-arachidonoyl-GPI (18:0/20:4)	0.0664321	0.18325
	1-stearoyl-2-oleoyl-GPS (18:0/18:1)	-0.0924504	0.130516
	1-palmitoyl-2-oleoyl-GPG (16:0/18:1)	0.16282	0.387016
	1-stearoyl-2-linoleoyl-GPS (18:0/18:2)	0.237367	0.383038
	1-stearoyl-GPI (18:0)	-0.393935	0.839345
	1,2-dipalmitoyl-GPC (16:0/16:0)	-0.0974832	0.595543
	docosahexaenoate (DHA; 22:6n3)	0.089697	0.210835
	1-myristoyl-2-palmitoyl-GPC (14:0/16:0)	-0.545699	1.37913
	1-methylguanidine	-0.00592656	0.106097
	5-methylcytidine	0.002595	0.0649747
	3-hydroxyoctanoate	-0.023453	0.0492374
	N-acetylaspartate (NAA)	-0.0541555	0.226376
	1-oleoylglycerol (18:1)	-0.915865	0.348859
	homocitrulline	-0.354406	0.879248
	2-linoleoylglycerol (18:2)	-0.0467809	0.571993
	3-hydroxydecanoate	0.38641	1.62018
	N-acetylglycine	-0.662569	1.90856
	1-linoleoylglycerol (18:2)	-0.968537	0.370731
	1-methylhistidine	-0.086521	0.263224
	butyrylcarnitine (C4)	-0.654433	2.5924
	isobutyrylcarnitine (C4)	-2.13884	3.94858
	indolepropionate	-0.177519	0.433736
	trigonelline (N'-methylnicotinate)	-0.239192	0.584067
	N-acetyltyrosine	-0.341832	0.794052
	3-hydroxylaurate	0.70611	3.04036
	threonylphenylalanine	0.0732987	0.147678
	gamma-glutamylvaline	-0.230419	0.161711
	butyrylglycine	-0.522899	0.418328
	2-methylbutyrylglycine	-0.321007	0.168826
	propionylcarnitine (C3)	-0.474104	2.29886
	pro-hydroxy-pro	-0.452114	0.844836
	docosapentaenoate (n3 DPA; 22:5n3)	0.171575	0.0760123
	docosadienoate (22:2n6)	-0.203598	0.531065
	myristoleate (14:1n5)	0.486533	0.95484
	1-methylhistamine	0.192678	1.24275
	1-methyl-4-imidazoleacetate	-0.203968	0.240916
	N-acetylglutamine	0.0062428	0.041398
	N-acetylphenylalanine	0.0101251	0.0566391
	N-acetylasparagine	0.288125	0.585602
	glycylleucine	-0.123441	0.313924
	S-methylglutathione	0.206904	0.223593
	gamma-glutamyl-epsilon-lysine	-0.249705	0.486723
	1-palmitoyl-GPC (16:0)	0.0152036	0.0120596
	N-acetylarginine	0.194211	0.54881
	1-stearoyl-GPC (18:0)	0.296816	1.25112
	1-oleoyl-GPC (18:1)	0.354559	1.36585
	N-acetylthreonine	-0.240414	1.39036
	phenylacetylglycine	-0.69438	0.223052
	N-acetylisoleucine	-0.105588	0.18114
	10-nonadecenoate (19:1n9)	0.0755845	0.2904
	10-heptadecenoate (17:1n7)	0.0364807	0.201397
	N-acetylhistidine	-0.0391574	0.120161
	stachydrine	0.0439384	0.260847
	alpha-hydroxyisovalerate	0.152991	0.570694
	nicotinamide riboside	-0.286191	0.305297
	ophthalmate	-0.18954	0.278587
	gamma-glutamylthreonine	-0.0781647	0.179844
	p-cresol sulfate	-0.204392	0.185418
	eicosenoate (20:1)	0.111699	0.329108
	linolenate [alpha or gamma; (18:3n3 or 6)]	0.295974	0.803425
	aconitate [cis or trans]	0.438752	2.14129
	heme	0.085063	0.39012
	isovalerylcarnitine (C5)	-3.78782	4.59703
	1-linoleoyl-GPC (18:2)	0.352722	0.45183
	cytidine-5'-diphosphoethanolamine	-0.19589	0.617717
	taurocyamine	-0.185291	0.664718
	4-hydroxyhippurate	-1.21774	0.401916
	5,6-dihydrouridine	-0.204737	0.890152
	cysteine-glutathione disulfide	0.0402273	0.142454
	adenosine 3'-monophosphate (3'-AMP)	0.582365	2.66457
	isovalerylglycine	-0.625527	0.462801
	7-methylguanine	-0.121493	0.00365286
	1-stearoyl-GPE (18:0)	0.347474	1.64361
	N1-Methyl-2-pyridone-5-carboxamide	0.0603074	0.218333
	N1-Methyl-4-pyridone-3-carboxamide	0.0803064	0.310436
	N-glycolylneuraminate	-0.385504	1.27455
	4-hydroxybutyrate (GHB)	0.273373	0.808934
	2-methylbutyrylcarnitine (C5)	-2.6719	4.5456
	phenol sulfate	-0.39387	0.321371
	1-palmitoleoyl-GPC (16:1)	0.644668	2.68478
	malonylcarnitine	-0.173893	0.793822
	hexanoylglycine	-0.520982	0.507927
	glutamine_degradant	0.502006	2.03902
	homostachydrine	0.723293	1.2586
	1-arachidonoyl-GPC (20:4n6)	-0.00391993	0.0672776
	2-palmitoyl-GPC (16:0)	-0.04726	0.0679496
	1-palmitoyl-GPE (16:0)	0.103368	0.141094
	1-oleoyl-GPE (18:1)	0.294222	0.504611
	1-linoleoyl-GPE (18:2)	0.0442204	0.0541544
	1-arachidonoyl-GPE (20:4n6)	-0.259296	0.554102
	docosapentaenoate (n6 DPA; 22:5n6)	0.252415	0.383957
	2-methylmalonylcarnitine (C4-DC)	0.238077	1.21411
	catechol sulfate	-1.25962	0.367893
	N-acetyl-aspartyl-glutamate (NAAG)	-0.156937	0.978831
	glycerophosphoglycerol	0.0229185	0.0693574
	glycerophosphoethanolamine	0.00988822	0.00643429
	glycerophosphoinositol	-0.565194	0.731444
	sedoheptulose-7-phosphate	-0.450536	0.462326
	1-arachidonoyl-GPI (20:4)	-0.0193766	0.0745931
	deoxycarnitine	0.047689	0.464404
	N6-succinyladenosine	0.043851	0.0480732
	1-ribosyl-imidazoleacetate	-0.395299	0.152448
	N6-acetyllysine	1.17506	3.02469
	dihomo-linolenate (20:3n3 or n6)	0.0202424	0.0365727
	N6-carboxymethyllysine	-0.385994	1.17781
	methylphosphate	-0.0128743	0.0814015
	dimethylarginine (SDMA + ADMA)	-0.396903	1.76068
	N-methylalanine	0.280126	0.79775
	N-acetylserine	-0.0539746	0.235005
	1-stearoyl-2-oleoyl-GPE (18:0/18:1)	-0.0234301	0.0457483
	1-stearoyl-2-arachidonoyl-GPC (18:0/20:4)	0.147209	0.589778
	1-palmitoyl-2-linoleoyl-GPE (16:0/18:2)	0.326402	0.663111
	1-stearoyl-2-arachidonoyl-GPS (18:0/20:4)	0.087622	0.240109
	glycosyl-N-stearoyl-sphingosine (d18:1/18:0)	-0.517534	0.541318
	alanylleucine	0.132217	0.232553
	succinylcarnitine (C4-DC)	0.764075	5.12665
	N-methylproline	0.34571	0.539473
	2-hydroxyglutarate	0.280393	2.34776
	sphingomyelin (d18:1/18:1, d18:2/18:0)	-0.140555	0.655887
	palmitoyl sphingomyelin (d18:1/16:0)	-0.151616	0.593155
	ergothioneine	-0.0763007	0.279555
	fructose 1,6-diphosphate/glucose 1,6-diphosphate/myo-inositol diphosphates	-0.577143	0.110901
	S-methylmethionine	-0.645039	1.02924
	13-HODE + 9-HODE	0.213326	0.802967
	stearoyl ethanolamide	0.133957	0.517438
	5-(galactosylhydroxy)-L-lysine	0.114641	0.423711
	formiminoglutamate	-0.128488	0.0860653
	sulfate	-0.21958	0.867808
	S-methylcysteine	-0.207422	0.440788
	nicotinamide N-oxide	0.0520753	0.00404975
	argininate	0.1635	0.132494
	1-methyl-5-imidazoleacetate	0.153055	0.414895
	diacylglycerol (14:0/18:1, 16:0/16:1) [2]	0.664876	1.51672
	diacylglycerol (16:1/18:2 [2], 16:0/18:3 [1])	0.580908	1.11784
	1-(1-enyl-palmitoyl)-GPE (P-16:0)	0.235539	1.02745
	1-(1-enyl-stearoyl)-GPE (P-18:0)	-0.46164	1.27754
	N-oleoyltaurine	0.17857	0.0723767
	N-methyl-GABA	0.299187	0.230147
	isoleucylglycine	0.0154636	0.0102212
	leucylglutamine	0.0933932	0.241767
	leucylglycine	-0.0432184	0.151664
	valylleucine	0.193281	0.43444
	N-palmitoyltaurine	-0.24094	0.465628
	N-stearoyltaurine	0.330254	0.600585
	2-O-methylascorbic acid	-0.0997847	0.206167
	carboxyethyl-GABA	-0.286514	0.262949
	trimethylamine N-oxide	-0.578265	1.00305
	N6-methyllysine	-0.283237	0.761417
	equol sulfate	-0.793593	0.0912038
	imidazole propionate	-0.0423599	0.0123732
	phenylalanylalanine	0.0602704	0.0785414
	tyrosylglycine	-0.0176994	0.0209536
	valylglutamine	0.201869	0.435527
	valylglycine	-0.126322	0.633988
	prolylglycine	-0.0371812	0.155572
	equol glucuronide	-1.19232	0.490497
	2-stearoyl-GPE (18:0)	0.079161	0.0102974
	fagomine	-0.804229	2.81996
	N-acetylcarnosine	-0.395423	1.46815
	dimethyl sulfone	-0.0362105	0.0724833
	2-aminophenol sulfate	-1.25206	0.396583
	3-acetylphenol sulfate	-0.588029	0.184992
	1-stearoyl-GPS (18:0)	0.00325472	0.167099
	sphingomyelin (d18:2/16:0, d18:1/16:1)	-0.10003	0.2323
	6-oxopiperidine-2-carboxylate	-0.726937	0.800637
	N-delta-acetylornithine	-0.0982103	0.361963
	S-(3-hydroxypropyl)mercapturic acid (HPMA)	-0.895839	0.695729
	methionine sulfone	-0.0686807	0.21289
	S-nitrosoglutathione (GSNO)	-0.34514	0.463646
	1-linolenoyl-GPC (18:3)	0.654908	2.06349
	1-(1-enyl-oleoyl)-GPE (P-18:1)	0.0726046	0.174596
	fructosyllysine	-0.228314	0.590393
	ferulic acid 4-sulfate	-1.09599	0.826981
	3-(3-hydroxyphenyl)propionate sulfate	-0.977455	0.314578
	N-acetylmethionine sulfoxide	-0.203661	0.326456
	N-acetyltaurine	-0.167274	0.314644
	1-palmitoyl-GPG (16:0)	0.499889	1.35149
	N-linoleoyltaurine	0.208229	0.184153
	methyl glucopyranoside (alpha + beta)	0.0351276	0.193838
	sphingomyelin (d18:1/24:1, d18:2/24:0)	-0.0481599	0.0945555
	N-formylphenylalanine	0.113453	0.168898
	4-hydroxycinnamate sulfate	-0.622404	0.0689821
	4-hydroxy-nonenal-glutathione	0.200621	0.112646
	sphingomyelin (d18:1/20:0, d16:1/22:0)	-0.298006	0.807874
	behenoyl sphingomyelin (d18:1/22:0)	0.0102731	0.0193542
	sphingomyelin (d18:1/22:1, d18:2/22:0, d16:1/24:1)	0.144537	0.00596146
	lignoceroyl sphingomyelin (d18:1/24:0)	0.0609265	0.171822
	sphingomyelin (d17:1/16:0, d18:1/15:0, d16:1/17:0)	-0.0106085	0.032588
	daidzein sulfate (2)	-2.97524	0.499182
	1,2,3-benzenetriol sulfate (2)	-0.820771	0.624407
	C-glycosyltryptophan	-0.302124	1.09205
	N-acetylglucosamine/N-acetylgalactosamine	0.395403	1.17132
	phenol glucuronide	-0.527319	0.275753
	linoleoyl ethanolamide	0.203566	0.100503
	1,2-dilinoleoyl-GPC (18:2/18:2)	0.526796	1.48128
	1-stearoyl-2-oleoyl-GPC (18:0/18:1)	0.0359638	0.029843
	1-palmitoyl-2-arachidonoyl-GPC (16:0/20:4n6)	-0.0297994	0.469675
	1-palmitoyl-2-docosahexaenoyl-GPC (16:0/22:6)	-0.0498999	0.636841
	1-stearoyl-2-docosahexaenoyl-GPC (18:0/22:6)	-0.0320369	0.132121
	1-(1-enyl-stearoyl)-2-oleoyl-GPE (P-18:0/18:1)	-0.161574	0.129884
	sphingomyelin (d18:1/17:0, d17:1/18:0, d19:1/16:0)	-0.246749	1.14466
	1-palmitoyl-2-stearoyl-GPC (16:0/18:0)	-0.306107	1.10525
	2-methylcitrate/homocitrate	-0.0721241	0.156107
	oleate/vaccenate (18:1)	0.215975	0.604608
	palmitoyl dihydrosphingomyelin (d18:0/16:0)	-0.0083535	0.0120157
	tricosanoyl sphingomyelin (d18:1/23:0)	0.015885	0.0205698
	sphingomyelin (d18:2/24:1, d18:1/24:2)	-0.0405998	0.0408809
	1-stearoyl-2-linoleoyl-GPE (18:0/18:2)	0.494952	1.13521
	1-stearoyl-2-arachidonoyl-GPE (18:0/20:4)	0.34263	1.41686
	1-stearoyl-2-linoleoyl-GPC (18:0/18:2)	0.52317	1.44923
	1-oleoyl-2-linoleoyl-GPC (18:1/18:2)	0.176389	0.914924
	1-palmitoyl-2-palmitoleoyl-GPC (16:0/16:1)	0.0920266	0.243166
	1-palmitoyl-2-dihomo-linolenoyl-GPC (16:0/20:3n3 or 6)	-0.237387	0.848575
	1-palmitoyl-2-arachidonoyl-GPE (16:0/20:4)	0.158782	0.422034
	1-palmitoyl-2-docosahexaenoyl-GPE (16:0/22:6)	-0.200714	1.23194
	1-stearoyl-2-docosahexaenoyl-GPE (18:0/22:6)	0.00159785	0.0244422
	1-palmitoyl-2-arachidonoyl-GPI (16:0/20:4)	0.00535416	0.0530839
	1-stearoyl-2-linoleoyl-GPI (18:0/18:2)	0.320522	0.693019
	1-(1-enyl-stearoyl)-2-arachidonoyl-GPE (P-18:0/20:4)	-0.0872055	0.305448
	1-(1-enyl-palmitoyl)-2-arachidonoyl-GPE (P-16:0/20:4)	-0.0526166	0.16638
	1-(1-enyl-palmitoyl)-2-oleoyl-GPE (P-16:0/18:1)	0.0537942	0.103791
	1-(1-enyl-palmitoyl)-2-oleoyl-GPC (P-16:0/18:1)	-0.0819123	0.242736
	1-(1-enyl-palmitoyl)-2-linoleoyl-GPC (P-16:0/18:2)	0.392348	1.21753
	1-(1-enyl-palmitoyl)-2-arachidonoyl-GPC (P-16:0/20:4)	-0.244079	0.938916
	sphingomyelin (d18:1/21:0, d17:1/22:0, d16:1/23:0)	0.0231073	0.0823107
	sphingomyelin (d18:0/18:0, d19:0/17:0)	0.381372	0.466342
	linoleoyl-arachidonoyl-glycerol (18:2/20:4) [2]	0.0871292	0.274487
	1-(1-enyl-palmitoyl)-2-linoleoyl-GPE (P-16:0/18:2)	0.174283	0.461066
	1-oleoyl-2-linoleoyl-GPE (18:1/18:2)	0.51443	0.823116
	1-oleoyl-2-docosahexaenoyl-GPC (18:1/22:6)	-0.226095	0.676529
	1-linoleoyl-2-arachidonoyl-GPC (18:2/20:4n6)	-0.0176292	0.0955378
	1-myristoyl-2-arachidonoyl-GPC (14:0/20:4)	-0.534225	1.07261
	1-(1-enyl-palmitoyl)-2-palmitoleoyl-GPC (P-16:0/16:1)	0.534575	0.944368
	1-(1-enyl-palmitoyl)-2-palmitoyl-GPC (P-16:0/16:0)	0.0790819	0.156438
	1,2-dipalmitoyl-GPE (16:0/16:0)	-0.194836	0.614939
	1,2-dilinoleoyl-GPE (18:2/18:2)	0.557853	1.3177
	1-oleoyl-2-docosahexaenoyl-GPE (18:1/22:6)	0.0922781	0.21961
	1-linoleoyl-2-arachidonoyl-GPE (18:2/20:4)	0.424567	0.710712
	1-linoleoyl-GPG (18:2)	-0.0678758	0.196078
	thioproline	-0.221728	0.938795
	2-methylserine	0.105616	0.0973182
	1-linoleoyl-2-linolenoyl-GPC (18:2/18:3)	0.516779	1.37422
	1-palmitoleoyl-2-linolenoyl-GPC (16:1/18:3)	0.257182	0.438406
	hexadecadienoate (16:2n6)	0.662	3.44741
	1-(1-enyl-oleoyl)-2-oleoyl-GPE (P-18:1/18:1)	-0.0675593	0.00881475
	gamma-glutamyl-alpha-lysine	-0.686944	1.94659
	linoleoyl-docosahexaenoyl-glycerol (18:2/22:6) [2]	0.171175	0.536506
	linoleoyl-linolenoyl-glycerol (18:2/18:3) [2]	0.378624	1.03905
	linoleoyl-linoleoyl-glycerol (18:2/18:2) [1]	0.00509166	0.176026
	linoleoyl-linoleoyl-glycerol (18:2/18:2) [2]	0.54439	0.988513
	oleoyl-arachidonoyl-glycerol (18:1/20:4) [2]	-0.0119171	0.0806028
	oleoyl-linoleoyl-glycerol (18:1/18:2) [1]	0.376601	1.30508
	oleoyl-linoleoyl-glycerol (18:1/18:2) [2]	0.405126	1.22649
	oleoyl-oleoyl-glycerol (18:1/18:1) [2]	0.463267	1.19298
	palmitoleoyl-linoleoyl-glycerol (16:1/18:2) [1]	0.0338037	0.308153
	palmitoyl-arachidonoyl-glycerol (16:0/20:4) [2]	-0.13038	0.654339
	palmitoyl-dihomo-linolenoyl-glycerol (16:0/20:3n3 or 6) [2]	-0.323578	0.77993
	palmitoyl-docosahexaenoyl-glycerol (16:0/22:6) [2]	0.0129214	0.107262
	palmitoyl-linolenoyl-glycerol (16:0/18:3) [2]	0.349266	0.995748
	palmitoyl-linoleoyl-glycerol (16:0/18:2) [2]	0.259461	1.46666
	palmitoyl-oleoyl-glycerol (16:0/18:1) [2]	0.310516	1.50464
	palmitoyl-palmitoyl-glycerol (16:0/16:0) [2]	0.471372	1.71975
	1-oleoyl-2-arachidonoyl-GPI (18:1/20:4)	-0.125215	0.390674
	stearoyl-linoleoyl-glycerol (18:0/18:2) [2]	0.487637	1.53593
	ceramide (d18:1/17:0, d17:1/18:0)	-0.00254189	0.023339
	ceramide (d18:2/24:1, d18:1/24:2)	0.0318813	0.148828
	glycosyl ceramide (d18:2/24:1, d18:1/24:2)	-0.406862	0.278586
	nisinate (24:6n3)	0.126183	0.186276
	sphingomyelin (d18:0/20:0, d16:0/22:0)	-0.216311	0.946305
	sphingomyelin (d18:1/19:0, d19:1/18:0)	-0.820325	2.17861
	glycosyl ceramide (d18:1/20:0, d16:1/22:0)	-0.639232	0.42022
	N,N,N-trimethyl-5-aminovalerate	-0.0619237	0.208072
	ethyl alpha-glucopyranoside	-0.086516	0.30066
	(N(1) + N(8))-acetylspermidine	-0.390128	1.29927
	2-butenoylglycine	-0.693971	0.813414
	trans-2-hexenoylglycine	-0.118273	0.0225413
	18-methylnonadecanoate (i20:0)	0.223748	0.317458
	3-hydroxyoleate	0.558821	1.60619
	octadecenedioate (C18:1-DC)	0.0289311	0.0610596
	N-acetyl-2-aminooctanoate	-0.253514	1.12008
	N,N,N-trimethyl-alanylproline betaine (TMAP)	-0.0995091	0.469145
	3-formylindole	0.530647	0.573452
	tetradecadienoate (14:2)	0.303866	1.2055
	3-amino-2-piperidone	-0.393738	0.354957
	N,N-dimethylalanine	-0.714553	1.0758
	ethyl beta-glucopyranoside	0.188271	0.410938
	ascorbic acid 3-sulfate	-0.193226	0.0213089
	1-carboxyethylphenylalanine	-0.179931	0.625807
	1-carboxyethylvaline	-0.419112	0.905555
	1-carboxyethylleucine	-0.148156	0.262771
	1-carboxyethylisoleucine	-0.483681	0.32349
	dodecadienoate (12:2)	-0.328623	0.27939
	4-methylhexanoylglycine	-0.983809	0.785801
	3-hydroxyoctanoylglycine	-0.51162	0.388732
	2,6-dihydroxybenzoic acid	-0.643483	0.339715
	N-(ADP-ribosyl)-arginine (1)	-0.592158	1.46843
	N-(ADP-ribosyl)-arginine (2)	-0.483142	1.54255
	S-(1,2-dicarboxyethyl)glutathione	0.0452999	0.000621956
	hydroxy-N6,N6,N6-trimethyllysine	-0.426085	1.66904
	N,N-dimethyl-pro-pro	-0.266938	1.62188
	(R)-3-hydroxybutyrylcarnitine	-0.0617284	0.232134
	(S)-3-hydroxybutyrylcarnitine	0.190032	0.661736
	3-hydroxypalmitoylcarnitine	0.0678894	0.145651
	3-hydroxyoleoylcarnitine	0.124926	0.16987
	3-hydroxyhexanoylcarnitine (2)	-0.703333	1.40373
	3-hydroxydecanoylcarnitine	0.132875	0.354203
	3-hydroxyoctanoylcarnitine (1)	-0.571046	2.41598
	3-hydroxyoctanoylcarnitine (2)	-0.873751	1.50928
	palmitoylcarnitine (C16)	-0.714525	1.31069
	myristoylcarnitine (C14)	-0.884241	1.90943
	stearoylcarnitine (C18)	-0.826681	1.70975
	margaroylcarnitine (C17)	-0.823381	2.13526
	arachidoylcarnitine (C20)	-0.321643	0.749718
	pentadecanoylcarnitine (C15)	-0.753569	1.72284
	hexanoylcarnitine (C6)	-1.02351	3.03567
	octanoylcarnitine (C8)	-1.70518	3.02941
	decanoylcarnitine (C10)	-2.24479	2.82599
	laurylcarnitine (C12)	-2.23492	4.06264
	oleoylcarnitine (C18:1)	-1.27592	2.34662
	cis-4-decenoylcarnitine (C10:1)	-1.66581	3.71505
	myristoleoylcarnitine (C14:1)	-1.7946	3.38623
	palmitoleoylcarnitine (C16:1)	-1.05741	1.72773
	eicosenoylcarnitine (C20:1)	-0.798489	1.22874
	butenoylcarnitine (C4:1)	0.238975	0.646158
	5-dodecenoylcarnitine (C12:1)	-1.73453	2.60286
	linoleoylcarnitine (C18:2)	-1.70209	2.69003
	linolenoylcarnitine (C18:3)	-3.00552	3.84877
	arachidonoylcarnitine (C20:4)	-1.0458	3.41725
	dihomo-linoleoylcarnitine (C20:2)	-1.29687	1.99804
	dihomo-linolenoylcarnitine (C20:3n3 or 6)	-1.94329	4.37442
	docosahexaenoylcarnitine (C22:6)	-0.923457	1.85363
	docosadienoylcarnitine (C22:2)	0.10262	0.255572
	docosapentaenoylcarnitine (C22:5n3)	-1.09566	1.86739
	acetylcarnitine (C2)	-0.0743705	0.507251
	pantothenate	-0.0535272	0.175969
	3'-dephosphocoenzyme A	1.65236	2.59689
	phosphopantetheine	0.666248	2.7389
	pantetheine	0.290137	1.31167
	3'-dephospho-acetyl-CoA	1.09134	3.36951

## Sheet: Fig 2D
			PanK4 WT							PanK4 mKO
	Pantothenate	-0.0676513	-0.134127	-0.397767	-0.101781	-0.363581	-0.132739	-0.0435283	0.0572487	-0.803456	-0.220564	-0.124954	-0.183492	0.0192446	0.0524773
	3'-Dephospho-CoA	-0.75951	-0.75951	-0.318407	-0.75951	-0.75951	-0.75951	-0.75951	-0.75951	-0.47245	0.324664	0.999299	0.566211	0.179766	0.562222
	4'-Phosphopantetheine	-0.215395	-0.123071	-0.0153904	-0.160283	-0.0154184	-0.0626469	-0.00559393	-0.0279074	-0.00736925	0.328356	0.537594	0.447824	0.408491	0.510538
	Pantetheine	-0.425583	0.0103848	-0.275893	-0.388687	0.137582	-0.197798	-0.285847	-0.221624	-0.272494	0.114392	0.0605033	-0.0774007	0.00445843	0.17994
	3'-Dephospho-acetyl-CoA	-0.604012	-0.604012	-0.453881	-0.0508454	-0.604012	-0.242633	-0.604012	0.108877	0	0.322689	0.82788	0.554304	0.291005	0.274353
	(R)-3-hydroxybutyrylcarnitine	0.136346	0.137849	-0.0181897	-0.0441072	0.30988	0.325677	0.185793	0.285223	-0.0692773	0.0643114	0.0546725	0.180242	0.315603	0.193255
	(S)-3-hydroxybutyrylcarnitine	0.127293	0.325994	0.0272589	0.277968	0.498235	0.556651	0.42688	0.655833	0.152271	0.55497	0.472595	0.605036	0.669936	0.548587
	3-hydroxypalmitoylcarnitine	0.181606	-0.0521568	-0.364098	-0.391693	0.38599	0.446948	0.0740524	-0.235441	-0.39334	0.372101	0.0495708	-0.108128	0.178577	0.300422
	3-hydroxyoleoylcarnitine	0.0123991	-0.0325034	-0.0877929	-0.0125547	0.397012	0.36163	0.194633	0.0406877	-0.352983	0.469855	0.202297	-0.0538213	0.374861	0.39437
	3-hydroxyhexanoylcarnitine (2)	-0.151989	0.424471	-0.253124	-0.62278	0.213264	0.594834	0.178818	0.36527	-0.394432	-0.745248	-0.463871	-0.173762	0.208225	-0.745248
	3-hydroxydecanoylcarnitine	-0.15478	0.0451722	-0.263405	-0.314596	0.288131	0.357234	0.211451	-0.0347361	-0.235519	0.172355	0.385729	-0.0199319	0.264874	0.137439
	3-hydroxyoctanoylcarnitine (1)	0.179274	0.157633	0.040022	-0.0811065	0.471603	0.546083	0.431479	0.328028	-0.385119	-0.149586	0.0916265	-0.265201	0.0609308	-0.130736
	3-hydroxyoctanoylcarnitine (2)	0.380468	-0.01916	0.00255026	-0.0694011	0.186789	0.845046	-0.0300467	0.451182	-0.517858	-0.677937	0	-1.25774	0.357388	-0.773868
	palmitoylcarnitine (C16)	0.207479	0.0362977	-0.517747	-0.703419	0.517836	0.279563	-0.0446901	-0.428494	-0.793729	-0.037665	-0.984954	-0.803728	-0.63306	-0.134575
	myristoylcarnitine (C14)	0.346075	0.224962	-0.280199	-0.641769	0.460091	0.429054	0.181734	-0.329709	-0.8363	0.00814008	-0.805943	-0.802418	-0.593653	-0.270932
	stearoylcarnitine (C18)	0.501114	0.184649	-0.288832	-0.665892	0.554528	0.415004	0.181245	-0.308852	-0.362625	-0.0683525	-0.78706	-0.749319	-0.520854	-0.244564
	margaroylcarnitine (C17)	0.511874	0.286027	-0.0701011	-0.568311	0.572224	0.408727	0.191602	-0.187859	-0.416927	-0.136623	-0.669507	-0.472587	-0.252497	-0.333329
	arachidoylcarnitine (C20)	0.48188	0.267456	-0.205912	-0.355391	0.234199	0.370708	-0.0820362	-0.242992	-0.0381713	0.0367677	-0.223661	-0.414643	0.0476626	-0.214046
	pentadecanoylcarnitine (C15)	0.425549	0.250736	-0.387129	-0.705446	0.509559	0.258022	0.0241966	-0.162808	-0.327578	-0.322875	-0.674119	-0.609852	-0.499975	-0.198547
	hexanoylcarnitine (C6)	0.514105	0.59082	0.0366689	-0.177828	0.741965	0.859534	0.562963	0.235033	-0.279843	0.00315405	-0.625932	-0.244256	-0.239249	-0.138118
	octanoylcarnitine (C8)	0.95934	1.07815	0.140765	-0.156703	0.94965	0.950515	0.547224	0.204952	-0.425381	-0.0628853	-1.44375	-0.88784	-0.354794	-0.406718
	decanoylcarnitine (C10)	0.820426	1.08832	-0.347393	-1.21427	0.70238	0.321941	0.609212	-0.362093	-1.21427	-0.815659	-1.21427	-1.21427	-1.21427	-1.21427
	laurylcarnitine (C12)	0.913141	0.921786	-0.151052	-0.565848	0.779384	0.405544	0.413539	-0.274414	-1.04752	-0.714702	-1.2612	-1.2612	-1.2612	-1.2612
	oleoylcarnitine (C18:1)	0.353664	0.481791	-0.320257	-0.58336	0.661164	0.450599	0.205677	-0.20524	-0.89601	-0.251284	-1.50031	-0.990969	-0.578353	-0.331551
	cis-4-decenoylcarnitine (C10:1)	0.03699	0.707158	-0.0905155	-0.339755	0.107721	0.56463	0.449557	-0.102715	-1.17385	-0.191299	-1.17385	-1.17385	-1.17385	-1.17385
	myristoleoylcarnitine (C14:1)	0.726498	0.782632	-0.147918	-0.403214	0.762224	0.630556	0.528416	0.0433055	-1.31125	-0.255226	-1.42196	-1.07275	-0.698805	-0.531015
	palmitoleoylcarnitine (C16:1)	0.301872	0.410546	-0.468166	-0.633592	0.567884	0.441993	0.143669	-0.324994	-1.09543	-0.0262129	-1.31187	-1.07207	-0.643815	-0.133397
	eicosenoylcarnitine (C20:1)	0.448375	0.427728	-0.570501	-0.70012	0.567255	0.41553	0.178913	-0.488649	-0.440157	-0.0810629	-1.03862	-0.650628	-0.237091	-0.277393
	butenoylcarnitine (C4:1)	0.107097	0.0627479	-0.342868	-0.719174	0.0625809	-0.490229	0.146247	0.156372	-0.259054	0.205621	0.281909	0.145858	-0.166317	0.183393
	5-dodecenoylcarnitine (C12:1)	0.384231	0.673027	-0.214417	-1.17873	0.226327	-0.245301	0.192818	-0.920795	-1.17873	-1.17873	-1.17873	-1.17873	-1.17873	-1.17873
	linoleoylcarnitine (C18:2)	0.700312	0.866946	-0.0683409	-0.743535	0.848284	0.558615	0.315441	-0.0176737	-1.00013	-0.293369	-1.74317	-1.04663	-0.652744	-0.413624
	linolenoylcarnitine (C18:3)	0.789826	0.925248	-0.586347	-1.24748	0.763724	0.337065	0.114353	-0.476404	-1.95971	-1.44442	-1.95971	-1.95971	-1.95971	-1.53898
	arachidonoylcarnitine (C20:4)	0.169417	-0.0117335	-0.239903	-0.48748	0.371109	0.272399	0.0276947	-0.215561	-0.838487	-0.442695	-1.16583	-0.725806	-0.616736	-0.583038
	dihomo-linoleoylcarnitine (C20:2)	0.73962	0.871395	-0.316413	-0.762258	0.545983	0.709542	0.208075	-0.00264496	-0.779395	-0.0364643	-1.35544	-0.789589	-0.303745	-0.372255
	dihomo-linolenoylcarnitine (C20:3n3 or 6)	0.480465	0.256991	-0.441811	-0.619697	0.318483	0.201773	0.305605	-0.352127	-1.51821	-0.772436	-1.66439	-1.66439	-1.03727	-1.22964
	docosahexaenoylcarnitine (C22:6)	-0.0156792	-0.299228	-0.974599	-0.974599	0.162823	-0.023925	-0.347228	-0.954052	-0.974599	-0.974599	-0.974599	-0.974599	-0.974599	-0.974599
	docosadienoylcarnitine (C22:2)	0.0386659	0.421476	-0.865916	-0.865916	-0.865916	-0.0262347	-0.865916	-0.131066	0.0157212	0.0828726	-0.865916	-0.432345	0	-0.303252
	docosapentaenoylcarnitine (C22:5n3)	0.229308	-0.571106	-1.00265	-1.10323	-0.199009	-0.0245572	0.0239685	-1.10323	-1.10323	-1.10323	-1.10323	-1.10323	-1.10323	-1.10323
	acetylcarnitine (C2)	-0.00927009	0.067916	-0.0155705	0.0650908	0.0575554	0.270741	0.187555	0.121616	-0.028133	-0.00174776	-0.00128664	0.147462	0.141739	0.00128499
	diacylglycerol (14:0/18:1, 16:0/16:1)	0.223434	-0.605735	-0.386501	0.193157	-0.294072	-0.185686	-0.634976	-0.556759	-0.200038	0.449863	0.411399	0.20357	-0.28877	0.530937
	diacylglycerol (16:1/18:2 , 16:0/18:3 )	0.907095	-1.02817	-0.797736	-0.893137	-1.10385	-0.919275	-0.907836	-0.673897	-0.627074	0.0510023	0.439312	-0.0617336	-0.690373	0.342716
	linoleoyl-arachidonoyl-glycerol (18:2/20:4)	0.425954	-0.301143	-0.0918519	-0.507487	-0.157354	-0.217814	-0.206807	-0.073812	-0.346883	0.0013482	-0.167475	0.207078	-0.118857	0.0515929
	linoleoyl-docosahexaenoyl-glycerol (18:2/22:6)	0.324775	0.0363342	0.265361	-0.112622	-0.172891	-0.0181511	-0.0442703	-0.020035	0.00137287	0.302601	-0.194365	0.284855	0.311467	0.184107
	linoleoyl-linolenoyl-glycerol (18:2/18:3)	0.764538	-0.712602	-0.368198	-0.884716	-0.74182	-0.779445	-0.726474	-0.693564	-0.15266	-0.0322621	0.115334	-0.00772643	-0.628603	0.0448022
	linoleoyl-linoleoyl-glycerol (18:2/18:2)	0.599326	-0.370932	0.148603	-0.418069	-0.0173093	-0.294562	-0.376585	-0.183796	-0.0583993	-0.145289	-0.0646019	0.00506731	-0.185716	0.113907
	linoleoyl-linoleoyl-glycerol (18:2/18:2)	0.473769	-1.15077	-0.480738	-1.09098	-0.697402	-1.06218	-0.547025	-0.780216	0.125543	-0.705556	0.275585	-0.454989	-0.623424	0.0843173
	oleoyl-arachidonoyl-glycerol (18:1/20:4)	0.0667241	-0.248412	0.0632048	0.124082	-0.173738	0.014725	-0.0896045	-0.033576	-0.516714	0.0431395	-0.122972	0.203434	0.00645755	0.0318024
	oleoyl-linoleoyl-glycerol (18:1/18:2)	0.42924	-0.60579	0.0169554	-0.444915	-0.323506	-0.707923	-0.488282	-0.322135	-0.163117	0.0488668	0.135937	0.00149657	-0.121248	0.179228
	oleoyl-linoleoyl-glycerol (18:1/18:2)	0.661436	-0.756718	-0.239465	-0.529506	-0.495691	-0.641795	-0.596008	-0.441365	-0.012733	-0.0438689	0.252999	-0.0665645	-0.308053	0.155075
	oleoyl-oleoyl-glycerol (18:1/18:1)	0.614263	-1.01175	-0.116041	-0.254758	-0.397896	-0.407282	-0.439018	-0.30883	-0.174006	0.159591	0.404258	0.000543852	-0.165951	0.377469
	palmitoleoyl-linoleoyl-glycerol (16:1/18:2)	0.79346	-0.632673	-0.632673	-0.632673	-0.632673	-0.632673	-0.632673	-0.632673	-0.632673	-0.138443	-0.134408	-0.294294	-0.632673	0
	palmitoyl-arachidonoyl-glycerol (16:0/20:4)	0.175488	-0.133155	0.12143	0.105858	-0.00373455	0.0635349	-0.0599031	0.0762787	-0.326733	0.0513858	-0.101529	0.108935	-0.0217699	-0.0218517
	palmitoyl-dihomo-linolenoyl-glycerol (16:0/20:3n3 or 6)	-0.562611	-0.126903	0.218924	0.288364	0.150594	0.227833	0.0106166	0.0334287	-0.562611	-0.0879841	-0.526804	0.202173	-0.134314	-0.0884297
	palmitoyl-docosahexaenoyl-glycerol (16:0/22:6)	0.216032	0.0514292	-0.193138	-0.0455829	0.106055	0.150842	-0.203472	0.112595	0.16473	-0.0273941	0.0504973	0.00912955	0.0166541	0.0379706
	palmitoyl-linolenoyl-glycerol (16:0/18:3)	0.447831	-0.917938	-0.0162693	-0.045325	-0.365965	-0.917938	-0.214739	-0.200473	-0.108792	0.228341	-0.0256992	0.0550026	-0.135632	0.238149
	palmitoyl-linoleoyl-glycerol (16:0/18:2)	0.14904	-0.413662	-0.00142839	-0.158116	-0.129868	-0.339917	-0.327102	-0.242326	-0.146062	0.00142635	0.141863	0.0740933	-0.0782619	0.0568066
	palmitoyl-oleoyl-glycerol (16:0/18:1)	0.0721436	-0.290891	0.0938268	0.0672916	-0.0456557	-0.13722	-0.226683	-0.246286	-0.133957	0.26147	0.260637	0.103132	0.0117464	0.25295
	palmitoyl-palmitoyl-glycerol (16:0/16:0)	0.0935777	-0.183461	0.149938	0.38072	-0.00289376	0.0616964	-0.326782	0.00288541	-0.0448279	0.589614	0.452101	0.418535	0.234545	0.443047
	stearoyl-linoleoyl-glycerol (18:0/18:2)	0.265752	-0.756718	-0.0536815	-0.313488	-0.296969	-0.435152	-0.328783	-0.937029	-0.321391	0.136919	0.228058	0.0503722	0.0681961	0.0110207

## Sheet: Fig 2F
		PanK4 WT										PanK4 mKO
	basal	1.91	1.43	1.8	2.42	1.96	1.91	2.65	2.09	2.21	1.6	0.82	1.47	2.26	0.95	1.72	1.43	0.78	1.84	2.21	1.16
	contraction	4.28	2.29	2.09	3.92	3.4	3.95	5.66	4.48	3.72	3.83	2.68	2.18	2.19	1.89	2.52	3.47	3.83	2.71	3.72	2.35

## Sheet: Fig 2G
	WT	mKO
	0.252935	0.275475
	0.235828	0.292481
	0.231945	0.254676
	0.264794	0.262573
	0.212106	0.279494
	0.245033	0.295646
	0.264297
	0.251339

[truncated: 107 more sheets: Fig 2H, Fig 3A, Fig 3B, Fig 3C, Fig 3D, Fig 3E, Fig 3F, Fig 3G, Fig 3H, Fig 4A, Fig 4B, Fig 4C, Fig 4D, Fig 4E, Fig 4F, Fig 4G, Fig 4i, Fig 4H, Fig 4J, Fig 4K …]
